# Supplementary material for: Evaluation of the Bruker SMART X2S: crystallography for the nonspecialist?
Source: J Appl Crystallogr. 2010 Nov 27;44(Pt 1):213–5. doi: 10.1107/S0021889810042561 (PMC3253739; doi:10.1107/S0021889810042561)
Supplement: Supplementary file 2 [file j-44-00213-2_CCDCsup2.hkl]

# 
# h,k,l, Fc-squared, Fo-squared, sigma(Fo-squared) and status flag 
# 
data_2_CCDC
_shelx_title ' mo_SEL_X2S_25_0m in P2(1)/c' 
_shelx_refln_list_code          4 
_shelx_F_calc_maximum      133.18 
_exptl_crystal_F_000       536.00 
_reflns_d_resolution_high  0.8515 
 
loop_ 
 _symmetry_equiv_pos_as_xyz 
 'x, y, z' 
 '-x, y+1/2, -z+1/2' 
 '-x, -y, -z' 
 'x, -y-1/2, z-1/2' 
 
_cell_length_a    10.0998 
_cell_length_b    11.3653 
_cell_length_c    11.3004 
_cell_angle_alpha  90.000 
_cell_angle_beta   97.464 
_cell_angle_gamma  90.000 
 
_shelx_F_squared_multiplier     1.000 
 
loop_ 
 _refln_index_h 
 _refln_index_k 
 _refln_index_l 
 _refln_F_squared_calc 
 _refln_F_squared_meas 
 _refln_F_squared_sigma 
 _refln_observed_status 
   1   0   0      401.48      393.04      4.32 o 
   2   0   0      738.30      771.79      7.94 o 
   3   0   0     5009.20     5190.42     56.47 o 
   4   0   0    10669.90    11172.67    180.04 o 
   5   0   0      509.60      534.19     11.01 o 
   6   0   0       46.24       44.86      4.66 o 
   7   0   0      474.88      505.85     14.79 o 
   8   0   0      257.83      252.91     24.74 o 
   9   0   0       36.47       28.99      5.34 o 
  10   0   0       83.49       84.59      8.76 o 
  11   0   0       18.51       19.46      5.94 o 
   1   1   0      103.54      122.79      2.30 o 
   2   1   0     2052.91     2132.55     18.58 o 
   3   1   0       79.98       84.90      1.80 o 
   4   1   0      291.91      312.78      4.07 o 
   5   1   0      137.23      149.89      3.33 o 
   6   1   0      139.44      133.75      3.81 o 
   7   1   0        1.31        1.35      1.65 o 
   8   1   0       22.27       24.66      3.27 o 
   9   1   0        3.21        1.33      2.40 o 
  10   1   0        2.79       -1.10      2.59 o 
  11   1   0        0.02        4.30      3.25 o 
   0   2   0    17528.85    16469.08    142.93 o 
   1   2   0      896.03      820.24      7.23 o 
   2   2   0     1137.74     1098.49     16.93 o 
   3   2   0      926.54      884.11     10.10 o 
   4   2   0      600.42      642.22      7.88 o 
   5   2   0       11.83       10.66      1.07 o 
   6   2   0        8.57        4.82      1.57 o 
   7   2   0      779.69      805.27     15.89 o 
   8   2   0       67.50       60.74      4.48 o 
   9   2   0       19.28       22.82      3.53 o 
  10   2   0      100.29       95.41      6.52 o 
  11   2   0       12.81       14.76      4.00 o 
   1   3   0     1471.24     1473.85     12.63 o 
   2   3   0     6437.29     6521.73     54.33 o 
   3   3   0       10.07       13.73      1.17 o 
   4   3   0       12.40       16.49      1.63 o 
   5   3   0      381.34      397.35      6.59 o 
   6   3   0      265.42      255.75      5.62 o 
   7   3   0      143.07      139.00      4.32 o 
   8   3   0        0.88        1.55      1.81 o 
   9   3   0        9.13        7.12      2.76 o 
  10   3   0        2.10       -0.17      2.74 o 
  11   3   0       27.79       26.61      4.33 o 
   0   4   0      743.74      797.97      9.53 o 
   1   4   0      553.99      578.30      5.43 o 
   2   4   0        7.25        8.68      0.90 o 
   3   4   0      875.72      854.81     10.60 o 
   4   4   0      779.81      824.74      9.71 o 
   5   4   0       66.03       60.57      2.73 o 
   6   4   0      715.55      725.22     10.00 o 
   7   4   0      412.94      423.13      7.26 o 
   8   4   0      166.18      159.40      4.64 o 
   9   4   0      108.28      114.29      6.28 o 
  10   4   0      103.23       96.96      6.39 o 
  11   4   0        7.63       10.76      3.70 o 
   1   5   0     2523.94     2557.64     20.27 o 
   2   5   0        2.95        3.86      0.90 o 
   3   5   0       81.39       94.22      2.43 o 
   4   5   0       74.54       60.68      3.48 o 
   5   5   0      191.06      181.95      5.23 o 
   6   5   0       65.14       63.69      3.16 o 
   7   5   0      192.22      176.73      6.87 o 
   8   5   0       11.60       10.08      2.01 o 
   9   5   0       15.09       26.40      3.18 o 
  10   5   0       26.78       17.77      5.04 o 
   0   6   0     1768.74     1814.59     30.69 o 
   1   6   0       26.60       30.06      1.65 o 
   2   6   0       15.12       11.00      0.97 o 
   3   6   0      463.42      499.90      7.40 o 
   4   6   0      417.52      396.70      9.57 o 
   5   6   0       51.48       56.23      2.44 o 
   6   6   0      236.28      244.80      5.63 o 
   7   6   0      255.49      252.94      6.39 o 
   8   6   0       20.29       22.54      5.90 o 
   9   6   0       42.90       37.97      4.28 o 
  10   6   0       59.79       59.81      6.79 o 
   1   7   0      642.37      696.71      7.74 o 
   2   7   0        5.37        4.23      1.06 o 
   3   7   0        3.06        0.55      1.62 o 
   4   7   0       49.98       51.97      3.40 o 
   5   7   0      138.53      147.55      5.91 o 
   6   7   0       46.36       45.39      3.47 o 
   7   7   0        3.37        2.86      2.19 o 
   8   7   0       28.21       32.71      3.99 o 
   9   7   0       13.58       14.58      3.77 o 
  10   7   0       24.67       38.27     10.50 o 
   0   8   0      729.13      774.53     15.44 o 
   1   8   0       69.94       68.87      2.72 o 
   2   8   0        0.41        1.38      1.14 o 
   3   8   0      147.11      140.68      3.83 o 
   4   8   0      336.87      329.14      6.68 o 
   5   8   0       23.22       29.27      3.22 o 
   6   8   0       32.48       28.48      2.96 o 
   7   8   0      181.45      173.93      5.82 o 
   8   8   0       54.25       47.20      4.60 o 
   9   8   0        1.90        3.74      3.10 o 
   1   9   0       57.16       72.16      3.83 o 
   2   9   0     1212.41     1244.43     14.12 o 
   3   9   0        0.00        2.73      1.64 o 
   4   9   0      125.98      140.80      4.39 o 
   5   9   0      146.99      173.23      5.94 o 
   6   9   0      152.24      155.48     10.22 o 
   7   9   0       38.52       44.70      4.99 o 
   8   9   0       62.75       72.36      6.02 o 
   0  10   0        0.67        0.28      2.79 o 
   1  10   0        4.69        4.95      2.07 o 
   2  10   0       24.94       24.52      3.83 o 
   3  10   0       20.87       13.11      2.69 o 
   4  10   0        0.74       -1.38      1.78 o 
   5  10   0       28.57       27.65      3.32 o 
   6  10   0        1.16        3.80      2.86 o 
   7  10   0       23.14       19.16      3.77 o 
   1  11   0       13.19       11.69      3.12 o 
   2  11   0      255.62      237.76      8.52 o 
   3  11   0        0.74       -0.20      2.65 o 
   4  11   0       77.07       75.73      5.40 o 
   5  11   0      175.96      191.75     12.59 o 
   6  11   0       21.12       17.03      4.39 o 
   0  12   0       59.00       83.54     17.71 o 
   1  12   0        5.79        5.03      3.24 o 
   2  12   0        0.08       -2.04      2.71 o 
   3  12   0       17.19       13.22      3.63 o 
   4  12   0        4.56       10.36      3.39 o 
   5  12   0        0.50        4.50      3.88 o 
   1  13   0        0.64        0.29      3.47 o 
   2  13   0        0.05        0.11      3.01 o 
 -11   1   1       40.65       49.02      5.22 o 
 -10   1   1        0.03        0.46      2.68 o 
  -9   1   1       23.99       29.21      4.37 o 
  -8   1   1       92.27       86.33      5.55 o 
  -7   1   1       90.80       98.05      5.09 o 
  -6   1   1      133.94      133.72      3.49 o 
  -5   1   1     1880.79     2011.18     18.80 o 
  -4   1   1     4504.23     4676.41     36.61 o 
  -3   1   1     2673.22     2595.66     24.47 o 
  -2   1   1      124.52      138.78      2.98 o 
  -1   1   1     9953.41     9111.56     83.28 o 
   0   1   1     1870.88     1887.74     13.29 o 
   1   1   1     2570.58     2518.64     16.86 o 
   2   1   1     6631.03     6593.42     50.79 o 
   3   1   1       35.20       40.28      1.59 o 
   4   1   1     2152.39     2174.61     17.97 o 
   5   1   1      446.29      468.43      6.12 o 
   6   1   1      652.88      657.22     11.07 o 
   7   1   1       96.54       89.36      3.55 o 
   8   1   1       11.06        9.76      2.85 o 
   9   1   1       11.91        5.94      2.74 o 
  10   1   1       50.27       55.83      5.36 o 
  11   1   1       70.93       70.53     11.33 o 
 -11   2   1        1.19        0.75      3.06 o 
 -10   2   1        1.21       -2.36      2.36 o 
  -9   2   1        0.90        2.15      2.38 o 
  -8   2   1      117.18      121.42      6.30 o 
  -7   2   1       38.65       39.23      2.51 o 
  -6   2   1      777.95      791.98      9.41 o 
  -5   2   1      616.43      669.91      8.98 o 
  -4   2   1     1268.03     1296.29     12.79 o 
  -3   2   1      704.53      778.82     15.80 o 
  -2   2   1     6625.23     6542.15     82.95 o 
  -1   2   1     3308.20     3209.80     26.97 o 
   0   2   1      646.34      596.96      4.97 o 
   1   2   1     5543.69     5672.99     43.61 o 
   2   2   1     7340.51     7530.42     51.20 o 
   3   2   1      380.23      352.54      3.96 o 
   4   2   1      134.70      122.89      2.96 o 
   5   2   1      282.00      313.97      5.45 o 
   6   2   1      451.71      472.16      6.90 o 
   7   2   1        1.41        0.65      1.26 o 
   8   2   1       77.45       80.20      5.28 o 
   9   2   1       52.58       44.51      4.51 o 
  10   2   1        2.54        1.01      5.21 o 
  11   2   1        1.29        2.64      3.32 o 
 -11   3   1       60.30       50.26     10.28 o 
 -10   3   1      161.57      159.71      7.91 o 
  -9   3   1       39.46       49.93      5.32 o 
  -8   3   1      948.59      883.98     11.11 o 
  -7   3   1       46.30       52.54      2.37 o 
  -6   3   1      865.91      880.35     11.66 o 
  -5   3   1     1107.77     1102.77     12.94 o 
  -4   3   1     1084.46     1139.68     16.88 o 
  -3   3   1      774.34      753.41     13.18 o 
  -2   3   1     3968.56     3847.47     48.55 o 
  -1   3   1      234.74      261.20      3.68 o 
   0   3   1      306.38      349.93      3.69 o 
   1   3   1     1828.39     1763.01     15.00 o 
   2   3   1     2487.88     2461.20     22.33 o 
   3   3   1     1090.14     1097.85     13.85 o 
   4   3   1      277.03      254.80      5.37 o 
   5   3   1        0.23        0.62      1.01 o 
   6   3   1       26.16       29.64      2.48 o 
   7   3   1      263.33      270.73      5.45 o 
   8   3   1       47.17       59.62      4.02 o 
   9   3   1       22.44       20.85      3.44 o 
  10   3   1        3.08        7.17      3.24 o 
  11   3   1       34.87       38.74      5.06 o 
 -11   4   1        8.12        8.14      3.78 o 
 -10   4   1       47.85       61.42      5.13 o 
  -9   4   1        3.89        1.11      2.24 o 
  -8   4   1        7.95        8.43      1.88 o 
  -7   4   1      151.83      139.21      4.67 o 
  -6   4   1        1.49        0.00      1.39 o 
  -5   4   1      109.02      113.86      3.76 o 
  -4   4   1        5.54        1.21      1.69 o 
  -3   4   1        6.50        6.63      1.81 o 
  -2   4   1      203.71      217.36      3.44 o 
  -1   4   1      719.89      647.92      7.40 o 
   0   4   1      713.02      694.92      7.11 o 
   1   4   1     1236.71     1240.74     11.48 o 
   2   4   1      540.49      547.10      7.27 o 
   3   4   1        0.11       -0.25      0.99 o 
   4   4   1      169.11      179.77      4.11 o 
   5   4   1       84.49       88.58      5.36 o 
   6   4   1      231.82      238.24      5.17 o 
   7   4   1       42.78       41.92      3.09 o 
   8   4   1       91.59       87.91      4.99 o 
   9   4   1        7.08        7.30      3.37 o 
  10   4   1       10.65        9.47      3.34 o 
  11   4   1        3.44        0.07      3.23 o 
 -10   5   1       45.09       54.11      5.93 o 
  -9   5   1       83.75       81.93      5.09 o 
  -8   5   1      299.73      304.05      7.49 o 
  -7   5   1       11.08       11.94      1.97 o 
  -6   5   1       55.99       63.00      3.91 o 
  -5   5   1      866.33      853.90     15.54 o 
  -4   5   1     1111.91     1147.70     25.38 o 
  -3   5   1      277.49      281.48      5.05 o 
  -2   5   1      181.30      156.27      3.25 o 
  -1   5   1     1130.14     1158.17     10.99 o 
   0   5   1        0.81        1.45      0.84 o 
   1   5   1       93.17       83.36      2.52 o 
   2   5   1      600.36      604.30      8.25 o 
   3   5   1       35.39       30.63      2.05 o 
   4   5   1       77.37       82.61      4.03 o 
   5   5   1      182.53      174.92      4.69 o 
   6   5   1       16.74       18.45      1.79 o 
   7   5   1       23.82       21.61      2.18 o 
   8   5   1      234.80      245.32      6.65 o 
   9   5   1       11.05       13.34      2.58 o 
  10   5   1        0.02        0.98      2.96 o 
 -10   6   1      122.42      134.03      9.13 o 
  -9   6   1        6.48        1.75      2.76 o 
  -8   6   1      290.21      300.81      6.53 o 
  -7   6   1      238.43      224.81      8.34 o 
  -6   6   1      581.02      567.83     11.97 o 
  -5   6   1      566.61      554.06     10.13 o 
  -4   6   1     1050.60     1038.25     11.51 o 
  -3   6   1      257.59      259.73      4.81 o 
  -2   6   1      775.82      839.66      9.90 o 
  -1   6   1      132.56      127.56      3.02 o 
   0   6   1     2477.43     2518.19     25.54 o 
   1   6   1      277.26      297.10      6.26 o 
   2   6   1      165.94      186.47      3.74 o 
   3   6   1      115.14      113.53      2.63 o 
   4   6   1      100.28      104.19      4.02 o 
   5   6   1      171.89      164.16      5.34 o 
   6   6   1      130.60      143.15      4.93 o 
   7   6   1      255.71      246.15      7.29 o 
   8   6   1       28.80       33.45      3.17 o 
   9   6   1       43.39       50.84      4.15 o 
  10   6   1        0.36       -2.01      2.85 o 
 -10   7   1        0.22       -0.68      3.99 o 
  -9   7   1        7.90       11.02      4.19 o 
  -8   7   1       25.01       25.79      3.61 o 
  -7   7   1       23.48       22.30      2.35 o 
  -6   7   1       80.86       72.26      7.35 o 
  -5   7   1      356.07      373.79      5.99 o 
  -4   7   1       49.28       53.20      2.56 o 
  -3   7   1      239.94      238.53      4.76 o 
  -2   7   1       37.21       46.07      2.14 o 
  -1   7   1        3.69        2.78      1.12 o 
   0   7   1      131.34      112.16      4.21 o 
   1   7   1      113.49      105.05      3.54 o 
   2   7   1       38.39       46.46      2.43 o 
   3   7   1        1.85        3.86      1.24 o 
   4   7   1      378.66      387.72      6.06 o 
   5   7   1       63.89       60.94      3.49 o 
   6   7   1        3.97        3.77      1.92 o 
   7   7   1       12.02        6.91      2.00 o 
   8   7   1       86.62       79.30      4.34 o 
   9   7   1       32.05       32.91      4.59 o 
  -9   8   1        0.22       -0.12      2.25 o 
  -8   8   1       56.71       56.87      3.76 o 
  -7   8   1      175.92      177.08      5.28 o 
  -6   8   1       21.85       25.43      2.44 o 
  -5   8   1      165.83      156.50      4.92 o 
  -4   8   1      293.08      278.08      5.38 o 
  -3   8   1      208.12      210.10      7.60 o 
  -2   8   1       97.68      107.98      3.31 o 
  -1   8   1      697.09      685.85      8.93 o 
   0   8   1       78.66       78.14      4.12 o 
   1   8   1       66.56       60.05      3.48 o 
   2   8   1      656.95      675.47      8.90 o 
   3   8   1      275.22      279.29      5.44 o 
   4   8   1        5.48        7.23      1.68 o 
   5   8   1      162.64      165.93      4.45 o 
   6   8   1      114.74      122.34      6.24 o 
   7   8   1        1.86        3.03      2.42 o 
   8   8   1       57.56       66.58      5.63 o 
   9   8   1       27.90       32.75      4.72 o 
  -8   9   1        2.41       -0.83      2.54 o 
  -7   9   1        2.32        1.35      1.95 o 
  -6   9   1        0.66        0.32      1.90 o 
  -5   9   1       26.94       23.74      2.83 o 
  -4   9   1        2.99        2.47      2.65 o 
  -3   9   1      108.68      111.02      5.52 o 
  -2   9   1        3.40        3.41      1.61 o 
  -1   9   1       80.45       71.68      4.21 o 
   0   9   1        7.04        1.58      1.96 o 
   1   9   1        7.81        7.98      2.33 o 
   2   9   1       49.57       44.96      5.63 o 
   3   9   1       60.24       52.29      3.45 o 
   4   9   1       13.40        7.46      2.13 o 
   5   9   1        3.04        2.38      1.94 o 
   6   9   1        6.02        5.06      2.15 o 
   7   9   1        2.52        6.51      2.85 o 
   8   9   1        6.59        4.15      3.48 o 
  -7  10   1       29.30       31.66      4.52 o 
  -6  10   1        0.19       -0.13      2.42 o 
  -5  10   1        0.31        0.95      3.70 o 
  -4  10   1        0.21        1.49      1.95 o 
  -3  10   1      136.13      123.47      5.92 o 
  -2  10   1      251.84      228.42      7.77 o 
  -1  10   1      274.60      269.12      7.29 o 
   0  10   1       15.52       11.64      3.50 o 
   1  10   1        1.11       -1.93      1.93 o 
   2  10   1      599.85      610.37     14.18 o 
   3  10   1      183.24      193.03      6.92 o 
   4  10   1       31.77       30.65      3.50 o 
   5  10   1       12.37       12.08      2.55 o 
   6  10   1      187.64      189.73      6.45 o 
   7  10   1       47.64       49.68      5.20 o 
  -6  11   1        1.31       -0.24      3.15 o 
  -5  11   1       21.44       17.15      4.24 o 
  -4  11   1       45.37       46.47      6.81 o 
  -3  11   1       19.54       17.47      3.67 o 
  -2  11   1        2.82        0.95      2.74 o 
  -1  11   1        5.78        5.07      2.82 o 
   0  11   1       84.54       88.96      5.35 o 
   1  11   1       66.07       65.45      4.83 o 
   2  11   1       15.93       14.60      3.26 o 
   3  11   1       15.14       15.92      3.28 o 
   4  11   1       66.60       67.07      4.99 o 
   5  11   1        6.08        2.83      2.70 o 
   6  11   1       22.13       24.91      4.46 o 
  -5  12   1        0.75        4.06      3.79 o 
  -4  12   1       40.87       41.51      4.60 o 
  -3  12   1       19.62       19.76      3.75 o 
  -2  12   1       12.91       10.04      4.13 o 
  -1  12   1       65.66       73.34      5.99 o 
   0  12   1        7.74        3.36      3.16 o 
   1  12   1       52.84       42.55      4.70 o 
   2  12   1       82.88       79.89      5.65 o 
   3  12   1       16.66       21.64      3.74 o 
   4  12   1        0.37        7.27      2.95 o 
  -2  13   1        1.04        2.10      3.31 o 
  -1  13   1        2.88        0.12      3.01 o 
   0  13   1       22.62       23.90      4.68 o 
   1  13   1        8.44       10.61      3.80 o 
   2  13   1        0.06       -1.52      2.73 o 
 -11   0   2       81.69       91.89      9.44 o 
 -10   0   2      155.64      134.69     10.33 o 
  -9   0   2        0.91        1.76      3.37 o 
  -8   0   2       59.98       59.11      6.24 o 
  -7   0   2       66.66       68.23      5.00 o 
  -6   0   2      789.27      827.75     15.57 o 
  -5   0   2      586.66      582.21     15.60 o 
  -4   0   2      115.72      104.01      3.95 o 
  -3   0   2       22.78       19.28      1.94 o 
  -2   0   2        2.05        1.97      0.86 o 
  -1   0   2       22.73       28.95      1.56 o 
   0   0   2      473.98      455.01      5.92 o 
   1   0   2     7344.76     7097.29     68.51 o 
   2   0   2    14920.29    15308.76    145.60 o 
   3   0   2     1314.58     1427.06     16.50 o 
   4   0   2      452.59      467.80      7.62 o 
   5   0   2     2845.65     2890.66     37.52 o 
   6   0   2      337.65      355.91      7.71 o 
   7   0   2      422.36      416.85     11.99 o 
   8   0   2      428.16      405.54     14.90 o 
   9   0   2       21.31       23.39      5.26 o 
  10   0   2       65.23       72.30      8.76 o 
  11   0   2       70.52       65.09      9.07 o 
 -11   1   2       12.45        5.32      3.41 o 
 -10   1   2       31.39       19.50      4.91 o 
  -9   1   2        8.54       10.55      2.88 o 
  -8   1   2       75.80       81.85      4.95 o 
  -7   1   2       74.02       68.15      3.75 o 
  -6   1   2      125.59      140.53      4.22 o 
  -5   1   2      109.67      120.06      2.99 o 
  -4   1   2       25.76       23.52      1.43 o 
  -3   1   2       38.66       42.79      1.87 o 
  -2   1   2       46.70       48.63      1.76 o 
  -1   1   2     1193.22     1162.75     10.70 o 
   0   1   2     1062.79     1044.47      9.79 o 
   1   1   2      133.32      120.31      2.00 o 
   2   1   2     2864.58     2869.84     19.99 o 
   3   1   2      308.28      297.60      3.64 o 
   4   1   2       14.44       12.99      1.19 o 
   5   1   2      106.51      121.74      3.57 o 
   6   1   2        9.24        8.66      1.49 o 
   7   1   2        4.94        4.34      1.40 o 
   8   1   2        1.46        0.51      2.21 o 
   9   1   2        2.28        2.77      3.41 o 
  10   1   2        0.92        0.66      2.86 o 
  11   1   2        5.39        8.68      3.72 o 
 -11   2   2       72.50       71.20      6.00 o 
 -10   2   2       13.54        9.47      3.22 o 
  -9   2   2        2.98        0.83      2.77 o 
  -8   2   2      283.36      295.75      9.85 o 
  -7   2   2      279.08      285.96      5.22 o 
  -6   2   2       31.21       28.02      1.55 o 
  -5   2   2      383.34      376.73      5.63 o 
  -4   2   2     1193.12     1183.71     12.05 o 
  -3   2   2      466.92      517.09      6.06 o 
  -2   2   2     2425.06     2214.40     21.25 o 
  -1   2   2      890.38      857.88      7.89 o 
   0   2   2      231.70      226.94      3.08 o 
   1   2   2       30.10       21.97      1.08 o 
   2   2   2      127.83      156.93      2.44 o 
   3   2   2      106.32       98.75      2.67 o 
   4   2   2       19.05       22.44      1.56 o 
   5   2   2      595.08      632.12      7.77 o 
   6   2   2       14.95       12.58      1.61 o 
   7   2   2      118.89      108.13      4.41 o 
   8   2   2      463.52      444.49      9.26 o 
   9   2   2       11.04        4.14      2.78 o 
  10   2   2        0.00       -1.67      2.72 o 
  11   2   2       52.00       31.58      4.81 o 
 -11   3   2       12.26       12.72      3.93 o 
 -10   3   2        8.66        6.01      2.96 o 
  -9   3   2        0.04       -2.08      2.08 o 
  -8   3   2      146.14      152.29      5.43 o 
  -7   3   2       21.36       23.11      2.18 o 
  -6   3   2      175.03      174.15      4.51 o 
  -5   3   2       81.04       86.97      3.40 o 
  -4   3   2      721.64      748.33     12.56 o 
  -3   3   2       67.17       90.88      4.61 o 
  -2   3   2      168.48      173.17      3.16 o 
  -1   3   2      611.42      593.82      6.89 o 
   0   3   2      182.79      185.82      2.92 o 
   1   3   2      292.25      276.11      3.72 o 
   2   3   2       67.25       70.01      2.00 o 
   3   3   2       21.87       15.38      1.22 o 
   4   3   2       29.82       24.83      1.62 o 
   5   3   2        4.12        3.80      1.28 o 
   6   3   2       35.39       35.89      2.41 o 
   7   3   2      107.77      111.28      5.18 o 
   8   3   2      143.63      142.13      7.38 o 
   9   3   2        6.61        3.29      3.46 o 
  10   3   2        9.31        5.41      3.13 o 
  11   3   2        2.73       -1.60      3.12 o 
 -11   4   2       17.42       11.54      3.56 o 
 -10   4   2        3.88       -0.55      2.66 o 
  -9   4   2        9.35        8.82      3.34 o 
  -8   4   2      334.56      346.55      8.67 o 
  -7   4   2       22.79       18.34      2.18 o 
  -6   4   2      543.55      546.76      8.21 o 
  -5   4   2      560.98      523.75     12.19 o 
  -4   4   2      257.33      265.54      7.08 o 
  -3   4   2       74.33       85.44      3.73 o 
  -2   4   2     2823.90     2706.35     24.43 o 
  -1   4   2     1803.38     1772.46     14.35 o 
   0   4   2      110.68      116.11      2.55 o 
   1   4   2       26.74       24.25      1.27 o 
   2   4   2     1018.53      954.42      9.96 o 
   3   4   2     1123.81     1160.76     11.89 o 
   4   4   2      254.42      256.64      4.19 o 
   5   4   2       77.70       73.36      3.06 o 
   6   4   2       60.21       61.43      3.09 o 
   7   4   2        0.97        1.92      1.79 o 
   8   4   2      157.88      169.93      7.68 o 
   9   4   2       57.30       55.94      4.39 o 
  10   4   2        6.34        0.98      3.19 o 
 -10   5   2       33.77       37.12      5.53 o 
  -9   5   2       18.50       16.01      3.96 o 
  -8   5   2       35.44       35.47      3.10 o 
  -7   5   2      129.70      118.18      6.99 o 
  -6   5   2      961.06      938.29     17.04 o 
  -5   5   2        2.92        2.96      2.07 o 
  -4   5   2     1271.80     1204.73     17.93 o 
  -3   5   2     1017.04      937.58     12.34 o 
  -2   5   2      389.82      449.49      6.30 o 
  -1   5   2        8.45        5.92      1.05 o 
   0   5   2      717.73      723.74      8.01 o 
   1   5   2       16.23       14.37      1.40 o 
   2   5   2      439.69      440.15      6.10 o 
   3   5   2       88.93      109.02      4.04 o 
   4   5   2        9.32        6.12      1.35 o 
   5   5   2       14.93       16.26      1.62 o 
   6   5   2      577.99      598.25      8.72 o 
   7   5   2       25.12       32.72      2.90 o 
   8   5   2        8.15        7.43      2.45 o 
   9   5   2       56.93       48.09      4.67 o 
  10   5   2       70.27       82.46      7.32 o 
 -10   6   2       24.62       15.04      4.29 o 
  -9   6   2        8.79       12.99      3.16 o 
  -8   6   2       65.79       67.40      5.53 o 
  -7   6   2       94.55       91.74      6.37 o 
  -6   6   2       48.53       50.62      4.80 o 
  -5   6   2       20.85       23.56      2.84 o 
  -4   6   2        3.02        7.65      2.02 o 
  -3   6   2      105.59      116.29      3.59 o 
  -2   6   2       82.05       83.48      3.77 o 
  -1   6   2       43.31       39.10      2.02 o 
   0   6   2       83.48       84.04      2.76 o 
   1   6   2      833.86      757.22      8.78 o 
   2   6   2        0.31        5.46      1.30 o 
   3   6   2       74.92       82.11      3.17 o 
   4   6   2       84.68       88.26      3.31 o 
   5   6   2      236.26      223.83      7.64 o 
   6   6   2       79.35       90.04      3.81 o 
   7   6   2       36.47       33.19      3.25 o 
   8   6   2       10.03       11.83      2.87 o 
   9   6   2        6.83        1.99      2.52 o 
  10   6   2        2.06        1.02      2.78 o 
 -10   7   2       48.64       47.58      5.77 o 
  -9   7   2       58.81       56.98      4.22 o 
  -8   7   2       13.38        5.15      3.86 o 
  -7   7   2       49.44       67.43      5.81 o 
  -6   7   2      529.63      520.57     13.76 o 
  -5   7   2       87.85       86.00      4.77 o 
  -4   7   2      328.45      323.70      6.45 o 
  -3   7   2      749.33      713.28     12.81 o 
  -2   7   2      282.51      286.40      4.75 o 
  -1   7   2       40.95       35.71      2.77 o 
   0   7   2      691.40      708.80      8.92 o 
   1   7   2       98.72       93.11      3.46 o 
   2   7   2       71.43       68.68      3.04 o 
   3   7   2       88.63       84.46      3.43 o 
   4   7   2      206.20      205.56      4.90 o 
   5   7   2       12.94       12.52      1.92 o 
   6   7   2      403.70      403.29      7.83 o 
   7   7   2       80.64       81.19      4.32 o 
   8   7   2       33.63       29.29      3.33 o 
   9   7   2       51.14       40.10      4.01 o 
  -9   8   2        2.41       -1.56      4.29 o 
  -8   8   2        3.89        5.97      4.09 o 
  -7   8   2        0.00       -2.26      2.88 o 
  -6   8   2      208.89      198.60     10.56 o 
  -5   8   2      405.05      380.68      6.51 o 
  -4   8   2       25.71       20.46      2.09 o 
  -3   8   2      106.11      111.40      4.17 o 
  -2   8   2       15.69       21.11      1.89 o 
  -1   8   2      124.44      123.89      3.81 o 
   0   8   2       34.11       28.31      2.81 o 
   1   8   2       68.99       66.70      4.52 o 
   2   8   2        4.30        5.55      1.55 o 
   3   8   2        8.56        9.66      1.85 o 
   4   8   2        3.44       -0.39      1.72 o 
   5   8   2       16.35       13.98      3.27 o 
   6   8   2        5.26       -1.80      1.80 o 
   7   8   2       15.95        9.25      2.41 o 
   8   8   2        0.69       -0.97      2.33 o 
   9   8   2        0.30        0.89      7.30 o 
  -8   9   2       31.42       25.16      8.36 o 
  -7   9   2       38.38       45.45      5.47 o 
  -6   9   2       38.55       34.39      4.46 o 
  -5   9   2        4.51        0.70      1.84 o 
  -4   9   2        0.21        0.77      1.95 o 
  -3   9   2       90.84       99.45      3.72 o 
  -2   9   2       30.56       32.86      2.48 o 
  -1   9   2      658.72      645.86     11.36 o 
   0   9   2        0.60       -1.02      1.79 o 
   1   9   2      199.83      212.52      6.55 o 
   2   9   2       32.63       28.36      3.29 o 
   3   9   2      657.74      654.23     10.75 o 
   4   9   2       35.63       29.94      3.00 o 
   5   9   2        2.56        3.25      2.09 o 
   6   9   2       38.95       36.68      3.39 o 
   7   9   2      105.51      106.62      5.26 o 
   8   9   2        3.41        0.68      2.59 o 
  -7  10   2        1.06        3.97      4.17 o 
  -6  10   2       15.38       13.43      3.12 o 
  -5  10   2       89.97       88.44      5.76 o 
  -4  10   2        0.25       -1.86      1.86 o 
  -3  10   2      172.42      155.11      9.61 o 
  -2  10   2        4.56        3.26      2.26 o 
  -1  10   2       35.15       32.67      3.47 o 
   0  10   2        0.68        0.17      2.21 o 
   1  10   2       39.49       45.42      3.95 o 
   2  10   2        9.06        8.71      2.70 o 
   3  10   2        1.96       -1.36      2.18 o 
   4  10   2        0.24       -2.76      3.44 o 
   5  10   2       18.81       12.90      2.75 o 
   6  10   2       10.16       10.54      2.82 o 
   7  10   2        2.82        2.54      2.36 o 
  -6  11   2       32.29       35.32      4.57 o 
  -5  11   2        0.70       -3.00      3.00 o 
  -4  11   2        3.28        0.17      2.53 o 
  -3  11   2       33.03       36.28      7.04 o 
  -2  11   2        0.20        5.17      2.86 o 
  -1  11   2       78.07       86.36      5.33 o 
   0  11   2       64.73       74.19      5.10 o 
   1  11   2       52.73       61.51      5.12 o 
   2  11   2        5.26        4.28      2.70 o 
   3  11   2      283.93      297.98      8.86 o 
   4  11   2       13.76       14.84      3.98 o 
   5  11   2        0.53        1.25      2.56 o 
   6  11   2       18.93       16.47      3.51 o 
  -4  12   2       18.08       14.03      5.65 o 
  -3  12   2        5.28        2.03      3.55 o 
  -2  12   2        3.36       -1.19      2.80 o 
  -1  12   2        0.99       -0.87      2.80 o 
   0  12   2        0.53        2.36      2.67 o 
   1  12   2       31.81       34.97      4.21 o 
   2  12   2       11.65        8.29      3.08 o 
   3  12   2        0.13       -0.62      2.70 o 
   4  12   2       12.02       12.61      3.44 o 
  -1  13   2        0.70        2.18      3.33 o 
   0  13   2       56.62       63.07      6.12 o 
   1  13   2       49.86       41.84      6.01 o 
 -11   1   3       57.85       76.17      8.27 o 
 -10   1   3       63.52       74.76      6.68 o 
  -9   1   3       18.15       17.11      3.78 o 
  -8   1   3       25.86       27.96      3.28 o 
  -7   1   3      706.64      718.10     11.46 o 
  -6   1   3      157.80      143.85      4.33 o 
  -5   1   3       19.47       17.25      1.46 o 
  -4   1   3     2133.55     2135.77     19.61 o 
  -3   1   3        0.08       -0.31      0.79 o 
  -2   1   3       42.93       48.25      1.95 o 
  -1   1   3      568.17      558.47      5.88 o 
   0   1   3    17735.83    17391.81    123.27 o 
   1   1   3    11046.51    11207.03     76.24 o 
   2   1   3     3305.38     3248.09     23.95 o 
   3   1   3      254.37      222.49      3.55 o 
   4   1   3        1.27        0.72      0.90 o 
   5   1   3     1749.63     1842.65     15.11 o 
   6   1   3      323.85      331.66      6.06 o 
   7   1   3      108.31      123.21      4.50 o 
   8   1   3       86.17       76.16      4.74 o 
   9   1   3      152.94      149.78      8.27 o 
  10   1   3       53.56       44.69      7.96 o 
  11   1   3        3.54        2.29      3.43 o 
 -11   2   3        0.32        4.01      3.20 o 
 -10   2   3       35.33       49.39      4.98 o 
  -9   2   3       61.08       58.65      5.24 o 
  -8   2   3        0.66       -0.14      1.90 o 
  -7   2   3      239.84      248.33      4.86 o 
  -6   2   3      215.91      199.16      3.51 o 
  -5   2   3      575.30      597.07      8.43 o 
  -4   2   3      178.33      177.52      3.90 o 
  -3   2   3      564.65      579.82      7.66 o 
  -2   2   3     3134.67     3274.09     27.98 o 
  -1   2   3      137.79      138.65      2.70 o 
   0   2   3      565.46      577.43      5.99 o 
   1   2   3     1743.01     1720.85     13.03 o 
   2   2   3       36.99       39.95      1.60 o 
   3   2   3      224.32      207.79      3.37 o 
   4   2   3      363.12      356.67      6.09 o 
   5   2   3        0.80        1.83      1.30 o 
   6   2   3        9.73        8.13      1.67 o 
   7   2   3      114.72      113.45      5.17 o 
   8   2   3        0.07       -1.26      1.78 o 
   9   2   3        1.31        2.28      2.59 o 
  10   2   3        6.11        3.85      3.31 o 
 -11   3   3       14.01       10.21      3.60 o 
 -10   3   3        4.02       -1.20      2.55 o 
  -9   3   3       74.41       71.93      8.41 o 
  -8   3   3        2.83       -0.10      1.69 o 
  -7   3   3      562.24      554.81      8.99 o 
  -6   3   3      122.87      115.21      3.90 o 
  -5   3   3      519.06      512.35      7.08 o 
  -4   3   3      180.74      150.61      3.34 o 
  -3   3   3      537.86      504.61      6.55 o 
  -2   3   3      457.22      438.00      5.60 o 
  -1   3   3     1041.31      981.53      9.68 o 
   0   3   3        2.29        2.12      0.80 o 
   1   3   3      134.25      141.70      2.55 o 
   2   3   3      475.04      463.78      5.19 o 
   3   3   3        3.20        2.58      1.04 o 
   4   3   3     1099.87     1135.28     11.53 o 
   5   3   3       31.03       28.74      2.05 o 
   6   3   3       14.04       14.75      1.85 o 
   7   3   3       55.71       62.56      4.28 o 
   8   3   3      446.49      452.07     10.36 o 
   9   3   3       27.00       34.54      3.70 o 
  10   3   3       15.27       14.67      3.51 o 
 -11   4   3        0.77        2.03      2.93 o 
 -10   4   3       43.72       42.57      4.34 o 
  -9   4   3       48.42       61.63      4.24 o 
  -8   4   3       15.32       12.34      2.37 o 
  -7   4   3        8.04        3.86      1.60 o 
  -6   4   3      372.96      368.71      9.42 o 
  -5   4   3      996.27     1025.18     11.60 o 
  -4   4   3      105.37      119.71      6.43 o 
  -3   4   3       55.66       42.06      2.46 o 
  -2   4   3     2673.58     2676.03     23.06 o 
  -1   4   3      422.49      434.64      5.62 o 
   0   4   3       57.09       49.25      1.87 o 
   1   4   3      790.48      745.43      7.72 o 
   2   4   3       31.84       38.80      1.80 o 
   3   4   3      320.52      350.44      5.05 o 
   4   4   3        9.88       13.87      1.53 o 
   5   4   3       89.73       99.34      3.50 o 
   6   4   3        6.20        3.24      1.57 o 
   7   4   3      369.97      360.48     11.36 o 
   8   4   3        1.89        2.79      2.30 o 
   9   4   3        5.48       10.07      3.09 o 
  10   4   3       15.52       19.05      3.87 o 
 -10   5   3        3.99        2.91      4.04 o 
  -9   5   3       13.34       10.99      3.52 o 
  -8   5   3       27.94       29.41      2.70 o 
  -7   5   3       27.77       31.72      3.35 o 
  -6   5   3        5.60        3.23      2.51 o 
  -5   5   3      499.39      520.57     11.53 o 
  -4   5   3      157.25      149.64      5.28 o 
  -3   5   3      141.50      137.06      4.06 o 
  -2   5   3      470.51      469.14      7.51 o 
  -1   5   3      298.63      292.94      5.05 o 
   0   5   3      677.26      646.19      8.23 o 
   1   5   3      400.88      421.33      5.66 o 
   2   5   3       18.48       10.13      1.93 o 
   3   5   3      523.15      520.47      6.85 o 
   4   5   3      201.36      213.22      4.78 o 
   5   5   3       60.86       58.87      3.10 o 
   6   5   3       69.27       76.64      4.05 o 
   7   5   3        4.86        1.57      1.95 o 
   8   5   3      139.51      137.79      6.56 o 
   9   5   3       89.13       97.24      5.64 o 
  10   5   3        1.51        6.04      2.98 o 
 -10   6   3        0.08       -1.90      3.59 o 
  -9   6   3       38.57       42.12      4.14 o 
  -8   6   3        4.46        5.57      1.76 o 
  -7   6   3       20.49       20.32      3.80 o 
  -6   6   3       89.99       87.79      6.01 o 
  -5   6   3      202.67      198.85      6.49 o 
  -4   6   3       53.64       47.76      3.64 o 
  -3   6   3      514.12      488.89      7.29 o 
  -2   6   3        4.73        6.31      1.03 o 
  -1   6   3      507.91      538.90      7.74 o 
   0   6   3      464.91      461.01      6.86 o 
   1   6   3     1103.83     1125.16     12.69 o 
   2   6   3      223.39      221.91      4.61 o 
   3   6   3      201.09      198.05      4.64 o 
   4   6   3      180.44      185.78      4.31 o 
   5   6   3      182.07      188.49      6.66 o 
   6   6   3      235.76      242.97      6.46 o 
   7   6   3       51.85       53.58      6.43 o 
   8   6   3       28.99       32.83      4.58 o 
   9   6   3        9.95        7.64      2.86 o 
 -10   7   3       47.16       48.94     11.57 o 
  -9   7   3       27.08       21.56      4.41 o 
  -8   7   3        2.24        1.93      3.50 o 
  -7   7   3       17.51       13.54      3.59 o 
  -6   7   3       32.57       22.79      3.14 o 
  -5   7   3       20.22       16.91      2.90 o 
  -4   7   3       41.68       43.52      2.54 o 
  -3   7   3      229.56      222.48      5.22 o 
  -2   7   3      180.41      188.49      4.07 o 
  -1   7   3       36.83       42.27      3.09 o 
   0   7   3      302.91      286.02      5.34 o 
   1   7   3       68.80       73.05      3.18 o 
   2   7   3      306.64      305.35      5.67 o 
   3   7   3      206.60      206.01      4.88 o 
   4   7   3       40.89       36.23      2.88 o 
   5   7   3      193.65      203.85      5.33 o 
   6   7   3        0.50       -1.83      1.83 o 
   7   7   3       23.15       20.34      3.20 o 
   8   7   3       16.06       13.17      2.95 o 
   9   7   3        9.36        6.29      2.87 o 
  -9   8   3       22.24       24.28      4.83 o 
  -8   8   3       32.56       37.54      5.95 o 
  -7   8   3        1.07       -0.23      3.13 o 
  -6   8   3       36.59       33.86      4.12 o 
  -5   8   3       41.06       50.60      2.88 o 
  -4   8   3       24.81       25.63      2.44 o 
  -3   8   3       75.02       84.52      4.68 o 
  -2   8   3      345.43      360.69      8.13 o 
  -1   8   3       71.44       62.69      3.01 o 
   0   8   3      244.73      221.66      6.32 o 
   1   8   3      236.56      256.36      6.94 o 
   2   8   3       34.48       35.02      3.62 o 
   3   8   3      259.68      256.23      6.38 o 
   4   8   3      215.44      200.43      5.92 o 
   5   8   3       32.46       29.67      3.21 o 
   6   8   3        9.30        9.26      2.38 o 
   7   8   3       52.86       59.25      4.15 o 
   8   8   3       25.27       24.24      3.54 o 
  -8   9   3        0.41       -0.11      3.95 o 
  -7   9   3        9.63        8.98      4.34 o 
  -6   9   3       55.36       47.03      3.78 o 
  -5   9   3        0.46       -0.32      1.80 o 
  -4   9   3       77.76       73.43      3.93 o 
  -3   9   3       80.59       85.80      3.88 o 
  -2   9   3      114.45      122.85      4.68 o 
  -1   9   3      115.44      119.91      6.01 o 
   0   9   3        0.47       -1.89      1.89 o 
   1   9   3        0.27        1.50      2.13 o 
   2   9   3        8.59        7.02      2.49 o 
   3   9   3       73.90       66.73      5.98 o 
   4   9   3        5.97        6.90      2.33 o 
   5   9   3        0.09       -1.34      2.01 o 
   6   9   3        6.40        4.10      2.15 o 
   7   9   3        1.40        1.00      2.47 o 
  -7  10   3       17.52       14.88      4.90 o 
  -6  10   3       99.73      110.60      4.99 o 
  -5  10   3       59.99       61.75      4.98 o 
  -4  10   3       30.64       30.90      3.02 o 
  -3  10   3       45.52       49.62      3.79 o 
  -2  10   3      535.12      552.66     11.00 o 
  -1  10   3       28.97       17.40      3.01 o 
   0  10   3       59.63       62.84      4.55 o 
   1  10   3       73.50       83.03      5.29 o 
   2  10   3      315.02      315.95     10.86 o 
   3  10   3       94.14       99.63      5.89 o 
   4  10   3       70.06       76.32      9.06 o 
   5  10   3       28.38       34.93      5.23 o 
   6  10   3        4.59        1.56      2.32 o 
  -6  11   3        5.28        2.70      4.42 o 
  -5  11   3       25.32       18.58      4.28 o 
  -4  11   3       11.80       11.43      3.04 o 
  -3  11   3        9.40        7.96      3.21 o 
  -2  11   3        0.81        2.84      2.46 o 
  -1  11   3        3.33        1.16      2.43 o 
   0  11   3        4.08        9.51      3.18 o 
   1  11   3        3.47        1.85      2.59 o 
   2  11   3       11.79        8.76      2.91 o 
   3  11   3        1.45       -2.50      2.50 o 
   4  11   3        2.07       -2.47      2.47 o 
   5  11   3        0.60        0.12      2.66 o 
  -4  12   3        1.32        5.87      3.23 o 
  -3  12   3       33.42       34.58      4.51 o 
  -2  12   3       48.46       43.29      4.93 o 
  -1  12   3        4.87        4.96      3.27 o 
   0  12   3       10.15        7.39      3.07 o 
   1  12   3       32.24       34.26      4.21 o 
   2  12   3       38.55       37.62      4.49 o 
   3  12   3        0.02       -0.81      2.70 o 
   4  12   3       14.21       16.91      9.25 o 
 -11   0   4       70.41       71.30      8.63 o 
 -10   0   4      199.86      212.54     11.92 o 
  -9   0   4      104.80      112.19      9.07 o 
  -8   0   4       73.46       72.19     11.21 o 
  -7   0   4      390.83      404.85     17.48 o 
  -6   0   4      158.71      171.42      9.23 o 
  -5   0   4     1089.92     1104.31     18.98 o 
  -4   0   4     2260.34     2216.49     59.80 o 
  -3   0   4      732.28      677.72     10.13 o 
  -2   0   4      812.53      751.13     11.07 o 
  -1   0   4     1203.22     1121.71     20.55 o 
   0   0   4    12932.02    12703.68    122.38 o 
   1   0   4      862.21     1003.73     13.06 o 
   2   0   4      133.32      152.56      4.92 o 
   3   0   4     1172.75     1193.30     15.57 o 
   4   0   4     2063.54     2057.73     24.45 o 
   5   0   4       80.04       92.69      4.52 o 
   6   0   4     1124.06     1110.70     15.08 o 
   7   0   4       92.72       75.71      5.60 o 
   8   0   4       32.24       25.39      7.23 o 
   9   0   4        2.04       -1.97      3.24 o 
  10   0   4        5.80        4.28      3.82 o 
 -11   1   4       37.45       44.17      6.91 o 
 -10   1   4        0.60        1.57      2.82 o 
  -9   1   4       67.15       73.04      6.45 o 
  -8   1   4       27.95       20.08      3.13 o 
  -7   1   4      132.58      128.68      5.13 o 
  -6   1   4       18.37       14.13      2.03 o 
  -5   1   4      175.89      177.62      3.72 o 
  -4   1   4      405.07      431.76      6.03 o 
  -3   1   4      319.99      306.25      5.11 o 
  -2   1   4        8.72       14.88      2.01 o 
  -1   1   4        0.29       -0.41      0.78 o 
   0   1   4      146.24      139.73      2.86 o 
   1   1   4     1233.03     1255.79     10.97 o 
   2   1   4      344.85      339.16      5.27 o 
   3   1   4      181.10      201.65      4.72 o 
   4   1   4      935.21      939.60      9.57 o 
   5   1   4      314.37      310.90      4.84 o 
   6   1   4        0.38       -0.80      1.16 o 
   7   1   4       20.45       22.02      2.54 o 
   8   1   4       19.72       17.67      2.72 o 
   9   1   4       20.03       13.97      3.05 o 
  10   1   4        0.01        1.75      2.96 o 
 -11   2   4       21.93       26.57      4.42 o 
 -10   2   4      296.80      308.95      9.66 o 
  -9   2   4        4.38        8.81      2.75 o 
  -8   2   4       13.12        8.64      2.58 o 
  -7   2   4      933.33      934.99     12.02 o 
  -6   2   4      222.71      221.19      4.43 o 
  -5   2   4      244.66      255.04      5.78 o 
  -4   2   4     1229.56     1330.33     17.42 o 
  -3   2   4     1763.97     1790.17     17.25 o 
  -2   2   4      408.76      423.12      5.88 o 
  -1   2   4      798.36      786.80      7.81 o 
   0   2   4     1802.77     1790.69     15.26 o 
   1   2   4      868.47      817.21      7.98 o 
   2   2   4      156.88      176.08      3.14 o 
   3   2   4     2397.38     2430.47     19.63 o 
   4   2   4     1297.24     1313.99     11.73 o 
   5   2   4       84.78       84.12      2.99 o 
   6   2   4      454.23      443.44      7.56 o 
   7   2   4      333.51      339.49      7.78 o 
   8   2   4        0.07       -1.00      2.32 o 
   9   2   4       18.26       18.65      3.25 o 
  10   2   4       23.70       23.18      5.18 o 
 -11   3   4       73.86       74.54      6.12 o 
 -10   3   4        0.27       -0.18      2.73 o 
  -9   3   4      111.79      117.95      7.27 o 
  -8   3   4       85.62       79.62      4.28 o 
  -7   3   4      383.75      384.15      6.64 o 
  -6   3   4       68.61       64.28      3.33 o 
  -5   3   4       91.03       92.50      6.06 o 
  -4   3   4      122.93      147.07      3.93 o 
  -3   3   4      678.52      738.65      7.69 o 
  -2   3   4      236.25      279.25      4.35 o 
  -1   3   4        1.59        0.42      0.90 o 
   0   3   4       54.13       49.64      2.02 o 
   1   3   4      316.20      301.36      4.23 o 
   2   3   4     1102.53     1094.99     10.69 o 
   3   3   4      522.93      558.76      6.82 o 
   4   3   4      705.66      713.13      9.22 o 
   5   3   4      331.97      345.02      6.25 o 
   6   3   4       28.74       29.61      2.53 o 
   7   3   4       62.53       62.77      3.65 o 
   8   3   4       25.80       18.79      3.10 o 
   9   3   4       10.77        6.53      3.42 o 
  10   3   4        9.84        4.01      3.12 o 
 -11   4   4        1.42        3.52      3.63 o 
 -10   4   4      146.84      152.97      8.89 o 
  -9   4   4        1.15        2.78      2.35 o 
  -8   4   4       32.40       22.40      2.83 o 
  -7   4   4      254.29      257.70      6.00 o 
  -6   4   4      292.33      288.80      6.14 o 
  -5   4   4       23.29       25.62      2.44 o 
  -4   4   4        5.68        4.61      1.52 o 
  -3   4   4     1455.99     1495.40     15.78 o 
  -2   4   4      307.34      299.31      4.87 o 
  -1   4   4      128.96      131.10      3.89 o 
   0   4   4      380.50      370.43      6.09 o 
   1   4   4      262.21      265.56      4.00 o 
   2   4   4      145.44      124.10      2.85 o 
   3   4   4     1599.03     1643.39     16.31 o 
   4   4   4      105.28       97.85      3.54 o 
   5   4   4       90.79       85.99      4.74 o 
   6   4   4      235.09      228.70      5.75 o 
   7   4   4       74.11       80.39      5.91 o 
   8   4   4       15.27       17.07      3.01 o 
   9   4   4       66.71       60.82      5.33 o 
  10   4   4       38.94       42.28      4.55 o 
 -10   5   4        3.23        8.24      3.72 o 
  -9   5   4       26.83       35.25      5.03 o 
  -8   5   4       84.38       87.48      4.50 o 
  -7   5   4       27.66       27.29      2.46 o 
  -6   5   4        3.62        2.95      1.43 o 
  -5   5   4      352.55      340.62      6.97 o 
  -4   5   4      187.65      170.07      4.50 o 
  -3   5   4        0.63        1.58      1.26 o 
  -2   5   4       15.30       20.00      1.56 o 
  -1   5   4      573.07      588.42      6.82 o 
   0   5   4      271.60      283.75      5.42 o 
   1   5   4      277.64      271.60      5.17 o 
   2   5   4      199.58      206.53      4.23 o 
   3   5   4        0.24       -0.16      1.09 o 
   4   5   4        6.98        7.47      1.46 o 
   5   5   4      142.62      144.99      5.93 o 
   6   5   4       81.00       90.38      5.53 o 
   7   5   4      118.25      117.12      5.47 o 
   8   5   4        0.38        0.12      2.37 o 
   9   5   4        2.42       -0.14      2.47 o 
 -10   6   4       18.89       24.72      4.49 o 
  -9   6   4       12.66        8.36      2.66 o 
  -8   6   4        0.25        0.71      1.87 o 
  -7   6   4       37.52       33.03      3.18 o 
  -6   6   4        6.15        3.49      1.36 o 
  -5   6   4      131.08      130.63      3.91 o 
  -4   6   4      205.05      197.50      4.73 o 
  -3   6   4      339.66      345.41      5.76 o 
  -2   6   4      120.18      120.04      3.41 o 
  -1   6   4       17.37       13.73      1.54 o 
   0   6   4      323.32      314.02      5.79 o 
   1   6   4        7.51        7.86      1.62 o 
   2   6   4       17.14       24.03      1.75 o 
   3   6   4       57.00       49.87      3.08 o 
   4   6   4      167.90      168.68      5.29 o 
   5   6   4        0.71        0.37      1.75 o 
   6   6   4       55.53       60.04      4.28 o 
   7   6   4        2.26        3.60      2.32 o 
   8   6   4       47.96       45.71      4.21 o 
   9   6   4       18.94       13.60      3.29 o 
  -9   7   4       14.03       12.64     13.35 o 
  -8   7   4       76.90       74.89      8.99 o 
  -7   7   4        0.13        0.95      2.16 o 
  -6   7   4        0.05       -1.14      2.12 o 
  -5   7   4      540.45      531.68      8.66 o 
  -4   7   4      135.42      141.74      3.95 o 
  -3   7   4       64.82       65.51      2.73 o 
  -2   7   4      270.22      255.39      5.73 o 
  -1   7   4      646.51      664.61      8.86 o 
   0   7   4        5.31        3.45      1.43 o 
   1   7   4      388.97      390.28      7.05 o 
   2   7   4      299.50      290.91      6.69 o 
   3   7   4       46.83       53.14      3.10 o 
   4   7   4       62.07       62.38      3.76 o 
   5   7   4      256.63      276.57      7.02 o 
   6   7   4       10.30       10.26      2.48 o 
   7   7   4       60.86       50.96      4.23 o 
   8   7   4       34.67       35.88      4.04 o 
  -9   8   4        0.90       -0.46      3.48 o 
  -8   8   4        0.10       -1.97      3.17 o 
  -7   8   4       76.07       58.73      5.94 o 
  -6   8   4       18.32       15.56      3.25 o 
  -5   8   4       60.84       61.13      2.98 o 
  -4   8   4      224.91      212.60      5.56 o 
  -3   8   4      537.71      539.18      7.82 o 
  -2   8   4       88.98       94.63      3.77 o 
  -1   8   4      349.93      341.27      6.99 o 
   0   8   4       86.60       87.77      4.84 o 
   1   8   4       38.73       34.02      3.44 o 
   2   8   4        9.70        7.03      2.41 o 
   3   8   4       21.88       14.05      2.27 o 
   4   8   4       96.10       90.11      4.48 o 
   5   8   4       14.39       10.70      2.62 o 
   6   8   4        0.01        0.60      2.22 o 
   7   8   4       17.33       18.61      3.24 o 
   8   8   4        3.08        3.71      2.94 o 
  -8   9   4       35.62       38.24      5.40 o 
  -7   9   4       67.49       65.16      6.40 o 
  -6   9   4       35.52       35.40      2.97 o 
  -5   9   4       71.71       68.75      3.75 o 
  -4   9   4       14.02       14.33      2.72 o 
  -3   9   4       25.10       24.28      3.53 o 
  -2   9   4      356.79      353.64      8.36 o 
  -1   9   4      153.51      141.99      6.25 o 
   0   9   4       54.24       64.51      5.42 o 
   1   9   4        6.40        9.02      2.63 o 
   2   9   4      513.21      508.97     11.16 o 
   3   9   4        3.86       -1.55      2.28 o 
   4   9   4      158.79      167.65      6.08 o 
   5   9   4       30.01       25.20      3.26 o 
   6   9   4       22.88       17.84      3.37 o 
   7   9   4       11.04        5.63      2.88 o 
  -7  10   4        0.38        0.13      3.91 o 
  -6  10   4        0.03       -1.06      2.61 o 
  -5  10   4        1.16        0.76      2.64 o 
  -4  10   4       13.23        7.11      2.22 o 
  -3  10   4      116.12      113.04      5.53 o 
  -2  10   4        0.18       -2.19      2.19 o 
  -1  10   4       51.30       51.52      4.33 o 
   0  10   4        6.11       -0.80      2.22 o 
   1  10   4        0.67        0.58      2.31 o 
   2  10   4      124.13      136.28      7.05 o 
   3  10   4        2.46        0.92      2.49 o 
   4  10   4        2.52        1.70      3.41 o 
   5  10   4       13.06        8.16      2.97 o 
   6  10   4        5.50        6.85      3.10 o 
  -6  11   4        1.97        7.12      7.12 o 
  -5  11   4       69.24       85.82     11.45 o 
  -4  11   4       19.12       25.83      4.21 o 
  -3  11   4        1.76       -0.29      2.70 o 
  -2  11   4      121.54      119.88      6.24 o 
  -1  11   4       53.94       58.96      5.65 o 
   0  11   4        0.36       -2.41      2.41 o 
   1  11   4        9.29        4.52      3.00 o 
   2  11   4      116.90      117.67      7.32 o 
   3  11   4        2.79        3.67      3.59 o 
   4  11   4       22.94       23.43      3.96 o 
   5  11   4        9.23       18.18      3.36 o 
  -4  12   4        1.11       -1.18      3.13 o 
  -3  12   4       29.44       26.92      4.32 o 
  -2  12   4        0.07        0.24      2.99 o 
  -1  12   4        0.15        0.19      2.73 o 
   0  12   4       26.70       32.39      4.29 o 
   1  12   4        8.70        6.30      3.19 o 
   2  12   4        5.42        3.07      3.08 o 
   3  12   4        7.87        6.39      3.23 o 
 -11   1   5       25.48       28.87      4.43 o 
 -10   1   5       17.21       17.36      3.67 o 
  -9   1   5      366.19      389.68     10.46 o 
  -8   1   5      561.61      559.03     12.15 o 
  -7   1   5        3.51        3.16      2.18 o 
  -6   1   5      385.95      381.41      7.94 o 
  -5   1   5      985.25     1026.12     12.37 o 
  -4   1   5        1.46        2.94      1.21 o 
  -3   1   5        5.69        2.61      1.18 o 
  -2   1   5       57.67       54.45      2.22 o 
  -1   1   5      386.98      374.29      5.11 o 
   0   1   5      142.95      136.88      3.74 o 
   1   1   5     2761.65     2660.78     21.01 o 
   2   1   5      209.71      230.27      4.02 o 
   3   1   5       77.12       90.96      3.07 o 
   4   1   5       50.58       49.98      2.82 o 
   5   1   5      943.60      929.65      9.86 o 
   6   1   5       78.91       83.20      3.39 o 
   7   1   5       75.31       64.13      3.99 o 
   8   1   5       69.17       63.96      4.42 o 
   9   1   5        4.87        3.42      3.78 o 
  10   1   5        1.25        0.61      2.68 o 
 -11   2   5       13.66        8.69      4.08 o 
 -10   2   5        5.51       10.28      3.31 o 
  -9   2   5       16.65       15.23      3.25 o 
  -8   2   5       67.40       69.61      5.58 o 
  -7   2   5       35.37       33.68      3.07 o 
  -6   2   5      379.49      405.35      9.45 o 
  -5   2   5       19.78       24.72      1.96 o 
  -4   2   5       69.87       74.74      2.99 o 
  -3   2   5      378.76      426.24      6.42 o 
  -2   2   5        7.21        4.34      1.37 o 
  -1   2   5       29.27       44.53      2.03 o 
   0   2   5      220.67      251.35      5.39 o 
   1   2   5      905.73      965.85      9.52 o 
   2   2   5       31.25       28.41      1.80 o 
   3   2   5      642.71      634.26      7.22 o 
   4   2   5      183.11      194.54      3.86 o 
   5   2   5       40.87       42.63      2.31 o 
   6   2   5      196.65      170.09      5.48 o 
   7   2   5      126.24      129.59      5.46 o 
   8   2   5        0.03        1.34      2.29 o 
   9   2   5        0.99        0.08      2.30 o 
  10   2   5        2.07        4.80      3.22 o 
 -11   3   5       53.62       55.72      6.79 o 
 -10   3   5       13.46       12.16      3.33 o 
  -9   3   5       16.15       22.13      3.43 o 
  -8   3   5      466.18      473.89     13.72 o 
  -7   3   5        0.26        2.46      1.61 o 
  -6   3   5      731.16      731.10     11.65 o 
  -5   3   5      279.54      284.81      8.46 o 
  -4   3   5       43.39       53.65      3.22 o 
  -3   3   5       87.08       84.90      3.11 o 
  -2   3   5     2585.20     2606.23     23.23 o 
  -1   3   5      138.33      166.61      3.45 o 
   0   3   5      126.23      115.80      3.04 o 
   1   3   5      963.18      970.39      9.21 o 
   2   3   5      616.01      607.85      7.04 o 
   3   3   5      164.80      167.39      3.68 o 
   4   3   5      253.79      257.54      5.19 o 
   5   3   5      384.56      386.40      7.01 o 
   6   3   5      121.46      119.28      5.58 o 
   7   3   5       50.03       48.51      4.15 o 
   8   3   5      148.56      154.56      6.29 o 
   9   3   5       22.83       19.29      3.87 o 
 -10   4   5       37.29       36.07      4.30 o 
  -9   4   5        4.58        5.73      2.60 o 
  -8   4   5        5.53        5.88      2.23 o 
  -7   4   5      239.03      223.01      5.03 o 
  -6   4   5       82.46       80.25      3.97 o 
  -5   4   5      100.40      102.85      4.23 o 
  -4   4   5      410.58      406.47      6.54 o 
  -3   4   5       81.92       87.82      3.60 o 
  -2   4   5      130.37      118.62      3.51 o 
  -1   4   5      373.39      360.90      6.24 o 
   0   4   5       13.26       13.10      1.42 o 
   1   4   5        8.96        5.90      1.20 o 
   2   4   5      857.40      847.05      8.98 o 
   3   4   5       79.24       86.23      2.96 o 
   4   4   5       56.58       56.22      3.05 o 
   5   4   5       59.93       51.23      3.16 o 
   6   4   5      310.67      288.15      6.40 o 
   7   4   5        4.93        0.39      1.87 o 
   8   4   5       51.39       49.30      4.39 o 
   9   4   5        2.54        2.17      2.99 o 
 -10   5   5        0.32        1.65      3.48 o 
  -9   5   5       27.52       25.45      6.54 o 
  -8   5   5       74.30       64.92      4.22 o 
  -7   5   5       21.08       21.58      2.71 o 
  -6   5   5       86.46       88.80      4.13 o 
  -5   5   5      172.50      160.06      4.85 o 
  -4   5   5        3.28        3.77      1.52 o 
  -3   5   5      419.73      404.49      6.90 o 
  -2   5   5      639.62      627.31     10.53 o 
  -1   5   5      164.02      171.39      4.19 o 
   0   5   5      506.73      495.18      6.80 o 
   1   5   5      409.11      392.91      5.47 o 
   2   5   5       39.64       38.48      2.13 o 
   3   5   5       52.52       57.72      3.03 o 
   4   5   5      193.33      183.66      5.14 o 
   5   5   5      107.72      105.14      4.18 o 
   6   5   5       12.26       11.49      3.59 o 
   7   5   5        0.01        0.05      2.11 o 
   8   5   5      108.45      111.43      6.27 o 
   9   5   5       16.98       12.23      3.51 o 
 -10   6   5       68.54       76.22      7.03 o 
  -9   6   5       24.70       17.10      4.04 o 
  -8   6   5      139.07      150.95      6.51 o 
  -7   6   5       76.93       69.15      4.42 o 
  -6   6   5      209.59      219.03      5.35 o 
  -5   6   5      156.38      149.63      4.47 o 
  -4   6   5      470.11      440.69      8.85 o 
  -3   6   5      114.42      107.32      3.42 o 
  -2   6   5        1.49       -1.12      1.12 o 
  -1   6   5      128.17      125.09      3.84 o 
   0   6   5      765.52      737.99      9.53 o 
   1   6   5        0.20        0.78      1.08 o 
   2   6   5      230.26      232.10      4.26 o 
   3   6   5       51.15       50.92      2.78 o 
   4   6   5       14.54       10.67      2.17 o 
   5   6   5        6.43        7.52      2.28 o 
   6   6   5      236.72      227.15      7.14 o 
   7   6   5       42.53       37.90      3.68 o 
   8   6   5        9.33       14.48      3.24 o 
  -9   7   5       33.56       29.40      5.34 o 
  -8   7   5       30.08       28.95      2.83 o 
  -7   7   5      101.16       91.63      4.08 o 
  -6   7   5       14.85       13.13      2.02 o 
  -5   7   5       43.85       53.96      3.11 o 
  -4   7   5       85.21       82.54      3.00 o 
  -3   7   5       21.72       16.22      2.26 o 
  -2   7   5      174.61      157.70      4.33 o 
  -1   7   5       66.52       67.86      3.16 o 
   0   7   5       10.08       11.72      1.87 o 
   1   7   5      208.63      208.38      5.90 o 
   2   7   5        5.01        7.74      1.61 o 
   3   7   5        2.70       -0.70      1.82 o 
   4   7   5        0.53        1.29      1.89 o 
   5   7   5        1.69       -1.87      1.87 o 
   6   7   5       15.13       10.85      2.66 o 
   7   7   5        4.76       -1.08      2.29 o 
   8   7   5       19.47       17.29      3.47 o 
  -8   8   5       16.09       19.03      5.63 o 
  -7   8   5      110.81      108.47      6.42 o 
  -6   8   5       62.11       61.44      3.52 o 
  -5   8   5       42.75       39.21      3.29 o 
  -4   8   5      135.76      133.62      4.58 o 
  -3   8   5      102.14       99.44      4.30 o 
  -2   8   5        5.57        7.69      2.01 o 
  -1   8   5      317.71      319.29     10.64 o 
   0   8   5       14.27       10.95      2.40 o 
   1   8   5       30.28       29.67      3.13 o 
   2   8   5       96.92      107.49      5.33 o 
   3   8   5      118.48      127.86      6.22 o 
   4   8   5        0.08       -1.48      2.00 o 
   5   8   5       40.68       41.48      3.87 o 
   6   8   5       47.06       45.52      4.80 o 
   7   8   5        3.04        4.46      2.77 o 
  -8   9   5        1.31        3.88      4.47 o 
  -7   9   5       22.48       17.23      4.08 o 
  -6   9   5        5.64        2.51      2.24 o 
  -5   9   5        4.07        5.32      2.48 o 
  -4   9   5      126.95      117.26      4.74 o 
  -3   9   5       25.46       23.77      3.16 o 
  -2   9   5      157.88      146.41      6.00 o 
  -1   9   5       91.73      100.39      5.59 o 
   0   9   5       61.11       64.33      4.71 o 
   1   9   5        3.12        0.71      2.08 o 
   2   9   5       30.06       33.18      3.74 o 
   3   9   5        1.48        0.57      2.24 o 
   4   9   5       26.33       20.25      3.57 o 
   5   9   5        3.92        4.94      2.59 o 
   6   9   5        8.89        9.86      3.07 o 
  -6  10   5        9.60        7.39      2.90 o 
  -5  10   5       54.08       50.85      4.90 o 
  -4  10   5       72.39       68.46      5.31 o 
  -3  10   5       81.76       99.16      5.44 o 
  -2  10   5       53.98       62.07      4.66 o 
  -1  10   5      312.43      306.23     15.14 o 
   0  10   5        0.37       -1.12      2.33 o 
   1  10   5        1.16        0.07      2.43 o 
   2  10   5       74.64       78.50      5.11 o 
   3  10   5      174.52      171.27      7.34 o 
   4  10   5       21.60       17.59      3.71 o 
   5  10   5       22.53       22.18      3.98 o 
  -5  11   5        0.74        0.49      3.62 o 
  -4  11   5        3.74        1.40      2.75 o 
  -3  11   5       20.39       19.05      4.82 o 
  -2  11   5       16.57       23.42      3.52 o 
  -1  11   5       10.62       11.24      3.06 o 
   0  11   5        0.10       -0.12      2.52 o 
   1  11   5        6.13       10.44      3.15 o 
   2  11   5        0.55        2.45      2.64 o 
   3  11   5        9.09       11.11      3.05 o 
   4  11   5        6.24        0.68      2.87 o 
  -3  12   5       34.61       56.78     11.39 o 
  -2  12   5        5.07       -2.64      3.01 o 
  -1  12   5       82.22       87.51      6.15 o 
   0  12   5       56.82       61.07      5.39 o 
   1  12   5        1.32        0.53      2.96 o 
 -11   0   6      112.38      115.91     10.95 o 
 -10   0   6       51.46       35.14      9.61 o 
  -9   0   6        4.57        3.90      3.97 o 
  -8   0   6       67.21       77.71      8.54 o 
  -7   0   6      916.02      871.48     22.39 o 
  -6   0   6      296.37      293.74     14.51 o 
  -5   0   6      262.64      248.29     10.59 o 
  -4   0   6     1284.24     1222.31     17.34 o 
  -3   0   6       91.18       91.44      4.31 o 
  -2   0   6      234.19      199.78      5.70 o 
  -1   0   6      406.00      464.87     17.14 o 
   0   0   6     1966.64     1897.93     23.01 o 
   1   0   6     3726.59     3845.46     41.80 o 
   2   0   6        5.52        3.94      1.76 o 
   3   0   6       29.79       24.49      2.70 o 
   4   0   6       11.28        9.10      2.24 o 
   5   0   6     1048.64     1090.66     16.79 o 
   6   0   6       47.88       48.89      4.50 o 
   7   0   6        0.82       -2.53      2.53 o 
   8   0   6       67.62       80.05      6.78 o 
   9   0   6       30.80       31.26      6.47 o 
 -11   1   6        0.81        1.80      3.28 o 
 -10   1   6        1.95        2.94      2.80 o 
  -9   1   6        3.88        5.75      2.87 o 
  -8   1   6       19.56       24.03      4.03 o 
  -7   1   6       49.11       53.09      4.34 o 
  -6   1   6       70.57       62.58      3.94 o 
  -5   1   6        2.21        1.28      1.37 o 
  -4   1   6       10.16        8.17      1.63 o 
  -3   1   6       88.30       91.88      3.67 o 
  -2   1   6       62.66       54.19      2.41 o 
  -1   1   6        8.45        9.44      1.38 o 
   0   1   6      887.04      838.41      8.91 o 
   1   1   6      423.25      442.50      6.06 o 
   2   1   6       28.80       31.79      2.05 o 
   3   1   6       66.23       70.44      2.92 o 
   4   1   6       19.86       15.54      1.74 o 
   5   1   6        3.47        2.32      1.45 o 
   6   1   6        6.45        5.77      1.67 o 
   7   1   6        0.83       -0.10      1.80 o 
   8   1   6        0.55       -0.17      2.20 o 
   9   1   6        0.07       -0.26      2.66 o 
 -11   2   6       73.39       74.43      7.99 o 
 -10   2   6        3.94        7.13      3.22 o 
  -9   2   6        0.95        3.58      2.74 o 
  -8   2   6        5.03        6.06      3.52 o 
  -7   2   6      493.25      494.10     11.12 o 
  -6   2   6        9.24        8.46      1.83 o 
  -5   2   6      138.93      138.08      4.23 o 
  -4   2   6      328.02      339.42      8.00 o 
  -3   2   6       67.83       65.03      3.30 o 
  -2   2   6      587.43      529.45      7.01 o 
  -1   2   6        1.62        3.64      1.15 o 
   0   2   6      104.49      110.05      3.35 o 
   1   2   6      831.46      815.39      8.92 o 
   2   2   6      195.90      178.28      3.89 o 
   3   2   6        0.85       -0.46      1.13 o 
   4   2   6       55.22       52.46      2.60 o 
   5   2   6       63.03       68.20      3.28 o 
   6   2   6        0.65       -0.66      1.70 o 
   7   2   6        1.42        1.05      2.08 o 
   8   2   6       58.42       68.06      5.14 o 
   9   2   6        6.53        3.55      2.66 o 
 -10   3   6       20.56       23.18      4.46 o 
  -9   3   6       10.23        9.92      3.14 o 
  -8   3   6        1.58       -0.52      2.29 o 
  -7   3   6        2.67        5.92      2.41 o 
  -6   3   6      140.33      134.53      4.44 o 
  -5   3   6       62.01       59.40      3.93 o 
  -4   3   6      165.26      161.41      4.22 o 
  -3   3   6        0.99        0.19      1.17 o 
  -2   3   6      727.50      766.47     10.29 o 
  -1   3   6      490.45      496.97      6.56 o 
   0   3   6      890.90      892.42      8.99 o 
   1   3   6       79.71       78.73      2.84 o 
   2   3   6       17.32       20.13      1.67 o 
   3   3   6      117.01      115.00      3.53 o 
   4   3   6       12.75       13.38      1.69 o 
   5   3   6       62.05       57.21      3.46 o 
   6   3   6       28.27       20.22      2.69 o 
   7   3   6       68.78       69.67      4.39 o 
   8   3   6        4.19        3.60      2.42 o 
   9   3   6        1.38        6.06      3.28 o 
 -10   4   6        3.26        3.38      2.95 o 
  -9   4   6       21.68       25.25      3.68 o 
  -8   4   6        2.89        5.81      2.46 o 
  -7   4   6       53.25       63.03      6.96 o 
  -6   4   6       51.11       54.62      3.05 o 
  -5   4   6      302.85      321.39      6.36 o 
  -4   4   6        9.79       12.10      2.09 o 
  -3   4   6       14.44       22.26      1.98 o 
  -2   4   6      390.10      370.23      7.42 o 
  -1   4   6      496.72      484.55      7.91 o 
   0   4   6       65.87       66.81      2.81 o 
   1   4   6      114.79      117.96      3.52 o 
   2   4   6       56.51       52.57      2.56 o 
   3   4   6      142.18      133.70      3.76 o 
   4   4   6      150.47      153.69      5.01 o 
   5   4   6       73.32       70.78      3.84 o 
   6   4   6       30.68       31.80      2.98 o 
   7   4   6        5.12        2.05      2.16 o 
   8   4   6       16.78       15.79      3.24 o 
   9   4   6       15.29       18.25      4.10 o 
 -10   5   6       12.00       14.15      7.53 o 
  -9   5   6       50.69       62.22      6.57 o 
  -8   5   6       15.80       13.54      3.52 o 
  -7   5   6        2.10        1.13      2.43 o 
  -6   5   6      157.67      147.36      4.40 o 
  -5   5   6       28.34       27.90      2.20 o 
  -4   5   6      146.88      132.12      4.03 o 
  -3   5   6      351.61      345.95      6.13 o 
  -2   5   6        0.91        0.53      1.34 o 
  -1   5   6      119.58      103.24      4.22 o 
   0   5   6      593.54      617.16      7.92 o 
   1   5   6      313.15      303.52      5.05 o 
   2   5   6      169.72      169.53      4.09 o 
   3   5   6       62.63       62.87      4.36 o 
   4   5   6       29.79       26.86      2.49 o 
   5   5   6      136.07      121.15      5.10 o 
   6   5   6       65.99       66.47      4.40 o 
   7   5   6       39.61       37.00      3.97 o 
   8   5   6        6.52       10.04      3.11 o 
  -9   6   6        5.27        8.14      3.69 o 
  -8   6   6       43.08       45.53      5.48 o 
  -7   6   6        6.95        6.42      3.36 o 
  -6   6   6        3.63        2.40      1.86 o 
  -5   6   6       63.25       68.53      3.14 o 
  -4   6   6      145.70      156.00      4.40 o 
  -3   6   6        6.70        7.85      1.71 o 
  -2   6   6        4.41        6.12      1.67 o 
  -1   6   6        2.92        1.19      1.54 o 
   0   6   6      411.91      415.57      7.60 o 
   1   6   6       11.65       12.76      1.67 o 
   2   6   6        2.68        2.37      1.33 o 
   3   6   6       53.30       53.28      3.12 o 
   4   6   6       33.68       34.31      3.21 o 
   5   6   6       29.91       27.52      3.20 o 
   6   6   6       23.35       20.82      3.15 o 
   7   6   6        2.47        2.89      2.53 o 
   8   6   6       21.26       22.36      3.78 o 
  -9   7   6       55.21       45.58      4.86 o 
  -8   7   6        6.01        0.22      2.59 o 
  -7   7   6        5.12        7.77      2.78 o 
  -6   7   6      111.92      114.91      4.95 o 
  -5   7   6       41.11       46.70      2.85 o 
  -4   7   6       98.68      104.49      5.25 o 
  -3   7   6      104.68      108.70      4.53 o 
  -2   7   6        1.82       -1.21      1.76 o 
  -1   7   6       70.12       72.94      3.87 o 
   0   7   6      172.79      161.03      6.57 o 
   1   7   6        3.58        5.18      2.02 o 
   2   7   6       79.17       83.11      3.84 o 
   3   7   6       49.38       52.85      3.97 o 
   4   7   6        7.43        6.06      2.41 o 
   5   7   6        0.61        3.36      2.35 o 
   6   7   6      108.88      104.66      5.98 o 
   7   7   6        2.45       -1.04      2.48 o 
  -8   8   6       10.96        8.04      3.00 o 
  -7   8   6       21.54       17.90      3.20 o 
  -6   8   6       20.95       16.33      3.06 o 
  -5   8   6       19.05       12.97      2.54 o 
  -4   8   6       44.07       45.91      4.05 o 
  -3   8   6        1.88       -0.75      1.67 o 
  -2   8   6        1.00       -0.49      1.76 o 
  -1   8   6      301.59      296.80      7.17 o 
   0   8   6       59.98       48.44      4.19 o 
   1   8   6       54.29       55.51      4.66 o 
   2   8   6        0.19        1.11      2.38 o 
   3   8   6        5.59        1.99      2.55 o 
   4   8   6       40.14       36.77      3.78 o 
   5   8   6       23.97       25.00      5.00 o 
   6   8   6        6.44        4.07      2.77 o 
   7   8   6        1.17        4.74      3.34 o 
  -7   9   6       39.33       48.12      5.24 o 
  -6   9   6       99.45      101.20      5.87 o 
  -5   9   6       17.10       17.17      2.66 o 
  -4   9   6       10.88       12.47      2.39 o 
  -3   9   6       79.77      100.69      6.95 o 
  -2   9   6      245.78      255.02      6.65 o 
  -1   9   6      131.30      122.43      5.90 o 
   0   9   6       43.75       52.29      4.18 o 
   1   9   6       27.91       38.68      4.17 o 
   2   9   6        0.34       -1.09      2.45 o 
   3   9   6      190.78      218.66     10.38 o 
   4   9   6       12.45       10.64      3.32 o 
   5   9   6       13.47       13.93      3.62 o 
   6   9   6       16.52       16.20      3.92 o 
  -6  10   6        1.14       -2.32      2.57 o 
  -5  10   6        0.03        1.03      2.51 o 
  -4  10   6       10.60        9.20      2.45 o 
  -3  10   6        4.91        1.69      2.83 o 
  -2  10   6        3.77        1.88      2.72 o 
  -1  10   6       42.17       38.21      3.89 o 
   0  10   6        5.63        0.97      2.32 o 
   1  10   6       29.41       28.55      4.49 o 
   2  10   6        4.10        0.15      3.30 o 
   3  10   6        8.16        7.64      3.25 o 
   4  10   6        9.93        7.45      3.29 o 
  -4  11   6       17.91       22.97      4.02 o 
  -3  11   6       79.80       85.65      5.32 o 
  -2  11   6       94.78       97.05      6.60 o 
  -1  11   6        7.19        4.24      2.70 o 
   0  11   6       65.32       69.92      5.19 o 
   1  11   6       36.62       36.11      4.17 o 
   2  11   6        8.77        4.11      3.07 o 
   3  11   6       95.70       96.11      6.92 o 
 -10   1   7       70.60       76.81      6.24 o 
  -9   1   7        0.48        0.38      2.62 o 
  -8   1   7       11.75       10.74      3.24 o 
  -7   1   7       47.30       61.13      6.62 o 
  -6   1   7      108.71      101.74      9.48 o 
  -5   1   7       33.67       35.74      2.76 o 
  -4   1   7      317.37      303.85      6.41 o 
  -3   1   7       11.22        8.05      1.40 o 
  -2   1   7      372.31      330.88      5.43 o 
  -1   1   7      268.94      268.66      6.16 o 
   0   1   7     1768.05     1692.74     15.45 o 
   1   1   7     1169.66     1229.17     13.43 o 
   2   1   7      554.11      523.12      7.27 o 
   3   1   7       70.80       72.83      3.20 o 
   4   1   7        0.04       -1.27      1.27 o 
   5   1   7      182.25      195.69      5.44 o 
   6   1   7      150.61      158.33      5.20 o 
   7   1   7        6.03        3.05      2.09 o 
   8   1   7       52.46       50.97      4.69 o 
   9   1   7       28.35       28.97      5.44 o 
 -10   2   7        2.87        2.16      3.36 o 
  -9   2   7       51.03       54.47      7.45 o 
  -8   2   7        0.68       -1.58      2.85 o 
  -7   2   7       69.92       72.69      7.24 o 
  -6   2   7      135.12      130.30      5.10 o 
  -5   2   7      190.33      192.50      5.38 o 
  -4   2   7      200.90      204.08      5.43 o 
  -3   2   7       55.96       59.98      3.61 o 
  -2   2   7       90.99       91.02      3.12 o 
  -1   2   7      110.17      114.52      3.77 o 
   0   2   7      103.36      102.15      3.59 o 
   1   2   7       18.64       15.65      1.75 o 
   2   2   7       26.94       30.51      2.18 o 
   3   2   7       97.52       93.44      4.05 o 
   4   2   7       82.76       91.19      3.53 o 
   5   2   7        1.39        1.24      1.55 o 
   6   2   7      127.35      126.54      5.12 o 
   7   2   7       80.01       80.92      5.41 o 
   8   2   7        0.32       -1.64      2.56 o 
   9   2   7        5.62        2.20      5.09 o 
 -10   3   7       95.06       92.38      6.73 o 
  -9   3   7       16.12       15.35      3.55 o 
  -8   3   7        0.05        2.18      2.59 o 
  -7   3   7      297.62      342.53      9.46 o 
  -6   3   7        3.61        3.23      2.06 o 
  -5   3   7       73.71       75.15      3.98 o 
  -4   3   7      169.79      177.66      5.48 o 
  -3   3   7      212.22      228.83      5.42 o 
  -2   3   7       55.78       48.16      3.06 o 
  -1   3   7      951.55      919.22     10.38 o 
   0   3   7      167.24      153.54      4.17 o 
   1   3   7        4.87        1.66      1.19 o 
   2   3   7      129.15      135.57      4.58 o 
   3   3   7      327.19      319.46      5.45 o 
   4   3   7        0.72        0.31      1.43 o 
   5   3   7      138.65      135.82      5.31 o 
   6   3   7       72.39       73.53      4.43 o 
   7   3   7        1.68        1.19      2.23 o 
   8   3   7       72.01       75.65      6.95 o 
 -10   4   7        3.51        3.62      3.00 o 
  -9   4   7        6.48        5.91      3.19 o 
  -8   4   7        0.67        1.21      2.51 o 
  -7   4   7        2.14        3.83      2.25 o 
  -6   4   7       38.12       42.94      3.53 o 
  -5   4   7       20.10       22.11      2.55 o 
  -4   4   7       41.22       43.95      2.82 o 
  -3   4   7       26.81       26.30      2.32 o 
  -2   4   7       95.21       85.91      4.04 o 
  -1   4   7       36.30       36.04      3.26 o 
   0   4   7       16.68       11.17      1.60 o 
   1   4   7      321.67      299.40      5.28 o 
   2   4   7       81.42       84.27      3.41 o 
   3   4   7       89.64       92.81      4.10 o 
   4   4   7        0.02       -0.26      1.64 o 
   5   4   7        0.66        0.37      1.86 o 
   6   4   7        0.06       -1.90      1.90 o 
   7   4   7       40.22       52.46      5.85 o 
   8   4   7       21.96       18.80      3.62 o 
  -9   5   7        1.78        3.02      3.06 o 
  -8   5   7       20.62       19.62      3.29 o 
  -7   5   7       69.43       82.95      4.86 o 
  -6   5   7       28.42       38.19      3.21 o 
  -5   5   7       16.98       15.68      2.29 o 
  -4   5   7       67.68       76.23      3.98 o 
  -3   5   7      130.54      131.77      4.87 o 
  -2   5   7       32.10       28.75      3.18 o 
  -1   5   7        0.58        1.33      1.60 o 
   0   5   7       21.58       20.76      2.06 o 
   1   5   7       27.32       29.02      2.16 o 
   2   5   7       76.84       78.05      3.42 o 
   3   5   7       69.03       73.19      3.79 o 
   4   5   7        2.21        2.62      1.85 o 
   5   5   7       53.63       48.54      3.71 o 
   6   5   7       24.08       30.40      3.48 o 
   7   5   7       24.38       18.41      3.43 o 
   8   5   7        3.46        1.42      3.13 o 
  -9   6   7       29.65       36.38      5.58 o 
  -8   6   7        8.29        8.65      3.24 o 
  -7   6   7        8.89        7.31      2.26 o 
  -6   6   7        4.91        3.79      2.08 o 
  -5   6   7       67.14       83.25      4.19 o 
  -4   6   7        2.29       -1.45      1.71 o 
  -3   6   7      242.88      225.13      6.39 o 
  -2   6   7      142.31      127.72      5.14 o 
  -1   6   7      203.47      214.26      9.18 o 
   0   6   7      186.23      189.35      5.86 o 
   1   6   7      723.47      718.81      9.72 o 
   2   6   7       74.39       74.37      3.96 o 
   3   6   7       16.71       19.08      2.49 o 
   4   6   7       15.15       16.58      2.96 o 
   5   6   7       47.63       42.14      4.73 o 
   6   6   7        1.83       -0.94      2.46 o 
   7   6   7        5.70       -0.70      2.79 o 
  -8   7   7        8.94        8.47      3.53 o 
  -7   7   7       49.35       64.74      5.12 o 
  -6   7   7       31.41       27.62      2.83 o 
  -5   7   7       97.72       96.56      4.60 o 
  -4   7   7       68.04       72.57      4.05 o 
  -3   7   7       45.97       44.55      3.38 o 
  -2   7   7       82.07       92.62      5.08 o 
  -1   7   7        2.71       -1.83      1.83 o 
   0   7   7       58.26       61.43      4.67 o 
   1   7   7       56.27       56.04      4.43 o 
   2   7   7       13.40       15.24      2.64 o 
   3   7   7        1.00        2.28      2.15 o 
   4   7   7        5.42        5.48      2.52 o 
   5   7   7       74.32       70.61      5.02 o 
   6   7   7       21.79       25.09      7.06 o 
   7   7   7        2.52        2.38      3.24 o 
  -7   8   7        0.30       -2.52      2.72 o 
  -6   8   7       39.21       45.33      4.16 o 
  -5   8   7      135.42      141.27      6.55 o 
  -4   8   7        0.35        0.89      1.92 o 
  -3   8   7       18.60       15.78      2.74 o 
  -2   8   7      205.58      223.19      6.80 o 
  -1   8   7       36.07       32.95      3.31 o 
   0   8   7      106.49      112.62      6.38 o 
   1   8   7       99.21      113.79      6.52 o 
   2   8   7       62.36       62.68      5.21 o 
   3   8   7       40.43       41.80      4.57 o 
   4   8   7      110.79      130.13      7.51 o 
   5   8   7       10.42        9.35      3.09 o 
   6   8   7        4.19        3.37      2.86 o 
  -6   9   7       25.96       15.70      4.66 o 
  -5   9   7        6.76        1.43      2.39 o 
  -4   9   7        0.58        1.55      2.33 o 
  -3   9   7       20.79       19.60      3.00 o 
  -2   9   7       72.06       69.76      7.03 o 
  -1   9   7        9.30        2.54      2.58 o 
   0   9   7       38.52       40.02      6.14 o 
   1   9   7       52.46       51.59      6.24 o 
   2   9   7        2.04        3.07      2.89 o 
   3   9   7       16.90       17.28      3.74 o 
   4   9   7        4.34        5.68      3.14 o 
   5   9   7        9.83        8.56      3.47 o 
  -5  10   7       56.39       64.12      4.55 o 
  -4  10   7        1.41        2.41      2.46 o 
  -3  10   7        1.50        2.18      2.65 o 
  -2  10   7       49.38       51.15      5.47 o 
  -1  10   7        3.62        0.96      2.61 o 
   0  10   7        9.24        3.63      5.72 o 
   1  10   7        7.57        3.70      2.94 o 
   2  10   7       22.26       22.91      4.02 o 
   3  10   7       49.65       58.74      5.61 o 
  -3  11   7       14.53       14.71      4.42 o 
  -2  11   7        0.01        3.01      3.06 o 
  -1  11   7        0.12       -2.60      2.60 o 
   0  11   7       16.13       16.65      3.77 o 
   1  11   7        5.12        9.29      3.40 o 
 -10   0   8       19.95       15.43      5.73 o 
  -9   0   8      105.72      112.44     10.25 o 
  -8   0   8        1.56        1.58      5.78 o 
  -7   0   8      358.58      367.68     14.87 o 
  -6   0   8      453.63      457.27     18.87 o 
  -5   0   8        0.02       -1.40      3.20 o 
  -4   0   8      899.86      891.08     17.14 o 
  -3   0   8      213.21      212.53      6.70 o 
  -2   0   8        3.90        4.34      1.89 o 
  -1   0   8      162.93      154.35      6.04 o 
   0   0   8      427.82      432.35      9.37 o 
   1   0   8      481.16      484.10     10.18 o 
   2   0   8       68.40       69.68      4.64 o 
   3   0   8      120.88      115.65      6.74 o 
   4   0   8        0.37       -1.98      1.98 o 
   5   0   8        0.02        3.34      2.79 o 
   6   0   8      427.79      436.18     11.97 o 
   7   0   8        5.05        0.86      5.11 o 
   8   0   8       26.61       20.93      4.70 o 
 -10   1   8        4.35        8.88      3.66 o 
  -9   1   8        0.17        1.81      2.90 o 
  -8   1   8        1.76        0.09      2.68 o 
  -7   1   8       12.92       12.01      3.31 o 
  -6   1   8       65.70       67.95      5.96 o 
  -5   1   8       13.26       14.60      2.52 o 
  -4   1   8        7.25        9.94      2.12 o 
  -3   1   8       43.42       38.82      2.66 o 
  -2   1   8      127.89      133.53      5.07 o 
  -1   1   8        3.14        0.90      1.27 o 
   0   1   8       10.00        9.67      1.63 o 
   1   1   8        4.48        4.92      1.63 o 
   2   1   8      284.98      285.55      5.53 o 
   3   1   8        5.08        3.30      1.58 o 
   4   1   8        0.37       -0.95      1.42 o 
   5   1   8        0.50       -0.43      1.65 o 
   6   1   8        7.95       11.07      2.59 o 
   7   1   8        4.42        5.43      2.56 o 
   8   1   8        6.01        5.06      2.84 o 
 -10   2   8       38.59       46.97      5.37 o 
  -9   2   8        9.71       14.92      3.59 o 
  -8   2   8       40.18       41.26      4.67 o 
  -7   2   8      251.73      242.30      9.89 o 
  -6   2   8      241.65      258.07      8.78 o 
  -5   2   8        5.98        4.99      2.33 o 
  -4   2   8      478.09      467.02      8.91 o 
  -3   2   8      162.23      154.39      6.31 o 
  -2   2   8      145.16      140.32      4.22 o 
  -1   2   8       59.26       58.66      2.82 o 
   0   2   8      228.37      235.13      4.82 o 
   1   2   8      709.25      686.91      8.88 o 
   2   2   8       63.27       68.10      3.25 o 
   3   2   8      118.08      119.44      4.28 o 
   4   2   8      109.81      109.27      4.52 o 
   5   2   8        6.39        5.64      1.83 o 
   6   2   8       90.64       93.04      4.90 o 
   7   2   8       66.44       65.74      4.66 o 
   8   2   8        2.02        7.45      3.12 o 
  -9   3   8        1.61       -2.63      2.63 o 
  -8   3   8        1.87        1.73      2.78 o 
  -7   3   8       45.13       46.45      4.62 o 
  -6   3   8        0.00        2.01      3.04 o 
  -5   3   8       58.40       49.72      3.87 o 
  -4   3   8        8.98        8.45      2.08 o 
  -3   3   8        5.52        2.92      1.78 o 
  -2   3   8        5.01        3.61      1.77 o 
  -1   3   8       41.57       42.47      2.58 o 
   0   3   8        0.42       -1.29      1.29 o 
   1   3   8        8.30        5.92      1.82 o 
   2   3   8        4.39        7.00      1.60 o 
   3   3   8       46.31       47.50      2.76 o 
   4   3   8        6.70        9.39      2.15 o 
   5   3   8       24.94       24.88      2.92 o 
   6   3   8        0.02        0.64      2.26 o 
   7   3   8       49.47       51.00      4.32 o 
   8   3   8       52.83       46.95      5.48 o 
  -9   4   8        3.12        3.12      3.04 o 
  -8   4   8        8.52        3.24      2.95 o 
  -7   4   8       76.95       80.80      5.71 o 
  -6   4   8      126.85      132.69      8.00 o 
  -5   4   8       16.41       12.37      2.31 o 
  -4   4   8      127.07      123.50      5.08 o 
  -3   4   8      253.32      258.99      6.30 o 
  -2   4   8       53.94       49.78      3.46 o 
  -1   4   8      216.42      201.70      5.94 o 
   0   4   8      803.69      795.07     11.61 o 
   1   4   8      159.51      153.67      4.55 o 
   2   4   8       87.90       96.85      3.88 o 
   3   4   8      217.66      231.51      5.68 o 
   4   4   8      269.19      277.71      6.94 o 
   5   4   8       23.99       18.31      2.75 o 
   6   4   8       43.65       38.66      3.47 o 
   7   4   8       69.67       66.97      5.97 o 
  -9   5   8        1.89       -1.65      2.83 o 
  -8   5   8       59.68       50.87      6.72 o 
  -7   5   8        2.88        3.55      2.54 o 
  -6   5   8       74.67       62.94      4.96 o 
  -5   5   8      266.66      271.78      6.82 o 
  -4   5   8       33.17       37.28      3.18 o 
  -3   5   8      155.65      145.07      5.43 o 
  -2   5   8      242.42      251.57      6.54 o 
  -1   5   8      241.02      228.24      6.47 o 
   0   5   8       43.20       42.65      3.11 o 
   1   5   8       65.63       65.68      3.35 o 
   2   5   8      368.24      352.26      6.85 o 
   3   5   8       19.26       15.66      2.57 o 
   4   5   8        4.06        4.23      2.10 o 
   5   5   8       42.35       47.17      4.11 o 
   6   5   8       62.62       64.80      4.84 o 
   7   5   8       74.76       65.19      5.44 o 
  -8   6   8        0.51        1.89      2.61 o 
  -7   6   8      100.71      102.54      5.28 o 
  -6   6   8       10.71       14.02      2.76 o 
  -5   6   8       37.25       47.78      3.57 o 
  -4   6   8       22.29       22.32      2.78 o 
  -3   6   8       87.32       89.46      4.68 o 
  -2   6   8        3.08        4.27      2.04 o 
  -1   6   8       40.19       39.54      3.32 o 
   0   6   8      171.02      181.83      5.94 o 
   1   6   8       22.31       25.53      2.82 o 
   2   6   8      140.05      141.41      5.61 o 
   3   6   8      101.19      105.38      5.79 o 
   4   6   8       56.35       48.11      4.28 o 
   5   6   8        1.06       -1.07      2.38 o 
   6   6   8       53.12       42.13      7.83 o 
  -8   7   8       66.94       86.14     14.24 o 
  -7   7   8        4.12        7.47      3.09 o 
  -6   7   8        3.99        7.22      2.52 o 
  -5   7   8      285.54      317.89      8.40 o 
  -4   7   8       37.40       34.90      3.41 o 
  -3   7   8       29.68       29.82      3.20 o 
  -2   7   8       92.59       92.09      4.85 o 
  -1   7   8      229.70      272.59      7.95 o 
   0   7   8       36.83       29.14      2.97 o 
   1   7   8       16.03       15.05      2.87 o 
   2   7   8      151.13      158.93      7.94 o 
   3   7   8       79.77       81.00      5.95 o 
   4   7   8        2.70       -0.08      2.52 o 
   5   7   8       33.89       43.73      4.48 o 
   6   7   8       21.94       19.79      3.72 o 
  -7   8   8       45.79       40.93      4.85 o 
  -6   8   8        0.41       -0.03      2.38 o 
  -5   8   8        8.32        4.35      2.41 o 
  -4   8   8       22.06       25.95      3.36 o 
  -3   8   8        7.35        7.93      2.61 o 
  -2   8   8       14.82       14.08      4.63 o 
  -1   8   8        1.82       -0.48      2.12 o 
   0   8   8       22.03       22.38      3.20 o 
   1   8   8       15.33       14.02      3.32 o 
   2   8   8        3.39        1.00      2.68 o 
   3   8   8       19.02       20.73      3.92 o 
   4   8   8        0.68        1.83      2.95 o 
   5   8   8        0.64       -0.73      3.03 o 
  -5   9   8       48.68       56.20      4.51 o 
  -4   9   8       48.07       47.83      4.13 o 
  -3   9   8        8.62        8.62      3.07 o 
  -2   9   8       39.75       46.64      4.74 o 
  -1   9   8       71.41       69.95      5.94 o 
   0   9   8       46.28       40.07      5.84 o 
   1   9   8        3.31        8.46      3.16 o 
   2   9   8       31.34       31.29      4.43 o 
   3   9   8        0.03       -2.83      2.83 o 
   4   9   8       64.89       64.85      7.66 o 
  -4  10   8        0.00       -0.95      3.48 o 
  -3  10   8        0.79        4.81      2.97 o 
  -2  10   8        3.33       -2.25      2.71 o 
  -1  10   8        2.86       -2.46      3.90 o 
   0  10   8        6.53        4.62      3.24 o 
   1  10   8        0.04        0.05      3.63 o 
   2  10   8        1.05        5.44      3.26 o 
  -9   1   9      104.98      101.04      7.34 o 
  -8   1   9       56.30       51.18      6.63 o 
  -7   1   9       73.45       67.22      5.76 o 
  -6   1   9      301.99      291.63      9.61 o 
  -5   1   9      920.36      930.08     18.03 o 
  -4   1   9      388.30      406.20     12.54 o 
  -3   1   9      254.41      252.62      5.68 o 
  -2   1   9      800.27      770.50     10.09 o 
  -1   1   9       97.00       88.54      3.66 o 
   0   1   9      286.93      271.52      5.52 o 
   1   1   9      248.88      251.61      5.44 o 
   2   1   9        3.58        4.86      1.65 o 
   3   1   9       33.12       23.39      2.46 o 
   4   1   9        9.78        7.35      2.05 o 
   5   1   9       90.35       95.17      4.77 o 
   6   1   9       12.33       12.48      2.73 o 
   7   1   9       19.59       20.35      3.49 o 
  -9   2   9        1.19        0.12      3.15 o 
  -8   2   9       33.04       27.33      4.29 o 
  -7   2   9       27.14        8.25      9.12 o 
  -6   2   9      130.09      148.58      7.85 o 
  -5   2   9       54.73       63.94      4.56 o 
  -4   2   9      258.80      244.95      6.93 o 
  -3   2   9        0.87       -1.67      1.67 o 
  -2   2   9      213.15      209.38      5.42 o 
  -1   2   9        0.09       -1.11      1.42 o 
   0   2   9      208.12      203.67      5.10 o 
   1   2   9        7.84        3.34      1.63 o 
   2   2   9       94.69       86.41      3.85 o 
   3   2   9        1.04       -0.40      1.55 o 
   4   2   9        1.57       -0.17      1.73 o 
   5   2   9        0.02       -1.88      1.88 o 
   6   2   9        3.56        2.68      2.37 o 
   7   2   9        0.99       -0.77      2.53 o 
  -9   3   9       13.75       10.66      4.98 o 
  -8   3   9        4.00        4.38      3.11 o 
  -7   3   9        3.73       10.10      3.18 o 
  -6   3   9      134.75      118.64      7.06 o 
  -5   3   9       49.78       52.35      4.02 o 
  -4   3   9       23.41       21.73      3.25 o 
  -3   3   9      277.44      256.68      6.75 o 
  -2   3   9      275.62      272.28      6.75 o 
  -1   3   9       30.46       32.29      2.86 o 
   0   3   9      121.26      125.47      4.86 o 
   1   3   9      404.27      396.28      7.69 o 
   2   3   9       23.36       17.80      2.17 o 
   3   3   9       11.94       13.52      2.14 o 
   4   3   9      252.56      270.05      6.32 o 
   5   3   9       43.15       47.61      3.57 o 
   6   3   9        0.35        2.08      2.42 o 
   7   3   9        7.68       11.11      3.25 o 
  -8   4   9        0.18       -2.05      3.13 o 
  -7   4   9       47.47       41.69      6.51 o 
  -6   4   9       45.73       50.48      4.05 o 
  -5   4   9       24.26       24.45      3.23 o 
  -4   4   9      278.58      249.82      6.98 o 
  -3   4   9       20.72       18.48      2.67 o 
  -2   4   9        3.64        6.24      2.16 o 
  -1   4   9      129.60      121.08      6.97 o 
   0   4   9       57.23       48.84      3.11 o 
   1   4   9       18.88       17.86      2.30 o 
   2   4   9       66.98       70.41      5.08 o 
   3   4   9        3.21        2.07      1.93 o 
   4   4   9        0.09       -2.03      2.03 o 
   5   4   9        0.35       -0.62      2.17 o 
   6   4   9       40.21       46.93      4.73 o 
  -8   5   9        6.67        6.04      3.03 o 
  -7   5   9        0.17       -1.31      2.43 o 
  -6   5   9        4.08        6.27      2.45 o 
  -5   5   9       30.78       29.91      3.47 o 
  -4   5   9       10.42        7.16      2.37 o 
  -3   5   9       94.43       99.42      5.06 o 
  -2   5   9       49.01       47.46      3.58 o 
  -1   5   9        0.04       -0.57      1.77 o 
   0   5   9       52.23       54.63      3.62 o 
   1   5   9      313.58      324.24      7.53 o 
   2   5   9       70.58       74.79      4.00 o 
   3   5   9        7.15        3.51      2.23 o 
   4   5   9      252.03      267.79     10.00 o 
   5   5   9       65.75       60.29      5.13 o 
   6   5   9        0.25       -0.23      3.31 o 
  -7   6   9        2.72        3.03      2.73 o 
  -6   6   9       37.80       32.58      3.72 o 
  -5   6   9       37.27       43.28      3.97 o 
  -4   6   9      108.58      112.15      5.48 o 
  -3   6   9       17.65       15.88      2.82 o 
  -2   6   9      103.58      108.50      5.38 o 
  -1   6   9      126.82      136.21      6.52 o 
   0   6   9       30.40       35.08      3.94 o 
   1   6   9       71.20       76.66      6.32 o 
   2   6   9      128.43      134.37      8.66 o 
   3   6   9        7.39        4.81      2.68 o 
   4   6   9       10.34       13.33      3.17 o 
   5   6   9        5.28        6.21      3.02 o 
  -7   7   9        0.31       -2.70      2.70 o 
  -6   7   9        4.67        5.39      2.70 o 
  -5   7   9       27.82       26.58      3.49 o 
  -4   7   9      115.54      124.80      5.88 o 
  -3   7   9        1.61        5.47      2.39 o 
  -2   7   9       71.74       69.82      4.84 o 
  -1   7   9        0.45        1.75      2.35 o 
   0   7   9       72.85       78.07      4.58 o 
   1   7   9       17.71       19.75      3.53 o 
   2   7   9       49.01       52.13      5.19 o 
   3   7   9       13.85       13.75      3.53 o 
   4   7   9        6.81        7.61      3.45 o 
   5   7   9        6.97        3.27      4.78 o 
  -6   8   9       27.16       33.25      7.57 o 
  -5   8   9        6.09        5.16      2.98 o 
  -4   8   9       90.88       93.67      5.61 o 
  -3   8   9       21.32       18.64      3.21 o 
  -2   8   9        0.87       -2.28      2.28 o 
  -1   8   9      127.17      150.66      7.28 o 
   0   8   9       11.01       10.14      3.38 o 
   1   8   9        6.63        8.02      3.30 o 
   2   8   9       35.90       32.85      4.54 o 
   3   8   9       24.55       30.55      4.63 o 
  -4   9   9       39.71       41.22      4.21 o 
  -3   9   9        2.79       -0.77      2.55 o 
  -2   9   9       27.07       34.45      4.69 o 
  -1   9   9        2.36        0.69      2.92 o 
   0   9   9       23.80       24.73      4.22 o 
   1   9   9        1.76       -0.37      2.74 o 
   2   9   9       15.03       15.70      3.98 o 
  -8   0  10      108.30      145.82     12.44 o 
  -7   0  10       75.89       80.92      9.44 o 
  -6   0  10      113.00      102.77     10.08 o 
  -5   0  10       83.48       80.52      8.81 o 
  -4   0  10      311.34      331.78     14.74 o 
  -3   0  10       53.92       51.14      4.75 o 
  -2   0  10       60.46       57.23      6.24 o 
  -1   0  10      110.23      109.07      6.08 o 
   0   0  10      503.63      470.66     19.21 o 
   1   0  10      492.01      498.14     21.63 o 
   2   0  10        9.69        7.60      2.93 o 
   3   0  10        9.16        6.70      2.87 o 
   4   0  10        8.89        7.62      3.23 o 
   5   0  10       38.00       41.30      5.23 o 
   6   0  10        3.99       10.42      6.14 o 
  -8   1  10       46.80       49.04      5.56 o 
  -7   1  10        4.24        1.60      2.92 o 
  -6   1  10      112.80      113.10      7.43 o 
  -5   1  10       33.75       26.69      4.12 o 
  -4   1  10      104.02       96.17      5.97 o 
  -3   1  10       78.76       74.81      4.41 o 
  -2   1  10      138.91      140.44      4.97 o 
  -1   1  10       23.90       16.05      2.30 o 
   0   1  10      130.40      130.30      4.74 o 
   1   1  10        5.39        2.57      1.73 o 
   2   1  10       30.94       26.63      2.94 o 
   3   1  10        0.02       -0.27      1.73 o 
   4   1  10        2.72        3.77      2.05 o 
   5   1  10       11.69        9.67      2.57 o 
   6   1  10        2.24       -1.16      2.36 o 
  -8   2  10       21.87       19.54      4.28 o 
  -7   2  10      132.52      131.74      8.09 o 
  -6   2  10       34.62       35.52      6.35 o 
  -5   2  10       12.84       17.32      3.31 o 
  -4   2  10      154.97      154.22      9.15 o 
  -3   2  10       42.59       40.85      4.34 o 
  -2   2  10       38.98       38.80      3.21 o 
  -1   2  10      120.74      130.85      4.93 o 
   0   2  10       60.15       55.01      3.50 o 
   1   2  10      154.28      181.60      5.98 o 
   2   2  10       48.54       53.13      3.47 o 
   3   2  10        4.08        0.41      1.84 o 
   4   2  10       10.74       12.51      2.46 o 
   5   2  10       33.23       41.97      3.87 o 
   6   2  10        8.23        7.05      2.78 o 
  -8   3  10       41.34       37.95      5.10 o 
  -7   3  10       19.10       23.67      4.25 o 
  -6   3  10      117.15      122.18      6.88 o 
  -5   3  10       52.73       46.87      5.86 o 
  -4   3  10      144.84      146.19      6.57 o 
  -3   3  10       93.38      100.57      5.12 o 
  -2   3  10      231.33      238.57      6.84 o 
  -1   3  10        0.01       -0.43      1.80 o 
   0   3  10       75.64       73.02      3.81 o 
   1   3  10       29.87       28.92      2.77 o 
   2   3  10        0.00       -1.52      1.79 o 
   3   3  10        6.85        5.91      2.25 o 
   4   3  10        0.30       -1.12      2.17 o 
   5   3  10        2.39        0.32      2.28 o 
   6   3  10        2.09       -0.04      2.65 o 
  -8   4  10        0.25        1.67      4.13 o 
  -7   4  10       57.59       56.52      5.14 o 
  -6   4  10        8.94        8.05      3.04 o 
  -5   4  10        0.06        1.06      2.29 o 
  -4   4  10        4.78        4.97      2.46 o 
  -3   4  10       23.29       19.30      2.81 o 
  -2   4  10       17.87       20.86      2.91 o 
  -1   4  10       18.28       20.49      2.77 o 
   0   4  10        4.61        3.17      2.06 o 
   1   4  10       39.02       43.10      3.27 o 
   2   4  10        1.36        4.02      2.03 o 
   3   4  10        6.92        6.55      2.52 o 
   4   4  10        3.48        2.45      2.43 o 
   5   4  10        3.08        0.80      2.47 o 
  -7   5  10        0.04        2.16      2.89 o 
  -6   5  10        6.29        7.11      3.08 o 
  -5   5  10        5.19        3.31      2.84 o 
  -4   5  10        0.76       -0.75      2.06 o 
  -3   5  10        4.22        6.57      2.50 o 
  -2   5  10        0.02       -1.42      2.05 o 
  -1   5  10        0.64        1.14      1.98 o 
   0   5  10       27.24       27.49      3.17 o 
   1   5  10        3.01        1.74      2.16 o 
   2   5  10       91.54       98.40      5.25 o 
   3   5  10       92.58      103.25      5.50 o 
   4   5  10        2.03       -0.79      2.60 o 
   5   5  10        4.89        3.43      2.98 o 
  -6   6  10        3.91        2.54      2.69 o 
  -5   6  10        0.81        3.03      2.63 o 
  -4   6  10       17.01       19.42      3.25 o 
  -3   6  10        7.11        4.73      2.44 o 
  -2   6  10       30.36       34.67      3.58 o 
  -1   6  10        2.53        1.31      2.04 o 
   0   6  10        7.44        5.42      2.33 o 
   1   6  10        1.35        0.52      2.10 o 
   2   6  10        3.94       -0.90      2.42 o 
   3   6  10       18.29       15.92      3.85 o 
   4   6  10        5.89        2.44      3.05 o 
  -5   7  10       31.12       32.95      3.94 o 
  -4   7  10        3.84        5.92      2.94 o 
  -3   7  10        4.83        1.15      2.63 o 
  -2   7  10        5.22        5.19      2.79 o 
  -1   7  10        0.00        0.46      2.08 o 
   0   7  10       82.76      100.38      5.80 o 
   1   7  10        9.45       11.22      3.40 o 
   2   7  10       24.29       23.68      4.19 o 
   3   7  10       86.23       86.90      6.81 o 
  -4   8  10       11.53        6.56      3.22 o 
  -3   8  10        8.05        6.88      2.99 o 
  -2   8  10       40.79       46.83      4.57 o 
  -1   8  10        6.06        4.15      2.76 o 
   0   8  10        9.64        9.53      3.54 o 
   1   8  10        4.23        3.60      3.22 o 
   2   8  10       12.24       12.85     10.41 o 
  -7   1  11       59.67       60.12      6.16 o 
  -6   1  11        4.89        3.44      3.19 o 
  -5   1  11       83.10       81.18      5.97 o 
  -4   1  11      217.38      209.00      9.19 o 
  -3   1  11        8.58        5.79      2.41 o 
  -2   1  11       65.82       76.12      4.72 o 
  -1   1  11       32.84       38.27      3.32 o 
   0   1  11       72.76       71.62      4.07 o 
   1   1  11        4.92        3.45      2.17 o 
   2   1  11      200.63      211.80      6.82 o 
   3   1  11       68.44       81.22      5.23 o 
   4   1  11        0.01        0.68      2.27 o 
   5   1  11       30.02       37.14      4.78 o 
  -7   2  11        8.73        8.93      3.69 o 
  -6   2  11       18.34       12.89      3.49 o 
  -5   2  11        8.90        5.25      2.96 o 
  -4   2  11       32.91       37.05      4.37 o 
  -3   2  11        0.03        0.66      2.09 o 
  -2   2  11        3.40        2.87      2.22 o 
  -1   2  11       25.01       21.91      3.79 o 
   0   2  11        1.28        2.91      2.04 o 
   1   2  11       41.59       40.74      3.41 o 
   2   2  11        9.56        6.63      2.30 o 
   3   2  11       14.72       14.03      3.36 o 
   4   2  11        3.44        2.14      2.32 o 
   5   2  11        2.60       -2.84      2.84 o 
  -7   3  11       86.96       83.63     10.12 o 
  -6   3  11       39.55       42.74      6.51 o 
  -5   3  11        0.01       -0.40      2.60 o 
  -4   3  11        6.85       10.53      2.92 o 
  -3   3  11        1.66        3.10      2.29 o 
  -2   3  11        6.45        6.01      2.39 o 
  -1   3  11        0.53        3.59      2.27 o 
   0   3  11        0.25       -1.52      1.87 o 
   1   3  11        5.95        3.09      2.63 o 
   2   3  11       87.78       85.03      4.74 o 
   3   3  11        1.22        4.34      2.34 o 
   4   3  11        4.42        1.49      2.57 o 
  -6   4  11       36.24       34.65      4.52 o 
  -5   4  11       24.94       24.96      4.04 o 
  -4   4  11        0.08       -0.49      2.28 o 
  -3   4  11        4.16        2.96      2.56 o 
  -2   4  11        0.07        0.55      2.09 o 
  -1   4  11        4.06        0.79      1.99 o 
   0   4  11        6.00        6.68      2.52 o 
   1   4  11       42.17       40.20      3.87 o 
   2   4  11        4.24        0.46      2.14 o 
   3   4  11       60.87       68.43      4.89 o 
   4   4  11       22.83       29.12      4.42 o 
  -6   5  11       23.48       28.69      4.34 o 
  -5   5  11        0.36        2.82      2.67 o 
  -4   5  11       12.77       15.25      3.33 o 
  -3   5  11       19.02       19.93      5.81 o 
  -2   5  11        0.16        1.54      2.19 o 
  -1   5  11        0.69        1.62      2.38 o 
   0   5  11       24.67       21.14      3.18 o 
   1   5  11        0.80       -0.25      2.20 o 
   2   5  11       20.67       20.05      3.60 o 
   3   5  11        2.59        0.63      2.80 o 
  -5   6  11       79.00       86.92      5.90 o 
  -4   6  11        2.20       -0.40      2.58 o 
  -3   6  11        6.25        2.59      2.80 o 
  -2   6  11        0.80        2.44      2.47 o 
  -1   6  11       12.10       13.92      2.91 o 
   0   6  11        8.75        8.12      2.68 o 
   1   6  11       16.05       20.61      3.64 o 
   2   6  11       12.07       12.48      4.91 o 
  -3   7  11        5.97        3.29      3.52 o 
  -2   7  11       25.98       25.20      4.04 o 
  -1   7  11       43.45       42.30      4.12 o 
   0   7  11        0.52       -2.52      2.52 o 
   1   7  11        6.17        4.59      5.14 o 
  -6   0  12       61.98       65.98      9.25 o 
  -5   0  12        4.55       -1.63      3.28 o 
  -4   0  12       24.90       23.08      5.23 o 
  -3   0  12       88.08       97.01      8.73 o 
  -2   0  12       23.11       14.40      6.51 o 
  -1   0  12       53.18       66.03      6.12 o 
   0   0  12       48.11       63.22      7.71 o 
   1   0  12       99.90       88.63      7.19 o 
   2   0  12       33.31       43.53      5.51 o 
   3   0  12       11.81       15.00      4.43 o 
  -6   1  12        5.92        8.67      3.35 o 
  -5   1  12        7.23        3.43      3.00 o 
  -4   1  12        0.35        2.75      2.63 o 
  -3   1  12       42.58       34.83      4.17 o 
  -2   1  12        0.00       -2.15      2.15 o 
  -1   1  12        2.95        5.85      2.61 o 
   0   1  12        0.10        1.34      2.17 o 
   1   1  12       37.41       42.90      3.81 o 
   2   1  12        3.80        4.14      2.46 o 
   3   1  12        1.70        3.00      2.51 o 
  -6   2  12       73.95       73.66      6.29 o 
  -5   2  12        4.86        7.91      3.31 o 
  -4   2  12       30.99       28.73      4.09 o 
  -3   2  12       93.07      102.37      6.41 o 
  -2   2  12       12.27       11.27      2.89 o 
  -1   2  12      115.85      119.78      6.12 o 
   0   2  12       27.78       29.81      3.63 o 
   1   2  12       68.22       64.58      5.39 o 
   2   2  12       51.03       51.56      4.22 o 
   3   2  12       25.15       35.74      3.69 o 
  -5   3  12        9.21        3.22      3.20 o 
  -4   3  12        8.59        4.36      3.26 o 
  -3   3  12       61.30       50.81      4.47 o 
  -2   3  12        0.02       -0.35      2.32 o 
  -1   3  12        0.14        1.90      2.49 o 
   0   3  12        4.38        5.10      2.49 o 
   1   3  12       25.94       23.13      3.90 o 
   2   3  12        5.84        4.59      2.52 o 
  -4   4  12       18.35       19.91      3.65 o 
  -3   4  12       95.01      105.24      8.06 o 
  -2   4  12        2.19        5.21      2.66 o 
  -1   4  12       50.14       48.06      4.26 o 
   0   4  12       36.52       48.94      4.73 o 
   1   4  12       19.49       17.60      3.28 o 
   2   4  12       15.91       16.34      3.32 o 
  -3   5  12        0.45       -0.77      2.47 o 
  -2   5  12        8.10       10.56      3.24 o 
  -1   5  12       14.80        7.73      2.91 o 
   0   5  12        0.13       -2.39      2.39 o 
   1   5  12       11.51       12.42      4.40 o 
  -3   1  13       25.84       33.15      4.36 o 
  -2   1  13       60.72       62.53      5.58 o 
  -1   1  13        9.67        9.11      3.10 o 
   0   1  13        0.72        2.75      2.70 o 
  -3   2  13        0.02        3.25      3.56 o 
  -2   2  13        1.91       -1.80      2.65 o 
  -1   2  13       29.60       35.42      4.10 o 
   0   2  13       81.23       79.87     17.26 o 
                                                 
