# Supplementary material for: Evaluation of the Bruker SMART X2S: crystallography for the nonspecialist?
Source: J Appl Crystallogr. 2010 Nov 27;44(Pt 1):213–5. doi: 10.1107/S0021889810042561 (PMC3253739; doi:10.1107/S0021889810042561)
Supplement: Supplementary file 3 [file j-44-00213-3_CCDCsup3.hkl]

# 
# h,k,l, Fc-squared, Fo-squared, sigma(Fo-squared) and status flag 
# 
data_3_CCDC 
_shelx_title ' scan_0m_P21_c in P2(1)/c' 
_shelx_refln_list_code          4 
_shelx_F_calc_maximum      339.85 
_exptl_crystal_F_000       864.00 
_reflns_d_resolution_high  0.8336 
 
loop_ 
 _symmetry_equiv_pos_as_xyz 
 'x, y, z' 
 '-x, y+1/2, -z+1/2' 
 '-x, -y, -z' 
 'x, -y-1/2, z-1/2' 
 
_cell_length_a     9.3563 
_cell_length_b     9.9295 
_cell_length_c    19.3566 
_cell_angle_alpha  90.000 
_cell_angle_beta   90.470 
_cell_angle_gamma  90.000 
 
_shelx_F_squared_multiplier     1.000 
 
loop_ 
 _refln_index_h 
 _refln_index_k 
 _refln_index_l 
 _refln_F_squared_calc 
 _refln_F_squared_meas 
 _refln_F_squared_sigma 
 _refln_observed_status 
   1   0   0    16407.19        4.35      2.42 o 
   2   0   0    21874.77    22006.15    861.65 o 
   3   0   0   115499.18    94030.09   3424.36 o 
   4   0   0    19743.36    19778.94    776.67 o 
   5   0   0     2855.13     3205.25    170.00 o 
   6   0   0     9713.99     9862.49    521.34 o 
   7   0   0     2028.48     1977.10    107.68 o 
   8   0   0        5.35       -9.87      9.87 o 
   9   0   0     1768.41     1797.70    101.47 o 
  10   0   0      599.50      609.54     41.49 o 
  11   0   0        6.42        6.78     14.26 o 
   1   1   0    10253.49     8599.58    478.88 o 
   2   1   0    80443.80    65437.89   1752.30 o 
   3   1   0     3782.55     4058.52    109.79 o 
   4   1   0     3475.88     3553.14    104.29 o 
   5   1   0    10602.46    11528.80    388.89 o 
   6   1   0     2853.76     2885.02    110.11 o 
   7   1   0     1124.62     1138.19     45.72 o 
   8   1   0     1661.71     1822.88     72.16 o 
   9   1   0       93.17       81.60      9.62 o 
  10   1   0      112.27      114.88     11.65 o 
  11   1   0      361.01      313.32     31.81 o 
   0   2   0     5486.22     5373.07    211.75 o 
   1   2   0      188.76      210.58      6.23 o 
   2   2   0       34.96       64.39      3.73 o 
   3   2   0       33.35       25.07      2.39 o 
   4   2   0     2714.14     2837.35     90.12 o 
   5   2   0       63.31       44.72      4.63 o 
   6   2   0        4.44        2.61      4.72 o 
   7   2   0       13.92        2.39      6.20 o 
   8   2   0       84.80       57.01     10.49 o 
   9   2   0        4.23        1.95      8.11 o 
  10   2   0       10.58       22.82      9.44 o 
  11   2   0       14.70       18.52     12.88 o 
   1   3   0     6639.06     6167.42    192.13 o 
   2   3   0     5487.65     5823.92    164.55 o 
   3   3   0      419.22      406.35     13.55 o 
   4   3   0     2694.11     2640.21     84.60 o 
   5   3   0     3179.46     3127.59     99.69 o 
   6   3   0       19.18       15.70      3.77 o 
   7   3   0      595.36      585.15     25.90 o 
   8   3   0      426.19      376.58     19.15 o 
   9   3   0      201.08      188.07     13.60 o 
  10   3   0      140.60      142.45     22.66 o 
   0   4   0    13028.49    11662.43    484.96 o 
   1   4   0     4000.55     4155.86    130.09 o 
   2   4   0      220.93      249.52      8.90 o 
   3   4   0     6261.69     6322.60    204.55 o 
   4   4   0     5115.53     5394.71    186.94 o 
   5   4   0       47.10       43.64      3.45 o 
   6   4   0     2132.24     2086.98     79.80 o 
   7   4   0     2268.84     2257.89     87.46 o 
   8   4   0        5.11       -0.04      6.17 o 
   9   4   0      934.67      877.38     44.90 o 
  10   4   0      361.63      389.76     37.38 o 
   1   5   0     9144.23     8722.17    256.31 o 
   2   5   0    11281.12    12037.45    382.51 o 
   3   5   0      528.88      540.74     23.43 o 
   4   5   0     2094.92     2166.73     93.97 o 
   5   5   0     3043.74     3104.95    109.22 o 
   6   5   0      536.00      517.05     23.01 o 
   7   5   0      424.85      419.01     23.74 o 
   8   5   0      711.43      664.19     38.57 o 
   9   5   0       67.74       59.98     13.27 o 
  10   5   0      113.39      121.25     17.69 o 
   0   6   0    11835.25    11035.73    546.36 o 
   1   6   0     2113.22     2157.25     71.23 o 
   2   6   0      738.88      814.16     29.70 o 
   3   6   0     4995.44     5149.33    197.29 o 
   4   6   0      970.79      927.08     38.60 o 
   5   6   0      253.42      211.91     13.08 o 
   6   6   0      686.19      725.68     47.36 o 
   7   6   0       10.58       -8.94      8.94 o 
   8   6   0       18.85        3.84     10.72 o 
   9   6   0       35.68       41.92     12.80 o 
   1   7   0      158.07      158.95     10.10 o 
   2   7   0       84.81      104.87      7.97 o 
   3   7   0       17.15       27.42      3.21 o 
   4   7   0      444.51      421.60     25.83 o 
   5   7   0      529.46      588.89     39.13 o 
   6   7   0        4.86        1.17      9.60 o 
   7   7   0      152.60      162.65     17.06 o 
   8   7   0      115.11       98.76     15.13 o 
   9   7   0      145.40      138.74     18.16 o 
   0   8   0     4273.59     4682.60    278.37 o 
   1   8   0      732.36      781.81     38.68 o 
   2   8   0      982.71      939.71     59.74 o 
   3   8   0     4147.81     4330.64    177.22 o 
   4   8   0      441.99      525.09     30.85 o 
   5   8   0      420.69      426.61     27.05 o 
   6   8   0     1659.88     1741.81    136.68 o 
   7   8   0      727.55      812.58     56.41 o 
   8   8   0       25.65       18.46     12.84 o 
   1   9   0     1950.69     2063.65     82.31 o 
   2   9   0     1279.50     1241.09     64.51 o 
   3   9   0       16.51       31.04     10.55 o 
   4   9   0     1300.66     1290.40     67.66 o 
   5   9   0     1393.07     1526.70    109.97 o 
   6   9   0       80.26      103.12     15.83 o 
   7   9   0      593.65      632.19     39.53 o 
   0  10   0       32.47       23.75     10.88 o 
   1  10   0      133.28      125.01     14.74 o 
   2  10   0       87.78       72.22     12.80 o 
   3  10   0      156.56      143.47     26.72 o 
   4  10   0       52.71       53.92     16.43 o 
   5  10   0       62.84       48.21     17.83 o 
   6  10   0      129.45      123.87     42.55 o 
   1  11   0      122.05      164.25     21.77 o 
   2  11   0      122.45      126.65     19.79 o 
   3  11   0        6.82        7.72     11.53 o 
   4  11   0       68.12       85.09     28.69 o 
 -11   1   1       60.02       44.28     11.08 o 
 -10   1   1      633.18      661.84     31.13 o 
  -9   1   1      513.50      489.75     23.67 o 
  -8   1   1       13.97        9.20      7.06 o 
  -7   1   1     1960.59     2063.17     80.22 o 
  -6   1   1     2832.79     2872.06    109.38 o 
  -5   1   1     1281.88     1256.39     44.27 o 
  -4   1   1     1717.85     1570.20     46.93 o 
  -3   1   1    10052.47    10750.71    280.59 o 
  -2   1   1     9140.58     9055.01    236.02 o 
  -1   1   1     7828.80     7381.02    249.23 o 
   0   1   1    27768.69        1.36      0.66 o 
   1   1   1     7497.10     6302.96    198.95 o 
   2   1   1    40610.95    35467.53    949.27 o 
   3   1   1    23426.30    23191.28    648.41 o 
   4   1   1      511.54      520.93     17.75 o 
   5   1   1    12818.65    13629.88    458.16 o 
   6   1   1     5212.80     5418.83    203.85 o 
   7   1   1      534.14      491.35     22.21 o 
   8   1   1      904.23      981.54     41.02 o 
   9   1   1     1330.93     1313.31     64.93 o 
  10   1   1      251.40      217.40     18.69 o 
  11   1   1       19.51       30.92     10.24 o 
 -11   2   1      780.15      873.99     56.84 o 
 -10   2   1      204.61      244.65     16.23 o 
  -9   2   1      725.43      746.03     33.42 o 
  -8   2   1     3557.48     3685.78    140.96 o 
  -7   2   1     1916.65     2030.83     79.28 o 
  -6   2   1      256.86      241.56     10.92 o 
  -5   2   1    10243.32    10452.25    351.51 o 
  -4   2   1     6726.39     7120.14    224.72 o 
  -3   2   1      100.54      100.28      3.79 o 
  -2   2   1     7702.12     8138.97    220.71 o 
  -1   2   1     6641.63     6831.04    232.94 o 
   0   2   1     7450.04     7163.44    204.66 o 
   1   2   1     3488.13     3599.91     96.80 o 
   2   2   1    10002.47     9722.53    276.80 o 
   3   2   1     3077.97     3143.85     85.13 o 
   4   2   1     9286.36     9609.80    302.56 o 
   5   2   1    12483.37    12723.96    428.43 o 
   6   2   1       34.90       30.07      7.60 o 
   7   2   1     5948.98     5901.47    222.67 o 
   8   2   1     3643.91     3631.40    146.65 o 
   9   2   1       63.76       48.49      8.46 o 
  10   2   1      774.10      839.20     41.30 o 
  11   2   1      862.86      829.98     49.18 o 
 -10   3   1      330.87      334.47     23.93 o 
  -9   3   1      739.29      774.74     42.19 o 
  -8   3   1       90.66      124.34     16.18 o 
  -7   3   1      794.32      750.56     31.96 o 
  -6   3   1     3256.65     3349.02    114.51 o 
  -5   3   1     1812.22     1768.88     61.40 o 
  -4   3   1       39.11       31.69      3.81 o 
  -3   3   1     5119.34     5059.17    175.26 o 
  -2   3   1     4184.79     4570.60    170.11 o 
  -1   3   1     1218.65     1565.84     46.89 o 
   0   3   1     2552.53     2610.27     70.76 o 
   1   3   1     1629.55     1596.82     50.06 o 
   2   3   1       39.20       34.76      2.02 o 
   3   3   1     3773.04     3877.66    127.82 o 
   4   3   1     1848.81     1934.80     61.94 o 
   5   3   1     1014.41     1064.63     35.08 o 
   6   3   1     3668.58     3600.65    122.32 o 
   7   3   1     2436.17     2431.27     93.23 o 
   8   3   1      108.14      109.41     16.75 o 
   9   3   1     1908.29     1808.80     72.19 o 
  10   3   1      875.03      865.19     62.97 o 
 -10   4   1        0.76      -10.75     10.75 o 
  -9   4   1        3.89       -9.30      9.30 o 
  -8   4   1      183.31      147.30     12.59 o 
  -7   4   1      251.18      261.72     14.59 o 
  -6   4   1        3.87        2.84      2.82 o 
  -5   4   1       93.45       93.90      6.54 o 
  -4   4   1      897.05      985.20     40.82 o 
  -3   4   1      626.36      602.09     25.92 o 
  -2   4   1      832.63      862.40     30.48 o 
  -1   4   1      462.87      488.97     20.77 o 
   0   4   1      880.74      988.32     29.14 o 
   1   4   1      553.64      662.10     19.40 o 
   2   4   1      125.66      145.17      7.03 o 
   3   4   1      476.99      516.20     18.31 o 
   4   4   1       78.55       89.42      4.85 o 
   5   4   1      144.22      121.30      6.21 o 
   6   4   1      121.17       99.19      6.31 o 
   7   4   1      317.10      333.02     23.31 o 
   8   4   1      249.63      217.07     13.50 o 
   9   4   1        1.94        6.54     10.05 o 
  10   4   1       88.49      107.01     16.66 o 
 -10   5   1       77.62       73.65     15.59 o 
  -9   5   1      156.69      168.77     17.45 o 
  -8   5   1      102.01       65.51     13.54 o 
  -7   5   1      694.39      690.05     35.28 o 
  -6   5   1      117.63      127.89     10.03 o 
  -5   5   1      204.45      184.75     11.82 o 
  -4   5   1     1077.21     1126.06     50.68 o 
  -3   5   1      153.51      151.58     10.32 o 
  -2   5   1     1026.33     1258.82     48.31 o 
  -1   5   1      670.27      629.01     20.21 o 
   0   5   1      551.20      502.11     16.17 o 
   1   5   1      494.02      470.07     16.47 o 
   2   5   1      227.51      213.05     11.37 o 
   3   5   1      720.02      704.16     24.78 o 
   4   5   1     1218.05     1156.72     41.71 o 
   5   5   1      304.85      314.32     13.79 o 
   6   5   1      248.64      222.97     12.48 o 
   7   5   1      944.49      921.01     45.36 o 
   8   5   1      136.67      109.05     13.37 o 
   9   5   1      243.82      221.72     20.27 o 
  10   5   1      181.18      215.13     21.53 o 
  -9   6   1      203.12      211.55     20.40 o 
  -8   6   1      584.07      683.21     40.25 o 
  -7   6   1      354.58      349.46     23.37 o 
  -6   6   1       66.07       71.27     10.78 o 
  -5   6   1     2486.40     2782.32    120.04 o 
  -4   6   1      882.70      906.41     38.30 o 
  -3   6   1      252.86      236.35     13.01 o 
  -2   6   1     4796.59     4731.50    164.23 o 
  -1   6   1     4154.35     3939.61    121.56 o 
   0   6   1      753.58      815.99     23.70 o 
   1   6   1     6381.93     6264.66    229.81 o 
   2   6   1     5007.49     5180.40    183.04 o 
   3   6   1       20.16       20.47      3.34 o 
   4   6   1     3828.09     3939.02    133.19 o 
   5   6   1     3924.87     4000.06    171.08 o 
   6   6   1       70.53       46.38      9.43 o 
   7   6   1     1032.78      984.02     53.42 o 
   8   6   1     1176.34     1295.43     76.47 o 
   9   6   1       98.15       89.25     15.14 o 
  -9   7   1      297.03      284.06     27.33 o 
  -8   7   1        0.43        3.63     11.75 o 
  -7   7   1      927.18     1086.48     66.01 o 
  -6   7   1      762.83      844.42     46.16 o 
  -5   7   1      372.64      332.89     22.42 o 
  -4   7   1     1258.66     1312.62     81.28 o 
  -3   7   1     3800.62     4103.54    174.37 o 
  -2   7   1      719.62      673.61     24.87 o 
  -1   7   1     3481.37     3315.42    121.33 o 
   0   7   1     4883.57     5044.89    191.93 o 
   1   7   1     1244.06     1291.77     43.50 o 
   2   7   1     4261.05     4573.00    161.03 o 
   3   7   1     5720.90     6017.58    217.09 o 
   4   7   1      324.12      306.75     23.35 o 
   5   7   1     1669.48     1662.62     82.98 o 
   6   7   1     2717.27     2871.39    162.65 o 
   7   7   1      229.59      250.38     20.42 o 
   8   7   1      457.95      511.34     33.55 o 
   9   7   1      580.90      618.83     43.48 o 
  -8   8   1      253.96      296.48     24.94 o 
  -7   8   1      306.12      302.47     24.19 o 
  -6   8   1       54.49       44.36     12.48 o 
  -5   8   1      641.08      680.59     45.51 o 
  -4   8   1       73.18       72.53     11.12 o 
  -3   8   1       16.30       15.04      6.63 o 
  -2   8   1       96.36      103.99     11.37 o 
  -1   8   1       37.76       37.60      4.00 o 
   0   8   1       26.13       20.80      5.39 o 
   1   8   1      329.28      319.80     23.38 o 
   2   8   1       53.34       51.37      5.48 o 
   3   8   1       73.68       55.98      6.24 o 
   4   8   1      398.18      428.38     26.88 o 
   5   8   1       31.72       23.15     14.85 o 
   6   8   1      156.75      130.79     15.73 o 
   7   8   1      150.37      155.90     17.54 o 
   8   8   1      129.64      154.73     18.81 o 
  -7   9   1      301.89      289.15     24.23 o 
  -6   9   1      112.31      136.96     17.14 o 
  -5   9   1      164.82      161.49     17.20 o 
  -4   9   1      950.67     1108.38     72.79 o 
  -3   9   1      327.28      334.37     23.58 o 
  -2   9   1        5.93        5.90      7.71 o 
  -1   9   1     1280.91     1407.81     82.83 o 
   0   9   1     1721.87     1744.17     87.76 o 
   1   9   1      190.95      186.00     22.06 o 
   2   9   1      573.86      647.07     35.12 o 
   3   9   1      991.63     1028.34     54.32 o 
   4   9   1      692.60      729.65     41.99 o 
   5   9   1       95.44      106.75     15.09 o 
   6   9   1      164.56      174.24     18.48 o 
   7   9   1      164.27      170.03     19.56 o 
  -6  10   1      247.03      242.18     28.17 o 
  -5  10   1     1132.05     1093.95     75.51 o 
  -4  10   1      335.51      291.50     34.23 o 
  -3  10   1      470.70      504.51     64.34 o 
  -2  10   1     2605.58     2765.16    168.90 o 
  -1  10   1     1290.84     1328.59     83.53 o 
   0  10   1       95.24       90.96     11.00 o 
   1  10   1     2884.63     3136.38    147.74 o 
   2  10   1     2463.84     2611.15    191.14 o 
   3  10   1        1.00       15.16     11.79 o 
   4  10   1      923.98      929.83     57.47 o 
   5  10   1     1087.26     1153.51     78.89 o 
   6  10   1      115.09      119.73     33.64 o 
  -4  11   1      598.80      635.99     47.07 o 
  -3  11   1      988.25     1114.15     94.99 o 
  -2  11   1       52.24       41.56     13.85 o 
  -1  11   1     1003.91     1060.72     90.04 o 
   1  11   1      249.91      251.33     27.71 o 
   2  11   1      120.64      124.67     19.79 o 
   3  11   1     1076.52     1152.74    116.76 o 
   4  11   1      589.31      602.61     47.33 o 
 -11   0   2      282.36      249.56     25.48 o 
 -10   0   2     1271.79     1281.61     84.72 o 
  -9   0   2      297.37      332.36     28.43 o 
  -8   0   2      903.16      884.19     52.86 o 
  -7   0   2     2221.64     2436.36    133.75 o 
  -6   0   2     2915.03     3050.82    165.17 o 
  -5   0   2     2613.57     2615.98    141.63 o 
  -4   0   2     8048.17     8155.44    357.19 o 
  -3   0   2     6544.57     6669.18    248.49 o 
  -2   0   2      582.96      671.07     25.89 o 
  -1   0   2     8355.89     8654.76    457.78 o 
   1   0   2    14865.19    10165.40    439.39 o 
   2   0   2    11021.58     9547.79    413.03 o 
   3   0   2    27114.11    26404.94   1064.60 o 
   4   0   2     8829.81     9240.78    402.98 o 
   5   0   2     7725.19     7871.36    412.66 o 
   6   0   2     6763.22     7019.58    372.42 o 
   7   0   2      640.72      658.47     39.73 o 
   8   0   2      312.10      336.39     24.69 o 
   9   0   2     1776.10     1677.67    105.77 o 
  10   0   2      312.61      285.30     26.04 o 
  11   0   2       58.56       76.90     16.76 o 
 -11   1   2      346.77      338.80     21.17 o 
 -10   1   2       37.84       37.01      9.81 o 
  -9   1   2      324.37      300.70     16.96 o 
  -8   1   2     1491.88     1510.92     60.47 o 
  -7   1   2      150.14      122.62      9.14 o 
  -6   1   2     1404.34     1296.06     51.23 o 
  -5   1   2     2550.51     2663.30     91.10 o 
  -4   1   2     2720.97     2876.64     84.64 o 
  -3   1   2     4220.14     4034.82    106.11 o 
  -2   1   2    15877.78    16237.20    441.28 o 
  -1   1   2     7529.53     8174.74    260.45 o 
   0   1   2      587.37      376.00     30.67 o 
   1   1   2    17421.03    13034.75    441.22 o 
   2   1   2    15173.81    14134.56    376.33 o 
   3   1   2      368.44      411.54     13.16 o 
   4   1   2     4810.41     4619.69    155.64 o 
   5   1   2     4734.22     4982.51    185.75 o 
   6   1   2     1575.71     1625.62     63.12 o 
   7   1   2     2206.58     2270.71     87.84 o 
   8   1   2     1398.83     1395.16     56.28 o 
   9   1   2       79.40       49.85      8.82 o 
  10   1   2      337.04      309.01     18.33 o 
  11   1   2      430.43      402.55     23.16 o 
 -11   2   2       38.88       19.08     42.55 o 
 -10   2   2       14.78       -7.06      8.18 o 
  -9   2   2       41.88       33.41      8.37 o 
  -8   2   2      111.23       85.32      9.65 o 
  -7   2   2      211.54      152.68     10.52 o 
  -6   2   2       24.50       25.49      4.43 o 
  -5   2   2      180.24      173.88      8.71 o 
  -4   2   2       95.67       80.66      5.26 o 
  -3   2   2      306.67      344.94     10.19 o 
  -2   2   2      678.13      617.60     16.96 o 
  -1   2   2        1.59        2.86      1.73 o 
   0   2   2      368.21      407.40     12.15 o 
   1   2   2     1662.08     1912.87     56.36 o 
   2   2   2     3744.82     4234.12    118.76 o 
   3   2   2       44.50       47.11      2.62 o 
   4   2   2     6039.32     6249.76    197.70 o 
   5   2   2     2202.31     2317.27     74.35 o 
   6   2   2        3.35        1.99      4.43 o 
   7   2   2     1617.30     1537.57     60.90 o 
   8   2   2      507.11      500.92     26.85 o 
   9   2   2       46.76       58.02      8.55 o 
  10   2   2      190.48      158.94     13.33 o 
 -10   3   2        1.27       -3.77     11.22 o 
  -9   3   2      509.29      480.34     24.22 o 
  -8   3   2     1402.81     1365.11     55.42 o 
  -7   3   2        3.01       -5.69      5.69 o 
  -6   3   2     1243.05     1305.74     46.26 o 
  -5   3   2     4456.95     4645.04    158.13 o 
  -4   3   2      743.02      772.12     26.06 o 
  -3   3   2     1618.06     1826.11     71.52 o 
  -2   3   2     8340.73     9156.84    311.86 o 
  -1   3   2     1873.05     2043.73     55.16 o 
   0   3   2     2100.11     2394.92     66.83 o 
   1   3   2     1882.86     1785.71     57.26 o 
   2   3   2      510.96      593.47     20.04 o 
   3   3   2       31.72       34.10      2.73 o 
   4   3   2     2164.18     2229.94     71.00 o 
   5   3   2      786.05      803.16     26.94 o 
   6   3   2        0.47       -3.91      3.91 o 
   7   3   2     1728.13     1665.23     65.21 o 
   8   3   2      748.11      749.72     32.08 o 
   9   3   2       10.69        2.73      7.61 o 
  10   3   2      335.62      348.33     28.99 o 
 -10   4   2      423.14      414.68     27.58 o 
  -9   4   2      343.04      358.61     33.09 o 
  -8   4   2       26.54       13.50      7.00 o 
  -7   4   2     1348.97     1425.88     56.78 o 
  -6   4   2     3046.47     3121.92    119.90 o 
  -5   4   2        0.22        5.20      4.28 o 
  -4   4   2     4083.55     4316.99    167.03 o 
  -3   4   2     8511.21     8562.33    361.21 o 
  -2   4   2      520.65      520.67     21.69 o 
  -1   4   2     2133.32     2172.72     64.65 o 
   0   4   2    17083.07    15954.57    454.89 o 
   1   4   2     2260.04     2343.85     61.55 o 
   2   4   2     1634.23     1613.66     54.42 o 
   3   4   2     6641.81     6460.79    207.17 o 
   4   4   2     3562.07     3597.83    124.89 o 
   5   4   2      578.88      512.59     18.10 o 
   6   4   2     3224.45     3131.93    107.18 o 
   7   4   2     1547.34     1532.84     63.65 o 
   8   4   2        1.85       -6.08      6.08 o 
   9   4   2     1796.82     1679.31     77.90 o 
  10   4   2      829.94      836.95     48.96 o 
 -10   5   2        1.02      -11.09     11.09 o 
  -9   5   2      111.54      108.43     14.13 o 
  -8   5   2      550.28      597.34     53.40 o 
  -7   5   2      114.79       87.37     11.37 o 
  -6   5   2      763.53      783.03     38.58 o 
  -5   5   2     1986.46     2118.36     93.74 o 
  -4   5   2      374.40      415.25     19.89 o 
  -3   5   2     1211.30     1334.91     53.74 o 
  -2   5   2     8673.16     8503.30    357.99 o 
  -1   5   2      804.86      868.54     26.17 o 
   0   5   2       43.39       38.29      3.57 o 
   1   5   2     7927.00     7589.05    238.68 o 
   2   5   2     8463.13     9115.40    308.74 o 
   3   5   2       24.30       27.74      5.55 o 
   4   5   2     5306.49     5268.86    177.60 o 
   5   5   2     3936.42     3959.63    137.63 o 
   6   5   2      266.28      260.61     13.78 o 
   7   5   2     2421.66     2328.99     90.13 o 
   8   5   2     1268.11     1316.94     69.24 o 
   9   5   2        6.23      -10.81     10.81 o 
  10   5   2      469.89      515.84     48.51 o 
  -9   6   2        7.97       16.15     12.40 o 
  -8   6   2      288.31      290.53     22.45 o 
  -7   6   2        9.85        4.31      8.52 o 
  -6   6   2      435.82      407.44     23.91 o 
  -5   6   2      156.66      141.76     13.95 o 
  -4   6   2      162.05      140.82     10.31 o 
  -3   6   2      145.58      158.88     10.19 o 
  -2   6   2       14.09       -0.24      4.01 o 
  -1   6   2     1666.05     1673.70     55.22 o 
   0   6   2     3203.34     3425.08    108.82 o 
   1   6   2      403.38      371.50     13.35 o 
   2   6   2     2010.34     2135.58     83.65 o 
   3   6   2     1425.22     1496.43     56.14 o 
   4   6   2      180.94      169.58     14.09 o 
   5   6   2      934.01      883.69     35.73 o 
   6   6   2      227.52      228.84     13.55 o 
   7   6   2        1.93       -8.16      9.33 o 
   8   6   2       82.98       85.11     13.89 o 
   9   6   2       34.59       18.66     15.28 o 
  -9   7   2      175.90      121.71     40.57 o 
  -8   7   2      266.90      275.55     22.41 o 
  -7   7   2        0.41       -1.25     10.02 o 
  -6   7   2       16.15        8.51      9.13 o 
  -5   7   2     1090.49     1070.87     54.30 o 
  -4   7   2     1250.15     1216.91     55.63 o 
  -3   7   2      414.53      417.05     20.93 o 
  -2   7   2      656.08      721.81     49.08 o 
  -1   7   2     3918.04     4146.95    137.53 o 
   0   7   2      248.28      224.75     10.58 o 
   1   7   2     1081.94     1142.88     41.13 o 
   2   7   2      104.83      107.48      6.64 o 
   3   7   2      115.19      110.16      9.83 o 
   4   7   2      920.45      892.99     39.32 o 
   5   7   2      169.19      153.71     18.74 o 
   6   7   2       29.65       19.20      9.74 o 
   7   7   2      325.89      339.39     26.42 o 
   8   7   2      252.71      233.90     24.39 o 
  -8   8   2      152.44      185.60     20.04 o 
  -7   8   2     1802.84     1772.89     99.14 o 
  -6   8   2     1382.53     1521.96     86.26 o 
  -5   8   2      165.63      171.69     16.29 o 
  -4   8   2     1738.91     1966.68     98.25 o 
  -3   8   2     4259.02     4213.30    222.35 o 
  -2   8   2       38.09       37.83      7.01 o 
  -1   8   2     1648.30     1801.94     61.13 o 
   0   8   2     2661.83     2707.23    104.01 o 
   1   8   2      421.62      453.14     28.59 o 
   2   8   2     1490.05     1590.13     71.48 o 
   3   8   2     2877.40     3049.11    126.02 o 
   4   8   2       17.67       38.51      9.35 o 
   5   8   2     1020.98     1057.92     56.49 o 
   6   8   2     2127.00     2134.86    117.11 o 
   7   8   2       86.24      123.29     15.90 o 
   8   8   2      531.26      531.01     46.13 o 
  -7   9   2       96.41      103.37     18.08 o 
  -6   9   2      494.58      513.80     56.38 o 
  -5   9   2     2551.43     2615.07    141.53 o 
  -4   9   2      478.50      430.90     35.37 o 
  -3   9   2      713.65      716.13     39.25 o 
  -2   9   2     2279.20     2288.75    115.26 o 
  -1   9   2     1098.70     1053.55     50.72 o 
   0   9   2      154.92      128.75     10.67 o 
   1   9   2     2194.66     2432.58    115.97 o 
   2   9   2      711.42      745.84     53.41 o 
   3   9   2       76.11       76.71     11.64 o 
   4   9   2     1445.74     1460.89     74.86 o 
   5   9   2      613.33      647.50     39.34 o 
   6   9   2       80.56       75.81     13.91 o 
   7   9   2      440.40      449.96     35.65 o 
  -6  10   2      110.46      113.79     33.64 o 
  -5  10   2       35.76       30.01     20.13 o 
  -4  10   2       87.36       69.32     18.65 o 
  -3  10   2      502.43      537.00     71.53 o 
  -2  10   2      126.76      114.26     29.50 o 
  -1  10   2      203.68      186.49     21.77 o 
   0  10   2      443.60      437.85     33.56 o 
   1  10   2       46.91       45.12     12.27 o 
   2  10   2       12.99       15.80     11.31 o 
   3  10   2      253.04      260.39     22.92 o 
   4  10   2       46.58       30.04     13.90 o 
   5  10   2        1.09        3.37     13.03 o 
  -4  11   2        8.05       23.35     13.17 o 
  -3  11   2       55.67       38.59     14.84 o 
  -2  11   2       58.78       78.17     15.83 o 
  -1  11   2       12.83       10.88     11.87 o 
   2  11   2        0.88      -17.81     17.81 o 
   3  11   2       19.71       -0.99     20.28 o 
   4  11   2       42.77       45.58     17.13 o 
 -11   1   3      280.90      273.22     18.90 o 
 -10   1   3      783.52      851.89     38.49 o 
  -9   1   3       22.24       19.85      7.83 o 
  -8   1   3     1215.90     1159.38     47.55 o 
  -7   1   3     1967.01     1993.51     77.87 o 
  -6   1   3      229.69      229.62     14.45 o 
  -5   1   3     1756.71     1878.80     64.76 o 
  -4   1   3     5977.67     6036.39    203.44 o 
  -3   1   3     1254.36     1326.87     35.81 o 
  -2   1   3     1936.78     2459.10     71.98 o 
  -1   1   3     4843.84     5262.18    149.88 o 
   0   1   3     3183.66     3080.70     91.94 o 
   1   1   3      862.45      903.77     24.91 o 
   2   1   3     3415.90     3480.25    105.27 o 
   3   1   3     7805.95     7528.87    218.91 o 
   4   1   3        9.96       16.61      3.11 o 
   5   1   3     1900.35     1969.73     75.20 o 
   6   1   3     2589.62     2698.40    102.84 o 
   7   1   3       78.68       78.27     10.27 o 
   8   1   3      423.49      427.95     21.07 o 
   9   1   3      383.07      392.30     20.63 o 
  10   1   3       12.58       -0.18      7.69 o 
  11   1   3       36.30       43.84     11.33 o 
 -10   2   3        1.48       -8.37      8.37 o 
  -9   2   3     1375.44     1485.12     73.81 o 
  -8   2   3     2953.07     3173.34    122.45 o 
  -7   2   3      210.14      213.07     13.72 o 
  -6   2   3     6206.63     6562.67    221.67 o 
  -5   2   3     9150.37     8961.37    300.81 o 
  -4   2   3     1988.13     2067.48     70.13 o 
  -3   2   3     6876.79     7221.14    193.24 o 
  -2   2   3    18459.06    18992.22    564.80 o 
  -1   2   3    14699.50    13455.77    408.18 o 
   0   2   3     4404.27     4370.16    124.39 o 
   1   2   3    12396.96    11035.35    303.18 o 
   2   2   3     6547.08     6156.00    172.18 o 
   3   2   3      227.20      279.64     14.25 o 
   4   2   3     4808.19     4790.82    161.85 o 
   5   2   3     4067.31     4165.99    141.42 o 
   6   2   3      142.35      135.75      8.53 o 
   7   2   3     2085.80     2047.15     79.35 o 
   8   2   3     2873.32     2796.02    107.89 o 
   9   2   3        1.99       -0.87      6.91 o 
  10   2   3      779.10      811.49     40.12 o 
 -10   3   3      774.02      851.71     44.78 o 
  -9   3   3      524.71      561.74     32.67 o 
  -8   3   3      114.55       96.93      9.81 o 
  -7   3   3     3122.99     3222.98    123.89 o 
  -6   3   3     3261.26     3492.17    119.42 o 
  -5   3   3      408.76      393.05     21.90 o 
  -4   3   3     9240.01     9598.54    322.29 o 
  -3   3   3    12631.67    12381.19    441.44 o 
  -2   3   3     3564.12     3894.70    143.39 o 
  -1   3   3     6039.06     6157.90    164.35 o 
   0   3   3    10297.89     9924.72    283.34 o 
   1   3   3     8096.28     8354.66    269.51 o 
   2   3   3     2693.68     2766.98     79.49 o 
   3   3   3     3173.00     2927.54     93.49 o 
   4   3   3     1611.17     1565.35     54.19 o 
   5   3   3       42.47       33.52      4.58 o 
   6   3   3     2208.92     2131.16     81.78 o 
   7   3   3      737.46      763.11     32.37 o 
   8   3   3        2.04       19.82      6.62 o 
   9   3   3     1032.27      933.86     40.04 o 
  10   3   3      611.79      521.12     26.65 o 
 -10   4   3        3.26       15.29     11.95 o 
  -9   4   3       33.86       37.42     12.88 o 
  -8   4   3       96.30       97.84     12.26 o 
  -7   4   3      397.56      392.30     21.68 o 
  -6   4   3       30.26       28.82      9.29 o 
  -5   4   3     1349.19     1389.15     54.63 o 
  -4   4   3     1346.29     1428.89     64.46 o 
  -3   4   3      656.28      642.00     31.09 o 
  -2   4   3     1526.33     1768.80     74.95 o 
  -1   4   3     2186.77     2353.19     65.69 o 
   0   4   3     2344.55     2499.46     68.02 o 
   1   4   3      781.83     1061.07     35.83 o 
   2   4   3     1187.36     1566.39     63.48 o 
   3   4   3     1708.00     1894.20     65.18 o 
   4   4   3       17.51       25.42      3.03 o 
   5   4   3       55.42       40.31      4.37 o 
   6   4   3        7.11       -1.67      6.67 o 
   7   4   3      142.22      127.47      9.61 o 
   8   4   3       40.11       33.08      7.62 o 
   9   4   3        1.06        8.68     10.97 o 
  10   4   3       49.78       72.21     15.19 o 
 -10   5   3       43.03       59.08     18.99 o 
  -9   5   3       58.36       60.07     12.71 o 
  -8   5   3       10.84       20.28     10.84 o 
  -7   5   3       82.82       91.85     11.49 o 
  -6   5   3     1019.01     1024.62     48.90 o 
  -5   5   3       76.93       66.67      9.54 o 
  -4   5   3     1493.23     1410.67     63.44 o 
  -3   5   3     1852.04     1793.52     73.40 o 
  -2   5   3      449.59      552.41     32.64 o 
  -1   5   3     9229.00     9531.12    280.27 o 
   0   5   3     1624.51     1561.13     44.58 o 
   1   5   3       23.31       18.82      2.67 o 
   2   5   3     3795.17     4131.68    139.98 o 
   3   5   3     6254.93     6613.37    225.17 o 
   4   5   3      906.30      896.52     31.76 o 
   5   5   3      694.04      672.21     28.17 o 
   6   5   3     2342.74     2323.94     88.72 o 
   7   5   3      814.86      724.31     38.13 o 
   8   5   3       48.39       36.31     12.01 o 
   9   5   3      548.28      576.56     36.90 o 
  10   5   3      308.81      294.52     25.37 o 
  -9   6   3      312.44      362.10     27.44 o 
  -8   6   3      509.09      533.39     46.70 o 
  -7   6   3        1.53       -2.25      8.58 o 
  -6   6   3      595.46      594.34     35.29 o 
  -5   6   3     1204.47     1253.75     62.74 o 
  -4   6   3      499.26      482.71     25.28 o 
  -3   6   3     2477.92     2418.61    104.77 o 
  -2   6   3     3296.48     3477.99    119.94 o 
  -1   6   3     3466.53     3469.03    104.35 o 
   0   6   3     3094.65     3421.72    112.56 o 
   1   6   3    10743.18    11024.11    391.06 o 
   2   6   3     5016.06     5008.17    191.16 o 
   3   6   3     1191.83     1212.18     46.00 o 
   4   6   3     6539.74     6647.87    242.29 o 
   5   6   3     4570.54     4662.82    192.67 o 
   6   6   3      223.30      225.13     13.86 o 
   7   6   3     2124.32     2054.70    118.70 o 
   8   6   3     1577.03     1538.54     85.83 o 
   9   6   3        9.76       21.02     12.63 o 
  -8   7   3      326.62      346.72     35.70 o 
  -7   7   3     1071.37     1244.06     66.35 o 
  -6   7   3      134.33      125.68     13.17 o 
  -5   7   3      722.11      681.49     45.79 o 
  -4   7   3     1148.01     1125.68     52.46 o 
  -3   7   3      743.06      692.99     52.77 o 
  -2   7   3      415.37      440.20     18.09 o 
  -1   7   3     2767.48     2877.17     93.28 o 
   0   7   3     2261.08     2345.50     81.14 o 
   1   7   3      164.41      204.50     13.25 o 
   2   7   3     3121.28     3223.34    123.76 o 
   3   7   3     3261.34     3452.64    126.58 o 
   4   7   3       41.76       42.72      7.50 o 
   5   7   3     1472.24     1435.07     62.02 o 
   6   7   3     1710.83     1820.50     92.79 o 
   7   7   3       53.04       24.04     10.26 o 
   8   7   3      620.86      664.72     40.59 o 
  -8   8   3      146.10      161.17     18.80 o 
  -7   8   3       25.00       10.15     11.85 o 
  -6   8   3      129.10      132.26     18.04 o 
  -5   8   3      708.80      774.48     50.27 o 
  -4   8   3        0.16        2.85      8.81 o 
  -3   8   3      372.78      301.35     17.41 o 
  -2   8   3      255.23      238.16     14.00 o 
  -1   8   3       65.86       64.60      6.34 o 
   0   8   3      106.86       82.86      6.75 o 
   1   8   3        4.28        1.56      3.61 o 
   2   8   3        5.41        9.47      6.43 o 
   3   8   3       11.84        6.86      5.66 o 
   4   8   3       74.47       54.56     11.81 o 
   5   8   3       62.39       54.52     11.31 o 
   6   8   3       61.51       65.77     12.87 o 
   7   8   3      135.86      137.86     16.18 o 
   8   8   3       26.98       29.73     13.58 o 
  -7   9   3       38.75       27.82     15.96 o 
  -6   9   3        4.51       -5.96     11.74 o 
  -5   9   3      231.20      207.12     31.17 o 
  -4   9   3      232.66      179.71     18.34 o 
  -3   9   3        3.64       -7.91      7.91 o 
  -2   9   3      326.66      288.07     20.32 o 
  -1   9   3      470.70      464.88     35.90 o 
   0   9   3       95.02      101.99     10.02 o 
   1   9   3        7.58       -1.15      8.36 o 
   2   9   3      297.82      337.25     29.85 o 
   3   9   3      589.38      593.30     40.26 o 
   4   9   3       76.60       84.99     14.43 o 
   5   9   3      104.14      126.85     17.35 o 
   6   9   3      430.35      422.26     32.44 o 
   7   9   3        4.66       -5.90     13.56 o 
  -5  10   3      427.16      432.09     35.06 o 
  -4  10   3        0.60       -8.44      8.44 o 
  -3  10   3     1033.63     1034.92     73.48 o 
  -2  10   3      914.61      921.45     60.55 o 
  -1  10   3       14.08        1.57     15.34 o 
   0  10   3     1054.71     1136.84    119.86 o 
   1  10   3     1435.35     1554.34     97.54 o 
   2  10   3      297.78      311.94     35.04 o 
   3  10   3      213.74      303.37     25.15 o 
   4  10   3     1012.71      960.17     59.53 o 
   5  10   3      420.40      446.67     33.74 o 
  -4  11   3      313.53      271.12     31.66 o 
  -3  11   3      481.37      500.67     48.48 o 
  -2  11   3        0.93      -10.88     10.88 o 
  -1  11   3      892.14      841.05     72.23 o 
   2  11   3     1011.18     1152.74    115.77 o 
   3  11   3     1035.72     1112.43     75.79 o 
   4  11   3      107.53       78.17     28.69 o 
 -11   0   4      360.69      368.01     31.53 o 
 -10   0   4     1817.19     1986.56    113.72 o 
  -9   0   4      246.78      204.78     19.72 o 
  -8   0   4     1390.61     1277.66     73.56 o 
  -7   0   4     1845.48     1946.89    108.23 o 
  -6   0   4      487.75      472.68     29.48 o 
  -5   0   4      433.90      353.20     23.12 o 
  -4   0   4     7009.23     7356.80    321.93 o 
  -3   0   4      967.19     1196.00     49.63 o 
  -2   0   4      453.39      544.81     27.38 o 
  -1   0   4    21755.92    18065.22    820.95 o 
   0   0   4     1788.04     1823.67     90.65 o 
   1   0   4    17839.21    14395.89    563.65 o 
   2   0   4    22283.32    18489.37    805.63 o 
   3   0   4     7450.19     8039.32    437.80 o 
   4   0   4        0.06       17.46      7.57 o 
   5   0   4    14755.48    14066.17    743.21 o 
   6   0   4     4854.05     5141.85    274.53 o 
   7   0   4       17.45       18.50     10.66 o 
   8   0   4     1243.39     1312.39     80.31 o 
   9   0   4     1118.80     1049.09     76.32 o 
  10   0   4       82.77       70.16     14.25 o 
  11   0   4      126.90       84.11     40.57 o 
 -11   1   4      335.13      398.36     50.72 o 
 -10   1   4        0.02      -10.46     10.46 o 
  -9   1   4      345.43      374.73     20.27 o 
  -8   1   4     2178.06     2374.53     93.14 o 
  -7   1   4      141.22      114.66     12.10 o 
  -6   1   4     2225.09     2248.01     86.92 o 
  -5   1   4     2402.74     2505.41     85.86 o 
  -4   1   4       50.59       65.40      5.43 o 
  -3   1   4     2716.64     2986.85     94.53 o 
  -2   1   4     8842.48     9215.06    338.17 o 
  -1   1   4    15443.26    14797.47    471.49 o 
   0   1   4     1050.71     1168.66     32.24 o 
   1   1   4     7646.71     7316.31    203.01 o 
   2   1   4       51.84       51.09      2.74 o 
   3   1   4     5889.86     5284.04    190.31 o 
   4   1   4     4916.13     4996.13    168.39 o 
   5   1   4     1933.30     2164.56     82.59 o 
   6   1   4        0.48        3.61      4.74 o 
   7   1   4     2678.83     2732.99    105.30 o 
   8   1   4     1545.32     1760.17     89.15 o 
   9   1   4        1.73       -7.04      7.04 o 
  10   1   4      329.98      295.91     18.05 o 
 -10   2   4       71.73       69.98     10.46 o 
  -9   2   4      181.70      170.52     13.32 o 
  -8   2   4       78.77       56.34     10.85 o 
  -7   2   4       44.07       28.44      6.55 o 
  -6   2   4     1057.20     1124.50     40.68 o 
  -5   2   4      536.83      571.62     21.78 o 
  -4   2   4      575.61      619.41     22.66 o 
  -3   2   4     2230.24     2449.78     79.17 o 
  -2   2   4       34.70       44.11      4.06 o 
  -1   2   4      857.18      991.25     29.04 o 
   0   2   4    18879.57    16796.32    479.11 o 
   1   2   4     6595.81     6439.89    184.73 o 
   2   2   4     3141.38     3359.39     93.29 o 
   3   2   4     2203.65     2312.12     78.75 o 
   4   2   4      313.28      392.47     15.11 o 
   5   2   4      849.17      849.64     33.85 o 
   6   2   4       69.73       78.06      6.74 o 
   7   2   4        0.08       -2.49      5.53 o 
   8   2   4      104.17       96.09      9.55 o 
   9   2   4       76.30       72.37      9.50 o 
  10   2   4       32.26       23.84     10.62 o 
 -10   3   4       38.70       41.16     12.76 o 
  -9   3   4      586.71      640.37     34.84 o 
  -8   3   4      575.23      568.13     25.78 o 
  -7   3   4       63.71       53.27      8.53 o 
  -6   3   4     2074.59     2143.12     74.57 o 
  -5   3   4     1572.23     1625.10     56.64 o 
  -4   3   4        8.31       15.67      4.28 o 
  -3   3   4     4197.73     4285.80    151.35 o 
  -2   3   4     1842.75     1560.21     52.38 o 
  -1   3   4      716.59      846.47     23.73 o 
   0   3   4     1640.62     1706.56     51.82 o 
   1   3   4    12223.01    11150.99    342.69 o 
   2   3   4       22.14       18.19      2.91 o 
   3   3   4     1292.44     1475.16     50.77 o 
   4   3   4     3624.19     3486.81    127.59 o 
   5   3   4      371.37      349.46     14.03 o 
   6   3   4      332.54      322.60     15.83 o 
   7   3   4      625.73      599.84     26.34 o 
   8   3   4      742.49      644.27     28.91 o 
   9   3   4        3.83       12.25      7.97 o 
  10   3   4      430.45      394.47     22.06 o 
 -10   4   4      967.03     1076.69     59.61 o 
  -9   4   4      426.37      475.30     47.83 o 
  -8   4   4      568.64      611.20     33.33 o 
  -7   4   4     2960.81     3087.08    118.46 o 
  -6   4   4     2952.06     3007.72    115.49 o 
  -5   4   4      820.30      822.32     33.31 o 
  -4   4   4     9885.79     9760.25    415.05 o 
  -3   4   4     7989.23     7709.64    310.03 o 
  -2   4   4     1180.84     1464.44     57.41 o 
  -1   4   4    27051.60    24746.45    724.43 o 
   0   4   4     8696.08     9042.83    279.44 o 
   1   4   4     1816.88     2434.86     88.28 o 
   2   4   4    13990.05    13371.76    481.07 o 
   3   4   4    12608.14    12198.36    439.64 o 
   4   4   4       48.32       58.38      5.02 o 
   5   4   4     5549.34     5636.14    211.25 o 
   6   4   4     5741.41     5490.89    218.55 o 
   7   4   4      362.87      335.67     17.02 o 
   8   4   4     1217.92     1295.22     55.53 o 
   9   4   4     1585.07     1516.36     68.82 o 
  10   4   4      393.40      324.31     27.99 o 
  -9   5   4      560.81      582.79     33.88 o 
  -8   5   4      941.79     1033.26     53.01 o 
  -7   5   4        0.32       14.87      9.30 o 
  -6   5   4      921.73      895.70     44.25 o 
  -5   5   4     2129.72     2277.16    100.89 o 
  -4   5   4      201.98      195.11     13.30 o 
  -3   5   4     2650.60     2520.79    117.95 o 
  -2   5   4     5582.20     5379.41    227.93 o 
  -1   5   4       67.21       72.86      5.56 o 
   0   5   4     2941.36     3070.07    105.64 o 
   1   5   4    12452.45    12260.69    392.95 o 
   2   5   4      738.98      809.31     31.10 o 
   3   5   4     2897.35     3083.28    112.57 o 
   4   5   4     7463.10     7421.42    269.05 o 
   5   5   4     2180.75     2183.58     82.82 o 
   6   5   4      503.33      497.21     22.85 o 
   7   5   4     3205.29     3087.64    138.66 o 
   8   5   4      903.65      908.43     61.13 o 
   9   5   4       36.26       43.55     12.71 o 
  -9   6   4        7.51        6.20     12.14 o 
  -8   6   4       46.56       47.10     11.57 o 
  -7   6   4      159.80      156.50     14.79 o 
  -6   6   4        2.00       10.08      8.26 o 
  -5   6   4      539.71      546.64     38.14 o 
  -4   6   4       13.15       18.76      8.21 o 
  -3   6   4      792.85      758.68     33.68 o 
  -2   6   4      644.30      695.38     28.05 o 
  -1   6   4      255.27      240.29      9.90 o 
   0   6   4      128.50      113.95      6.45 o 
   1   6   4     1076.10     1082.44     48.99 o 
   2   6   4     1250.26     1447.72     75.39 o 
   3   6   4      193.46      176.93      9.42 o 
   4   6   4      161.72      171.70      9.50 o 
   5   6   4     1100.77     1136.07     50.07 o 
   6   6   4       30.92       33.37      7.55 o 
   7   6   4        3.07       -9.55      9.55 o 
   8   6   4       80.02      102.86     20.99 o 
   9   6   4       75.08       63.05     13.93 o 
  -8   7   4       76.49       73.33     17.71 o 
  -7   7   4        3.53       -8.06     10.67 o 
  -6   7   4      429.60      455.74     27.86 o 
  -5   7   4      615.32      597.61     34.83 o 
  -4   7   4      188.19      154.06     15.00 o 
  -3   7   4       89.70       88.88      8.46 o 
  -2   7   4     1478.83     1467.16     53.64 o 
  -1   7   4     2199.78     2232.32     72.85 o 
   0   7   4       26.09       34.10      6.16 o 
   1   7   4     2044.53     2010.33     85.77 o 
   2   7   4     1004.88     1080.06     46.54 o 
   3   7   4       32.13       27.29      5.96 o 
   4   7   4     1235.58     1264.77     54.62 o 
   5   7   4      141.48      142.21     10.52 o 
   6   7   4      106.43       69.16     15.06 o 
   7   7   4      193.79      150.89     16.12 o 
   8   7   4      135.23      126.73     15.89 o 
  -8   8   4      366.48      390.82     29.35 o 
  -7   8   4      974.83      969.77     58.15 o 
  -6   8   4      118.94       94.93     17.01 o 
  -5   8   4      409.31      402.67     25.36 o 
  -4   8   4     1790.93     1740.79    107.43 o 
  -3   8   4      753.80      746.64     35.97 o 
  -2   8   4       12.26        5.92      3.91 o 
  -1   8   4     1565.75     1622.74     65.26 o 
   0   8   4      842.05      767.95     30.73 o 
   1   8   4      432.10      439.88     25.09 o 
   2   8   4      924.70      932.49     63.76 o 
   3   8   4      673.69      705.93     33.03 o 
   4   8   4      116.26       90.78      8.11 o 
   5   8   4      340.23      333.41     31.56 o 
   6   8   4      627.73      592.32     35.68 o 
   7   8   4       68.85       73.98     13.88 o 
   8   8   4      371.22      346.48     29.09 o 
  -7   9   4        8.14       -2.27     11.89 o 
  -6   9   4      876.26      844.23     63.72 o 
  -5   9   4     1370.50     1406.97    122.19 o 
  -4   9   4       10.27       -1.19      9.34 o 
  -3   9   4     1429.94     1311.90     95.42 o 
  -2   9   4     1659.50     1602.76     76.63 o 
  -1   9   4      159.38      187.32     20.91 o 
   0   9   4      644.32      610.14     40.27 o 
   1   9   4      628.18      690.23     34.85 o 
   2   9   4      177.46      149.48     17.24 o 
   3   9   4        2.53      -10.21     10.57 o 
   4   9   4      415.73      452.08     35.89 o 
   5   9   4      315.92      281.95     24.69 o 
   6   9   4       18.70       17.79     12.77 o 
   7   9   4      339.31      301.83     38.59 o 
  -5  10   4       19.99       10.75     11.07 o 
  -4  10   4      166.09      169.18     31.26 o 
  -3  10   4      520.81      500.90     42.73 o 
  -2  10   4       12.03       -3.96      9.89 o 
  -1  10   4      285.47      253.05     25.72 o 
   0  10   4      804.99      736.68     48.86 o 
   1  10   4       42.65       37.98     15.54 o 
   2  10   4      429.14      430.15     37.48 o 
   3  10   4      283.52      319.66     29.87 o 
   4  10   4        5.55        6.39     13.08 o 
   5  10   4      150.45      117.96     19.28 o 
  -3  11   4       43.60       17.81     13.85 o 
  -2  11   4      104.46       85.22     26.72 o 
  -1  11   4        1.07       -3.91      9.68 o 
   0  11   4       25.93       18.25     12.42 o 
   1  11   4       98.18       81.89     61.35 o 
   2  11   4        0.11       -5.94     17.81 o 
   3  11   4        5.83       -9.99     14.49 o 
 -10   1   5      244.32      226.12     19.13 o 
  -9   1   5        9.10       -5.86      8.51 o 
  -8   1   5     1046.40     1106.20     46.36 o 
  -7   1   5      854.58      846.45     41.36 o 
  -6   1   5        2.14       -5.01      5.13 o 
  -5   1   5     1063.93     1136.24     40.11 o 
  -4   1   5     2673.27     2729.98    104.51 o 
  -3   1   5     1894.66     1798.09     66.00 o 
  -2   1   5      414.81      357.17     14.31 o 
  -1   1   5      812.94      809.89     29.66 o 
   0   1   5    11333.66    10084.71    312.36 o 
   1   1   5      343.22      363.05     11.58 o 
   2   1   5      168.29      224.83      8.97 o 
   3   1   5     4615.04     4527.85    152.51 o 
   4   1   5       38.61       47.71      4.74 o 
   5   1   5      143.27      139.82      8.58 o 
   6   1   5     1813.43     1706.81     66.56 o 
   7   1   5        4.93       -5.33      6.15 o 
   8   1   5      670.94      643.08     28.82 o 
   9   1   5      475.83      413.21     25.13 o 
  10   1   5        0.63       -8.66      8.66 o 
 -10   2   5      137.38      123.37     15.19 o 
  -9   2   5     1264.96     1504.27     61.14 o 
  -8   2   5      994.46     1076.02     44.89 o 
  -7   2   5       72.85       79.32      7.17 o 
  -6   2   5     8909.71     9239.29    346.94 o 
  -5   2   5     6945.21     7036.77    263.62 o 
  -4   2   5      177.57      208.43      9.97 o 
  -3   2   5    15817.29    14709.49    550.58 o 
  -2   2   5    19681.30    21230.70    871.41 o 
  -1   2   5      173.25      165.23      6.07 o 
   0   2   5     6111.80     5970.77    175.91 o 
   1   2   5     8760.89     8016.63    229.85 o 
   2   2   5     4087.05     4186.84    116.10 o 
   3   2   5     2407.68     2588.25     94.40 o 
   4   2   5     3148.82     3069.33    104.43 o 
   5   2   5      826.18      877.93     35.07 o 
   6   2   5      879.73      908.54     36.92 o 
   7   2   5     1250.93     1370.43     54.43 o 
   8   2   5      478.50      458.06     31.86 o 
   9   2   5      137.30      136.08     13.28 o 
  10   2   5      773.90      808.31     49.84 o 
 -10   3   5      526.77      603.60     35.38 o 
  -9   3   5      130.77      133.07     14.51 o 
  -8   3   5     1068.73     1207.60     50.27 o 
  -7   3   5     2702.57     2811.20    108.82 o 
  -6   3   5     1083.89     1137.87     42.18 o 
  -5   3   5     1996.77     2128.24     73.22 o 
  -4   3   5    16433.42    15132.77    641.20 o 
  -3   3   5    10736.25    10415.07    413.90 o 
  -2   3   5     1673.24     1671.14     56.38 o 
  -1   3   5    27894.52    24322.73    766.03 o 
   0   3   5    35848.67    28956.97    940.88 o 
   1   3   5     1307.38     1517.26     43.73 o 
   2   3   5    16107.48    14804.46    523.30 o 
   3   3   5     8596.43     8488.61    284.04 o 
   4   3   5      508.06      545.84     23.21 o 
   5   3   5     4758.63     5079.74    191.41 o 
   6   3   5     1090.78     1105.61     44.08 o 
   7   3   5      359.47      352.58     17.56 o 
   8   3   5     1146.39     1146.68     47.34 o 
   9   3   5      363.47      316.28     18.28 o 
  10   3   5        0.72       -1.16      9.22 o 
 -10   4   5        0.90       18.99     12.30 o 
  -9   4   5        0.07        7.81     10.12 o 
  -8   4   5       33.61       42.95     10.51 o 
  -7   4   5       92.35       88.74      8.21 o 
  -6   4   5      211.02      190.43     10.96 o 
  -5   4   5      176.52      186.18     10.21 o 
  -4   4   5        4.79        5.00     11.57 o 
  -3   4   5      696.98      703.68     31.06 o 
  -2   4   5     2730.23     2734.84     97.03 o 
  -1   4   5      391.70      476.83     17.41 o 
   0   4   5      393.66      443.20     14.99 o 
   1   4   5      105.57      106.32      6.02 o 
   2   4   5      893.60     1070.20     49.15 o 
   3   4   5        1.93       -0.63      3.11 o 
   4   4   5       39.06       47.56      4.91 o 
   5   4   5        0.43       -4.54      4.54 o 
   6   4   5        0.74        4.48      5.47 o 
   7   4   5       29.86       32.98      6.93 o 
   8   4   5       30.74       28.06      7.72 o 
   9   4   5      197.51      174.43     14.72 o 
  10   4   5        5.23        2.33     12.70 o 
  -9   5   5       50.01       48.41     12.36 o 
  -8   5   5      500.68      499.84     32.17 o 
  -7   5   5     1598.81     1795.36     98.61 o 
  -6   5   5      145.86      130.10     12.40 o 
  -5   5   5      141.74      126.85     11.40 o 
  -4   5   5     3035.03     3057.18    133.15 o 
  -3   5   5      925.69      871.25     40.95 o 
  -2   5   5      556.05      624.21     30.37 o 
  -1   5   5     8081.70     8394.30    287.38 o 
   0   5   5      404.90      402.42     16.68 o 
   1   5   5     1719.67     1941.03     86.27 o 
   2   5   5     6337.20     6873.77    248.71 o 
   3   5   5     1826.66     1919.45     71.53 o 
   4   5   5      627.46      608.02     30.38 o 
   5   5   5     1707.29     1683.01     64.99 o 
   6   5   5     1732.08     1705.57     66.49 o 
   7   5   5       77.61       59.20      8.41 o 
   8   5   5      572.78      538.53     45.00 o 
   9   5   5      433.31      432.09     30.08 o 
  -9   6   5     1310.22     1558.75     81.77 o 
  -8   6   5      591.38      599.73     39.67 o 
  -7   6   5        3.49       12.26      8.78 o 
  -6   6   5     3208.68     3301.56    157.16 o 
  -5   6   5     2842.82     2775.16    163.10 o 
  -4   6   5        3.55        7.92      8.11 o 
  -3   6   5     4199.62     4170.22    178.79 o 
  -2   6   5     5175.36     5332.89    177.44 o 
  -1   6   5      219.31      198.88      8.87 o 
   0   6   5     4965.26     5110.35    175.20 o 
   1   6   5     8410.95     8931.67    423.71 o 
   2   6   5      403.76      530.19     26.86 o 
   3   6   5     2620.01     2680.47     99.01 o 
   4   6   5     6903.90     6701.12    265.40 o 
   5   6   5     1084.02     1107.99     48.88 o 
   6   6   5     1256.97     1235.59     54.36 o 
   7   6   5     2119.61     2066.93    103.44 o 
   8   6   5      607.24      552.14     35.45 o 
   9   6   5       78.01       63.16     14.70 o 
  -8   7   5      409.86      471.89     42.43 o 
  -7   7   5     1198.64     1300.13    125.00 o 
  -6   7   5       83.77       67.57     13.28 o 
  -5   7   5      762.47      793.73     46.03 o 
  -4   7   5     2435.51     2335.22    103.07 o 
  -3   7   5      641.08      645.30     31.88 o 
  -2   7   5      936.66      930.66     34.78 o 
  -1   7   5     2075.28     2180.86     73.17 o 
   0   7   5     1438.03     1481.42     57.97 o 
   1   7   5        3.34       12.76     10.28 o 
   2   7   5     2452.42     2656.80    110.73 o 
   3   7   5     2120.50     2218.32     93.12 o 
   4   7   5       31.04       28.03      6.14 o 
   5   7   5      721.78      667.39     31.46 o 
   6   7   5     1302.29     1211.27     64.21 o 
   7   7   5       10.74       -6.41      9.52 o 
   8   7   5      316.16      320.44     25.10 o 
  -7   8   5       15.78       28.80     12.28 o 
  -6   8   5      386.83      380.57     25.31 o 
  -5   8   5      316.17      335.48     24.64 o 
  -4   8   5       59.07       49.71      8.02 o 
  -3   8   5      758.29      746.00     36.24 o 
  -2   8   5      667.80      658.29     32.43 o 
  -1   8   5       13.99       -5.95      7.14 o 
   0   8   5      961.45      939.50     52.59 o 
   1   8   5       62.06       49.43     14.56 o 
   2   8   5        2.07       -9.15      9.15 o 
   3   8   5       67.58       70.35      9.31 o 
   4   8   5       31.99       32.56      8.50 o 
   5   8   5       40.20       39.83     10.41 o 
   6   8   5       66.44       26.07     11.34 o 
   7   8   5       18.93       12.41     12.43 o 
  -6   9   5       34.01       49.47     14.46 o 
  -5   9   5       18.23        9.77     12.86 o 
  -4   9   5        3.11      -11.16     14.29 o 
  -3   9   5       53.99       28.30      8.65 o 
  -2   9   5       53.22       39.64      8.53 o 
  -1   9   5        1.82       -6.47      6.47 o 
   0   9   5      162.83      151.87     14.42 o 
   1   9   5      525.61      515.04     38.85 o 
   2   9   5       48.06       50.31      8.94 o 
   3   9   5       11.83        0.10      7.14 o 
   4   9   5       15.57       -9.59      9.59 o 
   5   9   5       24.11       26.87     12.94 o 
   6   9   5      130.82      103.92     18.23 o 
  -5  10   5      198.38      207.27     22.51 o 
  -4  10   5        5.55        4.88     10.07 o 
  -3  10   5      479.97      476.45     33.47 o 
  -2  10   5      305.47      277.05     29.68 o 
  -1  10   5       32.27       40.35      9.68 o 
   0  10   5      690.49      662.65     43.31 o 
   1  10   5      820.16      932.79     45.88 o 
   2  10   5        1.31      -12.60     13.98 o 
   3  10   5      723.01      796.25     71.30 o 
   4  10   5      695.79      696.11     46.81 o 
   5  10   5      210.55      218.34     31.10 o 
  -3  11   5       89.58      113.79     18.80 o 
  -2  11   5      173.82      148.83     19.77 o 
  -1  11   5      891.02      886.02    141.49 o 
   0  11   5      190.58      155.33     47.00 o 
   1  11   5      167.07      199.87     72.23 o 
   2  11   5     1222.37     1218.15    216.70 o 
   3  11   5      682.89      771.04     71.31 o 
 -10   0   6      634.20      726.12     64.17 o 
  -9   0   6      161.42      129.85     16.38 o 
  -8   0   6      282.06      241.40     19.37 o 
  -7   0   6     1559.76     1619.87     90.77 o 
  -6   0   6      704.73      625.21     37.53 o 
  -5   0   6       89.71       76.29      7.91 o 
  -4   0   6      483.86      391.45     24.13 o 
  -3   0   6      143.54      152.52     20.69 o 
  -2   0   6     2319.18     2120.24    114.62 o 
  -1   0   6     2593.77     2223.53    119.62 o 
   0   0   6      730.07      857.77     38.48 o 
   1   0   6      259.39      264.38     16.14 o 
   2   0   6     3647.95     3552.28    139.70 o 
   3   0   6     5207.40     5766.69    302.00 o 
   4   0   6       46.32       43.13      8.29 o 
   5   0   6     9494.25     9487.32    502.26 o 
   6   0   6     3147.91     3113.92    168.56 o 
   7   0   6      602.61      517.34     33.58 o 
   8   0   6     2910.36     2909.87    159.71 o 
   9   0   6     2082.28     2063.90    128.70 o 
  10   0   6       10.07      -12.40     12.40 o 
 -10   1   6       15.27        1.46      6.71 o 
  -9   1   6      522.29      574.11     31.27 o 
  -8   1   6      942.51      948.48     46.05 o 
  -7   1   6       27.90       17.97      5.92 o 
  -6   1   6      685.86      652.94     27.53 o 
  -5   1   6     1944.34     1993.94     77.18 o 
  -4   1   6      600.94      598.49     24.78 o 
  -3   1   6     2969.12     2776.65    105.68 o 
  -2   1   6      613.24      562.42     23.10 o 
  -1   1   6     1156.41     1260.82     51.14 o 
   0   1   6     4186.66     4262.09    123.65 o 
   1   1   6     2455.93     2765.79     87.46 o 
   2   1   6      730.07      839.19     25.44 o 
   3   1   6    12355.99    12186.87    409.28 o 
   4   1   6     1868.12     1977.79     75.06 o 
   5   1   6      298.17      325.34     15.37 o 
   6   1   6     2530.64     2535.47     97.08 o 
   7   1   6     2392.00     2455.88     94.97 o 
   8   1   6       89.07       67.77      9.15 o 
   9   1   6      144.76      153.81     15.13 o 
  10   1   6      497.93      474.54     25.06 o 
 -10   2   6       47.03       51.38     15.11 o 
  -9   2   6       31.25       19.99      8.06 o 
  -8   2   6        7.45        8.19      5.78 o 
  -7   2   6       22.07       20.41      5.08 o 
  -6   2   6      543.57      533.17     27.04 o 
  -5   2   6       26.40       13.63      4.37 o 
  -4   2   6       21.17       35.69      7.46 o 
  -3   2   6        0.19        3.41      3.49 o 
  -2   2   6        1.90        3.01      2.24 o 
  -1   2   6       88.56       95.25      5.54 o 
   0   2   6     2395.23     2875.41     78.45 o 
   1   2   6     1672.58     1672.58     49.02 o 
   2   2   6      332.46      386.16     13.95 o 
   3   2   6        1.23        0.93      4.12 o 
   4   2   6     2179.32     2283.22     87.22 o 
   5   2   6     1778.23     1938.11     81.64 o 
   6   2   6       30.28       28.60      5.95 o 
   7   2   6      395.55      373.85     18.73 o 
   8   2   6      179.34      152.71     11.41 o 
   9   2   6        1.97       -7.25      7.25 o 
  10   2   6       36.62       35.97     10.42 o 
 -10   3   6       54.41       47.39     15.14 o 
  -9   3   6      484.59      513.27     30.18 o 
  -8   3   6      150.10      176.60     12.54 o 
  -7   3   6       66.22       44.67      6.48 o 
  -6   3   6     2092.78     2347.99     89.05 o 
  -5   3   6     2667.98     2777.23    106.29 o 
  -4   3   6     1195.47     1301.31     50.76 o 
  -3   3   6     5977.21     6088.01    218.18 o 
  -2   3   6     8907.62     8766.86    312.29 o 
  -1   3   6     1991.20     2473.62     90.09 o 
   0   3   6     4391.41     4801.78    143.42 o 
   1   3   6     5105.09     5552.33    168.16 o 
   2   3   6     1007.09     1199.95     39.71 o 
   3   3   6     1443.58     1475.27     56.44 o 
   4   3   6     4046.10     4306.63    161.91 o 
   5   3   6      898.56     1002.57     43.83 o 
   6   3   6      521.02      574.76     25.16 o 
   7   3   6     1152.03     1049.55     47.50 o 
   8   3   6      245.96      241.41     14.80 o 
   9   3   6       28.47       25.36      9.37 o 
  10   3   6      309.64      276.93     22.57 o 
 -10   4   6      911.37     1096.41     82.55 o 
  -9   4   6       38.62       53.83     18.85 o 
  -8   4   6     1340.27     1480.37     69.62 o 
  -7   4   6     3627.68     3791.68    197.38 o 
  -6   4   6       51.17       49.29      6.75 o 
  -5   4   6     2272.27     2298.94     88.59 o 
  -4   4   6     9362.06     9019.21    384.33 o 
  -3   4   6     1139.85     1149.02     42.93 o 
  -2   4   6     3692.65     3703.50    131.79 o 
  -1   4   6    21149.24    19737.33    726.64 o 
   0   4   6     6877.19     7381.33    239.99 o 
   1   4   6     8497.54     9354.00    308.35 o 
   2   4   6    24514.01    23149.23    884.59 o 
   3   4   6     3690.65     4007.28    149.59 o 
   4   4   6     2805.00     3081.17    116.35 o 
   5   4   6    10525.53    10454.25    428.84 o 
   6   4   6     1402.43     1377.02     54.60 o 
   7   4   6      149.92      128.81      9.96 o 
   8   4   6     2102.05     2350.81    100.05 o 
   9   4   6      737.97      673.08     33.95 o 
  10   4   6        0.01        8.55     13.48 o 
  -9   5   6      947.28     1084.48     86.69 o 
  -8   5   6     1157.46     1258.52     73.13 o 
  -7   5   6        0.09       -1.69      9.77 o 
  -6   5   6     2439.66     2508.78    111.97 o 
  -5   5   6     2160.38     2185.70     96.85 o 
  -4   5   6       22.79       23.20      5.23 o 
  -3   5   6     3888.07     3828.15    153.69 o 
  -2   5   6     2585.80     2635.86    100.28 o 
  -1   5   6      932.54     1049.27     36.30 o 
   0   5   6     5643.07     6004.25    213.80 o 
   1   5   6     3067.26     3430.56    145.65 o 
   2   5   6       75.33       64.58      7.26 o 
   3   5   6     6337.94     6673.15    273.18 o 
   4   5   6     3161.29     3520.84    145.24 o 
   5   5   6      387.22      399.13     18.60 o 
   6   5   6     1790.66     1862.00     79.39 o 
   7   5   6     2614.92     2534.27    107.41 o 
   8   5   6      224.13      232.87     16.00 o 
   9   5   6      342.51      299.91     24.15 o 
  -9   6   6       81.18      101.14     15.14 o 
  -8   6   6       19.82       27.96      9.69 o 
  -7   6   6        0.15       -5.00      7.67 o 
  -6   6   6      600.23      600.85     32.10 o 
  -5   6   6      637.72      625.93     32.34 o 
  -4   6   6       88.05       92.35      9.14 o 
  -3   6   6       61.74       55.77      6.43 o 
  -2   6   6      967.53     1003.84     54.43 o 
  -1   6   6      264.60      297.01     12.21 o 
   0   6   6       11.02       -1.19      6.34 o 
   1   6   6       11.62        3.36      5.43 o 
   2   6   6        4.05       10.81      4.99 o 
   3   6   6      282.32      296.21     16.57 o 
   4   6   6        9.51       21.60      5.90 o 
   5   6   6      724.43      698.99     32.80 o 
   6   6   6      201.94      193.36     13.04 o 
   7   6   6        4.32        0.56      7.58 o 
   8   6   6       57.36       83.10     14.26 o 
   9   6   6      158.02      148.01     18.42 o 
  -8   7   6        5.12       -1.07      9.71 o 
  -7   7   6      393.45      381.25     29.32 o 
  -6   7   6      610.45      645.12     56.40 o 
  -5   7   6      356.35      319.53     19.98 o 
  -4   7   6      716.84      727.17     36.24 o 
  -3   7   6     1905.66     1857.43     83.02 o 
  -2   7   6     2099.12     2221.44    104.40 o 
  -1   7   6       72.08       62.41      5.07 o 
   0   7   6     1428.51     1423.03     55.86 o 
   1   7   6     2503.17     2770.83    123.99 o 
   2   7   6      723.06      783.89     51.08 o 
   3   7   6      211.85      202.83     14.34 o 
   4   7   6     1119.39     1243.22     54.75 o 
   5   7   6       65.48       70.90      7.80 o 
   6   7   6      318.52      313.55     22.91 o 
   7   7   6       69.94       62.03     12.80 o 
   8   7   6        0.10        8.07     12.06 o 
  -7   8   6      965.82      954.90     57.77 o 
  -6   8   6        4.49       -0.08     10.35 o 
  -5   8   6     1009.49      927.16     49.16 o 
  -4   8   6     2873.51     2745.43    145.67 o 
  -3   8   6      342.78      328.67     25.14 o 
  -2   8   6     1636.85     1587.76     76.76 o 
  -1   8   6     3916.07     4142.16    179.01 o 
   0   8   6      793.37      779.29     58.42 o 
   1   8   6       86.86       82.10      9.03 o 
   2   8   6     1753.17     1870.97     86.39 o 
   3   8   6      828.14      870.39     49.27 o 
   4   8   6        3.55        4.37      6.65 o 
   5   8   6      373.01      347.19     27.47 o 
   6   8   6      530.50      527.60     37.96 o 
   7   8   6        7.12       -8.27     15.08 o 
  -6   9   6      573.57      678.26     76.39 o 
  -5   9   6      750.11      733.79     50.24 o 
  -4   9   6       71.27       69.00     12.76 o 
  -3   9   6     1397.10     1356.91    111.83 o 
  -2   9   6     1776.81     1677.52     81.03 o 
  -1   9   6        7.41        9.85      7.28 o 
   0   9   6     1834.31     2038.63     99.42 o 
   1   9   6     2501.15     2582.59    116.08 o 
   2   9   6        2.84       -7.24      7.24 o 
   3   9   6      644.97      707.76     55.41 o 
   4   9   6      995.68     1109.13     67.18 o 
   5   9   6       42.35       58.53     28.49 o 
   6   9   6      231.55      253.01     28.85 o 
  -5  10   6      108.35      101.09     15.77 o 
  -4  10   6      184.24      136.15     15.92 o 
  -3  10   6       26.12       16.78     11.38 o 
  -2  10   6      181.11      157.33     20.78 o 
  -1  10   6      457.57      441.22     59.68 o 
   0  10   6       11.68        2.15      8.23 o 
   1  10   6       76.20       73.90     12.46 o 
   2  10   6      568.32      595.72     40.40 o 
   3  10   6      240.06      226.54     41.03 o 
   4  10   6      203.27      220.57     23.08 o 
   5  10   6      416.95      441.01     34.77 o 
  -3  11   6       30.58        8.91     11.87 o 
  -2  11   6      140.09      126.86     33.15 o 
  -1  11   6       16.46       14.10     21.27 o 
   0  11   6       10.39       39.38     17.81 o 
   1  11   6       51.66       43.90     19.27 o 
   2  11   6      120.64      103.44     71.74 o 
   3  11   6        0.04       15.77     15.29 o 
 -10   1   7      164.40      165.03     12.26 o 
  -9   1   7        0.68        6.63      6.79 o 
  -8   1   7      391.06      384.08     18.95 o 
  -7   1   7      897.38      937.45     38.85 o 
  -6   1   7       47.74       52.74      5.33 o 
  -5   1   7     1113.89     1105.08     44.11 o 
  -4   1   7     2606.42     2451.72     93.86 o 
  -3   1   7     1272.66     1188.40     46.71 o 
  -2   1   7      719.94      578.85     24.19 o 
  -1   1   7     4749.05     4201.88    158.24 o 
   0   1   7    10801.49    10330.69    309.93 o 
   1   1   7       10.26       21.45      2.66 o 
   2   1   7     9499.96     9547.02    298.15 o 
   3   1   7     5571.65     5926.01    221.21 o 
   4   1   7      212.59      216.72     11.30 o 
   5   1   7     2795.81     3027.79    114.67 o 
   6   1   7     2209.30     2145.44     83.18 o 
   7   1   7       93.17       88.43      9.32 o 
   8   1   7      710.12      671.76     30.50 o 
   9   1   7     1061.21      919.55     63.87 o 
  10   1   7        6.98        6.84      9.65 o 
 -10   2   7      184.80      203.22     16.87 o 
  -9   2   7      991.43     1161.93     48.65 o 
  -8   2   7      317.99      349.56     17.76 o 
  -7   2   7      417.04      413.44     19.67 o 
  -6   2   7     4737.91     4855.89    184.67 o 
  -5   2   7     3767.51     3950.25    149.95 o 
  -4   2   7     1121.94      959.46     38.60 o 
  -3   2   7    18232.25    16347.53    611.72 o 
  -2   2   7    19948.05    16894.32    630.53 o 
  -1   2   7      986.74     1034.83     37.35 o 
   0   2   7    28832.65    23237.86    739.98 o 
   1   2   7    14163.23    13324.26    402.91 o 
   2   2   7      964.59     1233.68     44.87 o 
   3   2   7     6513.35     6987.96    260.41 o 
   4   2   7    10660.57    11622.79    431.98 o 
   5   2   7      442.21      461.83     20.77 o 
   6   2   7     1355.93     1344.29     53.40 o 
   7   2   7     4404.22     4346.97    165.39 o 
   8   2   7       96.28       90.11      9.56 o 
   9   2   7      612.39      558.59     27.40 o 
  10   2   7     1010.25      944.37     65.63 o 
 -10   3   7      270.01      306.16     22.02 o 
  -9   3   7       78.92       96.01     18.12 o 
  -8   3   7     1922.36     2083.07     82.06 o 
  -7   3   7     1024.21     1137.80     46.18 o 
  -6   3   7      537.93      533.53     23.55 o 
  -5   3   7     6076.22     5948.56    225.29 o 
  -4   3   7     6548.41     6170.51    231.93 o 
  -3   3   7       36.46       54.30      7.11 o 
  -2   3   7    10097.88     8442.38    317.28 o 
  -1   3   7    11837.43    11153.78    435.72 o 
   0   3   7     5435.10     5913.77    196.67 o 
   1   3   7     4802.80     5170.80    170.40 o 
   2   3   7    12512.05    11973.87    410.84 o 
   3   3   7     1968.93     2108.49     80.25 o 
   4   3   7      837.45      838.13     33.74 o 
   5   3   7     4021.17     4302.39    162.92 o 
   6   3   7      465.75      489.61     22.43 o 
   7   3   7      693.52      651.08     28.60 o 
   8   3   7      700.30      716.55     33.83 o 
   9   3   7      159.90      133.50     12.22 o 
  10   3   7       88.26       78.23     12.27 o 
 -10   4   7        5.02       23.15     15.54 o 
  -9   4   7       23.36       26.63      9.71 o 
  -8   4   7        0.15        7.10     10.97 o 
  -7   4   7       70.05       77.40     10.06 o 
  -6   4   7     1183.56     1163.66     46.63 o 
  -5   4   7        3.24       -0.49      4.01 o 
  -4   4   7      791.08      684.50     28.11 o 
  -3   4   7     2222.42     2184.41     79.68 o 
  -2   4   7     1582.95     1593.62     58.28 o 
  -1   4   7      189.17      193.77      8.93 o 
   0   4   7     1040.58      949.52     34.49 o 
   1   4   7     1651.57     1896.43     70.01 o 
   2   4   7      644.38      806.36     30.33 o 
   3   4   7       11.00       13.63      3.24 o 
   4   4   7      248.73      238.08     13.64 o 
   5   4   7        4.09       10.14      4.73 o 
   6   4   7       98.49       71.82      7.45 o 
   7   4   7       27.72       15.06      9.03 o 
   8   4   7        1.23        6.48      8.13 o 
   9   4   7       45.90       17.12     12.20 o 
  -9   5   7        0.38        9.00      9.39 o 
  -8   5   7      316.88      344.87     22.44 o 
  -7   5   7     1264.50     1305.88     62.29 o 
  -6   5   7       81.76       50.48      8.42 o 
  -5   5   7     1456.68     1378.03     63.74 o 
  -4   5   7      672.78      628.28     29.23 o 
  -3   5   7      213.93      204.11     12.80 o 
  -2   5   7     2807.11     2863.54    100.94 o 
  -1   5   7      745.68      788.86     37.93 o 
   0   5   7       15.29       15.85      3.18 o 
   1   5   7     4916.93     5470.02    208.50 o 
   2   5   7     2385.98     2789.11    121.09 o 
   3   5   7       70.63      111.70      7.83 o 
   4   5   7     4080.77     4336.14    178.60 o 
   5   5   7     1733.20     1743.05     66.58 o 
   6   5   7       98.75      124.36     10.34 o 
   7   5   7      360.25      380.02     21.32 o 
   8   5   7      583.85      496.24     26.70 o 
   9   5   7      131.02      145.61     18.36 o 
  -9   6   7      996.65     1137.36     74.55 o 
  -8   6   7      482.85      472.94     30.77 o 
  -7   6   7      475.65      521.67     28.80 o 
  -6   6   7     2120.54     2091.98     95.45 o 
  -5   6   7     2301.29     2225.00    100.53 o 
  -4   6   7      398.81      408.24     22.12 o 
  -3   6   7     4018.04     3770.73    151.54 o 
  -2   6   7     3172.56     3513.45    174.72 o 
  -1   6   7      154.11      180.69     12.08 o 
   0   6   7     4733.60     4810.62    202.27 o 
   1   6   7     3752.16     4056.15    172.55 o 
   2   6   7       67.51       80.86      9.29 o 
   3   6   7     3183.04     3424.05    142.93 o 
   4   6   7     3662.78     3866.68    160.32 o 
   5   6   7       24.93       44.98      7.46 o 
   6   6   7     1625.14     1563.19     67.59 o 
   7   6   7     1832.01     1761.56     76.88 o 
   8   6   7       32.74       38.02     12.65 o 
   9   6   7      333.64      283.65     26.30 o 
  -8   7   7      402.25      445.51     30.49 o 
  -7   7   7     1046.04     1071.91     68.80 o 
  -6   7   7      282.98      265.10     24.73 o 
  -5   7   7      706.90      759.32     53.67 o 
  -4   7   7     3386.50     3409.66    162.49 o 
  -3   7   7     1850.24     1707.78     77.21 o 
  -2   7   7      757.92      783.27     48.84 o 
  -1   7   7     4932.50     4834.32    190.63 o 
   0   7   7     2540.92     2615.59    101.01 o 
   1   7   7      273.70      290.74     18.19 o 
   2   7   7     2967.39     3118.22    139.73 o 
   3   7   7     1937.06     2142.39     91.09 o 
   4   7   7       29.23       29.95      7.99 o 
   5   7   7     1431.54     1362.10     59.90 o 
   6   7   7      933.19      922.59     50.53 o 
   7   7   7        5.85        2.44     12.99 o 
   8   7   7      603.26      589.29     58.41 o 
  -7   8   7        2.26       15.61     13.11 o 
  -6   8   7      436.05      446.50     31.69 o 
  -5   8   7      526.43      509.98     46.13 o 
  -4   8   7       13.53        4.92      9.85 o 
  -3   8   7      920.27      915.57     47.76 o 
  -2   8   7     1768.49     1695.57     81.68 o 
  -1   8   7      259.66      241.13     14.89 o 
   0   8   7      524.05      524.63     43.95 o 
   1   8   7     1693.97     1833.62    106.36 o 
   2   8   7      317.52      306.70     31.56 o 
   3   8   7      174.94      131.04     12.71 o 
   4   8   7      259.08      307.67     20.05 o 
   5   8   7       46.76       47.76     21.52 o 
   6   8   7       23.56       19.28     13.69 o 
   7   8   7       23.49       19.09     14.80 o 
  -6   9   7       83.08      101.62     15.82 o 
  -5   9   7        0.15       -5.63      8.72 o 
  -4   9   7        6.55       -0.43      8.06 o 
  -3   9   7       46.70       47.09     12.43 o 
  -2   9   7       53.07       43.95      9.31 o 
  -1   9   7        7.96       25.29     23.22 o 
   0   9   7       43.41       21.75      7.82 o 
   1   9   7      210.02      205.39     15.37 o 
   2   9   7      201.97      185.01     14.99 o 
   3   9   7        1.88       -8.30      8.30 o 
   4   9   7      108.43       79.00     20.26 o 
   5   9   7      177.19      177.54     33.45 o 
   6   9   7       68.39       45.63     15.86 o 
  -5  10   7      350.78      376.30     31.79 o 
  -4  10   7        0.07        2.95      8.76 o 
  -3  10   7      284.55      311.71     61.84 o 
  -2  10   7      265.79      233.35     51.27 o 
  -1  10   7        0.54        3.82      7.89 o 
   0  10   7      809.06      778.75     87.92 o 
   1  10   7      535.30      598.15     65.88 o 
   2  10   7       61.81       51.22     10.46 o 
   3  10   7     1040.45     1059.66    185.53 o 
   4  10   7      701.91      730.69     57.73 o 
   5  10   7        0.92      -13.85     22.76 o 
  -2  11   7      366.67      329.82    100.93 o 
  -1  11   7      505.35      464.49    129.62 o 
   0  11   7       20.42       15.19     17.81 o 
   1  11   7      362.00      330.31     60.85 o 
   2  11   7      638.44      418.55    102.91 o 
 -10   0   8      659.45      848.63     53.28 o 
  -9   0   8      141.69      142.71     14.76 o 
  -8   0   8     1528.30     1711.83     96.04 o 
  -7   0   8     2932.62     3126.78    171.14 o 
  -6   0   8      192.78      185.65     15.02 o 
  -5   0   8     3344.84     3328.76    180.61 o 
  -4   0   8     7034.84     6713.80    357.37 o 
  -3   0   8      904.42      834.01     47.74 o 
  -2   0   8     1430.12     1315.49     72.43 o 
  -1   0   8     7747.06     6172.72    325.57 o 
   0   0   8     3053.41     3639.24    225.89 o 
   1   0   8     6097.57     5989.07    322.35 o 
   2   0   8    15817.10    15909.11    836.03 o 
   3   0   8     1891.87     2012.93    108.97 o 
   4   0   8     7691.05     8931.17    473.02 o 
   5   0   8    13035.56    14423.13    762.56 o 
   6   0   8     1105.38     1172.91     72.39 o 
   7   0   8     1709.75     1922.52    132.01 o 
   8   0   8     2727.29     2669.88    147.44 o 
   9   0   8     1497.62     1495.40    141.40 o 
  10   0   8      143.80      173.22     36.83 o 
 -10   1   8      166.52      185.39     13.08 o 
  -9   1   8      563.78      658.57     29.94 o 
  -8   1   8      332.65      371.66     18.62 o 
  -7   1   8      370.97      379.18     18.19 o 
  -6   1   8     2269.90     2284.97     88.50 o 
  -5   1   8     1394.50     1395.51     59.84 o 
  -4   1   8       79.38       81.96      5.82 o 
  -3   1   8     4871.66     4452.17    168.53 o 
  -2   1   8     2823.51     2793.12    105.77 o 
  -1   1   8     2642.35     2615.53     92.37 o 
   0   1   8     5501.76     5566.29    180.20 o 
   1   1   8      408.67      403.99     16.20 o 
   2   1   8     2503.75     3033.30    105.57 o 
   3   1   8     6420.46     6723.15    250.04 o 
   4   1   8     1240.70     1607.54     62.82 o 
   5   1   8      174.40      191.67     16.55 o 
   6   1   8     2891.69     3005.06    115.12 o 
   7   1   8     2944.74     2932.31    113.08 o 
   8   1   8        1.62       -5.27      7.48 o 
   9   1   8      971.80      943.24     56.16 o 
  10   1   8      748.01      736.96     35.16 o 
 -10   2   8        9.65       13.48      9.44 o 
  -9   2   8       67.68       65.50     11.14 o 
  -8   2   8      119.43      113.67     10.38 o 
  -7   2   8        0.05       -4.11      4.11 o 
  -6   2   8      422.21      429.34     19.86 o 
  -5   2   8       20.04       24.28      4.58 o 
  -4   2   8        7.37        2.14      3.16 o 
  -3   2   8     2379.37     2506.91     96.00 o 
  -2   2   8        5.21        4.45      3.04 o 
  -1   2   8      273.58      295.24     13.68 o 
   0   2   8     3183.49     3777.68    141.13 o 
   1   2   8     2241.76     2595.18     90.62 o 
   2   2   8      125.05      132.23      8.88 o 
   3   2   8     3282.01     3830.03    144.36 o 
   4   2   8     1122.86     1359.90     53.51 o 
   5   2   8       73.11       54.11      6.54 o 
   6   2   8      857.95      815.40     34.43 o 
   7   2   8      351.04      317.54     17.24 o 
   8   2   8        5.12        5.37      7.56 o 
   9   2   8       61.69       54.72     10.10 o 
  10   2   8       61.86       67.34     11.84 o 
 -10   3   8       83.53       89.31     12.74 o 
  -9   3   8      310.18      364.21     23.01 o 
  -8   3   8      117.33      113.59     16.64 o 
  -7   3   8      259.31      243.40     13.27 o 
  -6   3   8      449.38      441.97     20.28 o 
  -5   3   8     1043.95     1086.97     44.00 o 
  -4   3   8       27.41       29.74      4.34 o 
  -3   3   8     3571.69     3323.84    126.72 o 
  -2   3   8     2953.57     2991.97    114.09 o 
  -1   3   8      930.61     1203.60     64.83 o 
   0   3   8     9011.62     8972.04    313.50 o 
   1   3   8     4852.10     5704.84    206.75 o 
   2   3   8        9.58       22.89      5.68 o 
   3   3   8     3155.32     3351.91    126.92 o 
   4   3   8     2532.07     2610.38    109.49 o 
   5   3   8       77.16       70.29      6.53 o 
   6   3   8     1245.72     1346.78     53.94 o 
   7   3   8     1045.32      915.69     38.81 o 
   8   3   8       44.90       37.00      8.09 o 
   9   3   8      344.37      332.06     20.80 o 
  10   3   8      262.21      216.84     17.67 o 
  -9   4   8       64.64       85.50     12.10 o 
  -8   4   8      959.27     1067.09     52.19 o 
  -7   4   8     1663.99     1820.53     82.76 o 
  -6   4   8        5.19        2.26      8.73 o 
  -5   4   8     4163.46     4056.25    154.03 o 
  -4   4   8     2567.97     2590.23    113.78 o 
  -3   4   8       24.79       20.45      5.75 o 
  -2   4   8     4631.66     4766.56    169.05 o 
  -1   4   8     5985.24     6002.18    217.90 o 
   0   4   8      559.30      514.88     25.22 o 
   1   4   8     2218.15     2425.19     85.33 o 
   2   4   8     8214.44     8676.10    297.67 o 
   3   4   8      141.72      193.93     10.99 o 
   4   4   8     2917.48     3115.79    119.11 o 
   5   4   8     5131.01     5274.24    198.50 o 
   6   4   8      234.03      249.06     13.65 o 
   7   4   8      758.36      710.88     31.42 o 
   8   4   8     1617.55     1666.88     74.00 o 
   9   4   8      254.91      199.92     16.32 o 
  -9   5   8      582.87      715.35     40.66 o 
  -8   5   8      288.58      285.59     20.05 o 
  -7   5   8      326.89      333.54     21.45 o 
  -6   5   8     1283.45     1305.36     61.72 o 
  -5   5   8      973.57      970.64     46.88 o 
  -4   5   8      177.70      180.21      9.76 o 
  -3   5   8     3268.06     3177.97    113.09 o 
  -2   5   8      526.87      515.44     26.10 o 
  -1   5   8      159.84      162.45      8.11 o 
   0   5   8     3365.08     3700.51    142.76 o 
   1   5   8     1763.24     2000.40     78.96 o 
   2   5   8      508.28      537.02     26.16 o 
   3   5   8     3534.87     3679.45    152.23 o 
   4   5   8     1518.78     1615.49     69.05 o 
   5   5   8       13.48       16.80      6.43 o 
   6   5   8     2011.17     2056.85     88.25 o 
   7   5   8     1398.62     1266.23     57.08 o 
   8   5   8       53.57       41.40      9.41 o 
   9   5   8      393.79      333.12     26.65 o 
  -8   6   8       45.64       42.60     10.75 o 
  -7   6   8      273.30      321.97     21.37 o 
  -6   6   8      199.86      186.46     14.80 o 
  -5   6   8        1.02       -6.15      6.15 o 
  -4   6   8      195.46      189.72     13.67 o 
  -3   6   8      578.43      597.59     41.96 o 
  -2   6   8       64.03       62.16      8.72 o 
  -1   6   8      499.18      513.88     29.39 o 
   0   6   8       89.66       97.54     10.55 o 
   1   6   8      301.88      391.55     24.51 o 
   2   6   8       91.63       86.96     13.84 o 
   3   6   8      372.57      430.06     33.78 o 
   4   6   8      416.14      444.39     23.36 o 
   5   6   8      393.72      415.95     22.19 o 
   6   6   8      199.20      171.37     15.12 o 
   7   6   8        9.79       10.51     11.51 o 
   8   6   8      255.16      232.88     21.00 o 
  -8   7   8       29.63       38.76     14.38 o 
  -7   7   8      454.75      429.92     29.50 o 
  -6   7   8      346.78      364.33     22.92 o 
  -5   7   8       51.23       57.25      8.65 o 
  -4   7   8      903.04      823.12     67.37 o 
  -3   7   8      954.54      860.53     45.38 o 
  -2   7   8       34.04       27.85      7.53 o 
  -1   7   8      156.92      164.48     10.18 o 
   0   7   8     1917.89     2076.61    100.66 o 
   1   7   8       86.06       96.54      9.90 o 
   2   7   8       90.54       94.18     10.41 o 
   3   7   8      275.88      259.79     16.88 o 
   4   7   8      447.33      483.24     25.15 o 
   5   7   8       57.39       45.90      8.27 o 
   6   7   8       72.35       76.02     16.61 o 
   7   7   8      196.42      152.41     17.49 o 
   8   7   8       30.74       26.58     13.49 o 
  -7   8   8      307.88      332.43     30.08 o 
  -6   8   8        0.16        6.32      9.61 o 
  -5   8   8      643.61      638.30     47.42 o 
  -4   8   8     1346.60     1350.68     67.87 o 
  -3   8   8      313.70      254.14     19.00 o 
  -2   8   8     1888.45     1858.31     89.67 o 
  -1   8   8     3887.62     3883.05    220.24 o 
   0   8   8     1116.70     1277.06     64.38 o 
   1   8   8     1101.43     1228.28     82.83 o 
   2   8   8     5042.26     5593.52    268.73 o 
   3   8   8     1068.22     1194.12     73.12 o 
   4   8   8      293.26      318.17     23.44 o 
   5   8   8     1846.75     1759.05    111.42 o 
   6   8   8      864.53      894.76     57.52 o 
   7   8   8       78.12       65.28     18.07 o 
  -6   9   8      365.05      418.91     31.55 o 
  -5   9   8      403.36      374.29     30.15 o 
  -4   9   8      135.58      158.76     15.63 o 
  -3   9   8     1417.34     1412.35     70.01 o 
  -2   9   8      833.56      773.25     41.87 o 
  -1   9   8       61.67       67.88     14.55 o 
   0   9   8     2890.85     3073.94    192.95 o 
   1   9   8     1893.78     2084.45    102.83 o 
   2   9   8        0.35       17.26     11.00 o 
   3   9   8     2101.18     2245.05    103.49 o 
   4   9   8     1849.30     1855.92    106.97 o 
   5   9   8        9.61        9.00     16.07 o 
   6   9   8      837.18      869.61     61.84 o 
  -4  10   8        3.56       11.79     11.23 o 
  -3  10   8        1.59       -3.15      9.49 o 
  -2  10   8      132.74      134.68     39.91 o 
  -1  10   8      158.20      120.13     15.14 o 
   0  10   8        0.05       -3.19      8.78 o 
   1  10   8      207.98      208.49     20.37 o 
   2  10   8      406.05      431.14     35.42 o 
   3  10   8       52.82       35.28     14.64 o 
   4  10   8      115.56      139.09     35.12 o 
  -1  11   8        0.77       -3.65     10.67 o 
   0  11   8      137.17      124.49     20.33 o 
   1  11   8      161.68       98.47     26.45 o 
 -10   1   9      187.63      233.20     18.30 o 
  -9   1   9       71.47       81.45      8.66 o 
  -8   1   9      906.66      965.65     40.76 o 
  -7   1   9      465.56      447.66     23.08 o 
  -6   1   9        2.86        8.58      4.25 o 
  -5   1   9     3177.42     3042.14    116.88 o 
  -4   1   9     4106.09     3805.38    144.19 o 
  -3   1   9       21.84       14.86      4.86 o 
  -2   1   9     6534.62     5734.28    214.45 o 
  -1   1   9    13211.16    11178.83    407.84 o 
   0   1   9     1074.31     1227.09     57.33 o 
   1   1   9     4440.59     4427.14    153.83 o 
   2   1   9    15691.02    15573.58    576.41 o 
   3   1   9     2766.70     3384.18    127.87 o 
   4   1   9     1739.54     2160.99     83.74 o 
   5   1   9     7866.88     8623.33    324.59 o 
   6   1   9      845.02      879.25     40.80 o 
   7   1   9      904.47      933.43     39.78 o 
   8   1   9     1464.56     1436.85     61.68 o 
   9   1   9      244.50      197.93     15.23 o 
  10   1   9       85.68       86.75     12.80 o 
 -10   2   9      353.00      410.19     25.98 o 
  -9   2   9      303.80      347.43     21.74 o 
  -8   2   9      127.93      129.66      9.41 o 
  -7   2   9     1325.80     1389.21     55.75 o 
  -6   2   9     2101.52     2046.49     80.19 o 
  -5   2   9      100.07       87.62      6.68 o 
  -4   2   9     2451.48     2301.52     88.93 o 
  -3   2   9     8587.33     7744.03    288.92 o 
  -2   2   9     4122.26     3743.75    141.39 o 
  -1   2   9     4574.38     3938.30    146.29 o 
   0   2   9    16708.46    14260.53    510.28 o 
   1   2   9     9844.30    10665.35    384.68 o 
   2   2   9     1700.83     1778.96     64.59 o 
   3   2   9     9982.85    10467.62    388.16 o 
   4   2   9     5228.74     5589.98    210.24 o 
   5   2   9      161.73      144.73     11.28 o 
   6   2   9     1889.75     2034.45     87.26 o 
   7   2   9     2750.33     2706.55    105.00 o 
   8   2   9       14.93       17.02      8.11 o 
   9   2   9     1112.09     1071.90     46.53 o 
  10   2   9      716.12      613.44     38.99 o 
  -9   3   9       67.96       83.20     11.22 o 
  -8   3   9      536.37      585.31     31.61 o 
  -7   3   9       55.14       41.51      5.81 o 
  -6   3   9      160.69      142.42      9.19 o 
  -5   3   9     2492.70     2540.11     98.21 o 
  -4   3   9      649.16      600.72     25.87 o 
  -3   3   9     1293.24     1193.95     47.48 o 
  -2   3   9     6086.48     5496.16    205.68 o 
  -1   3   9     2615.59     2567.57     96.45 o 
   0   3   9        8.04       22.40      4.48 o 
   1   3   9     9135.69     9758.88    353.12 o 
   2   3   9     3805.77     4169.80    154.02 o 
   3   3   9      384.76      462.22     19.73 o 
   4   3   9     1823.51     2017.24     77.93 o 
   5   3   9     3053.57     3275.77    125.57 o 
   6   3   9      163.21      161.68     11.03 o 
   7   3   9      841.04      801.99     35.03 o 
   8   3   9      539.80      518.84     25.52 o 
   9   3   9       79.52       56.65     11.29 o 
  -9   4   9        6.27       -8.32      8.33 o 
  -8   4   9        2.82       -2.10      7.38 o 
  -7   4   9       19.00        2.14      7.52 o 
  -6   4   9        2.45       -3.79      3.79 o 
  -5   4   9       67.92       49.99      6.20 o 
  -4   4   9      386.74      321.42     19.62 o 
  -3   4   9       60.91       55.97      9.41 o 
  -2   4   9       34.72       37.72      4.75 o 
  -1   4   9     2720.61     2750.28    136.66 o 
   0   4   9       10.96       10.15      3.26 o 
   1   4   9       37.28       53.66      9.75 o 
   2   4   9        2.59        6.28     10.08 o 
   3   4   9      451.63      445.93     19.33 o 
   4   4   9       15.75       12.56      4.73 o 
   5   4   9       37.36       41.98      7.13 o 
   6   4   9        0.06        1.68      5.70 o 
   7   4   9      110.05       94.64     10.47 o 
   8   4   9        3.03       -2.23      8.14 o 
   9   4   9        6.20        0.06      9.10 o 
  -9   5   9       63.49       49.71     13.28 o 
  -8   5   9      246.23      262.25     19.08 o 
  -7   5   9       72.13       84.86     10.78 o 
  -6   5   9       19.29       16.64     10.47 o 
  -5   5   9      633.06      583.27     30.79 o 
  -4   5   9      433.48      421.90     19.23 o 
  -3   5   9       49.68       54.37      6.35 o 
  -2   5   9      615.73      515.64     26.08 o 
  -1   5   9      226.30      236.84     11.78 o 
   0   5   9       91.53       85.30      7.33 o 
   1   5   9      262.72      268.49     72.38 o 
   2   5   9      198.57      182.35     17.85 o 
   3   5   9       42.52       57.67     11.06 o 
   4   5   9      102.72      108.49      7.89 o 
   5   5   9       45.57       33.92      7.03 o 
   6   5   9      149.62      122.72     11.80 o 
   7   5   9       95.67       63.67     11.41 o 
   8   5   9      196.52      177.74     14.73 o 
   9   5   9       32.45       17.54     13.17 o 
  -8   6   9        1.12       -9.24      9.24 o 
  -7   6   9      809.29      869.11     44.51 o 
  -6   6   9     1778.41     1898.27     85.56 o 
  -5   6   9      202.86      185.96     14.27 o 
  -4   6   9      985.61      998.93     47.81 o 
  -3   6   9     2759.31     2510.92    109.69 o 
  -2   6   9      740.79      772.99     59.70 o 
  -1   6   9       51.93       52.11      9.24 o 
   0   6   9     2550.99     2714.72    106.16 o 
   1   6   9     1395.79     1465.15     68.15 o 
   2   6   9      105.94      124.58     10.86 o 
   3   6   9      476.22      525.58     26.50 o 
   4   6   9     1987.92     2155.68     92.19 o 
   5   6   9        1.93       -1.71      7.20 o 
   6   6   9      691.44      626.16     34.46 o 
   7   6   9     1053.28      947.98     44.38 o 
   8   6   9       50.55       42.41     14.85 o 
  -8   7   9      726.42      799.50    101.92 o 
  -7   7   9      592.66      620.29     37.52 o 
  -6   7   9       14.60       17.65      9.77 o 
  -5   7   9      989.22      948.23     51.05 o 
  -4   7   9     1816.30     1793.14     87.03 o 
  -3   7   9      358.63      302.93     26.85 o 
  -2   7   9     1069.03     1059.45     54.61 o 
  -1   7   9     4004.23     3895.28    260.13 o 
   0   7   9     1150.25     1169.45     83.40 o 
   1   7   9      648.14      746.69     48.25 o 
   2   7   9     5388.25     5870.74    257.97 o 
   3   7   9      514.85      540.44     30.47 o 
   4   7   9      675.82      745.91     39.12 o 
   5   7   9     2289.16     2452.48    112.49 o 
   6   7   9      390.38      381.28     30.47 o 
   7   7   9      323.12      289.04     27.41 o 
  -7   8   9       50.20       48.14     24.41 o 
  -6   8   9      124.94      121.87     16.42 o 
  -5   8   9      387.91      352.03     24.83 o 
  -4   8   9        0.87       -8.37      8.37 o 
  -3   8   9      408.59      356.36     23.83 o 
  -2   8   9      691.11      628.69     44.67 o 
  -1   8   9        3.60        2.38      6.49 o 
   0   8   9      660.20      687.94     80.69 o 
   1   8   9      248.73      251.58     17.57 o 
   2   8   9       19.87       17.29      9.16 o 
   3   8   9      350.78      350.92     23.02 o 
   4   8   9      289.83      317.89     21.69 o 
   5   8   9        5.56       14.11     13.00 o 
   6   8   9      193.42      173.97     31.06 o 
   7   8   9       62.88       80.15     31.66 o 
  -5   9   9      268.08      290.77     24.58 o 
  -4   9   9      231.66      240.88     19.38 o 
  -3   9   9        3.62       11.85      9.14 o 
  -2   9   9      195.29      183.44     42.77 o 
  -1   9   9      517.21      513.11     46.54 o 
   0   9   9       14.45       23.59     11.39 o 
   1   9   9      128.91      129.15     13.17 o 
   2   9   9      247.02      237.47     18.15 o 
   3   9   9        8.92        3.41      9.40 o 
   4   9   9      147.83      144.47     19.83 o 
   5   9   9      189.85      177.58     21.94 o 
  -4  10   9       70.84       94.95     16.68 o 
  -3  10   9      943.69      816.88     82.13 o 
  -2  10   9      492.35      395.61     43.66 o 
  -1  10   9       32.21       18.26     10.37 o 
   0  10   9      845.01      910.35    129.45 o 
   1  10   9      750.55      763.51    122.35 o 
   2  10   9      149.14      185.28     23.99 o 
   3  10   9     1005.44     1056.15     71.04 o 
   4  10   9      569.18      584.45     70.75 o 
 -10   0  10      216.50      271.08     23.21 o 
  -9   0  10      512.02      571.08     38.30 o 
  -8   0  10     3307.35     3846.99    209.33 o 
  -7   0  10     1131.22     1130.56     65.99 o 
  -6   0  10      274.75      287.44     21.24 o 
  -5   0  10    10516.03    10051.41    534.83 o 
  -4   0  10     5521.09     5355.61    286.97 o 
  -3   0  10        6.07       12.51      5.68 o 
  -2   0  10    11523.87    10093.73    528.27 o 
  -1   0  10    16378.67    12800.04    661.21 o 
   0   0  10       22.69       37.26     16.09 o 
   1   0  10     8606.07     8416.64    665.65 o 
   2   0  10     9157.39     9652.62    509.48 o 
   3   0  10     2877.18     3434.99    185.01 o 
   4   0  10     8325.58     8621.33    457.32 o 
   5   0  10     8695.73     9833.14    524.05 o 
   6   0  10      716.38      695.34     53.72 o 
   7   0  10     3279.98     3298.40    205.81 o 
   8   0  10     4134.53     4034.58    221.44 o 
   9   0  10      186.78      152.60     19.83 o 
  10   0  10      676.30      697.68     59.68 o 
 -10   1  10      382.72      451.37     28.28 o 
  -9   1  10      340.57      420.43     21.15 o 
  -8   1  10        4.57       15.77      5.77 o 
  -7   1  10     1340.80     1404.41     56.79 o 
  -6   1  10     2189.05     2248.16     87.49 o 
  -5   1  10      320.50      297.21     14.84 o 
  -4   1  10      652.05      614.64     26.29 o 
  -3   1  10     7934.72     7246.20    270.64 o 
  -2   1  10     1161.20     1092.25     43.73 o 
  -1   1  10       74.58       67.73      9.73 o 
   0   1  10     6262.15     6305.22    253.19 o 
   1   1  10     3656.19     3896.53    146.42 o 
   2   1  10     1245.59     1508.67     81.80 o 
   3   1  10     5135.41     5747.95    215.58 o 
   4   1  10      378.85      444.38     21.60 o 
   5   1  10      216.80      219.43     13.46 o 
   6   1  10     2598.27     2787.91    107.77 o 
   7   1  10      451.76      461.49     23.61 o 
   8   1  10       25.19       47.46      9.33 o 
   9   1  10      633.07      567.64     28.91 o 
  10   1  10      443.06      357.37     41.26 o 
  -9   2  10        0.12       -4.61      7.82 o 
  -8   2  10       13.63        3.09      5.18 o 
  -7   2  10        4.34        3.16      4.76 o 
  -6   2  10       89.27       74.11      6.73 o 
  -5   2  10      110.70      104.07      7.29 o 
  -4   2  10       13.94       14.44      3.98 o 
  -3   2  10      549.60      520.10     22.86 o 
  -2   2  10      109.26       75.73      9.50 o 
  -1   2  10       86.02      127.63     11.83 o 
   0   2  10      564.61      557.78     34.47 o 
   1   2  10      748.65      737.17     32.20 o 
   2   2  10      238.04      244.43     14.51 o 
   3   2  10      240.66      265.15     14.83 o 
   4   2  10      142.40      163.16     11.10 o 
   5   2  10       39.18       25.56      7.04 o 
   6   2  10        8.76       14.38      7.13 o 
   7   2  10       41.32       57.72      9.15 o 
   8   2  10       11.05        2.48      7.99 o 
   9   2  10        4.93        7.06      9.36 o 
  -9   3  10      232.46      261.84     19.00 o 
  -8   3  10        4.93        3.09      7.20 o 
  -7   3  10      140.54      115.66      8.42 o 
  -6   3  10     1346.10     1334.56     54.09 o 
  -5   3  10        3.03        5.99      5.38 o 
  -4   3  10      844.23      762.29     32.38 o 
  -3   3  10     1404.92     1211.02     48.19 o 
  -2   3  10       14.83       15.44      3.89 o 
  -1   3  10     1550.96     1546.04     59.81 o 
   0   3  10     3118.91     2973.87    120.00 o 
   1   3  10      494.96      528.80     30.93 o 
   2   3  10     1231.71     1351.87     50.28 o 
   3   3  10     3487.24     3654.81    128.31 o 
   4   3  10      869.20     1008.40     41.73 o 
   5   3  10      259.18      276.22     15.22 o 
   6   3  10     1202.74     1268.41     58.34 o 
   7   3  10      341.06      265.09     15.86 o 
   8   3  10        7.30       13.30      8.53 o 
   9   3  10      364.16      370.42     25.76 o 
  -9   4  10      113.42      113.23     13.31 o 
  -8   4  10      681.80      776.89     40.36 o 
  -7   4  10      149.60      166.58     13.79 o 
  -6   4  10      109.24      105.09      9.26 o 
  -5   4  10      760.94      697.68     29.83 o 
  -4   4  10     1283.62     1230.17     49.26 o 
  -3   4  10       11.78       17.76      3.56 o 
  -2   4  10     1375.94     1285.67     59.64 o 
  -1   4  10     2534.21     2401.80    107.80 o 
   0   4  10       25.54       22.62      4.67 o 
   1   4  10     1649.64     1892.07     67.16 o 
   2   4  10     2654.24     2891.22    110.97 o 
   3   4  10      398.07      403.47     18.10 o 
   4   4  10     1412.15     1593.36     63.47 o 
   5   4  10     1799.99     1760.48     69.75 o 
   6   4  10      531.00      579.25     26.55 o 
   7   4  10      536.74      565.91     29.46 o 
   8   4  10      977.51      846.92     58.58 o 
   9   4  10      182.80      153.02     15.12 o 
  -9   5  10      339.40      391.83     70.25 o 
  -8   5  10        0.57       -4.58      7.77 o 
  -7   5  10      554.81      598.18     32.76 o 
  -6   5  10     1562.98     1562.79     72.82 o 
  -5   5  10      140.96      128.89     11.51 o 
  -4   5  10      860.89      881.22     36.92 o 
  -3   5  10     2770.16     2611.59     99.74 o 
  -2   5  10      442.44      455.91     30.35 o 
  -1   5  10      596.04      672.93     37.91 o 
   0   5  10     1614.75     1719.32     92.06 o 
   1   5  10      234.84      245.74     13.52 o 
   2   5  10       76.46       62.12      6.91 o 
   3   5  10      499.26      539.49     24.03 o 
   4   5  10      533.80      581.32     28.96 o 
   5   5  10       31.80       31.63      7.58 o 
   6   5  10      670.60      722.27     35.72 o 
   7   5  10      692.47      582.34     35.27 o 
   8   5  10       15.29        7.61     11.80 o 
  -8   6  10      269.13      319.06     25.67 o 
  -7   6  10      235.46      239.67     24.26 o 
  -6   6  10       14.47        9.79      7.88 o 
  -5   6  10      490.81      496.42     33.41 o 
  -4   6  10      526.47      499.31     26.81 o 
  -3   6  10      389.76      301.24     18.44 o 
  -2   6  10       33.44       46.21      6.37 o 
  -1   6  10      877.47      920.07     40.75 o 
   0   6  10     1842.47     1957.06    134.39 o 
   1   6  10        5.07       15.28      5.88 o 
   2   6  10     1176.53     1352.83     62.97 o 
   3   6  10      282.19      291.58     17.07 o 
   4   6  10      349.32      421.97     22.90 o 
   5   6  10      410.83      394.82     21.83 o 
   6   6  10       17.33       12.86      7.65 o 
   7   6  10      172.90      169.18     14.16 o 
   8   6  10      160.74      159.01     18.83 o 
  -7   7  10      162.39      138.35     16.35 o 
  -6   7  10       35.42       40.33     10.66 o 
  -5   7  10      420.83      388.66     26.44 o 
  -4   7  10      520.01      483.07     29.65 o 
  -3   7  10       20.61       18.62     10.00 o 
  -2   7  10      477.61      417.18     35.13 o 
  -1   7  10      817.52      828.02     55.65 o 
   0   7  10      486.18      549.82     42.65 o 
   1   7  10      143.83      124.22     23.28 o 
   2   7  10      456.78      495.80     44.42 o 
   3   7  10      995.62     1152.95     57.41 o 
   4   7  10      654.97      670.01     41.27 o 
   5   7  10        6.07       -1.14     10.00 o 
   6   7  10      278.75      221.70     19.40 o 
   7   7  10      271.70      282.91     35.43 o 
  -6   8  10      359.09      339.29     25.30 o 
  -5   8  10     1114.04     1130.26     95.69 o 
  -4   8  10      267.36      243.33     19.36 o 
  -3   8  10      811.69      749.62     41.69 o 
  -2   8  10     2653.95     2700.60    148.91 o 
  -1   8  10     1201.53     1133.11    130.01 o 
   0   8  10      487.62      557.82     47.84 o 
   1   8  10     3149.35     3619.93    179.48 o 
   2   8  10     2605.90     2841.46    140.10 o 
   3   8  10       30.56       39.52     24.42 o 
   4   8  10     1661.09     1799.81     85.65 o 
   5   8  10     1574.32     1713.56     90.69 o 
   6   8  10      319.62      312.58     29.47 o 
  -5   9  10       30.40       13.22     10.86 o 
  -4   9  10      403.51      392.42     26.34 o 
  -3   9  10     1213.87     1165.00     61.67 o 
  -2   9  10      130.18      117.49     27.71 o 
  -1   9  10      776.20      781.80    111.97 o 
   0   9  10     2637.15     2828.49    296.35 o 
   1   9  10      434.74      444.97     31.28 o 
   2   9  10      611.09      652.26     38.08 o 
   3   9  10     1827.49     2088.66    137.82 o 
   4   9  10      747.51      753.12     55.77 o 
   5   9  10      130.44      122.60     28.20 o 
  -3  10  10        3.77        9.09     10.45 o 
  -2  10  10       41.33       35.75     25.69 o 
  -1  10  10       19.09       11.39     12.48 o 
   0  10  10        0.13        0.70      9.66 o 
   1  10  10        3.52      -10.19     10.35 o 
   2  10  10       85.26       79.46     16.25 o 
   3  10  10        7.27       11.69     13.42 o 
  -9   1  11      365.80      438.03     22.02 o 
  -8   1  11     1583.42     1789.89     71.76 o 
  -7   1  11       82.44       75.10      7.42 o 
  -6   1  11     1577.40     1664.38     65.82 o 
  -5   1  11     2565.28     2588.66     99.34 o 
  -4   1  11      368.32      330.06     15.94 o 
  -3   1  11     3535.87     3248.83    123.04 o 
  -2   1  11     4428.37     3885.30    145.08 o 
  -1   1  11     1129.43     1102.00     44.39 o 
   0   1  11     2426.36     2425.76    105.65 o 
   1   1  11     7751.15     7589.42    313.15 o 
   2   1  11     1602.47     1706.58     68.03 o 
   3   1  11      361.90      342.44     18.10 o 
   4   1  11     3329.53     3648.24    139.42 o 
   5   1  11     3064.12     3368.85    129.84 o 
   6   1  11        1.22        4.80      7.18 o 
   7   1  11     1193.39     1214.30     50.85 o 
   8   1  11     1414.92     1406.52     58.36 o 
   9   1  11       14.04       -0.41      9.41 o 
  -9   2  11      453.28      522.91     36.37 o 
  -8   2  11        8.24       11.17      7.70 o 
  -7   2  11     1025.08     1118.18     46.12 o 
  -6   2  11     2387.18     2366.27     92.37 o 
  -5   2  11       41.88       33.93      4.84 o 
  -4   2  11     3535.94     3333.18    138.45 o 
  -3   2  11     4656.63     4403.32    164.83 o 
  -2   2  11        1.24        9.64      3.77 o 
  -1   2  11    10319.89     9170.73    337.97 o 
   0   2  11     7130.04     6611.68    260.28 o 
   1   2  11      545.84      584.26     25.45 o 
   2   2  11     5909.78     6200.37    232.88 o 
   3   2  11    11686.23    12742.34    472.69 o 
   4   2  11     1096.10     1184.63     48.76 o 
   5   2  11     1523.15     1577.73     63.36 o 
   6   2  11     3935.30     4266.34    163.01 o 
   7   2  11     1187.22     1209.38     50.41 o 
   8   2  11      119.40      112.56     21.68 o 
   9   2  11      951.37      919.94     55.46 o 
  -9   3  11       70.86       70.53     11.16 o 
  -8   3  11      328.17      346.76     21.79 o 
  -7   3  11        9.02        9.20      4.78 o 
  -6   3  11       20.59        5.39      4.55 o 
  -5   3  11      194.18      197.50     11.38 o 
  -4   3  11      209.76      169.15     10.09 o 
  -3   3  11      460.88      418.52     19.12 o 
  -2   3  11      522.81      479.42     21.69 o 
  -1   3  11     1571.59     1509.25     62.85 o 
   0   3  11       88.31       81.76     10.44 o 
   1   3  11     3667.19     4089.82    152.89 o 
   2   3  11     4345.37     4716.66    176.87 o 
   3   3  11      159.14      211.38     22.79 o 
   4   3  11     1411.10     1601.03     63.66 o 
   5   3  11     5220.58     5671.08    213.55 o 
   6   3  11      343.99      331.67     18.46 o 
   7   3  11      282.49      237.94     19.03 o 
   8   3  11     1370.12     1362.52     65.40 o 
   9   3  11      329.21      251.11     22.09 o 
  -9   4  11       14.31       15.11      9.53 o 
  -8   4  11       11.17       16.02     10.07 o 
  -7   4  11        0.69       -7.11      7.11 o 
  -6   4  11        0.56       -5.44      5.44 o 
  -5   4  11       92.86       84.70     10.64 o 
  -4   4  11       17.12       11.53      4.94 o 
  -3   4  11       36.55       30.51      4.38 o 
  -2   4  11      266.73      246.61     15.19 o 
  -1   4  11     1024.74     1047.80     54.41 o 
   0   4  11      791.13      828.27     36.84 o 
   1   4  11      153.50      165.50      9.97 o 
   2   4  11      426.72      414.58     19.21 o 
   3   4  11     1207.55     1275.96     48.09 o 
   4   4  11      135.64      153.42     10.84 o 
   5   4  11       48.33       34.46      9.07 o 
   6   4  11      115.01      117.31     11.97 o 
   7   4  11      641.62      587.65     30.99 o 
   8   4  11       41.53       13.12      9.88 o 
   9   4  11       51.89       47.84     11.47 o 
  -8   5  11       93.11      107.03     12.54 o 
  -7   5  11       92.37       99.91     11.54 o 
  -6   5  11       98.85       80.98     10.40 o 
  -5   5  11      228.96      241.17     16.33 o 
  -4   5  11      956.02      880.48     36.76 o 
  -3   5  11      108.04      138.02     17.05 o 
  -2   5  11      514.92      532.00     27.97 o 
  -1   5  11     1438.16     1500.74     82.89 o 
   0   5  11       30.48       11.28      5.48 o 
   1   5  11       94.89       74.69      8.18 o 
   2   5  11       37.60       35.36      7.23 o 
   3   5  11       27.25       24.64      6.64 o 
   4   5  11       18.98       16.12      7.99 o 
   5   5  11       12.10        2.66      6.64 o 
   6   5  11        0.04       -7.13      7.13 o 
   7   5  11       27.86       10.01      8.89 o 
   8   5  11      177.62      143.71     14.49 o 
  -8   6  11       22.80       36.84     11.58 o 
  -7   6  11      780.49      797.07     45.61 o 
  -6   6  11      800.25      891.67     44.74 o 
  -5   6  11        0.32       -5.59      6.21 o 
  -4   6  11     1743.37     1794.69     80.54 o 
  -3   6  11     1521.90     1467.83     82.96 o 
  -2   6  11      112.36       84.47      8.72 o 
  -1   6  11     1443.16     1499.78     90.71 o 
   0   6  11     1317.90     1465.31     67.55 o 
   1   6  11      327.14      354.88     25.49 o 
   2   6  11      706.33      782.25     46.07 o 
   3   6  11     1185.70     1238.09     55.41 o 
   4   6  11      295.40      318.83     22.38 o 
   5   6  11      214.75      209.38     19.85 o 
   6   6  11     1146.34     1124.94     52.13 o 
   7   6  11      251.42      213.21     16.31 o 
   8   6  11        7.42      -12.91     14.49 o 
  -7   7  11       94.87       63.71     12.94 o 
  -6   7  11      556.14      563.81     34.96 o 
  -5   7  11     1462.60     1410.02     71.87 o 
  -4   7  11      143.12      151.11     14.87 o 
  -3   7  11     1229.73     1093.01     56.84 o 
  -2   7  11     1995.07     1950.48     94.90 o 
  -1   7  11      336.65      408.28     44.27 o 
   0   7  11      502.50      543.16     41.65 o 
   1   7  11     2258.41     2459.09    156.20 o 
   2   7  11     1032.07     1155.31     57.45 o 
   3   7  11       53.08       62.18     10.70 o 
   4   7  11     1877.77     2029.72     95.76 o 
   5   7  11     1149.91     1262.05     67.97 o 
   6   7  11        1.92       13.54      9.94 o 
   7   7  11      769.10      690.63     49.80 o 
  -6   8  11        8.44        0.91     16.85 o 
  -5   8  11        2.85        0.73      8.78 o 
  -4   8  11       47.91       45.44     10.76 o 
  -3   8  11      147.16      109.19     13.06 o 
  -2   8  11        0.05       -6.39      8.29 o 
  -1   8  11      751.38      699.51     90.04 o 
   0   8  11      597.37      664.63     71.69 o 
   1   8  11        1.16        4.50      8.20 o 
   2   8  11      740.57      727.76     39.62 o 
   3   8  11      488.00      528.31     37.83 o 
   4   8  11        6.33       14.33     14.85 o 
   5   8  11      153.26      156.27     15.83 o 
   6   8  11      105.50       90.13     23.47 o 
  -5   9  11      360.75      353.15     42.42 o 
  -4   9  11      191.33      170.52     17.26 o 
  -3   9  11       11.18        7.85      9.15 o 
  -2   9  11      491.93      496.52     38.80 o 
  -1   9  11      259.87      230.61     60.42 o 
   0   9  11        8.41       32.12     12.02 o 
   1   9  11      183.07      190.80     31.56 o 
   2   9  11       86.49      101.07     12.99 o 
   3   9  11       39.91       35.02     11.43 o 
   4   9  11      241.92      280.71     46.72 o 
  -2  10  11      163.05      127.86     32.00 o 
  -1  10  11      263.10      223.18     32.06 o 
   0  10  11      909.60      829.96     73.41 o 
   1  10  11      151.79      127.30     32.34 o 
   2  10  11      339.35      446.36     67.43 o 
  -9   0  12     1340.22     1650.82     95.33 o 
  -8   0  12     2654.98     2989.49    164.81 o 
  -7   0  12       10.35       10.87     10.73 o 
  -6   0  12     6993.95     7375.51    392.21 o 
  -5   0  12     7490.87     7365.72    390.38 o 
  -4   0  12      333.54      318.05     22.72 o 
  -3   0  12     7601.29     7157.42    377.23 o 
  -2   0  12     9581.15     8200.55    430.14 o 
  -1   0  12     1763.72     1689.93     94.73 o 
   0   0  12     1256.07     1272.13    100.67 o 
   1   0  12     6659.66     6707.56    361.00 o 
   2   0  12     1330.17     1365.57     79.29 o 
   3   0  12      825.73     1016.04    101.02 o 
   4   0  12     1994.96     2109.00    117.53 o 
   5   0  12      649.81      740.30     47.67 o 
   6   0  12      225.26      228.79     23.27 o 
   7   0  12     1027.62     1120.71    103.46 o 
   8   0  12      820.37      776.28     58.43 o 
   9   0  12        1.95       -8.36     14.12 o 
  -9   1  12      193.27      257.88     15.39 o 
  -8   1  12      305.59      345.32     18.20 o 
  -7   1  12     1317.18     1420.77     57.25 o 
  -6   1  12     1941.49     2048.47     86.93 o 
  -5   1  12       64.61       75.32      8.44 o 
  -4   1  12     4694.02     4305.95    162.03 o 
  -3   1  12     6204.63     5620.66    210.65 o 
  -2   1  12      445.22      443.53     20.41 o 
  -1   1  12     4981.70     4437.49    168.11 o 
   0   1  12     4841.68     4784.43    188.89 o 
   1   1  12      461.30      471.29     27.11 o 
   2   1  12      540.51      542.72     26.05 o 
   3   1  12     1853.28     2056.42     80.77 o 
   4   1  12      275.13      286.11     16.77 o 
   5   1  12      364.45      404.20     21.31 o 
   6   1  12      915.84      973.81     42.11 o 
   7   1  12      200.17      187.72     14.22 o 
   8   1  12      247.23      238.94     16.94 o 
   9   1  12      404.92      326.79     21.09 o 
  -9   2  12       10.81       20.19      9.07 o 
  -8   2  12        0.86       -4.68      4.68 o 
  -7   2  12        1.45       10.89      5.24 o 
  -6   2  12       18.35       18.90      7.30 o 
  -5   2  12        0.29       -5.31      5.31 o 
  -4   2  12      657.89      629.30     27.13 o 
  -3   2  12      530.54      488.47     21.97 o 
  -2   2  12        3.48        8.58      4.10 o 
  -1   2  12     1693.02     1670.09     65.68 o 
   0   2  12     2532.10     2489.74    118.70 o 
   1   2  12       15.79       17.59      5.52 o 
   2   2  12     1078.58     1183.32     57.51 o 
   3   2  12      860.48      915.93     39.59 o 
   4   2  12        0.39       -1.65      6.45 o 
   5   2  12      153.05      157.28     12.37 o 
   6   2  12       59.96       55.52     12.75 o 
   7   2  12        6.16        3.03      9.05 o 
   8   2  12        2.06       -1.10      9.29 o 
   9   2  12       26.22        3.71     11.44 o 
  -9   3  12       73.44       77.10     13.66 o 
  -8   3  12       93.14      104.43     18.55 o 
  -7   3  12      439.71      453.06     26.15 o 
  -6   3  12      194.76      190.35     12.59 o 
  -5   3  12        0.16        3.34      6.71 o 
  -4   3  12     1409.42     1314.85     52.39 o 
  -3   3  12     1005.61      912.47     37.51 o 
  -2   3  12       66.72       79.22      8.32 o 
  -1   3  12     1750.30     1607.46     62.76 o 
   0   3  12     1699.17     1705.25     82.01 o 
   1   3  12        5.71        4.99      4.90 o 
   2   3  12     1297.38     1437.43     61.80 o 
   3   3  12     2028.61     2270.36     88.97 o 
   4   3  12       54.75       53.84      8.61 o 
   5   3  12      662.06      789.94     35.50 o 
   6   3  12     1132.03     1086.41     46.09 o 
   7   3  12        1.87       -5.68      8.24 o 
   8   3  12      230.51      208.88     21.28 o 
   9   3  12      142.79      128.82     17.59 o 
  -8   4  12      649.76      794.60     41.37 o 
  -7   4  12      194.20      192.32     15.35 o 
  -6   4  12      608.52      588.35     31.45 o 
  -5   4  12     2275.71     2131.10     82.50 o 
  -4   4  12      845.16      791.63     33.39 o 
  -3   4  12       37.72       39.45      5.26 o 
  -2   4  12     4323.88     3826.04    141.88 o 
  -1   4  12     2691.22     2576.59     98.96 o 
   0   4  12       10.93        8.81      5.60 o 
   1   4  12     4313.79     4736.86    179.31 o 
   2   4  12     1937.48     2208.67     86.83 o 
   3   4  12       36.97       50.11      7.66 o 
   4   4  12     2708.60     2949.21    113.50 o 
   5   4  12      843.39      909.26     46.91 o 
   6   4  12       11.35        2.18      8.26 o 
   7   4  12      782.97      803.73     44.86 o 
   8   4  12      721.06      634.38     34.01 o 
  -8   5  12       51.82       68.29     11.49 o 
  -7   5  12      899.83      965.49     48.64 o 
  -6   5  12      855.84      887.14     44.63 o 
  -5   5  12        8.31       12.52      8.64 o 
  -4   5  12     1585.38     1451.04     57.97 o 
  -3   5  12     2916.07     2786.62    104.88 o 
  -2   5  12      305.14      288.42     23.90 o 
  -1   5  12     1013.10     1115.92     45.67 o 
   0   5  12     2908.28     2941.37    127.27 o 
   1   5  12      467.62      507.86     24.93 o 
   2   5  12     1174.62     1286.78     53.08 o 
   3   5  12      910.19     1015.24     54.29 o 
   4   5  12       45.85       26.26     14.00 o 
   5   5  12      432.48      410.74     24.92 o 
   6   5  12      685.16      638.53     33.46 o 
   7   5  12       65.81       50.91     11.65 o 
   8   5  12      147.21      134.77     14.38 o 
  -7   6  12        0.06        6.55      9.31 o 
  -6   6  12      413.65      395.05     27.22 o 
  -5   6  12      782.87      731.53     41.59 o 
  -4   6  12        5.56        9.36      8.47 o 
  -3   6  12      603.09      571.36     46.05 o 
  -2   6  12      216.00      186.08     19.61 o 
  -1   6  12        6.83        5.66     11.71 o 
   0   6  12      341.81      333.95     31.81 o 
   1   6  12      336.79      356.97     31.15 o 
   2   6  12      130.46      123.32     12.13 o 
   3   6  12       14.42        0.67     14.48 o 
   4   6  12        1.51       -5.30      8.61 o 
   5   6  12       27.24       13.67     14.28 o 
   6   6  12      132.97      133.51     15.19 o 
   7   6  12       90.97       91.53     22.28 o 
  -7   7  12       18.16       30.67     34.63 o 
  -6   7  12       74.34       77.73     17.42 o 
  -5   7  12        0.34        2.96      7.98 o 
  -4   7  12      288.38      246.53     20.18 o 
  -3   7  12       36.36       29.11     10.00 o 
  -2   7  12       55.90       51.94     12.57 o 
  -1   7  12      786.52      868.55     77.85 o 
   0   7  12      321.72      315.64     22.56 o 
   1   7  12       16.85       13.04      7.92 o 
   2   7  12      194.88      158.65     25.80 o 
   3   7  12      965.78     1034.16     53.23 o 
   4   7  12      322.16      340.91     23.66 o 
   5   7  12       53.86       51.99     11.62 o 
   6   7  12      433.64      410.82     27.52 o 
  -6   8  12      372.83      386.88     63.33 o 
  -5   8  12      743.49      679.17     63.41 o 
  -4   8  12       64.22       28.03      9.99 o 
  -3   8  12      596.57      555.33     34.35 o 
  -2   8  12     1848.88     1727.29     85.15 o 
  -1   8  12       48.00       42.34     16.51 o 
   0   8  12      665.87      866.13     47.02 o 
   1   8  12     2474.53     2894.67    171.99 o 
   2   8  12      531.33      588.22     54.56 o 
   3   8  12      365.27      436.94     27.82 o 
   4   8  12     1636.13     1863.54     89.56 o 
   5   8  12      665.82      663.81     40.67 o 
  -4   9  12      589.43      563.74     57.54 o 
  -3   9  12      459.69      407.12     38.59 o 
  -2   9  12        0.42      -11.38     11.38 o 
  -1   9  12      604.25      501.48    109.34 o 
   0   9  12     1064.31      956.47     93.21 o 
   1   9  12        8.08        6.91     11.89 o 
   2   9  12      864.55      962.96     50.62 o 
   3   9  12      784.17      858.11     91.83 o 
   4   9  12        5.79       -4.35     20.85 o 
  -1  10  12       56.00       50.75     15.23 o 
   0  10  12        1.93       -7.30      9.89 o 
   1  10  12       27.22       18.77     15.39 o 
  -9   1  13      232.93      304.95     21.34 o 
  -8   1  13      435.41      522.06     24.97 o 
  -7   1  13       51.40       47.35      7.97 o 
  -6   1  13     1095.21     1161.73     47.94 o 
  -5   1  13     1367.03     1392.57     55.48 o 
  -4   1  13      247.71      245.96     13.47 o 
  -3   1  13     3676.04     3548.73    134.91 o 
  -2   1  13     1371.26     1329.63     52.96 o 
  -1   1  13      964.13      950.25     40.12 o 
   0   1  13     3923.57     3922.08    160.14 o 
   1   1  13     2597.72     2788.87    139.69 o 
   2   1  13      130.64      126.70     15.49 o 
   3   1  13     1999.97     2260.81     88.90 o 
   4   1  13     1392.85     1559.02     63.94 o 
   5   1  13      134.90      128.12     11.68 o 
   6   1  13      302.58      277.53     17.34 o 
   7   1  13      334.36      322.98     21.03 o 
   8   1  13      163.49      152.46     14.59 o 
   9   1  13        2.79       14.97     13.55 o 
  -9   2  13      254.15      285.40     23.31 o 
  -8   2  13       36.36       34.59      8.46 o 
  -7   2  13     1099.23     1190.63     53.18 o 
  -6   2  13      396.34      408.58     19.99 o 
  -5   2  13       28.41       25.54      6.64 o 
  -4   2  13     1884.44     1823.31     70.97 o 
  -3   2  13     1631.27     1499.82     58.50 o 
  -2   2  13      334.84      271.93     14.57 o 
  -1   2  13     7359.28     6850.54    271.02 o 
   0   2  13     2840.60     2876.12    121.58 o 
   1   2  13      599.09      638.09     30.29 o 
   2   2  13     5632.40     6317.94    235.90 o 
   3   2  13     5251.75     5935.55    224.30 o 
   4   2  13        1.99        9.45      7.28 o 
   5   2  13     1696.44     1931.88     80.75 o 
   6   2  13     2613.12     2906.47    113.83 o 
   7   2  13      394.42      352.22     20.70 o 
   8   2  13      534.58      508.54     27.27 o 
   9   2  13      651.33      590.54     67.78 o 
  -8   3  13      557.55      581.73     32.25 o 
  -7   3  13      328.98      340.61     21.68 o 
  -6   3  13      141.17      143.26      9.68 o 
  -5   3  13     1179.67     1172.53     47.29 o 
  -4   3  13      522.37      514.69     24.63 o 
  -3   3  13      641.16      617.72     27.21 o 
  -2   3  13     1535.49     1439.33     56.89 o 
  -1   3  13     1409.54     1368.13     55.07 o 
   0   3  13      982.04      949.82     40.51 o 
   1   3  13     6656.26     7103.38    266.62 o 
   2   3  13     2243.83     2615.87    109.77 o 
   3   3  13      610.58      698.80     38.24 o 
   4   3  13     4615.36     5300.17    201.16 o 
   5   3  13     3137.95     3467.21    134.98 o 
   6   3  13      346.33      340.94     20.51 o 
   7   3  13     1172.96     1247.35     89.68 o 
   8   3  13      559.43      518.78     30.68 o 
  -8   4  13      169.94      168.53     15.38 o 
  -7   4  13       11.95       -1.27      6.55 o 
  -6   4  13      137.79      141.37     12.60 o 
  -5   4  13       82.33       83.99     13.94 o 
  -4   4  13       42.47       40.62      5.52 o 
  -3   4  13       58.81       42.53      5.49 o 
  -2   4  13       11.92       12.42      5.69 o 
  -1   4  13      249.59      276.32     14.41 o 
   0   4  13        8.78        8.09      8.70 o 
   1   4  13       19.24       35.97      7.03 o 
   2   4  13      537.79      599.47     28.36 o 
   3   4  13      392.06      429.51     22.80 o 
   4   4  13      100.22      111.10     12.83 o 
   5   4  13       33.38       20.95     11.73 o 
   6   4  13       19.91        7.48      9.44 o 
   7   4  13       40.03       30.32     11.34 o 
   8   4  13        0.64       -1.65     10.23 o 
  -8   5  13       61.02       65.48     13.34 o 
  -7   5  13        1.82        6.43      8.18 o 
  -6   5  13      339.66      366.29     22.93 o 
  -5   5  13      384.14      347.23     25.52 o 
  -4   5  13      142.28      136.62      9.61 o 
  -3   5  13       47.82       50.53      6.30 o 
  -2   5  13     2118.71     1988.16    116.13 o 
  -1   5  13     1416.70     1471.68     59.49 o 
   0   5  13        1.12       -5.27      5.27 o 
   1   5  13     1847.07     1956.56     77.37 o 
   2   5  13     3983.69     4459.05    167.90 o 
   3   5  13      216.88      221.31     13.91 o 
   4   5  13     1437.44     1554.78     70.09 o 
   5   5  13      901.03      912.45     43.93 o 
   6   5  13       38.58       28.56      9.75 o 
   7   5  13      465.75      412.89     25.86 o 
  -7   6  13      485.31      499.74     32.46 o 
  -6   6  13      340.20      358.75     25.88 o 
  -5   6  13       79.72       76.63     14.44 o 
  -4   6  13     2336.48     2305.73    128.32 o 
  -3   6  13     1523.54     1546.26    100.89 o 
  -2   6  13      119.63       93.41     11.54 o 
  -1   6  13     3049.78     3259.47    150.57 o 
   0   6  13     4436.38     4623.14    197.66 o 
   1   6  13       72.62       59.60      9.35 o 
   2   6  13     2175.28     2447.08    170.56 o 
   3   6  13     2805.88     2946.11    135.49 o 
   4   6  13      102.96      113.47     13.43 o 
   5   6  13      965.49     1006.53    103.32 o 
   6   6  13     1524.50     1626.54     87.93 o 
   7   6  13       89.71       82.55     20.19 o 
  -6   7  13      577.00      616.13     38.32 o 
  -5   7  13      631.37      615.76     38.13 o 
  -4   7  13       11.18       11.57      8.51 o 
  -3   7  13     1375.56     1298.91     66.96 o 
  -2   7  13     1939.36     1797.33     89.06 o 
  -1   7  13        3.74       -7.25     15.50 o 
   0   7  13     1618.63     1636.47    135.76 o 
   1   7  13     1769.42     1895.79    168.38 o 
   2   7  13      207.80      252.75     18.91 o 
   3   7  13      490.45      558.29     33.35 o 
   4   7  13     1195.09     1398.10     96.39 o 
   5   7  13      370.26      325.35     23.69 o 
   6   7  13       76.90       60.36     13.17 o 
  -5   8  13       28.36       29.39     10.36 o 
  -4   8  13       70.47       35.29     10.23 o 
  -3   8  13        1.45       -1.77      9.15 o 
  -2   8  13       83.79       59.66     27.71 o 
  -1   8  13      200.55      145.52     17.45 o 
   0   8  13      115.61      110.97     21.89 o 
   1   8  13       16.69       11.09      8.58 o 
   2   8  13      368.95      354.84     39.17 o 
   3   8  13      164.47      152.75     15.71 o 
   4   8  13        8.26        9.70     11.00 o 
   5   8  13       95.69       82.61     13.94 o 
  -3   9  13      135.75      122.50     16.10 o 
  -2   9  13      237.89      197.90     63.67 o 
  -1   9  13       21.43       17.55     10.16 o 
   0   9  13       32.67       25.35     11.74 o 
   1   9  13       87.81       66.29     18.19 o 
   2   9  13       16.15       16.74     14.00 o 
   3   9  13       27.26       22.78     10.38 o 
  -8   0  14      633.29      699.32     44.79 o 
  -7   0  14       60.21       50.17     10.80 o 
  -6   0  14     1404.40     1483.78     84.35 o 
  -5   0  14     5516.88     5700.70    303.29 o 
  -4   0  14       23.75       24.73      9.56 o 
  -3   0  14     3300.88     3225.21    173.19 o 
  -2   0  14     7952.25     7223.36    375.75 o 
  -1   0  14      305.14      301.07     23.15 o 
   0   0  14     2167.99     2203.10    144.72 o 
   1   0  14     3405.45     3555.20    301.79 o 
   2   0  14      647.52      637.95     51.48 o 
   3   0  14      335.80      336.41     37.08 o 
   4   0  14     1815.42     2010.78    113.99 o 
   5   0  14      360.98      322.42     34.48 o 
   6   0  14      236.89      244.21     24.26 o 
   7   0  14      812.65      781.76     78.17 o 
   8   0  14      241.20      226.47     31.92 o 
  -8   1  14      101.00       92.69      8.68 o 
  -7   1  14     1265.54     1334.90     54.67 o 
  -6   1  14      167.38      156.44     13.05 o 
  -5   1  14       60.90       70.12     11.49 o 
  -4   1  14     2420.17     2298.91     87.68 o 
  -3   1  14     2744.33     2518.50     96.47 o 
  -2   1  14        4.39        0.19      4.79 o 
  -1   1  14     2951.34     2825.02    116.02 o 
   0   1  14     4717.59     4566.57    221.03 o 
   1   1  14      233.61      258.83     15.99 o 
   2   1  14     2413.13     2499.54    115.29 o 
   3   1  14     1818.78     2076.85     82.93 o 
   4   1  14       36.59       41.85     11.95 o 
   5   1  14      734.22      804.48     37.03 o 
   6   1  14      614.43      678.27     32.73 o 
   7   1  14       26.77       22.30      9.96 o 
   8   1  14      307.32      312.29     21.17 o 
  -8   2  14       73.29       58.95     10.39 o 
  -7   2  14       37.27       47.87     11.51 o 
  -6   2  14       30.72       25.64      5.47 o 
  -5   2  14      503.09      511.41     23.55 o 
  -4   2  14      181.50      193.86     11.78 o 
  -3   2  14        2.77       -1.97      5.38 o 
  -2   2  14     1341.38     1234.65     49.94 o 
  -1   2  14     1730.49     1668.60     65.76 o 
   0   2  14        3.87       16.43     10.01 o 
   1   2  14     1647.55     1822.87    120.62 o 
   2   2  14     1244.81     1391.11     57.99 o 
   3   2  14      150.87      147.28     12.49 o 
   4   2  14      835.86      908.68     40.77 o 
   5   2  14      488.39      579.34     33.19 o 
   6   2  14        4.35       -8.33      8.33 o 
   7   2  14      232.15      213.77     18.22 o 
   8   2  14       46.42       72.85     18.14 o 
  -8   3  14      243.15      278.71     19.83 o 
  -7   3  14      455.41      484.06     27.95 o 
  -6   3  14       74.53       73.20      7.51 o 
  -5   3  14      229.87      216.04     13.03 o 
  -4   3  14      810.96      771.78     37.54 o 
  -3   3  14      223.85      209.11     13.28 o 
  -2   3  14       88.92      102.40      9.36 o 
  -1   3  14     1204.55     1139.78     46.85 o 
   0   3  14      669.82      595.00     28.13 o 
   1   3  14      526.84      589.70     28.73 o 
   2   3  14     1103.63     1188.00     57.43 o 
   3   3  14      240.34      253.66     16.38 o 
   4   3  14        0.00        9.72      8.56 o 
   5   3  14      888.32     1010.85     44.16 o 
   6   3  14      476.99      484.06     28.48 o 
   7   3  14       65.49       85.58     14.25 o 
   8   3  14      406.76      377.27     25.45 o 
  -8   4  14      747.63      828.30     46.40 o 
  -7   4  14        0.08        5.24      7.78 o 
  -6   4  14     1276.54     1286.62     60.63 o 
  -5   4  14     2491.67     2566.59     97.42 o 
  -4   4  14      234.39      202.11     12.28 o 
  -3   4  14     1251.14     1128.26     45.74 o 
  -2   4  14     5275.71     4574.69    182.42 o 
  -1   4  14     1096.81      998.27     42.57 o 
   0   4  14      585.46      556.76     37.35 o 
   1   4  14     6288.90     6648.62    248.95 o 
   2   4  14     3399.10     3601.77    139.53 o 
   3   4  14     1300.10     1481.26     61.13 o 
   4   4  14     6214.09     6935.86    261.55 o 
   5   4  14     1506.15     1639.04     67.01 o 
   6   4  14      882.41      882.52     44.58 o 
   7   4  14     3063.45     3294.37    141.74 o 
   8   4  14      435.70      422.35     30.13 o 
  -7   5  14      664.30      701.31     41.31 o 
  -6   5  14      680.12      634.55     37.45 o 
  -5   5  14       81.37       98.05     17.13 o 
  -4   5  14     2740.52     2492.87    120.38 o 
  -3   5  14     2014.61     1783.47     76.54 o 
  -2   5  14       27.09       12.40      6.59 o 
  -1   5  14     3657.87     3743.21    181.10 o 
   0   5  14     3041.50     3025.06    145.25 o 
   1   5  14      106.78      109.28     14.19 o 
   2   5  14     2472.90     2580.24    101.38 o 
   3   5  14     1471.19     1516.61     62.10 o 
   4   5  14       12.71       16.06      8.47 o 
   5   5  14     1467.59     1526.75     72.73 o 
   6   5  14      672.53      652.43     34.99 o 
   7   5  14        0.06      -10.02     10.02 o 
  -7   6  14        2.04        1.98     34.63 o 
  -6   6  14      143.32      144.25     15.83 o 
  -5   6  14       98.05       81.42     12.37 o 
  -4   6  14       10.08       17.38      9.22 o 
  -3   6  14      198.82      185.65     16.86 o 
  -2   6  14      446.56      386.33     31.71 o 
  -1   6  14       31.59       29.66      7.17 o 
   0   6  14       51.45       55.48      8.98 o 
   1   6  14      213.36      220.56     19.58 o 
   2   6  14        8.31       19.37      8.89 o 
   3   6  14       11.22        1.31      8.56 o 
   4   6  14        1.69       -4.40      8.36 o 
   5   6  14        0.94      -11.89     14.00 o 
   6   6  14        0.31        1.84     11.15 o 
  -6   7  14       43.88       55.70     12.69 o 
  -5   7  14        1.18       -2.35      8.62 o 
  -4   7  14       60.20       60.31     11.41 o 
  -3   7  14       88.89       76.90     11.52 o 
  -2   7  14       35.94       30.22      9.72 o 
  -1   7  14      167.47      182.74     25.96 o 
   0   7  14      105.99       98.07     17.68 o 
   1   7  14      139.28      142.46     19.13 o 
   2   7  14      684.10      827.55     56.51 o 
   3   7  14      159.47      199.82     33.13 o 
   4   7  14       27.13       36.21     11.11 o 
   5   7  14      498.64      490.34     32.85 o 
  -4   8  14        5.74       -4.55      8.03 o 
  -3   8  14      282.69      225.57     19.94 o 
  -2   8  14      366.67      319.63     29.38 o 
  -1   8  14       15.63       -1.27     10.13 o 
   0   8  14      747.17      710.98    105.54 o 
   1   8  14      324.98      309.64     33.13 o 
   2   8  14        9.70       13.36      9.75 o 
   3   8  14      597.86      571.23     42.85 o 
   4   8  14      460.55      453.20     29.83 o 
  -2   9  14       35.48       27.36     11.10 o 
  -1   9  14      277.72      266.95     57.09 o 
   0   9  14      184.74      157.45     20.32 o 
   1   9  14        7.80        4.21     11.05 o 
   2   9  14      551.78      609.98     84.26 o 
  -8   1  15       39.87       39.51      8.11 o 
  -7   1  15        1.15       -3.79      5.21 o 
  -6   1  15       42.79       40.78      6.61 o 
  -5   1  15      546.79      555.82     25.44 o 
  -4   1  15       25.76       12.55      7.40 o 
  -3   1  15      469.00      454.61     26.26 o 
  -2   1  15      757.26      742.35     32.19 o 
  -1   1  15       23.71       18.80      5.45 o 
   0   1  15      813.95      851.09     55.90 o 
   1   1  15      424.91      479.46     32.02 o 
   2   1  15       42.85       35.06      7.63 o 
   3   1  15      171.58      192.72     14.63 o 
   4   1  15      628.00      659.39     32.21 o 
   5   1  15      200.37      194.56     16.30 o 
   6   1  15       87.24       83.37     11.82 o 
   7   1  15      357.12      329.68     23.41 o 
   8   1  15      130.15      110.18     14.02 o 
  -8   2  15      226.48      255.55     19.24 o 
  -7   2  15      966.41     1111.43     46.86 o 
  -6   2  15      182.39      186.22     17.39 o 
  -5   2  15      552.90      558.64     25.28 o 
  -4   2  15     1144.89     1152.46     46.63 o 
  -3   2  15     1334.42     1266.42     50.66 o 
  -2   2  15      518.99      454.47     22.22 o 
  -1   2  15     2571.85     2688.94    111.77 o 
   0   2  15     2324.87     2300.62    113.50 o 
   1   2  15      432.19      425.14     30.04 o 
   2   2  15     4664.92     5009.27    189.90 o 
   3   2  15     2204.00     2447.42     96.74 o 
   4   2  15      440.54      450.82     24.68 o 
   5   2  15     1938.43     2105.96     85.58 o 
   6   2  15     1544.15     1712.67     71.48 o 
   7   2  15        0.06        8.40     10.00 o 
   8   2  15      826.50      789.14     48.43 o 
  -8   3  15      477.26      517.74     30.17 o 
  -7   3  15       10.81       11.23      8.57 o 
  -6   3  15      647.97      709.07     31.24 o 
  -5   3  15     1523.89     1595.85     62.97 o 
  -4   3  15        2.25        4.30      4.36 o 
  -3   3  15      962.90      975.95     49.04 o 
  -2   3  15     1564.03     1484.78     84.83 o 
  -1   3  15      279.03      257.47     16.01 o 
   0   3  15     1190.47     1110.91     47.40 o 
   1   3  15     3178.53     3626.80    157.75 o 
   2   3  15      540.42      612.09     46.09 o 
   3   3  15      995.74     1091.43     55.83 o 
   4   3  15     4928.79     5397.86    227.96 o 
   5   3  15      989.62     1062.03     49.41 o 
   6   3  15     1260.39     1363.80     58.23 o 
   7   3  15     2597.77     2777.41    121.76 o 
   8   3  15      324.56      347.31     57.39 o 
  -7   4  15       32.84       48.71      9.47 o 
  -6   4  15      208.47      188.05     15.25 o 
  -5   4  15      139.23      146.66     10.34 o 
  -4   4  15       28.77       27.16      6.85 o 
  -3   4  15      454.51      374.86     18.80 o 
  -2   4  15        7.98       -0.83      8.02 o 
  -1   4  15      113.85      120.66     12.37 o 
   0   4  15        1.54        1.88      5.54 o 
   1   4  15      116.05      106.53     10.68 o 
   2   4  15      239.65      253.15     16.47 o 
   3   4  15       23.01       38.11      9.17 o 
   4   4  15      409.77      425.87     23.83 o 
   5   4  15      202.46      198.18     17.58 o 
   6   4  15       28.95       16.35     11.67 o 
   7   4  15       53.87       63.79     14.45 o 
  -7   5  15      148.12      175.04     17.48 o 
  -6   5  15      675.49      693.61     40.82 o 
  -5   5  15      253.75      240.22     23.64 o 
  -4   5  15      147.49      127.44     14.39 o 
  -3   5  15     1942.78     1787.51     77.23 o 
  -2   5  15     1342.00     1295.05     56.27 o 
  -1   5  15        9.94       16.06      8.24 o 
   0   5  15     1614.33     1659.66     87.32 o 
   1   5  15     1495.66     1517.47     74.05 o 
   2   5  15      412.78      431.82     36.17 o 
   3   5  15      461.06      558.82     33.51 o 
   4   5  15     1371.90     1438.60     93.55 o 
   5   5  15      210.61      182.47     20.99 o 
   6   5  15      110.84      108.83     15.82 o 
   7   5  15      762.08      663.63     47.22 o 
  -6   6  15       80.74       68.71     12.60 o 
  -5   6  15      595.01      622.57     37.97 o 
  -4   6  15     1654.94     1663.66    131.82 o 
  -3   6  15      520.42      421.55     40.85 o 
  -2   6  15      773.31      747.96     47.09 o 
  -1   6  15     3386.91     3595.71    320.77 o 
   0   6  15     1552.17     1600.53     77.84 o 
   1   6  15      385.79      449.26     45.70 o 
   2   6  15     3255.00     3454.20    218.08 o 
   3   6  15     1257.57     1419.59    123.82 o 
   4   6  15       65.29       55.77     11.97 o 
   5   6  15     1493.01     1612.30     80.23 o 
   6   6  15      597.66      579.43     36.32 o 
  -5   7  15      244.23      211.67     19.26 o 
  -4   7  15        0.42        4.33      8.76 o 
  -3   7  15      599.93      568.02     44.27 o 
  -2   7  15      506.50      448.27     29.97 o 
  -1   7  15       14.85       14.87      8.15 o 
   0   7  15      781.90      722.59     71.27 o 
   1   7  15      898.35      951.86     78.12 o 
   2   7  15       32.85       26.79     11.40 o 
   3   7  15      412.06      386.83     30.42 o 
   4   7  15      546.95      565.97     34.80 o 
   5   7  15      100.07      102.28     20.57 o 
  -4   8  15        1.63        6.18     10.33 o 
  -3   8  15        9.64      -12.36     12.36 o 
  -2   8  15        6.65       -4.80     11.93 o 
  -1   8  15       55.76       43.63     11.20 o 
   0   8  15        0.11        7.20      9.39 o 
   1   8  15        5.11        7.36      8.69 o 
   2   8  15       75.10       82.79     12.29 o 
   3   8  15      140.39      166.37     17.22 o 
  -1   9  15        1.81        7.92     11.87 o 
   0   9  15       72.80       35.30     14.45 o 
  -8   0  16       43.03       45.87     14.78 o 
  -7   0  16      123.11      114.16     13.47 o 
  -6   0  16       77.10       85.86     11.87 o 
  -5   0  16       59.17       58.59     14.18 o 
  -4   0  16        1.11       -3.90      6.34 o 
  -3   0  16     1089.48     1021.92     67.22 o 
  -2   0  16     1056.93     1021.84     61.05 o 
  -1   0  16       85.33       85.46     11.57 o 
   0   0  16     1624.38     1695.28    117.62 o 
   1   0  16     2829.09     2927.35    161.21 o 
   2   0  16      592.97      650.57     45.11 o 
   3   0  16      501.95      557.08     55.74 o 
   4   0  16     1950.60     2271.25    128.83 o 
   5   0  16      918.68      964.87     62.21 o 
   6   0  16      103.36       98.03     28.67 o 
   7   0  16     1091.48     1191.28     75.51 o 
   8   0  16      325.98      369.71     38.09 o 
  -8   1  16       88.73      109.89      9.65 o 
  -7   1  16       67.10       68.64      7.93 o 
  -6   1  16       16.98       16.57      5.31 o 
  -5   1  16      582.74      614.97     27.63 o 
  -4   1  16      457.30      435.08     24.32 o 
  -3   1  16       32.70       26.91      5.78 o 
  -2   1  16      690.61      660.73     31.05 o 
  -1   1  16     2345.51     2265.19     93.21 o 
   0   1  16      637.28      611.46     32.59 o 
   1   1  16      359.57      331.95     24.70 o 
   2   1  16     2389.41     2581.70    114.78 o 
   3   1  16     1159.18     1242.50     53.68 o 
   4   1  16       28.51       18.91      9.81 o 
   5   1  16     1140.35     1208.31     53.17 o 
   6   1  16      459.93      512.13     28.34 o 
   7   1  16        1.18       -8.80      9.55 o 
   8   1  16      338.49      323.94     48.98 o 
  -7   2  16       93.22       99.83      9.19 o 
  -6   2  16      106.86      102.54      8.99 o 
  -5   2  16       43.54       51.66      6.53 o 
  -4   2  16      381.90      363.47     18.62 o 
  -3   2  16      299.47      310.78     20.37 o 
  -2   2  16       92.45       76.25      8.27 o 
  -1   2  16      225.12      187.58     16.88 o 
   0   2  16       46.02       29.87      6.72 o 
   1   2  16       30.20       73.78     30.74 o 
   2   2  16       49.95       55.21      8.88 o 
   3   2  16      102.16       74.89     10.71 o 
   4   2  16       64.22       41.56     10.21 o 
   5   2  16       79.11       49.95     10.78 o 
   6   2  16       94.45       96.49     13.87 o 
   7   2  16       67.72       63.48     12.96 o 
  -7   3  16      312.72      371.35     23.78 o 
  -6   3  16        2.75       11.06      6.69 o 
  -5   3  16      322.88      335.64     17.78 o 
  -4   3  16      521.21      507.24     24.58 o 
  -3   3  16       41.75       40.86      6.96 o 
  -2   3  16      175.29      146.05     17.28 o 
  -1   3  16      615.12      598.80     29.59 o 
   0   3  16      349.50      336.71     19.09 o 
   1   3  16        1.09       -4.42      7.52 o 
   2   3  16     1797.07     1990.47     88.60 o 
   3   3  16      597.55      621.33     31.30 o 
   4   3  16       25.60       17.99      9.58 o 
   5   3  16     1026.80     1109.71     49.51 o 
   6   3  16      476.64      464.08     26.23 o 
   7   3  16        2.60        5.69     12.29 o 
  -7   4  16      323.96      397.17     25.65 o 
  -6   4  16     1481.30     1564.19     72.60 o 
  -5   4  16      600.49      600.13     32.69 o 
  -4   4  16      493.87      486.55     27.91 o 
  -3   4  16     3467.81     3237.10    141.83 o 
  -2   4  16     1305.37     1256.21     51.60 o 
  -1   4  16      211.84      184.81     18.66 o 
   0   4  16     4017.65     3949.60    151.35 o 
   1   4  16     1633.32     1690.70     70.65 o 
   2   4  16        7.80        5.83      7.82 o 
   3   4  16     1510.82     1758.02     72.71 o 
   4   4  16     2285.98     2415.12     96.43 o 
   5   4  16      338.94      373.17     24.75 o 
   6   4  16      703.32      747.20     61.36 o 
   7   4  16     1746.69     1606.95     84.38 o 
  -6   5  16        8.40        3.94     10.00 o 
  -5   5  16      444.05      458.60     30.60 o 
  -4   5  16     1076.71     1127.99     75.40 o 
  -3   5  16      312.37      265.61     16.73 o 
  -2   5  16      691.22      671.88     32.77 o 
  -1   5  16     2913.02     2643.86    146.44 o 
   0   5  16      990.65      988.26     69.34 o 
   1   5  16      435.33      455.61     28.25 o 
   2   5  16     3047.43     3215.01    132.68 o 
   3   5  16      860.52      894.86     49.11 o 
   4   5  16      165.22      173.36     23.14 o 
   5   5  16     1293.03     1397.08    117.83 o 
   6   5  16      415.22      438.92     30.65 o 
  -5   6  16       19.03       17.28      9.52 o 
  -4   6  16        1.78        3.10      7.99 o 
  -3   6  16       38.22       34.49     10.09 o 
  -2   6  16       71.50       65.15      9.11 o 
  -1   6  16       46.41       35.53      9.01 o 
   0   6  16        2.22        0.66      6.90 o 
   1   6  16      185.75      203.20     17.17 o 
   2   6  16      222.60      257.44     20.27 o 
   3   6  16       20.72        0.88     12.00 o 
   4   6  16       39.80       64.12     12.56 o 
   5   6  16       80.81       76.13     29.56 o 
  -4   7  16      395.52      388.22     27.83 o 
  -3   7  16       19.22       16.61      8.79 o 
  -2   7  16      105.34      101.35     14.52 o 
  -1   7  16      214.64      171.70     46.99 o 
   0   7  16        0.18       -0.01      7.72 o 
   1   7  16      200.12      176.86     16.14 o 
   2   7  16      300.30      326.63     61.98 o 
   3   7  16        0.11        0.05      9.57 o 
   4   7  16      193.22      170.38     32.42 o 
  -3   8  16      221.12      171.18     21.77 o 
  -2   8  16      661.76      649.44     51.23 o 
  -1   8  16       40.86       33.23     11.21 o 
   0   8  16      294.85      270.49     59.79 o 
   1   8  16      626.92      613.27     76.55 o 
   2   8  16       17.28       27.04     10.40 o 
  -7   1  17       16.05       13.98      5.98 o 
  -6   1  17      294.02      297.59     16.63 o 
  -5   1  17      411.35      395.78     19.84 o 
  -4   1  17      161.73      164.48     11.35 o 
  -3   1  17      291.95      292.34     22.63 o 
  -2   1  17     1080.44     1016.65     59.81 o 
  -1   1  17      564.90      573.48     42.34 o 
   0   1  17      543.92      536.22     26.74 o 
   1   1  17     1390.30     1409.08     59.45 o 
   2   1  17       28.57       25.98      8.07 o 
   3   1  17      380.97      412.92     23.86 o 
   4   1  17      852.33      949.79     43.95 o 
   5   1  17       46.21       43.75     10.98 o 
   6   1  17      262.21      287.79     22.37 o 
   7   1  17      389.59      378.29     24.51 o 
  -7   2  17      584.77      643.00     34.90 o 
  -6   2  17       65.94       51.89      7.11 o 
  -5   2  17      638.77      691.44     30.86 o 
  -4   2  17     1229.12     1200.08     49.16 o 
  -3   2  17      456.39      450.40     22.15 o 
  -2   2  17      335.58      328.73     23.12 o 
  -1   2  17     1356.83     1362.90     66.95 o 
   0   2  17      244.60      249.55     16.10 o 
   1   2  17       52.79       36.53      9.29 o 
   2   2  17     1764.64     1947.77     87.54 o 
   3   2  17      633.94      672.57     33.81 o 
   4   2  17      517.48      553.49     39.36 o 
   5   2  17     1328.04     1426.48     67.39 o 
   6   2  17      644.11      656.33     33.98 o 
   7   2  17      144.06      143.39     18.20 o 
  -7   3  17      305.76      329.74     22.26 o 
  -6   3  17     1299.60     1383.21     65.20 o 
  -5   3  17      351.70      349.69     19.91 o 
  -4   3  17      505.15      535.82     38.80 o 
  -3   3  17     1436.84     1407.31     57.49 o 
  -2   3  17       15.75       21.45      6.29 o 
  -1   3  17      359.54      316.96     30.66 o 
   0   3  17      664.84      692.84     44.95 o 
   1   3  17        1.58       -5.18      5.61 o 
   2   3  17      702.11      728.87     35.16 o 
   3   3  17      127.31      124.58     15.33 o 
   4   3  17      224.84      242.45     17.94 o 
   5   3  17       37.62       26.63     10.44 o 
   6   3  17      372.41      350.89     25.87 o 
  -6   4  17        3.94       22.63      9.65 o 
  -5   4  17        0.07       -7.22      7.22 o 
  -4   4  17        7.00       10.19      5.59 o 
  -3   4  17      248.82      213.56     13.61 o 
  -2   4  17       41.66       32.56      6.82 o 
  -1   4  17        9.01        2.15      6.68 o 
   0   4  17        0.10       -2.71      7.84 o 
   1   4  17       19.45       22.21      8.87 o 
   2   4  17       14.05       15.76     11.14 o 
   3   4  17       97.89       99.95     12.04 o 
   4   4  17       94.23       97.10     13.86 o 
   5   4  17        2.96        5.67     11.35 o 
   6   4  17       13.08        6.16     12.33 o 
  -6   5  17      372.24      361.58     42.05 o 
  -5   5  17        3.40       -2.95      8.55 o 
  -4   5  17      432.63      467.07     30.39 o 
  -3   5  17      694.32      644.02     31.71 o 
  -2   5  17      193.73      140.38     12.20 o 
  -1   5  17      781.21      713.07     50.36 o 
   0   5  17     1101.29     1063.34     84.54 o 
   1   5  17      529.23      544.20     29.87 o 
   2   5  17      186.16      178.32     16.62 o 
   3   5  17      753.23      798.01     45.02 o 
   4   5  17      443.51      479.22     43.27 o 
   5   5  17        1.44        2.58     11.23 o 
  -5   6  17      535.01      555.55     43.04 o 
  -4   6  17      977.39      846.65     60.89 o 
  -3   6  17        2.11        1.85      9.40 o 
  -2   6  17      941.87      992.70     58.86 o 
  -1   6  17     1567.02     1582.28     98.43 o 
   0   6  17      156.86      115.30     13.06 o 
   1   6  17     1067.42     1124.29     76.84 o 
   2   6  17     1729.70     1819.61     95.97 o 
   3   6  17      272.35      290.37     22.58 o 
   4   6  17      347.98      352.00     48.99 o 
   5   6  17     1066.13     1118.11    100.93 o 
  -3   7  17      406.70      422.90     29.63 o 
  -2   7  17      720.49      647.65    115.57 o 
  -1   7  17        0.71       -8.45      8.45 o 
   0   7  17      532.95      562.70     82.26 o 
   1   7  17      867.12      978.56     86.83 o 
   2   7  17       89.39       97.06     19.40 o 
   3   7  17      581.66      633.12     67.08 o 
  -1   8  17       44.24       53.43     13.85 o 
   0   8  17      219.38      198.41     24.60 o 
  -7   0  18      126.64      143.51     16.09 o 
  -6   0  18     1061.49     1098.76     64.90 o 
  -5   0  18      222.54      213.94     19.41 o 
  -4   0  18      621.05      585.41     38.71 o 
  -3   0  18     2944.11     2843.00    165.41 o 
  -2   0  18     1184.32     1247.43     72.99 o 
  -1   0  18      382.68      359.92     32.13 o 
   0   0  18     5495.57     5123.35    346.60 o 
   1   0  18     4202.02     4632.69    335.85 o 
   2   0  18      173.87      140.50     19.22 o 
   3   0  18     3684.70     4049.32    248.70 o 
   4   0  18     2673.02     2917.11    164.58 o 
   5   0  18       15.27       -2.23     14.98 o 
   6   0  18     1363.38     1490.71    105.28 o 
  -7   1  18      108.01      149.32     16.85 o 
  -6   1  18      136.24      138.23     10.64 o 
  -5   1  18      421.74      422.18     21.45 o 
  -4   1  18      333.77      292.84     16.51 o 
  -3   1  18      103.86       98.61      9.01 o 
  -2   1  18     1349.45     1302.65     57.29 o 
  -1   1  18     1520.40     1481.81     65.96 o 
   0   1  18        3.37       -0.41      5.58 o 
   1   1  18      948.99      931.77     44.06 o 
   2   1  18     2068.83     2269.68    109.15 o 
   3   1  18      359.25      414.26     24.58 o 
   4   1  18      531.04      538.99     30.06 o 
   5   1  18      947.98      965.98     58.63 o 
   6   1  18      230.55      280.25     27.47 o 
  -6   2  18        3.25        8.16      6.45 o 
  -5   2  18       30.83       27.21      6.54 o 
  -4   2  18      410.94      384.14     19.87 o 
  -3   2  18       82.17       73.81     11.52 o 
  -2   2  18      492.40      440.48     25.76 o 
  -1   2  18      934.70      877.54     68.98 o 
   0   2  18      104.32       97.28     10.04 o 
   1   2  18      649.09      598.74     33.19 o 
   2   2  18      549.57      545.82     34.66 o 
   3   2  18       46.92       35.43      9.24 o 
   4   2  18      154.18      135.16     14.38 o 
   5   2  18        6.64       -6.05     11.14 o 
   6   2  18       18.26       -7.16     11.58 o 
  -6   3  18        0.12        3.08     10.10 o 
  -5   3  18      403.89      418.53     30.38 o 
  -4   3  18      749.84      774.15     42.78 o 
  -3   3  18        0.03       -0.44      7.01 o 
  -2   3  18      559.93      517.01     29.58 o 
  -1   3  18     1100.40     1056.39     67.04 o 
   0   3  18       59.59       49.45      8.02 o 
   1   3  18      471.33      470.82     35.60 o 
   2   3  18      413.22      398.04     31.49 o 
   3   3  18      272.65      235.40     17.34 o 
   4   3  18       69.39       47.89     11.85 o 
   5   3  18      566.37      573.55     31.38 o 
   6   3  18      217.91      198.91     22.96 o 
  -5   4  18        0.18        6.95      8.58 o 
  -4   4  18     1018.13     1049.44     58.34 o 
  -3   4  18     1953.42     1979.38     84.09 o 
  -2   4  18       87.29       91.84     16.70 o 
  -1   4  18     1166.46     1059.50     50.92 o 
   0   4  18     1642.46     1597.12     70.10 o 
   1   4  18      432.12      392.52     23.73 o 
   2   4  18      234.67      210.43     17.08 o 
   3   4  18     1266.77     1468.82    106.20 o 
   4   4  18      286.63      260.98     24.28 o 
   5   4  18        0.28      -12.28     12.28 o 
  -5   5  18      570.66      565.69     35.73 o 
  -4   5  18      475.44      454.66     30.70 o 
  -3   5  18       53.44       32.37     12.08 o 
  -2   5  18      885.47      861.28     57.70 o 
  -1   5  18     1490.91     1323.23     92.78 o 
   0   5  18       38.51       37.52     11.77 o 
   1   5  18     1090.00     1050.88     52.04 o 
   2   5  18     1276.22     1256.23     88.69 o 
   3   5  18      158.23      167.30     17.05 o 
   4   5  18      320.65      314.82     24.78 o 
   5   5  18      580.45      603.52     39.09 o 
  -4   6  18        1.88       -8.91      9.28 o 
  -3   6  18      244.43      194.26     18.34 o 
  -2   6  18      206.43      183.85     24.62 o 
  -1   6  18       26.31       15.87     10.30 o 
   0   6  18      335.46      286.84     33.67 o 
   1   6  18      520.72      574.98     56.41 o 
   2   6  18       49.25       47.09     11.33 o 
   3   6  18      239.49      272.04     30.99 o 
   4   6  18      521.82      590.27     40.68 o 
  -2   7  18      106.58       75.50     19.52 o 
  -1   7  18       48.16       33.00     12.70 o 
   0   7  18        6.11       -1.57     11.00 o 
   1   7  18       31.80       33.84     13.71 o 
   2   7  18        7.64        9.51     10.64 o 
  -6   1  19      713.26      827.98     57.45 o 
  -5   1  19      278.66      280.70     16.33 o 
  -4   1  19      306.46      297.04     20.09 o 
  -3   1  19     1096.73     1094.90     46.18 o 
  -2   1  19      757.82      770.79     38.70 o 
  -1   1  19      143.94      127.96     11.87 o 
   0   1  19     1550.49     1529.18     66.97 o 
   1   1  19     1382.05     1401.77     59.85 o 
   2   1  19       94.50       97.14     11.72 o 
   3   1  19     2053.19     2137.84    107.02 o 
   4   1  19     1174.47     1274.75     57.13 o 
   5   1  19      166.41      132.93     16.79 o 
   6   1  19     1267.09     1216.26     56.03 o 
  -6   2  19      103.41      149.18     12.84 o 
  -5   2  19      775.03      821.60     44.82 o 
  -4   2  19     1118.10     1108.75     46.47 o 
  -3   2  19        0.08       -2.64      5.52 o 
  -2   2  19     1507.60     1529.21    120.76 o 
  -1   2  19     1589.46     1615.99     95.73 o 
   0   2  19        0.04       -3.87      6.23 o 
   1   2  19     1684.95     1665.82     86.73 o 
   2   2  19     1353.69     1477.39     72.42 o 
   3   2  19        5.29       -2.41      8.41 o 
   4   2  19     1063.02     1120.94     56.59 o 
   5   2  19      953.41     1018.87     57.08 o 
   6   2  19       38.90       10.26     14.37 o 
  -5   3  19      105.75      103.05      9.44 o 
  -4   3  19      521.21      570.19     32.23 o 
  -3   3  19      674.12      718.97     35.68 o 
  -2   3  19      107.41      102.68     12.35 o 
  -1   3  19      433.93      446.40     40.83 o 
   0   3  19      474.33      420.08     23.17 o 
   1   3  19        0.99        2.83      6.87 o 
   2   3  19      319.34      302.37     32.38 o 
   3   3  19      158.61      177.08     18.00 o 
   4   3  19       34.60       40.42     19.10 o 
   5   3  19       97.84       69.80     13.97 o 
  -5   4  19       45.29       22.03     13.71 o 
  -4   4  19       70.33       73.45     12.65 o 
  -3   4  19       19.62       27.79      7.35 o 
  -2   4  19       16.84        4.27     12.43 o 
  -1   4  19       20.66       11.75      8.03 o 
   0   4  19       48.46       49.38      9.27 o 
   1   4  19        1.92        8.44      7.17 o 
   2   4  19       51.98       52.47     10.60 o 
   3   4  19       11.36        0.61      9.05 o 
   4   4  19       92.04       62.99     13.89 o 
   5   4  19        1.01       -6.03     11.28 o 
  -4   5  19      112.33      101.59     13.98 o 
  -3   5  19       39.20       26.87      9.58 o 
  -2   5  19       98.85       81.39      9.97 o 
  -1   5  19      319.73      307.92     19.95 o 
   0   5  19       35.90       21.62      8.09 o 
   1   5  19        4.34       -4.32     17.42 o 
   2   5  19      120.28      154.24     15.85 o 
   3   5  19      155.38      156.77     26.55 o 
   4   5  19        1.05       -4.07     11.34 o 
  -3   6  19       26.10       24.02     10.41 o 
  -2   6  19      425.55      443.17     51.31 o 
  -1   6  19      405.83      360.29     28.28 o 
   0   6  19        6.67       17.93      8.28 o 
   1   6  19      644.06      626.33     45.84 o 
   2   6  19      526.67      463.46     31.17 o 
  -5   0  20       50.17       55.28     11.28 o 
  -4   0  20     1007.74     1100.05     82.62 o 
  -3   0  20     1676.50     1756.00    116.53 o 
  -2   0  20       27.26       29.62     13.28 o 
  -1   0  20     1518.31     1635.29    106.93 o 
   0   0  20     2515.88     2751.09    231.04 o 
   1   0  20      452.78      416.36     35.40 o 
   2   0  20      761.32      751.96     52.55 o 
   3   0  20     3823.64     4025.12    221.90 o 
   4   0  20      962.44      962.76     65.42 o 
   5   0  20      328.38      352.04     35.09 o 
  -5   1  20      358.97      358.23     26.78 o 
  -4   1  20      107.57       98.14      9.36 o 
  -3   1  20       55.99       69.40      8.26 o 
  -2   1  20      880.49      880.31     74.44 o 
  -1   1  20      535.17      480.67     38.42 o 
   0   1  20      100.76       79.91      9.84 o 
   1   1  20     1916.19     1900.98     92.00 o 
   2   1  20      697.63      747.81     48.90 o 
   3   1  20       23.83       23.08      9.62 o 
   4   1  20     1171.74     1183.11     71.57 o 
   5   1  20      566.68      565.51     32.25 o 
  -5   2  20        5.77        5.16      7.71 o 
  -4   2  20       41.24       43.12      7.60 o 
  -3   2  20       98.23      102.85      9.98 o 
  -2   2  20       36.31       40.81      8.22 o 
  -1   2  20        3.51       -2.18      6.15 o 
   0   2  20       90.23       71.37      9.19 o 
   1   2  20       15.64       -1.78     10.03 o 
   2   2  20        1.47       -4.07      7.16 o 
   3   2  20       44.57       15.11      9.69 o 
   4   2  20        9.70      -10.73     10.73 o 
   5   2  20       28.40        8.65     11.05 o 
  -4   3  20      186.39      199.73     14.10 o 
  -3   3  20       14.74       11.87      6.25 o 
  -2   3  20      606.70      594.08     33.21 o 
  -1   3  20      436.89      449.14     42.54 o 
   0   3  20        0.67       -5.39      5.39 o 
   1   3  20      640.62      670.12     36.09 o 
   2   3  20      424.02      392.80     24.46 o 
   3   3  20        4.08       -6.38      8.70 o 
   4   3  20      259.37      282.69     21.74 o 
  -4   4  20      345.47      320.29     38.13 o 
  -3   4  20      668.51      734.40     46.33 o 
  -2   4  20       34.74       39.33     13.09 o 
  -1   4  20      423.66      447.06     40.25 o 
   0   4  20      774.68      752.20     37.81 o 
   1   4  20       53.58       48.01      9.71 o 
   2   4  20      154.61      140.07     14.22 o 
   3   4  20      449.04      479.66     35.21 o 
   4   4  20      128.10      101.01     25.17 o 
  -3   5  20       13.02        3.47     10.36 o 
  -2   5  20      432.59      395.57     23.36 o 
  -1   5  20      373.07      375.01     32.36 o 
   0   5  20        0.14       -9.06      9.06 o 
   1   5  20      545.86      493.71     47.69 o 
   2   5  20      866.92      847.76     70.98 o 
   3   5  20       45.54       82.13     19.79 o 
  -4   1  21      826.41      897.58     39.52 o 
  -3   1  21      825.06      859.14     40.40 o 
  -2   1  21        2.72        1.35      5.85 o 
  -1   1  21      995.97     1077.45     71.32 o 
   0   1  21     1024.58     1036.47     70.51 o 
   1   1  21        0.09        7.99      6.96 o 
   2   1  21      471.62      548.83     29.88 o 
   3   1  21      653.89      597.50     43.02 o 
   4   1  21      123.59      125.22     15.39 o 
  -4   2  21      256.34      265.74     16.32 o 
  -3   2  21      107.65      120.02     21.80 o 
  -2   2  21     1448.23     1523.45    102.44 o 
  -1   2  21      938.21      922.66     43.69 o 
   0   2  21        4.37       -5.97      5.97 o 
   1   2  21     1297.61     1338.22     66.60 o 
   2   2  21     1569.17     1528.64     66.03 o 
   3   2  21       43.11       48.80     13.10 o 
   4   2  21      914.19      953.99     47.30 o 
  -3   3  21      628.42      648.05     32.47 o 
  -2   3  21      162.72      157.39     13.14 o 
  -1   3  21       68.73       56.26      9.37 o 
   0   3  21      822.48      828.31     66.98 o 
   1   3  21      174.26      158.09     18.78 o 
   2   3  21        5.97        2.99      7.96 o 
   3   3  21      271.38      263.15     37.41 o 
  -2   4  21       34.92       17.80     10.89 o 
  -1   4  21      128.01      119.51     13.97 o 
   0   4  21      107.37      104.94     13.56 o 
   1   4  21        1.19        2.07      7.68 o 
   2   4  21      192.24      165.61     16.57 o 
   0   5  21       94.89       90.04     16.82 o 
  -3   0  22      608.04      672.80     50.47 o 
  -2   0  22      269.95      239.27     22.62 o 
  -1   0  22     1430.46     1444.88    126.81 o 
   0   0  22      967.70     1075.77    119.46 o 
   1   0  22      351.40      369.11     47.82 o 
   2   0  22     1766.74     1871.59    121.86 o 
   3   0  22      447.42      452.15     38.40 o 
  -3   1  22       61.99       41.64      8.18 o 
  -2   1  22      433.55      463.74     38.38 o 
  -1   1  22       96.32      105.27     14.68 o 
   0   1  22      119.21      123.84     12.18 o 
   1   1  22      431.47      456.95     25.74 o 
   2   1  22      541.32      533.43     34.22 o 
   3   1  22       54.07       45.90     10.94 o 
  -2   2  22       65.42       69.76     14.60 o 
  -1   2  22       28.88       32.42      8.15 o 
   0   2  22       72.64       49.20      9.14 o 
   1   2  22       57.49       36.38      9.46 o 
   2   2  22        0.35       -0.59      8.62 o 
  -2   3  22      301.52      371.93     45.45 o 
  -1   3  22       26.61       19.47      7.60 o 
   0   3  22      133.50      131.98     13.13 o 
   1   3  22      449.61      458.81     31.37 o 
   0   1  23      129.16      133.21     19.14 o 
                                                 
