# Supplementary material for: Evaluation of the Bruker SMART X2S: crystallography for the nonspecialist?
Source: J Appl Crystallogr. 2010 Nov 27;44(Pt 1):213–5. doi: 10.1107/S0021889810042561 (PMC3253739; doi:10.1107/S0021889810042561)
Supplement: Supplementary file 4 [file j-44-00213-4_CCDCsup4.hkl]

# 
# h,k,l, Fc-squared, Fo-squared, sigma(Fo-squared) and status flag 
# 
data_4_CCDC 
_shelx_title ' scan_0m_P-1 in P-1' 
_shelx_refln_list_code          4 
_shelx_F_calc_maximum      193.43 
_exptl_crystal_F_000       416.00 
_reflns_d_resolution_high  0.8328 
 
loop_ 
 _symmetry_equiv_pos_as_xyz 
 'x, y, z' 
 '-x, -y, -z' 
 
_cell_length_a     8.5305 
_cell_length_b     9.6211 
_cell_length_c    10.9880 
_cell_angle_alpha  72.593 
_cell_angle_beta   78.780 
_cell_angle_gamma  83.039 
 
_shelx_F_squared_multiplier     1.000 
 
loop_ 
 _refln_index_h 
 _refln_index_k 
 _refln_index_l 
 _refln_F_squared_calc 
 _refln_F_squared_meas 
 _refln_F_squared_sigma 
 _refln_observed_status 
   1   0   0        2.85        0.48      0.23 o 
   2   0   0    29273.96    27587.73    452.22 o 
   3   0   0     1062.72     1066.22     13.04 o 
   4   0   0     1777.37     1911.75     25.14 o 
   5   0   0        0.04        3.45      1.73 o 
   6   0   0      116.38      121.35      4.33 o 
   7   0   0       49.17       53.62      3.68 o 
   8   0   0      299.03      299.98     16.19 o 
   9   0   0       30.35       44.73      8.10 o 
  10   0   0      163.00      185.08     15.04 o 
  -9   1   0       75.00       76.73      9.64 o 
  -8   1   0      673.65      684.30     19.97 o 
  -7   1   0        9.25        8.15      2.29 o 
  -6   1   0     1136.04     1116.24     17.86 o 
  -5   1   0        0.31        0.45      1.22 o 
  -4   1   0     1656.49     1661.61     22.27 o 
  -3   1   0        3.62       10.91      1.59 o 
  -2   1   0    13875.57    13629.30    181.43 o 
  -1   1   0      179.41      233.79      4.16 o 
   0   1   0     7637.08        0.09      0.19 o 
   1   1   0      222.70      202.68      6.15 o 
   2   1   0     4946.55     5084.83     61.84 o 
   3   1   0     1388.19     1371.31     16.36 o 
   4   1   0     1941.78     1952.69     25.55 o 
   5   1   0       32.60       28.44      2.77 o 
   6   1   0     1944.55     1979.62     39.12 o 
   7   1   0       29.88       29.05      3.10 o 
   8   1   0      550.61      606.31     17.31 o 
   9   1   0        1.33       -1.16      5.40 o 
  10   1   0      221.88      215.54     15.81 o 
  -9   2   0      151.86      145.82      9.63 o 
  -8   2   0      650.38      676.38     28.34 o 
  -7   2   0      343.02      322.15     12.50 o 
  -6   2   0     1621.98     1734.89     39.09 o 
  -5   2   0      957.66     1019.46     24.63 o 
  -4   2   0     3099.57     3221.92     65.10 o 
  -3   2   0     2663.26     2773.69     49.58 o 
  -2   2   0      806.41      827.21     13.05 o 
  -1   2   0       71.53       79.04      3.36 o 
   0   2   0     1840.91     1877.83     21.64 o 
   1   2   0     2510.27     2633.61     39.79 o 
   2   2   0     2178.65     2188.99     25.13 o 
   3   2   0      705.78      696.05     12.56 o 
   4   2   0     5222.25     5393.98     74.43 o 
   5   2   0       64.21       65.17      2.78 o 
   6   2   0     1692.09     1737.05     30.18 o 
   7   2   0       46.44       39.91      3.03 o 
   8   2   0      739.44      728.18     20.15 o 
   9   2   0       12.32        8.07      4.22 o 
  -9   3   0      405.50      412.41     16.68 o 
  -8   3   0      309.90      334.78     14.16 o 
  -7   3   0     1713.38     1650.08     51.09 o 
  -6   3   0     1127.03     1188.90     29.54 o 
  -5   3   0     2802.34     2720.40     57.64 o 
  -4   3   0     1871.27     1966.38     42.54 o 
  -3   3   0      421.94      348.66     10.77 o 
  -2   3   0     1412.73     1402.79     19.73 o 
  -1   3   0      257.11      289.68      5.93 o 
   0   3   0      262.65      249.36      4.27 o 
   1   3   0       53.91       51.57      3.11 o 
   2   3   0     2355.38     2413.68     32.77 o 
   3   3   0     3344.76     3412.36     49.87 o 
   4   3   0     2490.97     2495.01     41.60 o 
   5   3   0     2128.60     2312.42     60.37 o 
   6   3   0     2169.50     2115.35     36.19 o 
   7   3   0      809.32      857.02     22.62 o 
   8   3   0      749.11      729.02     29.11 o 
   9   3   0       66.08       73.07      7.19 o 
  -9   4   0      253.25      235.47     13.55 o 
  -8   4   0       26.98       18.58      5.40 o 
  -7   4   0      618.16      602.13     19.52 o 
  -6   4   0      239.83      252.80     11.20 o 
  -5   4   0     1187.65     1201.17     29.92 o 
  -4   4   0      764.78      791.95     37.98 o 
  -3   4   0     1075.99     1104.13     20.87 o 
  -2   4   0     1267.65     1277.17     22.65 o 
  -1   4   0     1028.13     1039.22     16.86 o 
   0   4   0     1510.86     1499.01     21.52 o 
   1   4   0     1050.83     1019.08     24.26 o 
   2   4   0     2276.06     2262.78     37.81 o 
   3   4   0     1397.64     1334.21     23.60 o 
   4   4   0     1510.75     1629.65     24.36 o 
   5   4   0     1897.63     1902.37     32.90 o 
   6   4   0      324.33      330.54     11.85 o 
   7   4   0      660.80      683.18     19.76 o 
   8   4   0      201.41      191.35      9.99 o 
   9   4   0      161.80      153.21     10.03 o 
  -8   5   0        0.56       -2.45      4.79 o 
  -7   5   0      232.54      231.96     12.03 o 
  -6   5   0       19.00       16.46      4.75 o 
  -5   5   0      400.51      395.45     21.59 o 
  -4   5   0      108.25      114.33      7.34 o 
  -3   5   0     2463.07     2543.89     37.74 o 
  -2   5   0      726.08      721.09     13.06 o 
  -1   5   0     3701.07     3680.40     69.73 o 
   0   5   0     2985.69     3154.96     53.21 o 
   1   5   0     4044.86     3955.42     97.03 o 
   2   5   0     1362.69     1403.81     22.25 o 
   3   5   0     1405.86     1416.61     22.53 o 
   4   5   0       78.93       78.61      3.74 o 
   5   5   0      398.59      408.62     10.61 o 
   6   5   0       12.26        5.73      3.28 o 
   7   5   0      208.11      222.73     10.47 o 
   8   5   0        6.51        9.67      4.44 o 
   9   5   0       83.82       73.98      8.06 o 
  -8   6   0        0.51        3.86     13.11 o 
  -7   6   0      103.51      113.10      9.87 o 
  -6   6   0        6.07        6.65      4.82 o 
  -5   6   0      407.22      406.65     24.29 o 
  -4   6   0       61.87       54.44      5.35 o 
  -3   6   0     1679.50     1760.08     27.84 o 
  -2   6   0      106.41      115.15      6.87 o 
  -1   6   0     7738.18     8135.57    131.08 o 
   0   6   0      465.96      512.64     17.49 o 
   1   6   0     5499.05     5641.52     92.36 o 
   2   6   0        2.85        9.55      4.29 o 
   3   6   0     1370.65     1391.62     40.46 o 
   4   6   0        9.91        7.90      2.38 o 
   5   6   0      152.76      152.36      6.91 o 
   6   6   0       55.14       49.29      7.33 o 
   7   6   0      157.69      147.64     18.12 o 
   8   6   0       31.62       36.29     11.76 o 
  -7   7   0      396.56      438.31     19.18 o 
  -6   7   0        2.04       -4.28      4.79 o 
  -5   7   0      386.71      401.27     16.39 o 
  -4   7   0        2.72        1.54      5.21 o 
  -3   7   0     1912.61     2012.21     53.95 o 
  -2   7   0      309.17      305.69      9.63 o 
  -1   7   0     2333.77     2460.28     44.40 o 
   0   7   0      129.80      120.20      6.22 o 
   1   7   0     2123.23     2200.95     40.20 o 
   2   7   0      120.14      111.95      6.14 o 
   3   7   0      717.06      692.62     16.66 o 
   4   7   0       28.52       25.28      3.97 o 
   5   7   0      690.36      718.37     20.62 o 
   6   7   0       43.12       54.22      6.39 o 
   7   7   0      344.42      343.72     20.44 o 
   8   7   0        2.35        0.67      4.99 o 
  -6   8   0      220.81      216.38     13.83 o 
  -5   8   0      566.48      509.03     19.76 o 
  -4   8   0      374.11      362.31     16.17 o 
  -3   8   0      116.50      102.90      6.22 o 
  -2   8   0        1.14        0.25      2.70 o 
  -1   8   0       65.61       75.58      5.54 o 
   0   8   0        1.50        1.44      2.73 o 
   1   8   0       69.03       65.00      5.53 o 
   2   8   0        3.46        0.70      3.10 o 
   3   8   0     1311.85     1335.35     28.02 o 
   4   8   0       61.70       61.58      5.81 o 
   5   8   0     1344.69     1355.40     34.58 o 
   6   8   0        3.48        9.25      6.55 o 
   7   8   0      632.14      642.51     21.73 o 
  -5   9   0      129.77      115.55     10.71 o 
  -4   9   0      184.32      191.34     12.73 o 
  -3   9   0      121.35      145.67     16.39 o 
  -2   9   0       40.32       33.74      4.85 o 
  -1   9   0        8.55       10.56      3.71 o 
   0   9   0       29.14       26.19      4.54 o 
   1   9   0      286.29      299.76     17.68 o 
   2   9   0      624.73      631.57     17.05 o 
   3   9   0      411.44      414.25     13.59 o 
   4   9   0      531.12      505.76     15.48 o 
   5   9   0      515.49      503.63     18.50 o 
   6   9   0      342.01      347.97     15.91 o 
  -3  10   0      181.48      173.05     13.50 o 
  -2  10   0      251.21      255.83     10.98 o 
  -1  10   0      635.82      644.66     17.85 o 
   0  10   0      320.14      319.92     12.25 o 
   1  10   0      614.60      641.61     18.04 o 
   2  10   0      230.98      242.26     13.79 o 
   3  10   0      358.12      347.68     24.78 o 
   4  10   0      440.49      424.14     32.58 o 
  -4 -10   1      315.73      352.03     20.82 o 
  -3 -10   1      252.97      226.69     11.11 o 
  -2 -10   1      350.51      346.17     13.19 o 
  -1 -10   1      624.77      620.17     18.08 o 
   0 -10   1      266.42      259.17     11.31 o 
   1 -10   1      445.62      444.00     14.92 o 
   2 -10   1      392.00      349.12     17.16 o 
   3 -10   1      173.89      171.79     22.36 o 
  -5  -9   1      418.80      418.12     17.12 o 
  -4  -9   1      378.31      336.67     12.80 o 
  -3  -9   1      768.92      778.07     25.80 o 
  -2  -9   1       32.39       40.74     10.60 o 
  -1  -9   1      377.05      383.56     12.87 o 
   0  -9   1      101.56       87.38      6.61 o 
   1  -9   1      340.11      331.22     14.27 o 
   2  -9   1      542.31      535.72     26.39 o 
   3  -9   1      240.35      233.41     15.62 o 
   4  -9   1      912.84      987.86     30.73 o 
  -6  -8   1      157.02      151.31     10.34 o 
  -5  -8   1      566.78      595.42     19.91 o 
  -4  -8   1       14.98       12.95      4.11 o 
  -3  -8   1        2.70       -0.29      3.89 o 
  -2  -8   1        1.37       -2.51      2.81 o 
  -1  -8   1        4.13        1.12      3.04 o 
   0  -8   1        7.74        2.22      2.89 o 
   1  -8   1      172.20      164.36     11.84 o 
   2  -8   1      224.21      213.45      8.67 o 
   3  -8   1      955.51      951.32     21.50 o 
   4  -8   1      406.77      410.09     17.04 o 
   5  -8   1      977.08      989.18     30.01 o 
   6  -8   1      306.64      286.55     33.55 o 
  -7  -7   1      645.27      661.67     21.49 o 
  -6  -7   1       65.48       51.05     10.80 o 
  -5  -7   1      797.16      814.64     19.51 o 
  -4  -7   1        8.97       12.97      3.81 o 
  -3  -7   1     2177.96     2279.56     42.22 o 
  -2  -7   1      118.68      109.30      6.51 o 
  -1  -7   1     2238.10     2325.10     42.60 o 
   0  -7   1      625.40      651.58     15.94 o 
   1  -7   1     1577.05     1585.95     30.95 o 
   2  -7   1      157.61      138.23     12.59 o 
   3  -7   1      733.44      765.32     17.71 o 
   4  -7   1       56.74       42.50      6.48 o 
   5  -7   1      869.80      871.40     40.10 o 
   6  -7   1       53.62       44.11      7.43 o 
   7  -7   1      570.17      560.19     21.68 o 
  -8  -6   1       29.67       22.54      6.02 o 
  -7  -6   1      103.96       97.54      8.13 o 
  -6  -6   1       23.22       15.49      4.44 o 
  -5  -6   1      735.74      785.45     22.56 o 
  -4  -6   1        1.29        0.04      2.96 o 
  -3  -6   1     3162.97     3235.22     67.57 o 
  -2  -6   1      716.72      727.17     16.61 o 
  -1  -6   1     6034.38     6248.50    102.19 o 
   0  -6   1      450.39      408.23     13.38 o 
   1  -6   1     3347.74     3550.65     60.76 o 
   2  -6   1       22.71       19.78      3.93 o 
   3  -6   1     1859.06     1924.98     30.49 o 
   4  -6   1       49.92       47.12      3.41 o 
   5  -6   1      784.89      827.86     24.46 o 
   6  -6   1        5.44        2.74      4.25 o 
   7  -6   1      329.75      331.12     15.24 o 
  -8  -5   1        0.36        0.36      4.17 o 
  -7  -5   1      210.07      191.52     10.28 o 
  -6  -5   1       90.37       85.37      6.22 o 
  -5  -5   1      714.97      669.58     20.13 o 
  -4  -5   1      160.12      161.84      5.29 o 
  -3  -5   1     3439.64     3467.12     57.56 o 
  -2  -5   1      204.47      220.48      6.92 o 
  -1  -5   1     5464.90     5553.89    108.76 o 
   0  -5   1       87.36       78.87      6.05 o 
   1  -5   1     5231.54     5418.78     88.47 o 
   2  -5   1       14.55       10.27      2.62 o 
   3  -5   1     1102.16     1214.34     19.95 o 
   4  -5   1      119.00      103.25      7.47 o 
   5  -5   1      129.36      162.51     11.57 o 
   6  -5   1       42.72       47.36      6.00 o 
   7  -5   1      200.89      211.17     17.74 o 
   8  -5   1       11.59       10.46      5.27 o 
  -9  -4   1      207.40      237.96     24.87 o 
  -8  -4   1      134.91      110.05     16.97 o 
  -7  -4   1      822.24      816.48     22.83 o 
  -6  -4   1      307.07      297.97     18.25 o 
  -5  -4   1     1450.01     1466.19     25.65 o 
  -4  -4   1      441.99      425.33      8.45 o 
  -3  -4   1     1426.54     1475.37     25.06 o 
  -2  -4   1     1437.81     1415.11     21.66 o 
  -1  -4   1     1719.79     1669.80     28.78 o 
   0  -4   1     2917.17     3124.34     44.82 o 
   1  -4   1     2619.06     2638.12     47.14 o 
   2  -4   1      416.83      436.95     12.91 o 
   3  -4   1     2170.42     2201.56     32.68 o 
   4  -4   1       13.48       16.06      3.19 o 
   5  -4   1     1114.40     1101.52     27.87 o 
   6  -4   1        0.25       -1.61      3.16 o 
   7  -4   1      556.16      549.84     18.26 o 
   8  -4   1        5.93        3.28      4.25 o 
   9  -4   1      249.90      239.81     13.48 o 
  -9  -3   1      365.54      395.62     36.24 o 
  -8  -3   1      568.54      544.70     56.87 o 
  -7  -3   1     1243.77     1223.81     39.14 o 
  -6  -3   1      828.85      796.63     17.91 o 
  -5  -3   1     1183.86     1248.64     19.75 o 
  -4  -3   1     1105.20     1145.97     18.01 o 
  -3  -3   1      115.82      143.73      4.56 o 
  -2  -3   1      525.95      508.24      8.89 o 
  -1  -3   1      513.10      601.19      8.20 o 
   0  -3   1      236.54      224.78      7.56 o 
   1  -3   1     1176.79     1104.34     16.70 o 
   2  -3   1     1157.60     1219.66     16.58 o 
   3  -3   1     5591.71     5641.80     78.64 o 
   4  -3   1     1765.94     1776.85     38.88 o 
   5  -3   1     4105.61     4230.99     85.53 o 
   6  -3   1      638.14      635.10     36.24 o 
   7  -3   1     1067.21     1014.94     26.96 o 
   8  -3   1      169.02      174.31     10.27 o 
   9  -3   1      179.13      188.53     11.62 o 
  -9  -2   1       49.91       51.42      6.54 o 
  -8  -2   1      715.74      688.89     19.85 o 
  -7  -2   1      400.30      385.31     11.66 o 
  -6  -2   1     1778.77     1831.76     28.08 o 
  -5  -2   1      380.69      355.20      7.50 o 
  -4  -2   1      740.56      670.40     11.43 o 
  -3  -2   1      621.67      684.31     11.21 o 
  -2  -2   1        2.48        5.30      0.91 o 
  -1  -2   1      625.93      617.72      8.06 o 
   0  -2   1      435.39      504.54     10.30 o 
   1  -2   1     2622.37     2544.65     31.56 o 
   2  -2   1     1658.46     1637.30     19.31 o 
   3  -2   1     2247.17     2360.05     40.57 o 
   4  -2   1     3929.60     4067.92     80.74 o 
   5  -2   1     1237.38     1207.32     28.06 o 
   6  -2   1     1550.14     1591.58     37.40 o 
   7  -2   1      668.22      669.16     19.45 o 
   8  -2   1      280.17      292.48     12.39 o 
   9  -2   1      263.64      281.97     38.37 o 
  -9  -1   1        4.67        6.94      5.78 o 
  -8  -1   1      625.05      631.83     18.26 o 
  -7  -1   1      170.27      171.04      7.13 o 
  -6  -1   1      921.44      925.82     16.08 o 
  -5  -1   1        8.95        9.63      1.95 o 
  -4  -1   1     2532.23     2722.57     39.93 o 
  -3  -1   1       37.02       22.98      1.40 o 
  -2  -1   1     3375.86     3632.00     40.90 o 
  -1  -1   1      430.16      492.13      7.27 o 
   0  -1   1     3578.21     3667.42     49.50 o 
   1  -1   1      169.99      187.22      3.48 o 
   2  -1   1     1670.48     1665.97     19.28 o 
   3  -1   1      273.70      255.09      3.88 o 
   4  -1   1     2682.70     2554.86     29.45 o 
   5  -1   1       38.21       42.55      1.85 o 
   6  -1   1     1810.57     1828.09     27.25 o 
   7  -1   1       56.15       59.55      4.40 o 
   8  -1   1      557.93      551.77     17.18 o 
   9  -1   1      151.64      142.66     11.57 o 
  -9   0   1        6.50        6.17      5.78 o 
  -8   0   1       75.85       77.12      8.87 o 
  -7   0   1        8.72        5.58      2.40 o 
  -6   0   1      900.55      937.84     18.47 o 
  -5   0   1      110.04      118.63      4.69 o 
  -4   0   1     7218.72     7390.97     91.35 o 
  -3   0   1      150.35      148.91      4.07 o 
  -2   0   1    37414.39    36079.33    626.64 o 
  -1   0   1     1490.91     1488.54     26.27 o 
   0   0   1    16466.07        0.31      0.18 o 
   1   0   1       59.97        0.00      0.39 o 
   2   0   1     2634.99     2631.11     29.56 o 
   3   0   1       27.69       34.97      1.38 o 
   4   0   1      913.51      940.96     11.75 o 
   5   0   1       44.02       47.92      2.17 o 
   6   0   1      684.11      702.88     10.89 o 
   7   0   1       24.43       23.03      2.84 o 
   8   0   1      580.26      651.63     26.22 o 
   9   0   1       62.51       47.43      8.10 o 
  10   0   1      213.31      235.20     16.58 o 
  -9   1   1        6.07       10.41      6.55 o 
  -8   1   1      334.47      330.43     12.90 o 
  -7   1   1       87.42       79.34      5.89 o 
  -6   1   1      893.64      893.85     15.26 o 
  -5   1   1       75.75       64.07      2.94 o 
  -4   1   1     6831.67     6820.58     84.70 o 
  -3   1   1      110.71       92.03      2.43 o 
  -2   1   1    14000.11    14148.08    155.85 o 
  -1   1   1      322.36      327.27      5.01 o 
   1   1   1      164.48      139.80      3.69 o 
   2   1   1     3445.61     3600.51     48.77 o 
   3   1   1      231.20      250.26      4.14 o 
   4   1   1      985.44     1009.61     12.46 o 
   5   1   1      187.34      201.10      4.14 o 
   6   1   1      410.14      419.00      7.90 o 
   7   1   1       11.79       11.15      2.00 o 
   8   1   1      259.53      255.85      9.68 o 
   9   1   1       57.19       38.17      7.33 o 
  10   1   1      251.39      272.61     16.97 o 
  -9   2   1      118.36       93.99      8.33 o 
  -8   2   1      571.13      599.39     21.40 o 
  -7   2   1      135.80      136.65      8.15 o 
  -6   2   1     1135.94     1158.66     18.46 o 
  -5   2   1      590.56      620.26     10.67 o 
  -4   2   1      210.11      170.22      5.40 o 
  -3   2   1     1281.86     1311.58     20.49 o 
  -2   2   1       38.35       30.18      2.46 o 
  -1   2   1    11469.53    11915.60    146.77 o 
   0   2   1      788.01      779.86      9.71 o 
   1   2   1     6156.68     6139.13     92.36 o 
   2   2   1     5401.44     5554.69    100.02 o 
   3   2   1        0.36        1.44      1.17 o 
   4   2   1     4466.85     4632.62     76.40 o 
   5   2   1       90.65       77.55      4.61 o 
   6   2   1     2640.07     2600.89     53.58 o 
   7   2   1       18.01       16.97      1.96 o 
   8   2   1     1227.21     1244.37     42.22 o 
   9   2   1      168.43      164.92      8.86 o 
  10   2   1      235.52      207.44     15.04 o 
  -9   3   1      493.73      482.89     18.15 o 
  -8   3   1      556.72      597.42     19.91 o 
  -7   3   1     1151.32     1138.36     48.97 o 
  -6   3   1     1089.15     1109.72     27.96 o 
  -5   3   1      903.59      908.71     23.44 o 
  -4   3   1      978.46     1036.50     25.20 o 
  -3   3   1      852.79      860.38     13.71 o 
  -2   3   1      114.21      109.37      2.68 o 
  -1   3   1      197.92      188.38      5.32 o 
   0   3   1     1070.27     1118.96     14.03 o 
   1   3   1      461.91      405.68      6.10 o 
   2   3   1     1950.73     1993.43     25.23 o 
   3   3   1     2283.99     2323.45     33.04 o 
   4   3   1     3489.94     3244.99    150.38 o 
   5   3   1     1755.07     1754.41     37.48 o 
   6   3   1     2320.46     2230.42    106.23 o 
   7   3   1      417.27      390.16     12.74 o 
   8   3   1      561.44      551.49     22.94 o 
   9   3   1       49.74       46.67      5.74 o 
  10   3   1      147.83      117.60     12.34 o 
  -9   4   1      390.74      351.65     26.61 o 
  -8   4   1      245.86      238.75     16.00 o 
  -7   4   1      897.61      900.22     25.75 o 
  -6   4   1      414.68      411.95     14.97 o 
  -5   4   1     1307.54     1336.89     32.60 o 
  -4   4   1      285.35      251.40     14.65 o 
  -3   4   1      696.40      673.17     11.56 o 
  -2   4   1      761.53      752.68     16.81 o 
  -1   4   1      277.94      259.90      5.90 o 
   0   4   1     1630.00     1692.32     33.62 o 
   1   4   1     2681.80     2709.23     35.03 o 
   2   4   1     2525.77     2609.08     37.46 o 
   3   4   1     7258.50     7490.32    102.90 o 
   4   4   1     2601.35     2797.50     39.97 o 
   5   4   1     3018.30     3150.70    133.22 o 
   6   4   1     1332.04     1264.05     29.81 o 
   7   4   1      363.65      400.45     19.66 o 
   8   4   1      600.60      585.61     18.01 o 
   9   4   1       71.78       71.27      7.13 o 
  -8   5   1        5.73        4.81      5.98 o 
  -7   5   1      279.22      276.74     13.41 o 
  -6   5   1       20.84       21.98      5.06 o 
  -5   5   1     1506.49     1585.35     38.07 o 
  -4   5   1      676.61      710.11     32.77 o 
  -3   5   1     3215.61     3171.69     46.19 o 
  -2   5   1     2231.06     2292.32     34.33 o 
  -1   5   1     3747.65     3785.25     54.52 o 
   0   5   1     1385.91     1410.10     25.88 o 
   1   5   1     3065.12     3117.81     66.61 o 
   2   5   1      195.14      206.90      5.46 o 
   3   5   1     1262.80     1291.44     23.60 o 
   4   5   1       13.95       19.42      2.45 o 
   5   5   1      474.03      475.77     10.89 o 
   6   5   1       50.57       53.17     10.03 o 
   7   5   1      311.96      341.91     12.95 o 
   8   5   1      229.91      237.59     11.09 o 
   9   5   1      192.04      212.31     13.50 o 
  -8   6   1        1.03      -10.41     11.57 o 
  -7   6   1      344.13      358.01     16.19 o 
  -6   6   1        9.66       14.30      5.59 o 
  -5   6   1     1286.55     1347.57     34.83 o 
  -4   6   1       44.44       35.71      5.67 o 
  -3   6   1     4211.39     4353.84     64.96 o 
  -2   6   1       32.89       40.97      3.01 o 
  -1   6   1     4728.13     4694.73     77.95 o 
   0   6   1       15.63       14.31      2.70 o 
   1   6   1     2213.49     2196.64     38.99 o 
   2   6   1       56.37       53.03      4.77 o 
   3   6   1      371.71      395.53     12.88 o 
   4   6   1       94.34       83.87      4.01 o 
   5   6   1      200.25      227.04      7.92 o 
   6   6   1       39.86       40.34      7.13 o 
   7   6   1      325.26      353.25     13.71 o 
   8   6   1       62.30       55.97      6.95 o 
   9   6   1      244.09      249.08     16.58 o 
  -7   7   1      277.16      312.13     33.35 o 
  -6   7   1        0.68        2.85     10.41 o 
  -5   7   1     1374.21     1412.27     66.32 o 
  -4   7   1      222.26      208.77     27.76 o 
  -3   7   1     3277.88     3354.55     58.22 o 
  -2   7   1      437.34      444.56     11.95 o 
  -1   7   1     4593.99     4696.71     89.33 o 
   0   7   1       59.93       47.78      4.30 o 
   1   7   1     2183.34     2246.03     40.70 o 
   2   7   1      174.31      171.40      7.18 o 
   3   7   1      511.92      532.28     13.60 o 
   4   7   1      358.22      360.71     12.13 o 
   5   7   1      306.29      317.17     10.05 o 
   6   7   1       99.20       96.01      7.56 o 
   7   7   1      258.61      265.29     16.58 o 
   8   7   1       13.48       11.06      5.04 o 
  -6   8   1       18.71       17.21      9.06 o 
  -5   8   1      195.55      177.48     23.33 o 
  -4   8   1       25.52       23.10      5.40 o 
  -3   8   1      252.64      246.52     11.24 o 
  -2   8   1        0.38        1.73      2.55 o 
  -1   8   1      215.35      218.86      8.57 o 
   0   8   1       37.06       34.30      5.64 o 
   1   8   1      670.34      667.90     18.25 o 
   2   8   1       44.66       39.25      4.57 o 
   3   8   1     1443.91     1461.85     30.05 o 
   4   8   1        3.46        6.79      3.51 o 
   5   8   1     1259.30     1306.34     33.16 o 
   6   8   1        3.22        0.61      4.17 o 
   7   8   1      548.95      527.70     18.80 o 
  -5   9   1      137.54      149.85     18.32 o 
  -4   9   1       90.92       96.81     14.84 o 
  -3   9   1       48.90       54.98      7.88 o 
  -2   9   1       21.09       15.18      3.84 o 
  -1   9   1      182.74      198.72     11.96 o 
   0   9   1       92.27       91.74      6.60 o 
   1   9   1      599.75      614.22     21.81 o 
   2   9   1      156.43      151.31      9.58 o 
   3   9   1      971.48      991.80     23.03 o 
   4   9   1      130.20      132.14      9.06 o 
   5   9   1      850.49      875.09     25.80 o 
   6   9   1      100.17      110.28     13.30 o 
  -3  10   1      290.83      319.85     26.99 o 
  -2  10   1       56.70       54.42      5.96 o 
  -1  10   1      450.70      441.01     14.24 o 
   0  10   1      237.29      239.32     13.97 o 
   1  10   1      344.41      342.06     12.37 o 
   2  10   1      868.82      901.80     22.32 o 
   3  10   1      124.59      117.06      8.01 o 
   4  10   1      752.19      800.81     24.65 o 
   5  10   1       77.30       92.03     13.30 o 
  -1  11   1      225.29      239.98     17.67 o 
   0  11   1      453.58      490.93     21.88 o 
   1  11   1       73.32       79.05      7.41 o 
   2  11   1      262.38      282.63     15.72 o 
  -2 -10   2      561.44      520.69     16.74 o 
  -1 -10   2      322.84      290.70     12.39 o 
   0 -10   2      540.51      528.30     26.28 o 
   1 -10   2      116.75      132.23      8.82 o 
   2 -10   2      302.87      325.58     20.63 o 
  -5  -9   2      261.68      266.98     15.62 o 
  -4  -9   2       81.49       74.74     12.72 o 
  -3  -9   2      369.14      340.26     12.99 o 
  -2  -9   2       42.96       45.22      5.96 o 
  -1  -9   2      313.19      326.37     12.12 o 
   0  -9   2      259.55      244.15     16.29 o 
   1  -9   2      356.77      341.93     13.38 o 
   2  -9   2      589.43      618.79     17.26 o 
   3  -9   2      113.35      114.17     10.24 o 
   4  -9   2      683.65      715.42     44.34 o 
  -6  -8   2       67.95       64.41      8.06 o 
  -5  -8   2      184.99      182.66     11.19 o 
  -4  -8   2       27.21       23.40      4.74 o 
  -3  -8   2       24.02       27.24      4.82 o 
  -2  -8   2        0.74       -1.38      3.02 o 
  -1  -8   2      105.71       99.83      6.81 o 
   0  -8   2       54.06       51.09      5.59 o 
   1  -8   2      448.76      447.13     13.58 o 
   2  -8   2      789.72      750.15     20.13 o 
   3  -8   2      927.27      935.50     21.74 o 
   4  -8   2      612.04      575.33     21.17 o 
   5  -8   2      436.09      423.54     34.51 o 
  -7  -7   2      379.43      387.10     16.49 o 
  -6  -7   2        1.73       -0.36      4.06 o 
  -5  -7   2      496.66      512.37     36.44 o 
  -4  -7   2        9.42        5.15      3.02 o 
  -3  -7   2      506.01      587.07     18.32 o 
  -2  -7   2       15.38       11.27      4.43 o 
  -1  -7   2      603.34      645.89     16.34 o 
   0  -7   2       58.99       59.81      5.62 o 
   1  -7   2     1648.55     1636.92     38.41 o 
   2  -7   2       65.09       62.05      5.06 o 
   3  -7   2     1806.73     1721.81     33.54 o 
   4  -7   2      182.18      197.89     11.41 o 
   5  -7   2     1598.29     1616.74     41.39 o 
   6  -7   2       97.94       87.53     11.76 o 
  -8  -6   2       42.07       67.48     10.41 o 
  -7  -6   2      501.62      518.25     18.52 o 
  -6  -6   2        3.72        8.72      4.06 o 
  -5  -6   2     1733.85     1778.27     43.16 o 
  -4  -6   2      470.56      486.31     12.41 o 
  -3  -6   2     3746.12     3919.58     65.69 o 
  -2  -6   2      957.44      971.29     19.66 o 
  -1  -6   2     4175.35     4347.61     71.81 o 
   0  -6   2       54.19       51.20      4.28 o 
   1  -6   2     1471.00     1519.22     29.31 o 
   2  -6   2       95.97       92.10      5.28 o 
   3  -6   2      755.99      771.82     17.37 o 
   4  -6   2      321.64      324.42      9.50 o 
   5  -6   2      311.01      270.58     18.89 o 
   6  -6   2        4.47       -1.28      4.52 o 
   7  -6   2      471.69      486.60     18.74 o 
  -8  -5   2       34.28       30.61      8.29 o 
  -7  -5   2      144.68      158.66      9.90 o 
  -6  -5   2       30.33       28.80      5.79 o 
  -5  -5   2     1327.91     1340.40     37.87 o 
  -4  -5   2      114.90      111.08      6.44 o 
  -3  -5   2     5371.43     5466.83     88.83 o 
  -2  -5   2      509.03      499.60     11.66 o 
  -1  -5   2     6633.62     6720.89    107.61 o 
   0  -5   2       85.66       77.98      4.20 o 
   1  -5   2     2911.85     3074.86     64.78 o 
   2  -5   2       16.40       16.49      2.81 o 
   3  -5   2      232.82      233.33      6.36 o 
   4  -5   2       42.82       39.18      4.12 o 
   5  -5   2      702.81      728.89     21.33 o 
   6  -5   2       31.10       26.75      5.36 o 
   7  -5   2      524.35      537.16     20.24 o 
   8  -5   2        0.00       -0.58      4.62 o 
  -8  -4   2       65.46       64.90      7.90 o 
  -7  -4   2      526.39      504.35     22.94 o 
  -6  -4   2      361.03      363.61     14.63 o 
  -5  -4   2     1238.65     1221.65     23.57 o 
  -4  -4   2     1406.96     1395.77     35.09 o 
  -3  -4   2     3141.14     3201.14     53.39 o 
  -2  -4   2     1716.47     1694.21     29.81 o 
  -1  -4   2     3848.22     3844.27     62.68 o 
   0  -4   2      538.13      588.75     12.31 o 
   1  -4   2      947.15      852.57     14.40 o 
   2  -4   2       44.41       44.73      2.84 o 
   3  -4   2      942.33      969.24     16.29 o 
   4  -4   2       68.50       77.90      3.60 o 
   5  -4   2      586.53      596.71     21.21 o 
   6  -4   2        0.62        1.17      3.54 o 
   7  -4   2      766.87      727.19     21.89 o 
   8  -4   2      106.83       95.33      8.38 o 
   9  -4   2      308.97      298.32     23.71 o 
  -9  -3   2      487.53      467.07     17.12 o 
  -8  -3   2      396.16      386.44     15.04 o 
  -7  -3   2      573.54      586.64     13.74 o 
  -6  -3   2      578.14      578.68     13.35 o 
  -5  -3   2      222.10      212.22      6.04 o 
  -4  -3   2      541.27      498.43      9.74 o 
  -3  -3   2      200.21      170.03      4.70 o 
  -2  -3   2      672.13      616.80     17.02 o 
  -1  -3   2     1346.73     1404.76     21.25 o 
   0  -3   2     2925.28     2990.46     34.53 o 
   1  -3   2     7430.78     7752.59    112.04 o 
   2  -3   2     4572.46     4937.67     60.61 o 
   3  -3   2     7425.53     7604.16     92.92 o 
   4  -3   2      513.30      639.96     10.73 o 
   5  -3   2     3002.47     3001.53     62.79 o 
   6  -3   2       97.34       96.57      6.74 o 
   7  -3   2      425.21      416.31     14.76 o 
   8  -3   2       76.06       89.28     17.54 o 
   9  -3   2      175.54      182.89     11.26 o 
  -9  -2   2      102.56      104.90      9.06 o 
  -8  -2   2      760.48      721.42     21.18 o 
  -7  -2   2      277.29      287.13     10.42 o 
  -6  -2   2     1088.52     1052.52     20.65 o 
  -5  -2   2      520.81      567.31     10.97 o 
  -4  -2   2      253.00      254.09      6.11 o 
  -3  -2   2      917.33      979.13     22.08 o 
  -2  -2   2      116.23       98.79      2.87 o 
  -1  -2   2     1345.08     1368.07     17.24 o 
   0  -2   2     3440.19     3509.10     41.62 o 
   1  -2   2     6319.61     6344.19     76.88 o 
   2  -2   2     6349.65     6362.11     91.48 o 
   3  -2   2     6424.52     6718.50     82.03 o 
   4  -2   2     2575.92     2600.03     32.97 o 
   5  -2   2     2268.67     2291.98     48.36 o 
   6  -2   2      734.10      714.17     25.45 o 
   7  -2   2      747.58      748.94     37.02 o 
   8  -2   2      207.24      206.01     10.80 o 
   9  -2   2      219.88      205.22     16.77 o 
  -9  -1   2        0.01        5.78      6.55 o 
  -8  -1   2      590.72      621.70     18.79 o 
  -7  -1   2      118.52      110.90      5.70 o 
  -6  -1   2      560.43      597.84     20.13 o 
  -5  -1   2      574.99      543.59     12.68 o 
  -4  -1   2      172.49      157.30      5.68 o 
  -3  -1   2      207.86      169.15      4.21 o 
  -2  -1   2      174.20      146.58      3.18 o 
  -1  -1   2     1129.90     1149.53     15.72 o 
   0  -1   2     5267.43     5298.04     58.94 o 
   1  -1   2     2327.27     2307.19     26.20 o 
   2  -1   2     7228.27     7196.96     79.52 o 
   3  -1   2      211.66      246.80      4.12 o 
   4  -1   2     5601.74     6037.99     67.46 o 
   5  -1   2       29.92       26.57      1.76 o 
   6  -1   2     1335.62     1450.26     22.18 o 
   7  -1   2      520.17      524.04     11.66 o 
   8  -1   2      196.49      183.63      9.25 o 
   9  -1   2      438.87      467.71     21.21 o 
  10  -1   2       61.86       64.39      9.64 o 
  -9   0   2       10.99        3.86      6.17 o 
  -8   0   2      489.27      508.01     17.54 o 
  -7   0   2       30.07       31.23      3.71 o 
  -6   0   2     2278.88     2261.58     39.44 o 
  -5   0   2       69.12       48.39      3.55 o 
  -4   0   2    10069.31    10429.81    182.18 o 
  -3   0   2      322.26      353.03      6.52 o 
  -2   0   2    25988.63    25912.45    292.56 o 
  -1   0   2     4016.22     4261.06     47.70 o 
   0   0   2     6072.88     5962.71     66.17 o 
   1   0   2     3411.82     3594.42     51.15 o 
   2   0   2      967.47      986.10     11.56 o 
   3   0   2      798.24      843.37     10.19 o 
   4   0   2      498.59      452.07      6.34 o 
   5   0   2       10.87       13.75      1.49 o 
   6   0   2     1139.61     1152.74     16.24 o 
   7   0   2      336.14      318.75     10.12 o 
   8   0   2      449.30      448.43     21.59 o 
   9   0   2      424.13      414.88     19.66 o 
  10   0   2      201.31      247.16     16.19 o 
  -9   1   2        0.03        0.00      5.40 o 
  -8   1   2      195.65      192.71     10.04 o 
  -7   1   2        1.68        5.48      3.75 o 
  -6   1   2     1558.80     1489.42     23.88 o 
  -5   1   2       15.16       19.84      2.28 o 
  -4   1   2     9581.06     9679.62    132.90 o 
  -3   1   2       92.13      131.01      3.61 o 
  -2   1   2    13351.45    13515.38    148.77 o 
  -1   1   2      138.30      162.83      3.03 o 
   0   1   2     6322.74     6613.54     73.23 o 
   1   1   2     1537.65     1557.09     19.37 o 
   2   1   2      279.50      259.32      3.58 o 
   3   1   2      110.53      119.85      2.47 o 
   4   1   2     1376.35     1419.88     16.89 o 
   5   1   2        9.06        8.22      1.20 o 
   6   1   2      404.13      430.19      8.06 o 
   7   1   2       24.09       24.14      2.18 o 
   8   1   2      430.43      470.20     16.19 o 
   9   1   2        0.14        1.54      4.63 o 
  10   1   2      189.98      177.75     13.88 o 
  -9   2   2       33.55       39.00      6.76 o 
  -8   2   2      337.65      341.49     13.94 o 
  -7   2   2      128.92      150.21      8.89 o 
  -6   2   2      623.98      671.14     13.52 o 
  -5   2   2      432.31      426.13      9.37 o 
  -4   2   2      878.91      840.22     29.39 o 
  -3   2   2      400.26      375.32      9.07 o 
  -2   2   2     2197.69     2113.43     32.13 o 
  -1   2   2      322.44      300.34      4.72 o 
   0   2   2     1121.12     1148.64     15.07 o 
   1   2   2     2061.91     2320.26     31.18 o 
   2   2   2     6710.91     6723.94     74.46 o 
   3   2   2      207.84      218.65      4.61 o 
   4   2   2     2520.46     2626.83     37.00 o 
   5   2   2        0.35        0.71      3.28 o 
   6   2   2     1313.04     1342.55     50.90 o 
   7   2   2      604.27      644.25     26.80 o 
   8   2   2      302.10      276.04     10.80 o 
   9   2   2      173.22      194.33     13.11 o 
  10   2   2      247.19      205.13     14.65 o 
  -9   3   2      295.32      303.05     14.71 o 
  -8   3   2      334.60      364.97     15.09 o 
  -7   3   2      486.61      447.32     19.66 o 
  -6   3   2      251.39      263.78      7.36 o 
  -5   3   2      359.92      350.65      8.88 o 
  -4   3   2       23.77       24.23      1.80 o 
  -3   3   2      234.45      230.03      5.73 o 
  -2   3   2       34.09       30.67      2.06 o 
  -1   3   2      490.89      474.26      6.99 o 
   0   3   2     5525.14     5748.45     64.39 o 
   1   3   2     5878.58     6104.42     68.14 o 
   2   3   2     7635.26     7666.73     95.64 o 
   3   3   2      981.35     1015.87     13.50 o 
   4   3   2     6424.74     6421.59    124.00 o 
   5   3   2      273.02      280.72     13.69 o 
   6   3   2     1115.10     1114.32     25.79 o 
   7   3   2       15.53        9.74      3.24 o 
   8   3   2      303.69      283.94     10.87 o 
   9   3   2       76.77       63.68      6.36 o 
  10   3   2       45.84       48.97      8.48 o 
  -8   4   2      180.24      182.36     11.47 o 
  -7   4   2      546.34      558.48     18.99 o 
  -6   4   2      165.07      147.73      9.05 o 
  -5   4   2       87.27       77.50      6.54 o 
  -4   4   2      121.37      126.17      5.43 o 
  -3   4   2       13.23       13.96      1.74 o 
  -2   4   2      658.74      671.19     11.56 o 
  -1   4   2     1446.09     1457.23     22.38 o 
   0   4   2     1843.74     1899.81     26.80 o 
   1   4   2     6239.59     6633.54     74.51 o 
   2   4   2     4629.14     4939.58    105.82 o 
   3   4   2     6192.93     6510.67     89.43 o 
   4   4   2     1490.51     1502.26     32.55 o 
   5   4   2     1364.64     1390.56     41.64 o 
   6   4   2      712.06      741.33     51.47 o 
   7   4   2      534.17      514.98     15.43 o 
   8   4   2      149.96      154.90      8.51 o 
   9   4   2       42.99       27.11      5.27 o 
  -8   5   2       21.43       12.79      6.00 o 
  -7   5   2      497.18      518.69     18.87 o 
  -6   5   2      158.02      172.17     17.35 o 
  -5   5   2     1030.38     1072.76     28.35 o 
  -4   5   2      459.70      462.83     11.40 o 
  -3   5   2     1412.74     1479.48     23.47 o 
  -2   5   2      909.41      926.30     15.69 o 
  -1   5   2     1806.77     1775.98     28.22 o 
   0   5   2     1354.49     1440.86     26.19 o 
   1   5   2     1992.86     2067.54     49.52 o 
   2   5   2      361.51      405.95      9.85 o 
   3   5   2     1231.64     1185.23     24.93 o 
   4   5   2       97.73      109.40      3.50 o 
   5   5   2     1147.53     1145.06     61.89 o 
   6   5   2      205.75      214.09     17.93 o 
   7   5   2      237.35      251.81     10.64 o 
   8   5   2      512.75      554.85     22.17 o 
   9   5   2       95.42       94.14      7.87 o 
  -7   6   2      492.93      489.42     19.18 o 
  -6   6   2        3.46       -2.69      4.41 o 
  -5   6   2     1582.80     1548.36     92.54 o 
  -4   6   2        0.40        0.71      2.45 o 
  -3   6   2     3183.21     3193.69     47.24 o 
  -2   6   2       68.65       65.09      3.52 o 
  -1   6   2     2348.44     2330.10     41.00 o 
   0   6   2      202.18      201.21     10.71 o 
   1   6   2      806.87      844.55     17.68 o 
   2   6   2       56.30       56.98      4.04 o 
   3   6   2      592.28      628.96     11.89 o 
   4   6   2      109.87      115.38      5.65 o 
   5   6   2      717.88      755.53     15.68 o 
   6   6   2       97.12       96.88      6.95 o 
   7   6   2      572.49      599.80     18.60 o 
   8   6   2      235.91      195.49     10.47 o 
   9   6   2      298.22      292.46     32.97 o 
  -7   7   2      447.42      470.93     24.29 o 
  -6   7   2       85.08       61.74      7.99 o 
  -5   7   2     1977.42     2008.01     48.82 o 
  -4   7   2      385.08      348.33     14.62 o 
  -3   7   2     3164.46     3286.99     57.16 o 
  -2   7   2      114.56      105.31      5.63 o 
  -1   7   2     1977.97     2050.80     37.61 o 
   0   7   2       11.49       10.03      2.85 o 
   1   7   2      367.89      366.78     10.54 o 
   2   7   2      148.80      137.91      6.30 o 
   3   7   2      517.21      525.42     18.84 o 
   4   7   2      216.55      224.78      8.10 o 
   5   7   2      681.68      711.30     20.31 o 
   6   7   2       46.80       46.06      6.94 o 
   7   7   2      454.74      479.51     16.84 o 
   8   7   2        1.72       -1.07      4.35 o 
  -6   8   2       19.55       12.12      6.35 o 
  -5   8   2      638.90      641.78     22.75 o 
  -4   8   2        7.56        9.99      5.10 o 
  -3   8   2      746.44      767.52     18.03 o 
  -2   8   2       74.87       65.81      5.03 o 
  -1   8   2      462.79      487.72     13.42 o 
   0   8   2        1.46        4.18      2.88 o 
   1   8   2     1613.57     1641.83     42.16 o 
   2   8   2       30.80       19.31      3.66 o 
   3   8   2     1713.54     1731.06     33.37 o 
   4   8   2       30.37       39.66      4.73 o 
   5   8   2      860.78      907.87     25.14 o 
   6   8   2      100.61       97.39      8.15 o 
   7   8   2      145.58      138.92     17.93 o 
  -5   9   2       11.82       12.03      5.36 o 
  -4   9   2       46.56       67.78      8.69 o 
  -3   9   2        0.71        1.29      5.01 o 
  -2   9   2       95.05       98.67      6.42 o 
  -1   9   2      547.70      554.31     18.58 o 
   0   9   2      383.76      389.51     12.47 o 
   1   9   2     1839.94     1816.49     55.89 o 
   2   9   2      149.63      148.50      7.87 o 
   3   9   2     2435.69     2466.92     46.01 o 
   4   9   2      216.57      223.23      9.73 o 
   5   9   2      902.60      921.60     38.17 o 
   6   9   2      126.65      131.24     16.00 o 
   7   9   2      303.52      321.19     19.66 o 
  -3  10   2      482.01      473.18     21.59 o 
  -2  10   2      204.27      206.04      9.61 o 
  -1  10   2      463.55      442.34     13.98 o 
   0  10   2      365.58      383.35     13.13 o 
   1  10   2      369.97      369.01     18.17 o 
   2  10   2      595.82      618.92     17.37 o 
   3  10   2      109.60      115.98      8.03 o 
   4  10   2      175.47      210.35     46.85 o 
   5  10   2      266.90      276.26     16.19 o 
  -1  11   2      231.19      244.01     11.14 o 
   0  11   2      504.83      534.13     21.97 o 
   1  11   2       55.66       67.95      7.00 o 
   2  11   2      247.31      250.92     13.20 o 
   3  11   2       85.07       86.99     19.09 o 
  -4  -9   3      154.29      151.91     10.82 o 
  -3  -9   3      377.93      379.18     29.12 o 
  -2  -9   3      361.71      373.41     14.58 o 
  -1  -9   3      293.25      290.41     17.25 o 
   0  -9   3      743.59      752.67     20.19 o 
   1  -9   3       17.41       25.03      5.32 o 
   2  -9   3      984.52     1023.83     24.50 o 
   3  -9   3        0.90        5.21      5.69 o 
  -5  -8   3       12.18        2.47      4.72 o 
  -4  -8   3       14.54        6.55      6.55 o 
  -3  -8   3      122.37      124.09      9.17 o 
  -2  -8   3       13.34        9.48      4.02 o 
  -1  -8   3      304.60      295.62     11.31 o 
   0  -8   3     1176.12     1166.21     25.91 o 
   1  -8   3      785.96      734.17     18.77 o 
   2  -8   3     1262.91     1275.58     27.73 o 
   3  -8   3      472.84      497.99     14.78 o 
   4  -8   3      603.25      590.22     21.49 o 
   5  -8   3      233.00      215.59     14.65 o 
  -6  -7   3        0.47       -3.01      4.91 o 
  -5  -7   3      209.03      207.25      8.52 o 
  -4  -7   3        1.11        2.52      3.00 o 
  -3  -7   3       89.20       88.03      5.68 o 
  -2  -7   3      436.58      427.11     11.83 o 
  -1  -7   3      676.90      682.40     16.02 o 
   0  -7   3      313.07      295.16     14.50 o 
   1  -7   3     1244.41     1254.38     26.54 o 
   2  -7   3      362.69      343.81     11.29 o 
   3  -7   3     2025.46     2046.81     39.21 o 
   4  -7   3      213.67      213.84     12.00 o 
   5  -7   3      651.92      657.60     31.23 o 
   6  -7   3      350.88      321.00     15.57 o 
  -7  -6   3      591.31      564.47     21.21 o 
  -6  -6   3       21.21       24.09      5.47 o 
  -5  -6   3     1483.91     1515.96     29.76 o 
  -4  -6   3      312.20      289.26      9.49 o 
  -3  -6   3     2483.14     2594.73     45.85 o 
  -2  -6   3       13.87       12.35      2.85 o 
  -1  -6   3      980.52     1009.04     20.49 o 
   0  -6   3       11.67       15.03      2.85 o 
   1  -6   3     1489.29     1433.12     32.71 o 
   2  -6   3       83.88       78.85      5.39 o 
   3  -6   3     1073.66     1043.29     22.29 o 
   4  -6   3      171.59      162.64      7.12 o 
   5  -6   3      802.22      817.12     34.70 o 
   6  -6   3      195.38      218.41     12.10 o 
   7  -6   3      116.52      123.96     13.11 o 
  -8  -5   3        6.01        6.58      5.54 o 
  -7  -5   3      570.78      607.40     20.47 o 
  -6  -5   3       20.63       13.70      4.04 o 
  -5  -5   3     2582.35     2582.70     45.75 o 
  -4  -5   3        8.70       13.54      2.89 o 
  -3  -5   3     2367.62     2401.57     42.17 o 
  -2  -5   3       67.00       49.71      5.91 o 
  -1  -5   3     1600.48     1666.33     30.20 o 
   0  -5   3       87.87       82.89      6.27 o 
   1  -5   3      159.08      149.40      5.59 o 
   2  -5   3        5.50        6.08      2.41 o 
   3  -5   3      497.18      492.90     12.48 o 
   4  -5   3      222.32      199.11      7.14 o 
   5  -5   3      491.28      461.36     15.71 o 
   6  -5   3       15.26        7.67      4.20 o 
   7  -5   3      697.23      703.95     22.56 o 
   8  -5   3        2.06        2.99      5.27 o 
  -8  -4   3      125.43      115.15      9.25 o 
  -7  -4   3      558.80      525.24     17.87 o 
  -6  -4   3      475.71      467.20     12.32 o 
  -5  -4   3     1444.58     1467.57     28.03 o 
  -4  -4   3      812.76      810.81     17.17 o 
  -3  -4   3     2753.65     2699.96     46.27 o 
  -2  -4   3     1033.86     1067.52     20.60 o 
  -1  -4   3     1323.97     1265.60     23.30 o 
   0  -4   3        5.96       11.04      2.17 o 
   1  -4   3      859.38      852.41     20.15 o 
   2  -4   3       92.13       86.24      4.48 o 
   3  -4   3      178.84      159.72      5.09 o 
   4  -4   3      165.41      162.22      4.97 o 
   5  -4   3     1033.21     1009.51     16.47 o 
   6  -4   3      114.49       94.71     11.57 o 
   7  -4   3      656.79      664.06     20.61 o 
   8  -4   3      121.60      124.46      9.64 o 
  -8  -3   3      170.41      166.98     10.09 o 
  -7  -3   3      207.76      217.79      8.03 o 
  -6  -3   3      292.88      309.45      9.35 o 
  -5  -3   3      123.81      119.01      5.45 o 
  -4  -3   3     1133.09     1112.43     28.64 o 
  -3  -3   3      236.61      233.78      7.05 o 
  -2  -3   3     2539.23     2721.30     63.37 o 
  -1  -3   3     2121.51     2131.09     53.60 o 
   0  -3   3     2892.81     3410.11     47.47 o 
   1  -3   3     3390.10     3310.66     50.08 o 
   2  -3   3      172.68      238.39      5.85 o 
   3  -3   3     3789.66     3749.03     46.72 o 
   4  -3   3      274.12      277.13      6.25 o 
   5  -3   3     1003.84      954.84     15.45 o 
   6  -3   3      425.19      425.15     13.89 o 
   7  -3   3      451.93      445.05     15.40 o 
   8  -3   3      355.35      378.60     14.98 o 
   9  -3   3      241.05      244.93     23.13 o 
  -9  -2   3      215.32      261.81     17.74 o 
  -8  -2   3      371.36      413.69     15.48 o 
  -7  -2   3      102.11       99.61      8.97 o 
  -6  -2   3      278.16      279.91      8.68 o 
  -5  -2   3        6.41        7.84      2.25 o 
  -4  -2   3      467.22      466.52     10.98 o 
  -3  -2   3      117.39      103.15      5.95 o 
  -2  -2   3     1708.90     1821.35     27.28 o 
  -1  -2   3     4590.36     4810.83     59.18 o 
   0  -2   3     2767.60     2894.98     33.43 o 
   1  -2   3    10673.50    10968.68    120.88 o 
   2  -2   3     3654.22     3839.15     64.81 o 
   3  -2   3     4246.88     4329.88     53.15 o 
   4  -2   3     1461.01     1560.76     20.72 o 
   5  -2   3     1548.83     1549.55     23.57 o 
   6  -2   3      518.96      491.18     14.84 o 
   7  -2   3      262.81      287.80     11.41 o 
   8  -2   3      109.56      101.57      7.59 o 
   9  -2   3       35.05       47.98     11.95 o 
  -9  -1   3       12.06        6.94      6.55 o 
  -8  -1   3      333.65      382.07     14.42 o 
  -7  -1   3      114.73      114.24      6.01 o 
  -6  -1   3      405.93      426.66     11.30 o 
  -5  -1   3      134.69      132.96      5.65 o 
  -4  -1   3      342.01      302.10      9.04 o 
  -3  -1   3     1241.93     1312.07     20.74 o 
  -2  -1   3     2450.71     2557.31     32.63 o 
  -1  -1   3     1279.45     1292.02     15.86 o 
   0  -1   3     6833.29     7104.88     78.96 o 
   1  -1   3       43.59       37.37      2.73 o 
   2  -1   3     9095.53     9319.75    103.68 o 
   3  -1   3      303.82      275.77      4.70 o 
   4  -1   3     3018.27     3141.61     38.92 o 
   5  -1   3     1354.38     1304.62     20.10 o 
   6  -1   3      515.77      503.49      9.46 o 
   7  -1   3      906.14      891.36     17.71 o 
   8  -1   3      177.52      156.39     10.60 o 
  -9   0   3        5.26       -0.77      6.55 o 
  -8   0   3      580.00      588.83     21.98 o 
  -7   0   3       58.95       40.31      4.44 o 
  -6   0   3     2240.60     2325.25     41.12 o 
  -5   0   3       50.79       56.95      5.24 o 
  -4   0   3     7623.53     7829.56    218.85 o 
  -3   0   3       93.78       77.34      4.91 o 
  -2   0   3     4452.37     4719.28     83.52 o 
  -1   0   3        0.17        1.12      0.86 o 
   0   0   3     3605.96     3726.83     41.99 o 
   1   0   3     1444.16     1638.37     35.62 o 
   2   0   3     4086.95     4285.51     60.39 o 
   3   0   3      103.51      100.32      2.10 o 
   4   0   3     3612.96     3743.15     42.19 o 
   5   0   3     1076.84     1162.27     15.97 o 
   6   0   3     1249.65     1294.23     20.30 o 
   7   0   3      988.19     1012.92     37.40 o 
   8   0   3      513.85      515.16     15.53 o 
   9   0   3      332.41      356.28     17.35 o 
  10   0   3      251.81      276.85     16.58 o 
  -9   1   3       10.94       12.34      6.55 o 
  -8   1   3      998.01      940.34     25.74 o 
  -7   1   3       29.86       29.30      6.09 o 
  -6   1   3     6005.13     6003.65     97.89 o 
  -5   1   3       61.47       73.58      7.16 o 
  -4   1   3     8142.16     7850.94    195.01 o 
  -3   1   3      210.38      235.80      5.84 o 
  -2   1   3     5011.39     5262.56     59.35 o 
  -1   1   3      809.03      876.93     12.55 o 
   0   1   3       45.47       39.84      1.48 o 
   1   1   3      225.31      210.83      3.50 o 
   2   1   3      816.57      740.58      9.78 o 
   3   1   3       39.45       44.85      2.04 o 
   4   1   3      196.49      179.08      3.22 o 
   5   1   3       80.39       75.31      2.58 o 
   6   1   3     1002.28      962.02     15.39 o 
   7   1   3       54.57       52.21      3.61 o 
   8   1   3     1025.67     1070.09     24.94 o 
   9   1   3       98.30       98.32      9.25 o 
  10   1   3      439.66      459.61     21.59 o 
  -9   2   3        8.40        1.16      6.17 o 
  -8   2   3      348.95      347.47     29.11 o 
  -7   2   3       87.37       99.00     19.86 o 
  -6   2   3      544.19      505.14     12.54 o 
  -5   2   3      202.79      203.85      5.96 o 
  -4   2   3     2397.89     2430.60     55.21 o 
  -3   2   3     2042.06     2016.62     30.10 o 
  -2   2   3     5397.55     5762.31     88.16 o 
  -1   2   3      111.50       86.14      2.48 o 
   0   2   3    14177.88    14075.92    154.64 o 
   1   2   3      406.64      460.92      6.32 o 
   2   2   3     2481.96     2570.51     32.30 o 
   3   2   3      772.93      790.89     14.25 o 
   4   2   3     2022.78     2044.84     25.72 o 
   5   2   3      302.66      312.41      5.88 o 
   6   2   3     1358.39     1299.10     28.41 o 
   7   2   3      187.97      208.82     13.50 o 
   8   2   3      846.38      801.84     20.43 o 
   9   2   3        7.18        1.54      4.63 o 
  10   2   3      317.13      315.79     17.35 o 
  -8   3   3      222.34      252.38     12.69 o 
  -7   3   3       79.41       81.36      9.25 o 
  -6   3   3      309.68      324.84      9.40 o 
  -5   3   3      354.61      362.21     12.58 o 
  -4   3   3      421.01      417.28     10.30 o 
  -3   3   3      319.71      307.70      8.01 o 
  -2   3   3     3465.42     3462.37     49.24 o 
  -1   3   3     1281.25     1291.41     25.29 o 
   0   3   3     1316.41     1266.04     15.64 o 
   1   3   3       30.61       33.26      1.64 o 
   2   3   3     5625.27     5490.72     61.43 o 
   3   3   3      249.69      232.64      4.31 o 
   4   3   3     3669.14     3621.63     71.21 o 
   5   3   3      204.43      213.84      7.50 o 
   6   3   3     1467.76     1546.01     33.69 o 
   7   3   3      266.96      243.97      9.06 o 
   8   3   3      304.41      300.60     10.98 o 
   9   3   3       54.42       51.26      5.71 o 
  10   3   3      182.42      157.32     12.72 o 
  -8   4   3      122.17      118.24      9.70 o 
  -7   4   3      108.18      108.47     13.69 o 
  -6   4   3       60.55       62.70      6.70 o 
  -5   4   3       57.57       59.32      4.13 o 
  -4   4   3      652.21      669.84     12.31 o 
  -3   4   3     1012.50     1040.71     17.27 o 
  -2   4   3     1919.01     2021.67     30.38 o 
  -1   4   3     3409.94     3499.00     49.92 o 
   0   4   3     8070.22     8355.47    114.97 o 
   1   4   3     7286.12     7599.87    107.18 o 
   2   4   3     5326.29     5585.18    104.27 o 
   3   4   3     1289.85     1310.56     25.82 o 
   4   4   3     2572.48     2561.06     36.40 o 
   5   4   3      158.50      169.58      7.13 o 
   6   4   3      324.57      354.67     11.30 o 
   7   4   3        0.39       -1.24      2.58 o 
   8   4   3       92.33       88.10      6.39 o 
   9   4   3        0.46        2.20      3.67 o 
  -8   5   3       49.75       45.75      7.92 o 
  -7   5   3      336.40      345.97     15.19 o 
  -6   5   3      284.72      288.92     13.12 o 
  -5   5   3      349.52      353.74     13.98 o 
  -4   5   3      845.48      880.48     15.53 o 
  -3   5   3      336.19      308.86      7.33 o 
  -2   5   3     1777.35     1816.48     38.53 o 
  -1   5   3     2550.83     2641.32     45.07 o 
   0   5   3      497.49      553.90     12.29 o 
   1   5   3     3190.51     3168.27     52.70 o 
   2   5   3      278.73      299.51     10.16 o 
   3   5   3     2101.70     2167.25     32.36 o 
   4   5   3      456.04      441.78     10.69 o 
   5   5   3      254.36      281.16     15.23 o 
   6   5   3     1105.60     1114.44     26.90 o 
   7   5   3       90.73       92.41      9.06 o 
   8   5   3      384.46      382.11     19.47 o 
   9   5   3       36.49       36.73      8.29 o 
  -7   6   3      424.29      467.83     18.87 o 
  -6   6   3      103.22      102.75      8.98 o 
  -5   6   3      981.77      993.98     27.98 o 
  -4   6   3      294.60      267.02      8.78 o 
  -3   6   3     1511.73     1544.19     25.11 o 
  -2   6   3       95.60      103.72      5.45 o 
  -1   6   3     1179.44     1183.81     23.26 o 
   0   6   3       52.60       61.84      7.40 o 
   1   6   3      531.51      548.16     12.75 o 
   2   6   3      101.57      128.19      5.95 o 
   3   6   3      177.66      189.63     10.56 o 
   4   6   3      177.86      180.69      5.05 o 
   5   6   3      274.26      276.52      7.30 o 
   6   6   3      509.20      491.12     15.26 o 
   7   6   3      342.71      369.47     16.39 o 
   8   6   3      307.72      283.44     14.46 o 
   9   6   3      332.00      362.50     21.59 o 
  -7   7   3      823.34      794.80     55.91 o 
  -6   7   3       69.09       70.53      8.48 o 
  -5   7   3     1602.29     1711.02     43.17 o 
  -4   7   3       41.29       46.96      6.59 o 
  -3   7   3     1513.17     1556.62     38.18 o 
  -2   7   3        1.52       -0.60      2.26 o 
  -1   7   3      442.62      452.61     12.07 o 
   0   7   3      177.31      181.83     11.05 o 
   1   7   3      223.75      251.91      8.44 o 
   2   7   3      160.98      189.76      7.29 o 
   3   7   3      423.38      464.91     22.11 o 
   4   7   3       33.87       35.51      3.84 o 
   5   7   3      572.48      594.51     17.84 o 
   6   7   3       53.30       48.05      5.55 o 
   7   7   3      579.47      609.05     20.82 o 
   8   7   3       89.40       70.40      8.68 o 
  -6   8   3        2.44        6.50      6.13 o 
  -5   8   3      491.46      456.21     18.47 o 
  -4   8   3       97.02      108.56      9.22 o 
  -3   8   3      393.33      416.71     16.69 o 
  -2   8   3       10.96       13.59      3.28 o 
  -1   8   3      983.14      988.82     21.61 o 
   0   8   3        5.93        3.15      3.74 o 
   1   8   3     1036.38     1123.54     23.80 o 
   2   8   3       35.92       38.62      4.31 o 
   3   8   3      648.24      716.07     17.15 o 
   4   8   3       34.33       33.36      4.35 o 
   5   8   3      264.86      279.14     12.72 o 
   6   8   3       90.60       82.80     17.74 o 
   7   8   3      147.12      148.95     10.22 o 
   8   8   3       11.80        7.95      5.31 o 
  -5   9   3        7.40        3.90      5.27 o 
  -4   9   3       13.42       20.19      5.79 o 
  -3   9   3      364.30      352.49     15.91 o 
  -2   9   3      102.17      105.42      9.05 o 
  -1   9   3     1005.48     1011.84     32.10 o 
   0   9   3       29.40       33.89      4.87 o 
   1   9   3     1742.73     1826.04     35.85 o 
   2   9   3      205.02      210.47      9.02 o 
   3   9   3     1028.35     1036.35     23.20 o 
   4   9   3      357.55      364.73     12.03 o 
   5   9   3      339.63      315.91     37.40 o 
   6   9   3      218.28      202.22     24.68 o 
   7   9   3       52.21       47.72      7.32 o 
  -3  10   3      173.48      172.23     16.19 o 
  -2  10   3      242.83      245.74     14.51 o 
  -1  10   3      455.16      453.51     14.37 o 
   0  10   3      665.71      691.31     18.33 o 
   1  10   3      517.62      505.22     15.16 o 
   2  10   3      442.68      460.27     14.55 o 
   3  10   3      693.08      736.87     19.23 o 
   4  10   3      130.18      143.66     10.09 o 
   5  10   3      274.73      287.59     13.80 o 
   6  10   3        2.30        0.77      6.55 o 
  -1  11   3       44.69       43.29      6.17 o 
   0  11   3      546.35      519.38     16.22 o 
   1  11   3       21.06       21.30      5.06 o 
   2  11   3      428.91      441.00     15.00 o 
   3  11   3       17.77        9.14      5.43 o 
   4  11   3       87.11       73.65     11.18 o 
  -2  -9   4      541.04      579.54     17.99 o 
  -1  -9   4       80.34       85.86      7.75 o 
   0  -9   4      609.64      593.53     17.76 o 
   1  -9   4       21.81       26.67      8.65 o 
   2  -9   4      379.04      358.19     23.45 o 
  -4  -8   4       81.45       84.90      6.61 o 
  -3  -8   4      195.33      189.05      8.85 o 
  -2  -8   4      609.86      610.58     17.77 o 
  -1  -8   4      463.02      455.78     16.68 o 
   0  -8   4     1053.61     1115.28     25.74 o 
   1  -8   4      348.32      362.80     12.76 o 
   2  -8   4      797.32      813.32     20.48 o 
   3  -8   4      179.37      182.27     12.57 o 
   4  -8   4      333.09      306.49     26.99 o 
  -6  -7   4       16.78        3.08      6.94 o 
  -5  -7   4       91.73       97.38      6.66 o 
  -4  -7   4       33.62       34.39      4.65 o 
  -3  -7   4      632.91      664.34     16.54 o 
  -2  -7   4      277.36      254.00      9.19 o 
  -1  -7   4     1819.96     1846.02     39.66 o 
   0  -7   4      868.21      864.84     19.18 o 
   1  -7   4     2560.22     2515.54     54.71 o 
   2  -7   4      869.00      852.46     23.73 o 
   3  -7   4     1263.93     1248.47     27.09 o 
   4  -7   4      453.06      430.09     17.16 o 
   5  -7   4      237.23      216.76     16.58 o 
   6  -7   4      186.13      192.79     26.99 o 
  -6  -6   4      168.01      142.76      9.98 o 
  -5  -6   4      626.13      654.44     16.54 o 
  -4  -6   4       93.03       83.97      5.85 o 
  -3  -6   4      430.91      420.79     11.84 o 
  -2  -6   4       35.80       28.97      3.90 o 
  -1  -6   4     1469.38     1495.56     28.64 o 
   0  -6   4        0.74        4.65      3.37 o 
   1  -6   4     2199.15     2210.29     50.75 o 
   2  -6   4       18.35       15.13      4.29 o 
   3  -6   4     1330.68     1304.86     26.86 o 
   4  -6   4      247.17      229.77      8.73 o 
   5  -6   4      376.38      397.94     18.12 o 
   6  -6   4      405.98      388.12     15.63 o 
   7  -6   4       96.86       95.62     20.44 o 
  -7  -5   4      965.18      880.26     26.58 o 
  -6  -5   4       14.19       14.51      3.75 o 
  -5  -5   4     1881.74     1932.90     36.26 o 
  -4  -5   4       44.17       42.86      4.30 o 
  -3  -5   4     2925.35     2895.54     93.19 o 
  -2  -5   4        1.76        1.77      2.33 o 
  -1  -5   4     1379.43     1363.27     26.01 o 
   0  -5   4       23.06       21.83      3.12 o 
   1  -5   4      506.61      507.29     12.12 o 
   2  -5   4       58.79       60.38      4.19 o 
   3  -5   4      690.53      751.75     18.99 o 
   4  -5   4        7.76        3.55      2.55 o 
   5  -5   4      725.63      714.78     21.25 o 
   6  -5   4      236.82      242.03     11.62 o 
   7  -5   4      521.61      516.98     18.44 o 
   8  -5   4      110.62      105.65     20.44 o 
  -8  -4   4       55.67       51.38     11.57 o 
  -7  -4   4      625.82      605.82     32.77 o 
  -6  -4   4      110.11      108.10      6.30 o 
  -5  -4   4     1800.05     1819.38     34.19 o 
  -4  -4   4      206.21      222.06      7.95 o 
  -3  -4   4     1015.96     1013.73     20.56 o 
  -2  -4   4       13.61       14.46      2.66 o 
  -1  -4   4      135.02      134.63      5.43 o 
   0  -4   4       29.25       28.36      2.87 o 
   1  -4   4      228.05      241.83      7.83 o 
   2  -4   4        5.39        5.94      1.83 o 
   3  -4   4     1831.94     1768.25     31.20 o 
   4  -4   4       94.62       81.73      5.51 o 
   5  -4   4     2088.02     2261.87     40.34 o 
   6  -4   4      131.35      147.32      8.55 o 
   7  -4   4      777.74      767.12     22.81 o 
   8  -4   4        0.00       10.80     12.34 o 
  -8  -3   4      138.59      163.85     10.92 o 
  -7  -3   4      262.72      269.77      9.70 o 
  -6  -3   4      597.11      574.80     15.43 o 
  -5  -3   4      506.11      487.66     12.52 o 
  -4  -3   4      669.14      686.25     15.36 o 
  -3  -3   4     1346.14     1294.00     34.81 o 
  -2  -3   4      375.02      392.31      9.86 o 
  -1  -3   4     2616.36     2547.87     43.14 o 
   0  -3   4        3.33        6.52      2.99 o 
   1  -3   4     3644.96     3661.13     50.80 o 
   2  -3   4       16.29       20.10      2.30 o 
   3  -3   4     1536.68     1648.47     22.08 o 
   4  -3   4      179.81      190.09      6.73 o 
   5  -3   4      289.66      281.92      6.54 o 
   6  -3   4      401.01      404.92     15.81 o 
   7  -3   4      480.59      482.63     28.92 o 
   8  -3   4      154.71      142.78      9.37 o 
   9  -3   4      413.45      357.05     28.53 o 
  -8  -2   4      200.63      202.99     11.57 o 
  -7  -2   4       21.81       23.31      3.97 o 
  -6  -2   4       97.21      103.20      5.78 o 
  -5  -2   4      179.32      175.74     11.70 o 
  -4  -2   4      309.08      315.56     16.40 o 
  -3  -2   4     1741.72     1834.82     32.62 o 
  -2  -2   4     1834.28     1859.83     37.58 o 
  -1  -2   4     7100.79     7329.50    116.44 o 
   0  -2   4     3516.82     3666.93     54.93 o 
   1  -2   4     7921.38     8346.74    112.20 o 
   2  -2   4     1577.54     1703.17     22.32 o 
   3  -2   4     2655.08     2725.23     34.41 o 
   4  -2   4      646.87      618.04     10.24 o 
   5  -2   4      546.75      579.12     10.59 o 
   6  -2   4      354.56      358.26      9.12 o 
   7  -2   4       69.95       78.42      7.52 o 
   8  -2   4        7.11        7.51      4.41 o 
  -8  -1   4       82.89      100.76      8.40 o 
  -7  -1   4       69.11       67.12      5.38 o 
  -6  -1   4       10.51       12.93      3.16 o 
  -5  -1   4      115.65      116.71     10.24 o 
  -4  -1   4      378.25      409.07     10.32 o 
  -3  -1   4      433.50      401.19      9.89 o 
  -2  -1   4     3171.10     3085.45     51.17 o 
  -1  -1   4     1561.00     1484.23     25.23 o 
   0  -1   4     5533.88     5474.29     74.24 o 
   1  -1   4     1986.43     1955.25     25.05 o 
   2  -1   4     3410.36     3400.28     42.24 o 
   3  -1   4     1554.69     1675.42     21.60 o 
   4  -1   4     1088.50     1076.65     16.98 o 
   5  -1   4      691.41      752.21     11.95 o 
   6  -1   4      187.73      178.66      5.57 o 
   7  -1   4      114.59      120.39      5.27 o 
   8  -1   4      157.02      156.93     15.81 o 
  -8   0   4      488.54      489.76     14.01 o 
  -7   0   4        8.19        8.06      4.34 o 
  -6   0   4     1178.91     1216.91     30.72 o 
  -5   0   4       73.86       68.57      5.17 o 
  -4   0   4     1404.04     1399.21     26.09 o 
  -3   0   4      371.35      372.36      9.39 o 
  -2   0   4     1768.46     1733.25     30.13 o 
  -1   0   4       46.56       44.84      2.32 o 
   0   0   4     4695.08     4666.66     60.73 o 
   1   0   4       72.47       79.17      3.43 o 
   2   0   4     5742.32     5919.37     83.27 o 
   3   0   4      275.57      274.10      5.01 o 
   4   0   4     2241.93     2374.75     30.44 o 
   5   0   4     1435.34     1429.34     21.47 o 
   6   0   4      524.77      602.46     13.45 o 
   7   0   4      851.75      887.09     18.60 o 
   8   0   4      204.99      223.55      9.62 o 
   9   0   4      140.13      132.25     10.41 o 
  10   0   4      140.96      122.23     10.80 o 
  -8   1   4     1365.81     1315.34     33.35 o 
  -7   1   4       15.19        9.54      3.39 o 
  -6   1   4     2760.32     2698.26     47.49 o 
  -5   1   4        0.37        5.85      2.66 o 
  -4   1   4     2787.78     2887.91     49.08 o 
  -3   1   4       38.54       40.45      3.22 o 
  -2   1   4      793.81      741.73     14.72 o 
  -1   1   4       69.16       93.18      3.36 o 
   0   1   4      567.63      511.81      7.24 o 
   1   1   4        6.17        4.39      0.69 o 
   2   1   4     1000.45     1038.97     21.26 o 
   3   1   4      180.55      216.06      3.50 o 
   4   1   4     1392.35     1295.02     16.86 o 
   5   1   4      632.95      711.72     10.17 o 
   6   1   4     1599.45     1626.68     24.50 o 
   7   1   4      190.98      211.12      7.05 o 
   8   1   4      721.23      735.91     18.26 o 
   9   1   4       29.84       21.59      5.40 o 
  10   1   4      228.91      230.19     14.65 o 
  -8   2   4      401.11      419.77     16.25 o 
  -7   2   4       13.48       18.17      5.09 o 
  -6   2   4     1475.58     1490.58     28.92 o 
  -5   2   4      261.29      248.97      8.29 o 
  -4   2   4     1843.01     1832.69     33.00 o 
  -3   2   4      145.45      157.11      7.59 o 
  -2   2   4      819.89      821.76     14.08 o 
  -1   2   4       50.54       39.56      2.21 o 
   0   2   4      303.44      270.04      5.01 o 
   1   2   4        0.49        3.61      0.86 o 
   2   2   4     1904.30     1841.97     23.34 o 
   3   2   4      915.35     1035.95     13.72 o 
   4   2   4     3187.99     3306.84     42.29 o 
   5   2   4      997.97     1129.54     15.13 o 
   6   2   4     1813.07     1766.52     26.02 o 
   7   2   4       77.08       83.71      6.19 o 
   8   2   4      966.66      984.26     23.53 o 
   9   2   4        3.91        3.86      4.63 o 
  10   2   4      278.84      289.19     16.19 o 
  -8   3   4      146.11      136.94     10.41 o 
  -7   3   4      455.26      439.29     16.19 o 
  -6   3   4      235.73      222.40      8.31 o 
  -5   3   4      542.96      534.40     14.08 o 
  -4   3   4      818.84      806.68     17.22 o 
  -3   3   4      403.61      405.69      8.68 o 
  -2   3   4     2067.69     2009.76     30.14 o 
  -1   3   4       17.12       17.49      1.93 o 
   0   3   4     8447.91     8302.74    118.49 o 
   1   3   4      142.68      161.70      3.82 o 
   2   3   4    10420.42    11104.50    148.11 o 
   3   3   4      403.27      495.24      8.65 o 
   4   3   4     2003.07     2109.68     26.83 o 
   5   3   4      745.32      754.87     13.85 o 
   6   3   4      436.18      452.06     12.68 o 
   7   3   4      507.13      515.53     14.43 o 
   8   3   4      244.76      227.16      9.38 o 
   9   3   4       19.39       21.99      5.21 o 
  10   3   4      300.95      271.83     16.19 o 
  -8   4   4       55.07       69.27     10.99 o 
  -7   4   4       43.28       38.17      6.35 o 
  -6   4   4      122.29      105.69      8.13 o 
  -5   4   4      268.36      274.26     10.21 o 
  -4   4   4      281.88      286.63      7.35 o 
  -3   4   4     1850.06     2026.39     31.00 o 
  -2   4   4     2236.57     2258.75     41.40 o 
  -1   4   4     5210.49     5674.88     98.99 o 
   0   4   4     5572.36     5573.38     89.23 o 
   1   4   4     3128.91     3313.20     45.30 o 
   2   4   4     3865.05     4113.58     51.20 o 
   3   4   4      732.54      784.80     13.14 o 
   4   4   4     1177.29     1291.08     19.63 o 
   5   4   4      570.62      586.48     17.54 o 
   6   4   4      334.24      358.51     11.30 o 
   7   4   4       85.33       79.17      5.47 o 
   8   4   4      420.83      437.11     13.94 o 
   9   4   4        4.73        9.18      4.06 o 
  -8   5   4       75.11       55.91     14.65 o 
  -7   5   4      189.04      174.94     11.30 o 
  -6   5   4      235.23      244.26     11.95 o 
  -5   5   4      389.14      379.63     11.03 o 
  -4   5   4      948.33      983.62     20.83 o 
  -3   5   4     2092.53     2145.62     38.63 o 
  -2   5   4     1681.50     1827.08     33.18 o 
  -1   5   4     2718.50     2700.39     45.97 o 
   0   5   4     1540.88     1677.95     30.04 o 
   1   5   4     1223.79     1156.38     29.00 o 
   2   5   4     1325.51     1425.69     22.69 o 
   3   5   4      914.01      901.09     17.08 o 
   4   5   4     1079.46     1073.15     17.27 o 
   5   5   4      286.30      273.22      9.63 o 
   6   5   4      616.86      684.61     18.32 o 
   7   5   4       57.58       49.18      5.59 o 
   8   5   4       17.77       22.75      7.90 o 
   9   5   4        4.63        6.31      4.17 o 
  -7   6   4      390.76      403.26     17.38 o 
  -6   6   4      113.28      115.02      9.49 o 
  -5   6   4      853.79      878.37     25.66 o 
  -4   6   4       84.83       84.69      5.58 o 
  -3   6   4      880.48      871.83     19.02 o 
  -2   6   4        4.14        2.62      2.24 o 
  -1   6   4      666.77      677.13     20.10 o 
   0   6   4       46.45       46.62      6.91 o 
   1   6   4     1021.52      995.33     19.88 o 
   2   6   4      181.03      187.41      6.46 o 
   3   6   4     1195.83     1179.51     22.55 o 
   4   6   4     1766.34     1793.45     27.69 o 
   5   6   4      860.63      911.46     19.37 o 
   6   6   4     1146.56     1102.60     27.17 o 
   7   6   4      401.23      390.81     13.71 o 
   8   6   4      199.46      201.08      9.91 o 
   9   6   4      299.14      303.52     12.95 o 
  -6   7   4       13.63       23.23      9.06 o 
  -5   7   4     1090.25     1164.81     32.60 o 
  -4   7   4       29.41       31.17      5.75 o 
  -3   7   4      628.04      647.76     15.97 o 
  -2   7   4       48.19       45.57      6.94 o 
  -1   7   4      269.46      277.16      8.88 o 
   0   7   4       20.47       26.02      5.41 o 
   1   7   4      413.73      427.88     19.69 o 
   2   7   4      150.13      147.44      6.30 o 
   3   7   4      762.18      781.20     17.09 o 
   4   7   4      435.73      405.17     10.79 o 
   5   7   4      911.29      943.98     79.82 o 
   6   7   4      373.40      345.91     13.50 o 
   7   7   4      836.28      897.67     39.14 o 
   8   7   4       81.54       76.59      7.30 o 
  -6   8   4        5.09       10.69      6.13 o 
  -5   8   4      509.82      532.98     32.00 o 
  -4   8   4        1.81        1.98      3.83 o 
  -3   8   4      305.39      337.00     13.63 o 
  -2   8   4       14.36        7.81      3.16 o 
  -1   8   4      377.68      392.05     11.56 o 
   0   8   4      124.73      122.48      7.12 o 
   1   8   4      511.65      547.15     14.25 o 
   2   8   4      137.93      136.38      6.64 o 
   3   8   4      611.77      617.88     18.04 o 
   4   8   4        1.28        5.53      3.17 o 
   5   8   4      508.66      549.70     38.37 o 
   6   8   4       13.18       13.15      4.72 o 
   7   8   4      360.38      376.64     14.91 o 
   8   8   4        0.56        3.89      5.59 o 
  -5   9   4      144.86      142.09     11.90 o 
  -4   9   4       72.13       66.25      8.41 o 
  -3   9   4      597.84      603.10     21.65 o 
  -2   9   4       23.41       21.09      4.04 o 
  -1   9   4     1572.04     1562.97     31.67 o 
   0   9   4        0.86        0.20      3.27 o 
   1   9   4     1568.67     1626.44     33.97 o 
   2   9   4      109.56       94.16      6.46 o 
   3   9   4      449.01      463.77     13.52 o 
   4   9   4      238.61      217.87      8.91 o 
   5   9   4       99.40       82.63      7.68 o 
   6   9   4       73.77       72.67      7.58 o 
   7   9   4       86.65       81.11     10.99 o 
  -3  10   4      295.93      269.21     24.10 o 
  -2  10   4      147.25      146.87      8.37 o 
  -1  10   4      617.28      589.30     18.12 o 
   0  10   4      274.44      308.75     17.79 o 
   1  10   4      571.15      592.08     21.58 o 
   2  10   4      165.03      169.65     10.00 o 
   3  10   4      351.94      320.87     11.80 o 
   4  10   4       54.72       53.71      7.03 o 
   5  10   4      104.30       95.81      8.80 o 
   6  10   4        0.14       -3.10      5.98 o 
  -1  11   4       50.85       47.21      6.15 o 
   0  11   4      216.63      221.15     17.68 o 
   1  11   4       58.92       53.19      6.35 o 
   2  11   4       34.59       38.50      6.38 o 
   3  11   4      110.88       91.59      7.65 o 
   4  11   4        0.14       -1.87      4.77 o 
  -3  -8   5      188.67      173.15      9.02 o 
  -2  -8   5      753.93      771.07     19.31 o 
  -1  -8   5       48.12       46.13      7.87 o 
   0  -8   5      815.48      858.39     20.41 o 
   1  -8   5       45.89       49.91      6.17 o 
   2  -8   5      361.28      339.73     12.81 o 
   3  -8   5      272.66      243.54     13.61 o 
  -5  -7   5      120.03      120.25      7.69 o 
  -4  -7   5      209.92      201.24      9.24 o 
  -3  -7   5      661.18      661.71     17.12 o 
  -2  -7   5      581.64      584.68     15.56 o 
  -1  -7   5     1272.60     1268.89     26.38 o 
   0  -7   5      609.19      595.89     15.27 o 
   1  -7   5     1301.47     1312.05     29.79 o 
   2  -7   5      266.49      276.33     11.67 o 
   3  -7   5      372.20      337.13     11.79 o 
   4  -7   5      189.33      151.53     10.54 o 
   5  -7   5      106.36       62.08     18.89 o 
  -6  -6   5       22.94       17.83      8.68 o 
  -5  -6   5      486.51      493.79     30.69 o 
  -4  -6   5       61.21       74.30      5.97 o 
  -3  -6   5     1058.58     1060.86     22.98 o 
  -2  -6   5       60.81       58.44      5.13 o 
  -1  -6   5     2352.95     2381.48     43.09 o 
   0  -6   5       27.18       25.52      3.85 o 
   1  -6   5     1423.70     1423.49     40.97 o 
   2  -6   5      527.93      488.29     12.92 o 
   3  -6   5      446.74      446.65     14.16 o 
   4  -6   5      523.38      476.46     13.58 o 
   5  -6   5       51.48       57.45     16.58 o 
   6  -6   5      193.57      203.97     25.45 o 
  -6  -5   5       21.07       14.24      4.27 o 
  -5  -5   5      790.60      780.56     18.62 o 
  -4  -5   5       22.87       19.26      3.66 o 
  -3  -5   5      650.70      681.98     16.25 o 
  -2  -5   5      536.70      544.65     13.58 o 
  -1  -5   5      419.81      427.20     11.38 o 
   0  -5   5      198.95      191.95      7.17 o 
   1  -5   5     1275.03     1312.77     25.34 o 
   2  -5   5        1.62       -0.36      2.15 o 
   3  -5   5      974.63      997.43     20.38 o 
   4  -5   5      416.48      410.41     11.58 o 
   5  -5   5      947.81      986.79     42.03 o 
   6  -5   5      229.32      249.86     26.22 o 
   7  -5   5      349.86      380.57     31.62 o 
  -7  -4   5      988.07      972.65     32.20 o 
  -6  -4   5       29.50       28.57      4.60 o 
  -5  -4   5     1105.31     1127.70     45.77 o 
  -4  -4   5        2.94        2.34      3.54 o 
  -3  -4   5      346.58      344.53     19.04 o 
  -2  -4   5       51.94       56.30      4.27 o 
  -1  -4   5      506.15      515.10     12.37 o 
   0  -4   5       26.69       20.99      2.89 o 
   1  -4   5      667.11      677.63     14.74 o 
   2  -4   5       14.48       15.76      2.56 o 
   3  -4   5     1791.19     1864.09     33.19 o 
   4  -4   5      165.66      172.77      6.24 o 
   5  -4   5     1042.68     1051.86     21.54 o 
   6  -4   5        2.91        0.83      3.63 o 
   7  -4   5     1073.63      991.71     48.97 o 
   8  -4   5        0.02       -7.33     11.95 o 
  -7  -3   5      267.29      318.04     14.45 o 
  -6  -3   5      416.44      405.22     12.15 o 
  -5  -3   5      393.48      431.02     12.20 o 
  -4  -3   5      559.61      564.85     15.64 o 
  -3  -3   5      990.40     1060.77     28.80 o 
  -2  -3   5      335.51      369.06     10.00 o 
  -1  -3   5     1326.36     1431.33     26.53 o 
   0  -3   5       21.44       21.32      3.75 o 
   1  -3   5     2037.83     2141.73     31.26 o 
   2  -3   5      240.99      267.37      5.96 o 
   3  -3   5     1198.27     1202.86     19.59 o 
   4  -3   5      498.22      503.66      9.30 o 
   5  -3   5     2438.54     2496.66     50.65 o 
   6  -3   5      460.74      470.56     19.21 o 
   7  -3   5     1278.63     1227.69     53.98 o 
   8  -3   5        8.27        5.01     11.95 o 
  -8  -2   5       91.01       81.76      8.61 o 
  -7  -2   5      138.48      108.80      8.38 o 
  -6  -2   5      409.45      410.54     18.29 o 
  -5  -2   5      938.69      916.81     19.90 o 
  -4  -2   5     1162.77     1152.38     23.03 o 
  -3  -2   5     3602.18     3696.59     62.15 o 
  -2  -2   5      569.50      604.74     13.43 o 
  -1  -2   5     5737.29     5768.39     92.93 o 
   0  -2   5      464.83      541.12     11.72 o 
   1  -2   5     1593.01     1536.17     25.80 o 
   2  -2   5      589.30      595.15      9.98 o 
   3  -2   5      943.43     1002.25     15.39 o 
   4  -2   5     1330.36     1372.15     20.45 o 
   5  -2   5      167.12      178.23      5.04 o 
   6  -2   5       57.63       61.75      3.95 o 
   7  -2   5      333.36      327.51     12.34 o 
   8  -2   5        1.61        3.08     10.03 o 
  -8  -1   5       43.81       47.21      8.87 o 
  -7  -1   5       54.90       48.34      5.15 o 
  -6  -1   5      179.30      184.73      7.71 o 
  -5  -1   5      588.94      573.85     14.09 o 
  -4  -1   5     1089.56     1079.22     21.71 o 
  -3  -1   5     2053.45     2045.94     36.35 o 
  -2  -1   5     3093.46     3074.31     51.78 o 
  -1  -1   5     2537.76     2601.70     37.29 o 
   0  -1   5     4034.21     4095.55     56.57 o 
   1  -1   5     3304.21     3547.56     49.00 o 
   2  -1   5     2327.39     2410.40     40.10 o 
   3  -1   5     1355.92     1415.50     32.16 o 
   4  -1   5       36.80       35.35      2.34 o 
   5  -1   5      424.98      424.45      7.76 o 
   6  -1   5       57.04       52.70      4.12 o 
   7  -1   5        2.50        2.45      3.91 o 
   8  -1   5      107.26      104.11     14.65 o 
  -8   0   5      253.77      270.43     16.33 o 
  -7   0   5       69.43       84.90      8.01 o 
  -6   0   5      682.80      645.56     20.13 o 
  -5   0   5      414.83      415.38     11.47 o 
  -4   0   5     1408.06     1378.43     26.28 o 
  -3   0   5      194.82      195.84      7.37 o 
  -2   0   5     4286.48     4330.89     70.72 o 
  -1   0   5       58.16       55.69      2.64 o 
   0   0   5     5909.95     6040.09     81.86 o 
   1   0   5      163.99      163.48      3.55 o 
   2   0   5     1531.98     1562.77     34.74 o 
   3   0   5     3188.28     3281.79     67.87 o 
   4   0   5      317.88      326.61      5.67 o 
   5   0   5     1718.55     1802.01     25.85 o 
   6   0   5      290.68      304.24     10.18 o 
   7   0   5      419.57      399.92     10.17 o 
   8   0   5      467.98      462.11     14.48 o 
  -8   1   5     1058.11     1120.46     30.36 o 
  -7   1   5       79.74       69.50      5.92 o 
  -6   1   5      893.09      911.52     27.72 o 
  -5   1   5      107.56       99.68      5.78 o 
  -4   1   5      525.18      538.10     24.86 o 
  -3   1   5      104.68      122.46      5.45 o 
  -2   1   5      541.83      507.82     25.44 o 
  -1   1   5        2.42       -1.16      1.16 o 
   0   1   5     1483.72     1485.25     21.77 o 
   1   1   5      660.70      712.69     13.51 o 
   2   1   5      825.24      787.75     19.33 o 
   3   1   5     1807.37     2017.35     35.01 o 
   4   1   5     1274.40     1298.34     17.10 o 
   5   1   5      853.02      892.84     13.76 o 
   6   1   5     1082.29     1135.14     19.92 o 
   7   1   5      297.11      288.50     14.34 o 
   8   1   5      361.27      355.31     11.76 o 
   9   1   5       42.33       37.79      6.17 o 
  -8   2   5      634.42      634.53     21.02 o 
  -7   2   5       18.44       17.27      4.91 o 
  -6   2   5     1066.15     1137.62     23.98 o 
  -5   2   5      129.72      124.39      6.33 o 
  -4   2   5      912.23      985.41     20.23 o 
  -3   2   5       64.82       77.12      4.53 o 
  -2   2   5     1331.44     1337.21     24.74 o 
  -1   2   5      215.69      242.00      8.42 o 
   0   2   5      362.63      338.39      8.96 o 
   1   2   5       11.01       10.56      1.22 o 
   2   2   5      750.82      631.93      9.87 o 
   3   2   5      591.54      677.99      9.74 o 
   4   2   5     1572.97     1442.82     21.75 o 
   5   2   5        2.88        3.16      1.24 o 
   6   2   5     2116.82     2037.28     29.63 o 
   7   2   5       98.24       79.15      4.70 o 
   8   2   5      665.91      628.38     16.41 o 
   9   2   5       55.14       53.60      6.94 o 
  -8   3   5      106.20      112.20      9.63 o 
  -7   3   5       89.44       89.31      8.48 o 
  -6   3   5      202.35      201.70      8.41 o 
  -5   3   5       21.23       23.78      3.67 o 
  -4   3   5     1140.88     1153.48     23.10 o 
  -3   3   5        5.12        7.15      2.37 o 
  -2   3   5     1894.05     1862.54     33.02 o 
  -1   3   5       57.54       57.41      3.65 o 
   0   3   5     4566.21     4736.29     79.14 o 
   1   3   5     1610.25     1735.06     25.33 o 
   2   3   5     1548.19     1574.72     35.23 o 
   3   3   5     1149.54     1313.14     17.56 o 
   4   3   5     1516.73     1549.77     20.30 o 
   5   3   5      553.72      586.84     10.04 o 
   6   3   5      627.44      661.23     13.14 o 
   7   3   5        0.10       -1.63      2.41 o 
   8   3   5      452.43      438.21     16.00 o 
   9   3   5       11.47        8.68      3.82 o 
  10   3   5      160.83      144.98     11.57 o 
  -8   4   5       31.30       28.15     11.57 o 
  -7   4   5      137.23      138.84     10.09 o 
  -6   4   5      249.48      278.27     23.52 o 
  -5   4   5      585.32      609.06     15.17 o 
  -4   4   5     1067.57     1057.31     22.06 o 
  -3   4   5      567.78      557.44     13.55 o 
  -2   4   5     3659.35     3638.17     60.94 o 
  -1   4   5      579.86      594.61     13.24 o 
   0   4   5     2373.73     2440.59     50.50 o 
   1   4   5       62.94       64.45      3.83 o 
   2   4   5     1311.02     1325.16     20.09 o 
   3   4   5     1092.18     1148.10     15.95 o 
   4   4   5       24.62       20.52      1.99 o 
   5   4   5      177.61      180.70      5.14 o 
   6   4   5      198.40      230.56      8.43 o 
   7   4   5       41.62       39.98      6.94 o 
   8   4   5      299.68      299.24     11.02 o 
   9   4   5        0.20        3.00      4.24 o 
  -7   5   5      119.94      100.46      9.34 o 
  -6   5   5      241.86      235.25     11.98 o 
  -5   5   5      444.69      405.73     12.11 o 
  -4   5   5      872.13      865.37     19.39 o 
  -3   5   5     1768.94     1826.78     33.98 o 
  -2   5   5      890.28      938.46     19.46 o 
  -1   5   5     2340.50     2278.71     40.09 o 
   0   5   5     1772.08     1799.87     45.11 o 
   1   5   5     3414.37     3411.51     56.68 o 
   2   5   5      643.21      657.33     13.82 o 
   3   5   5      248.54      290.15      6.95 o 
   4   5   5      578.81      626.99     11.51 o 
   5   5   5        7.37        9.10      1.68 o 
   6   5   5       31.32       41.39      6.94 o 
   7   5   5       55.17       55.05      6.94 o 
   8   5   5       64.25       70.92      6.75 o 
   9   5   5       22.21       29.93      5.37 o 
  -7   6   5      194.38      181.18     34.12 o 
  -6   6   5      125.55      132.13     10.20 o 
  -5   6   5      311.24      332.10     16.39 o 
  -4   6   5       56.18       53.03      5.08 o 
  -3   6   5      511.91      480.72     12.95 o 
  -2   6   5        4.86        3.60      2.94 o 
  -1   6   5     1244.93     1228.88     24.34 o 
   0   6   5        1.74        2.38      2.74 o 
   1   6   5      564.72      577.79     13.29 o 
   2   6   5      865.62      885.45     18.15 o 
   3   6   5      567.02      574.97     13.11 o 
   4   6   5      480.69      473.19     10.04 o 
   5   6   5      376.90      380.50     15.43 o 
   6   6   5       96.16       71.33      5.83 o 
   7   6   5      669.54      679.98     19.35 o 
   8   6   5        0.38        1.93      3.70 o 
   9   6   5      243.63      218.68     23.33 o 
  -6   7   5        2.78       12.98      6.75 o 
  -5   7   5      402.71      438.98     25.45 o 
  -4   7   5        0.89       -1.40      2.96 o 
  -3   7   5      456.11      439.52     18.62 o 
  -2   7   5       25.24       27.24      3.82 o 
  -1   7   5      415.07      422.72     11.52 o 
   0   7   5       97.20      102.70      5.94 o 
   1   7   5      826.57      835.00     18.18 o 
   2   7   5      447.61      446.76     11.67 o 
   3   7   5     1076.26     1104.42     36.51 o 
   4   7   5      676.26      643.61     14.74 o 
   5   7   5     1479.91     1525.58     35.52 o 
   6   7   5      227.66      206.43     11.95 o 
   7   7   5      473.53      497.97     16.46 o 
   8   7   5      102.37       81.57     13.69 o 
  -5   8   5      187.79      184.29     14.27 o 
  -4   8   5        0.94        1.22      4.45 o 
  -3   8   5      259.07      263.11     10.11 o 
  -2   8   5      123.88      125.87      6.92 o 
  -1   8   5      426.23      438.35     12.46 o 
   0   8   5      116.17      115.65      7.36 o 
   1   8   5      651.87      692.14     16.53 o 
   2   8   5        5.70        4.40      2.82 o 
   3   8   5     1007.05     1065.18     22.37 o 
   4   8   5       77.12       71.62      5.23 o 
   5   8   5      789.06      755.78     21.52 o 
   6   8   5        0.55        2.11      8.29 o 
   7   8   5      378.56      364.98     14.43 o 
   8   8   5        8.31       -0.85      4.77 o 
  -4   9   5       12.96       10.15      7.13 o 
  -3   9   5      721.48      712.91     44.53 o 
  -2   9   5        0.69        3.66      4.78 o 
  -1   9   5     1000.78     1060.24     23.59 o 
   0   9   5      144.64      116.67      6.92 o 
   1   9   5      579.12      597.29     15.83 o 
   2   9   5      392.42      382.05     13.65 o 
   3   9   5      363.47      318.07     10.86 o 
   4   9   5      153.10      162.65      7.90 o 
   5   9   5      255.54      225.53     11.36 o 
   6   9   5        1.64        2.31      4.06 o 
   7   9   5      175.68      181.98     19.86 o 
  -3  10   5      670.01      636.88     23.58 o 
  -2  10   5      132.36      146.01     11.32 o 
  -1  10   5      834.56      855.53     28.88 o 
   0  10   5      169.87      174.50      8.91 o 
   1  10   5      812.61      848.36     20.74 o 
   2  10   5      161.25      160.97     17.68 o 
   3  10   5      199.15      186.33      8.86 o 
   4  10   5       18.90       15.71      6.75 o 
   5  10   5       36.27       31.05      5.98 o 
   6  10   5        0.85       -0.98      4.44 o 
  -1  11   5      190.09      187.83      9.68 o 
   0  11   5      179.09      182.18      9.66 o 
   1  11   5      223.70      214.11     10.32 o 
   2  11   5       16.39       19.11      4.85 o 
   3  11   5      241.81      251.91     10.96 o 
   4  11   5        4.89        4.77      4.72 o 
  -1  -8   6       39.79       45.35      5.80 o 
   0  -8   6      414.35      431.02     14.56 o 
   1  -8   6      177.73      148.34     14.27 o 
   2  -8   6      211.90      222.37     19.09 o 
  -3  -7   6      600.01      607.01     16.75 o 
  -2  -7   6      662.53      686.82     19.79 o 
  -1  -7   6      633.49      652.39     26.36 o 
   0  -7   6      527.28      551.12     24.57 o 
   1  -7   6      269.44      285.41     10.29 o 
   2  -7   6      265.63      230.26     12.80 o 
   3  -7   6      182.55      173.12     38.75 o 
   4  -7   6       72.25       53.60     18.12 o 
  -5  -6   6      288.13      279.99     10.93 o 
  -4  -6   6       73.79       63.04     10.40 o 
  -3  -6   6     1398.74     1408.49     29.08 o 
  -2  -6   6      142.87      135.80      7.34 o 
  -1  -6   6     1432.36     1454.62     29.24 o 
   0  -6   6      589.90      561.66     14.60 o 
   1  -6   6      600.07      595.27     15.01 o 
   2  -6   6      427.84      439.36     12.36 o 
   3  -6   6       58.86       60.49      4.96 o 
   4  -6   6      157.83      152.03     11.79 o 
   5  -6   6       42.45       35.09     15.42 o 
   6  -6   6       22.67        5.01     14.65 o 
  -6  -5   6        3.37        1.24      5.06 o 
  -5  -5   6      556.66      548.27     15.49 o 
  -4  -5   6       14.66       10.25      3.74 o 
  -3  -5   6      490.30      495.11     15.46 o 
  -2  -5   6        4.69        6.64      3.71 o 
  -1  -5   6      763.95      804.63     18.20 o 
   0  -5   6        4.63        8.75      2.88 o 
   1  -5   6      420.15      458.85     14.00 o 
   2  -5   6      349.38      343.92     10.15 o 
   3  -5   6      454.65      455.95     20.86 o 
   4  -5   6      441.87      424.90     15.40 o 
   5  -5   6      306.26      267.98     26.99 o 
   6  -5   6      127.52       94.85     20.05 o 
   7  -5   6      263.87      184.31     25.06 o 
  -6  -4   6       24.13       13.35      4.17 o 
  -5  -4   6      224.40      226.70      9.30 o 
  -4  -4   6        6.01        5.89      3.57 o 
  -3  -4   6      286.47      280.24      9.47 o 
  -2  -4   6      269.02      260.25      8.86 o 
  -1  -4   6      302.51      326.73      9.71 o 
   0  -4   6       63.43       68.54      4.43 o 
   1  -4   6     1782.05     1782.22     32.65 o 
   2  -4   6        0.07        0.43      2.10 o 
   3  -4   6     1798.99     1733.73     76.47 o 
   4  -4   6      167.65      169.39      6.40 o 
   5  -4   6     1180.36     1174.89     29.83 o 
   6  -4   6       31.59       30.08     13.11 o 
   7  -4   6      328.88      276.85     27.38 o 
  -7  -3   6      237.66      237.36     14.07 o 
  -6  -3   6       77.30       83.17      6.38 o 
  -5  -3   6      290.41      311.43     10.61 o 
  -4  -3   6        4.27        1.17      2.78 o 
  -3  -3   6       91.56       95.45      5.77 o 
  -2  -3   6      185.11      174.95      6.95 o 
  -1  -3   6      752.88      778.88     16.81 o 
   0  -3   6       52.70       46.66      4.27 o 
   1  -3   6     1178.95     1198.83     34.25 o 
   2  -3   6      657.76      651.24     11.55 o 
   3  -3   6     2180.73     2184.93     31.92 o 
   4  -3   6     1173.54     1178.76     23.98 o 
   5  -3   6     1575.04     1601.79     28.79 o 
   6  -3   6       79.26       75.55     11.57 o 
   7  -3   6      956.82      863.31     44.34 o 
   8  -3   6       12.74       13.11     12.72 o 
  -7  -2   6      250.45      237.91      9.98 o 
  -6  -2   6      515.00      490.42     26.89 o 
  -5  -2   6      668.01      677.58     19.38 o 
  -4  -2   6      305.32      299.31      9.82 o 
  -3  -2   6     2341.01     2333.44     55.23 o 
  -2  -2   6      469.29      453.91     11.60 o 
  -1  -2   6     2100.14     2192.30     38.66 o 
   0  -2   6      442.74      439.81      8.70 o 
   1  -2   6     1596.07     1684.53     30.64 o 
   2  -2   6     1166.52     1121.99     17.42 o 
   3  -2   6      468.89      485.14      8.47 o 
   4  -2   6      202.74      226.74      4.91 o 
   5  -2   6      631.71      615.53     12.85 o 
   6  -2   6        0.24        0.77      4.24 o 
   7  -2   6      449.79      478.89     30.46 o 
   8  -2   6       12.36       33.16     13.11 o 
  -7  -1   6      147.67      130.60      7.77 o 
  -6  -1   6      260.50      246.58      9.58 o 
  -5  -1   6      740.84      721.63     17.10 o 
  -4  -1   6     1304.95     1300.29     25.87 o 
  -3  -1   6     1454.36     1440.92     31.62 o 
  -2  -1   6     1822.99     1870.85     33.71 o 
  -1  -1   6     2058.00     2143.66     37.55 o 
   0  -1   6     1788.58     1838.76     27.30 o 
   1  -1   6      596.31      602.69     10.57 o 
   2  -1   6      447.45      426.55      9.09 o 
   3  -1   6      136.49      138.68      7.19 o 
   4  -1   6      570.63      552.46     16.08 o 
   5  -1   6        7.69        3.14      1.36 o 
   6  -1   6      378.09      389.07     12.81 o 
   7  -1   6       52.51       43.36      6.13 o 
   8  -1   6      186.67      146.13     17.74 o 
  -8   0   6      165.21      168.50     14.65 o 
  -7   0   6       62.63       72.98      6.44 o 
  -6   0   6      676.91      665.68     21.46 o 
  -5   0   6       52.10       49.94      6.25 o 
  -4   0   6     2129.38     2195.70     50.51 o 
  -3   0   6       42.03       48.50      4.20 o 
  -2   0   6     3286.91     3230.11    109.89 o 
  -1   0   6      527.90      495.05     11.36 o 
   0   0   6     1620.45     1596.00     23.85 o 
   1   0   6     2867.90     2950.91     41.37 o 
   2   0   6      809.45      834.52     21.64 o 
   3   0   6     1551.58     1608.14     36.52 o 
   4   0   6      516.61      587.41     16.45 o 
   5   0   6      402.18      424.38      7.28 o 
   6   0   6      596.92      643.82     13.04 o 
   7   0   6       56.01       60.08      5.35 o 
   8   0   6      399.00      411.41     25.45 o 
  -8   1   6      411.90      389.05     23.52 o 
  -7   1   6       14.53       13.84      4.46 o 
  -6   1   6      620.67      620.38     16.15 o 
  -5   1   6        0.70        1.33      3.22 o 
  -4   1   6      875.91      837.65     18.47 o 
  -3   1   6        4.65        5.05      2.47 o 
  -2   1   6     1477.11     1523.05     28.06 o 
  -1   1   6      185.33      194.44      6.30 o 
   0   1   6     1526.00     1536.93     22.96 o 
   1   1   6     1273.01     1416.87     20.85 o 
   2   1   6     1591.18     1573.05     35.81 o 
   3   1   6     2220.25     2339.57     50.42 o 
   4   1   6     1784.78     1772.94     39.24 o 
   5   1   6      782.41      816.69     12.70 o 
   6   1   6      849.55      906.84     22.19 o 
   7   1   6       61.38       56.41      3.92 o 
   8   1   6      356.99      392.91     19.66 o 
  -7   2   6       44.88       41.46      6.48 o 
  -6   2   6      442.78      474.84     13.73 o 
  -5   2   6        2.52       -0.92      2.61 o 
  -4   2   6      386.23      397.48     11.29 o 
  -3   2   6       22.96       24.56      4.43 o 
  -2   2   6      113.78      111.84      5.27 o 
  -1   2   6       42.91       46.38      3.52 o 
   0   2   6      822.46      754.11     14.10 o 
   1   2   6        0.05        0.04      1.00 o 
   2   2   6     3738.49     3542.45     48.98 o 
   3   2   6      332.10      340.39      5.97 o 
   4   2   6     4826.81     4931.29     67.25 o 
   5   2   6      207.22      220.09      4.89 o 
   6   2   6     1715.86     1793.82     26.17 o 
   7   2   6       19.49       16.61      2.91 o 
   8   2   6      291.29      311.60     12.34 o 
  -7   3   6       13.67       17.46      5.55 o 
  -6   3   6      773.15      783.90     19.00 o 
  -5   3   6        0.30        2.02      2.97 o 
  -4   3   6      695.59      690.63     21.07 o 
  -3   3   6       42.51       36.18      3.88 o 
  -2   3   6     1849.14     1932.27     34.73 o 
  -1   3   6       77.47       84.30      4.49 o 
   0   3   6     2391.51     2370.78     72.29 o 
   1   3   6      236.12      279.39      8.45 o 
   2   3   6     2622.97     2543.54     36.08 o 
   3   3   6      349.31      349.89      6.72 o 
   4   3   6     1488.72     1523.94     25.77 o 
   5   3   6       60.96       64.58      2.58 o 
   6   3   6     1045.29     1035.69     18.92 o 
   7   3   6       16.32       17.76      3.14 o 
   8   3   6      459.74      464.78     13.88 o 
   9   3   6       36.65       37.02      7.71 o 
  -7   4   6      175.82      177.97     11.19 o 
  -6   4   6      166.26      170.97     10.54 o 
  -5   4   6      192.57      218.49      9.01 o 
  -4   4   6     1325.82     1424.12     28.38 o 
  -3   4   6      400.69      432.28     11.90 o 
  -2   4   6     2912.13     2983.15     51.36 o 
  -1   4   6      132.79      135.00      5.72 o 
   0   4   6     3116.36     3221.11     54.09 o 
   1   4   6      696.19      686.25     14.30 o 
   2   4   6      495.48      541.18     14.47 o 
   3   4   6      349.84      341.67      6.94 o 
   4   4   6      652.01      643.14     10.07 o 
   5   4   6       68.25       66.56      3.11 o 
   6   4   6     1071.23     1066.25     19.55 o 
   7   4   6        7.35        9.83      3.47 o 
   8   4   6      580.30      584.02     16.57 o 
   9   4   6        5.17        5.29      3.70 o 
  -7   5   6      134.18      118.46     10.41 o 
  -6   5   6      586.49      597.46     20.56 o 
  -5   5   6      773.29      752.11     18.36 o 
  -4   5   6      973.30      978.72     21.69 o 
  -3   5   6      833.48      864.44     19.28 o 
  -2   5   6     1261.65     1272.52     25.28 o 
  -1   5   6      710.41      722.72     18.23 o 
   0   5   6      188.27      184.69      6.70 o 
   1   5   6       46.51       52.94      4.49 o 
   2   5   6      294.08      274.50      7.76 o 
   3   5   6        0.45        3.59      1.82 o 
   4   5   6      304.10      321.96      9.72 o 
   5   5   6       43.55       42.91      2.85 o 
   6   5   6      305.90      336.54     18.51 o 
   7   5   6        3.33        2.11      2.92 o 
   8   5   6      238.29      248.84     15.04 o 
   9   5   6       71.68       67.47      6.48 o 
  -6   6   6       69.33       72.18      8.41 o 
  -5   6   6      410.94      435.06     20.82 o 
  -4   6   6      104.07      105.99      6.77 o 
  -3   6   6      871.39      866.20     19.69 o 
  -2   6   6       52.15       47.47      7.71 o 
  -1   6   6      455.82      480.66     13.12 o 
   0   6   6      969.23      920.19     19.37 o 
   1   6   6      367.26      368.30     13.28 o 
   2   6   6     1178.14     1176.68     31.06 o 
   3   6   6       63.32       74.99      4.37 o 
   4   6   6      346.97      351.92     11.84 o 
   5   6   6      125.18      105.28      4.85 o 
   6   6   6        3.60        3.44      3.06 o 
   7   6   6      201.92      199.38      9.45 o 
   8   6   6        6.75        4.20      4.82 o 
   9   6   6      132.14      119.76      8.33 o 
  -6   7   6       13.46       14.38      6.19 o 
  -5   7   6      232.60      231.86     12.98 o 
  -4   7   6        5.28        1.74      3.45 o 
  -3   7   6      102.83      106.45      6.73 o 
  -2   7   6        4.31        5.85      3.13 o 
  -1   7   6      318.39      332.65     24.88 o 
   0   7   6      181.47      173.14      7.27 o 
   1   7   6      595.01      599.99     17.18 o 
   2   7   6      893.76      826.53     18.05 o 
   3   7   6     1185.20     1300.91     25.47 o 
   4   7   6      602.76      595.08     13.99 o 
   5   7   6      885.87      902.36     23.59 o 
   6   7   6      167.76      167.53     17.54 o 
   7   7   6      357.06      356.10     13.53 o 
   8   7   6       31.15       20.61      5.16 o 
  -5   8   6       95.79      109.49     10.20 o 
  -4   8   6       22.15       19.43     10.41 o 
  -3   8   6      207.00      208.75      9.76 o 
  -2   8   6       12.56        4.38      3.34 o 
  -1   8   6      297.86      297.34     10.32 o 
   0   8   6       60.25       42.43      5.00 o 
   1   8   6      548.64      578.92     19.41 o 
   2   8   6       63.06       62.68      5.15 o 
   3   8   6      561.30      585.12     14.66 o 
   4   8   6       52.52       48.11      6.66 o 
   5   8   6      408.23      385.04     22.75 o 
   6   8   6        6.42        2.29      3.89 o 
   7   8   6      106.96      106.48      8.33 o 
   8   8   6        5.01        7.11      5.78 o 
  -4   9   6        2.06       -2.84      5.36 o 
  -3   9   6      329.93      342.91     15.69 o 
  -2   9   6       17.18       15.75      4.32 o 
  -1   9   6      316.53      318.84     14.04 o 
   0   9   6      122.78      116.26      7.59 o 
   1   9   6      256.14      249.58      9.66 o 
   2   9   6      180.00      152.10      9.14 o 
   3   9   6      333.98      317.45     10.82 o 
   4   9   6       59.70       68.61      5.72 o 
   5   9   6      341.41      328.63     13.61 o 
   6   9   6        3.52       -3.98      4.17 o 
   7   9   6      195.94      175.51     12.92 o 
  -3  10   6      547.19      568.29     34.51 o 
  -2  10   6      183.61      188.64      9.95 o 
  -1  10   6      556.78      542.42     15.61 o 
   0  10   6      285.75      272.36     10.77 o 
   1  10   6      124.69      135.85      8.14 o 
   2  10   6      117.10      108.39      7.21 o 
   3  10   6        8.52        7.33      3.95 o 
   4  10   6        0.63        7.44      4.72 o 
   5  10   6       63.36       61.23      7.13 o 
   0  11   6       42.86       45.01      6.30 o 
   1  11   6       55.78       53.57      6.28 o 
   2  11   6       12.33       11.83      4.62 o 
   3  11   6       74.07       67.53      7.74 o 
  -2  -7   7      459.43      482.51     14.85 o 
  -1  -7   7      291.44      276.40     10.97 o 
   0  -7   7      232.74      241.34     10.91 o 
   1  -7   7      451.59      468.60     18.79 o 
   2  -7   7       51.11       44.34     15.81 o 
   3  -7   7      353.59      348.95     23.13 o 
  -4  -6   7      288.29      274.00     29.11 o 
  -3  -6   7     1048.46     1086.24     24.59 o 
  -2  -6   7      319.04      319.37     11.30 o 
  -1  -6   7      625.25      672.78     17.22 o 
   0  -6   7      274.12      258.54      9.85 o 
   1  -6   7       97.56       99.59      6.43 o 
   2  -6   7      166.78      186.53     11.53 o 
   3  -6   7       27.27       19.97      5.37 o 
   4  -6   7       74.27       79.43     11.95 o 
   5  -6   7      147.67       88.68     21.21 o 
  -5  -5   7      464.01      472.05     23.61 o 
  -4  -5   7        6.17        9.22      4.04 o 
  -3  -5   7      810.70      817.07     30.81 o 
  -2  -5   7        7.04        8.46      6.72 o 
  -1  -5   7      682.16      721.25     17.27 o 
   0  -5   7      414.22      396.47     11.69 o 
   1  -5   7      342.47      332.12     10.41 o 
   2  -5   7      802.59      807.69     18.26 o 
   3  -5   7      291.64      255.34     14.27 o 
   4  -5   7      181.60      173.61     10.36 o 
   6  -5   7        4.60      -11.57     13.11 o 
  -5  -4   7      143.69      140.64     10.70 o 
  -4  -4   7       46.48       41.72      4.92 o 
  -3  -4   7      194.71      208.38     13.85 o 
  -2  -4   7       18.38       15.68      4.39 o 
  -1  -4   7      733.68      726.46     20.44 o 
   0  -4   7       76.16       91.27      5.36 o 
   1  -4   7     1284.03     1358.84     26.53 o 
   2  -4   7      196.89      186.68     14.71 o 
   3  -4   7      937.87      924.88     26.03 o 
   4  -4   7      148.23      149.96      9.40 o 
   5  -4   7      683.56      694.84     21.26 o 
   6  -4   7       15.64       33.93     15.04 o 
   7  -4   7      202.93      176.60     23.91 o 
  -6  -3   7       25.12       15.48      4.43 o 
  -5  -3   7      161.87      161.71      9.32 o 
  -4  -3   7        1.19        1.15      3.20 o 
  -3  -3   7      817.12      846.32     19.33 o 
  -2  -3   7        1.72        0.22      2.76 o 
  -1  -3   7     1471.50     1513.69     35.86 o 
   0  -3   7      208.95      226.82      7.74 o 
   1  -3   7     1678.39     1663.15     30.60 o 
   2  -3   7      303.11      288.49      9.83 o 
   3  -3   7     2284.57     2210.87     38.72 o 
   4  -3   7       14.78       18.52      4.72 o 
   5  -3   7     1283.92     1227.34     33.35 o 
   6  -3   7      126.08      117.22     11.57 o 
   7  -3   7      358.01      283.02     26.61 o 
   8  -3   7        8.84       13.50     13.50 o 
  -6  -2   7       71.65       70.76      6.46 o 
  -5  -2   7      698.01      720.73     17.99 o 
  -4  -2   7       13.03        6.99      3.30 o 
  -3  -2   7      715.71      701.99     16.61 o 
  -2  -2   7       64.03       68.57      4.88 o 
  -1  -2   7      407.63      415.70     10.85 o 
   0  -2   7      717.63      753.28     34.51 o 
   1  -2   7      912.37      951.15     15.63 o 
   2  -2   7      923.21      952.07     39.33 o 
   3  -2   7     1446.77     1481.63     26.60 o 
   4  -2   7        0.86        1.78      3.24 o 
   5  -2   7     1369.61     1452.46     49.93 o 
   6  -2   7       51.20       48.27      5.86 o 
   7  -2   7      367.64      384.42     28.15 o 
   8  -2   7       40.66       45.88     15.42 o 
  -7  -1   7      374.18      360.49     13.99 o 
  -6  -1   7      388.00      385.80     16.31 o 
  -5  -1   7      998.75      974.96     21.97 o 
  -4  -1   7      421.96      398.12     11.79 o 
  -3  -1   7     1459.17     1450.28     28.27 o 
  -2  -1   7      622.15      590.19     14.08 o 
  -1  -1   7      939.07      991.81     24.06 o 
   0  -1   7      579.32      582.72     10.71 o 
   1  -1   7       91.70       94.50      3.27 o 
   2  -1   7       82.14       68.70      9.45 o 
   3  -1   7       19.83       13.83      3.79 o 
   4  -1   7       20.33       19.73      4.06 o 
   5  -1   7       11.07       12.60      3.95 o 
   6  -1   7        6.30        0.86      3.40 o 
   7  -1   7      402.68      431.85     21.21 o 
   8  -1   7       82.96       57.07     15.04 o 
  -7   0   7       81.42       87.01      7.27 o 
  -6   0   7      416.60      417.28     13.10 o 
  -5   0   7      150.60      140.40      7.48 o 
  -4   0   7     1103.66     1099.51     23.18 o 
  -3   0   7      222.31      208.11      7.79 o 
  -2   0   7     1643.09     1643.24     30.66 o 
  -1   0   7      634.89      680.99     18.62 o 
   0   0   7      926.25      980.77     17.14 o 
   1   0   7      732.35      776.46     12.71 o 
   2   0   7      434.16      496.39     15.59 o 
   3   0   7      105.32       82.97      6.37 o 
   4   0   7      331.17      353.58     12.51 o 
   5   0   7      137.09      134.65      7.46 o 
   6   0   7      688.85      731.76     20.28 o 
   7   0   7      148.82      133.18      8.04 o 
   8   0   7      213.64      208.21     20.05 o 
  -7   1   7       20.38       20.16      6.48 o 
  -6   1   7      363.64      377.98     12.42 o 
  -5   1   7        5.95        3.28      3.12 o 
  -4   1   7      926.70      988.93     21.39 o 
  -3   1   7       15.34       13.70      3.59 o 
  -2   1   7     1140.25     1150.35     22.94 o 
  -1   1   7      902.89      928.42     41.61 o 
   0   1   7      464.78      458.08     11.52 o 
   1   1   7     1805.41     1880.07     32.88 o 
   2   1   7      368.66      389.66     13.88 o 
   3   1   7      688.71      736.57     20.13 o 
   4   1   7      748.88      833.66     22.16 o 
   5   1   7       12.89        9.54      3.13 o 
   6   1   7      467.84      515.35     15.59 o 
   7   1   7        7.06        1.16      3.21 o 
   8   1   7      363.32      337.77     19.28 o 
  -7   2   7        7.86       11.51      5.19 o 
  -6   2   7      129.16      125.75      7.60 o 
  -5   2   7        6.06        3.79      3.23 o 
  -4   2   7      133.06      128.25      6.79 o 
  -3   2   7        8.17       12.09      3.07 o 
  -2   2   7      304.37      292.22      8.85 o 
  -1   2   7       72.89       81.98      8.33 o 
   0   2   7     1825.84     1793.83     26.98 o 
   1   2   7       92.54       94.10      7.85 o 
   2   2   7     4019.50     3876.61     53.73 o 
   3   2   7       42.55       40.03      9.64 o 
   4   2   7     2196.93     2266.78     49.84 o 
   5   2   7       26.63       19.82      1.73 o 
   6   2   7      411.32      440.47      9.78 o 
   7   2   7       19.23       20.19      3.78 o 
   8   2   7       30.92       29.69      7.71 o 
  -7   3   7       24.41       35.79      6.70 o 
  -6   3   7      213.39      230.12     13.20 o 
  -5   3   7        6.17        4.97      3.39 o 
  -4   3   7      538.97      534.22     14.17 o 
  -3   3   7       27.70       16.50      4.80 o 
  -2   3   7     1389.48     1351.91     26.17 o 
  -1   3   7      454.49      452.20     13.74 o 
   0   3   7     1986.74     1990.21     56.49 o 
   1   3   7      507.20      535.11      9.97 o 
   2   3   7     2386.26     2378.50     34.21 o 
   3   3   7       89.04       86.49      3.08 o 
   4   3   7     1579.98     1603.49     23.68 o 
   5   3   7       39.42       40.37      2.25 o 
   6   3   7      497.83      503.58     16.45 o 
   7   3   7       26.57       33.86      8.68 o 
   8   3   7       81.91       86.76     11.18 o 
   9   3   7        0.04       -4.24      6.17 o 
  -7   4   7       45.18       44.62      7.56 o 
  -6   4   7      452.88      467.66     17.60 o 
  -5   4   7       15.73        9.09      3.65 o 
  -4   4   7     1193.52     1234.03     25.85 o 
  -3   4   7       39.61       41.76      4.35 o 
  -2   4   7     1072.32     1071.03     22.11 o 
  -1   4   7      562.00      536.37     12.94 o 
   0   4   7      637.44      650.26     14.41 o 
   1   4   7     1671.06     1661.96     30.08 o 
   2   4   7      634.99      614.48     11.16 o 
   3   4   7      527.77      558.92     10.16 o 
   4   4   7     1294.42     1334.90     20.54 o 
   5   4   7       27.94       31.61      7.33 o 
   6   4   7      668.11      692.43     19.80 o 
   7   4   7       14.41        8.38      3.66 o 
   8   4   7      347.57      348.56     19.28 o 
  -6   5   7      380.81      384.17     16.38 o 
  -5   5   7      404.18      412.19     13.19 o 
  -4   5   7      617.82      608.69     18.94 o 
  -3   5   7      425.31      437.80     12.65 o 
  -2   5   7      788.74      787.53     18.32 o 
  -1   5   7      534.95      491.72     12.65 o 
   0   5   7      835.14      905.08     19.05 o 
   1   5   7       67.85       70.22      4.53 o 
   2   5   7      761.13      823.93     19.83 o 
   3   5   7       15.27       16.46      2.85 o 
   4   5   7      216.32      251.09      7.29 o 
   5   5   7       22.49       20.85      2.90 o 
   6   5   7      366.73      373.71     11.95 o 
   7   5   7       85.38       81.00      5.91 o 
   8   5   7      316.67      328.05     12.04 o 
   9   5   7       35.50       32.00      8.87 o 
  -6   6   7      105.38       94.21      9.70 o 
  -5   6   7      299.02      290.57     13.80 o 
  -4   6   7       89.47       78.16      6.34 o 
  -3   6   7      561.16      598.86     15.83 o 
  -2   6   7      312.09      304.06     10.27 o 
  -1   6   7      458.57      448.36     12.52 o 
   0   6   7      605.12      638.09     15.20 o 
   1   6   7      216.36      208.14      7.57 o 
   2   6   7       46.54       48.37      3.88 o 
   3   6   7       67.06       63.82      6.68 o 
   4   6   7       11.66        8.09      2.55 o 
   5   6   7      491.35      473.04     11.34 o 
   6   6   7       84.34       70.84      5.71 o 
   7   6   7      298.53      298.64     11.58 o 
   8   6   7      278.12      243.77     16.97 o 
  -5   7   7      208.60      204.44     19.28 o 
  -4   7   7        8.78        8.04      4.10 o 
  -3   7   7      324.00      323.74     11.34 o 
  -2   7   7      397.69      382.62     12.00 o 
  -1   7   7      394.86      405.01     12.21 o 
   0   7   7     1089.53     1066.17     22.77 o 
   1   7   7      584.67      615.57     18.16 o 
   2   7   7      913.63      885.68     19.03 o 
   3   7   7     1349.91     1364.70     26.47 o 
   4   7   7      143.61      157.38     20.10 o 
   5   7   7      651.71      650.24     18.52 o 
   6   7   7       48.82       36.02      5.19 o 
   7   7   7      163.85      154.95      9.17 o 
   8   7   7        1.82       -2.97      3.98 o 
  -4   8   7       14.99       12.85      5.49 o 
  -3   8   7      136.36      143.91      8.33 o 
  -2   8   7      132.91      118.10      9.43 o 
  -1   8   7      333.71      321.24     11.13 o 
   0   8   7      233.08      225.02     11.40 o 
   1   8   7     1161.56     1179.84     24.58 o 
   2   8   7      114.21      100.04      7.13 o 
   3   8   7     1063.12     1114.33     23.30 o 
   4   8   7      104.70       91.08      5.94 o 
   5   8   7      318.75      332.32     20.82 o 
   6   8   7       31.11       24.96      5.40 o 
   7   8   7       14.91        9.90      4.49 o 
  -3   9   7      172.99      173.12     11.77 o 
  -2   9   7        0.59        0.22      3.43 o 
  -1   9   7      289.72      281.15     18.98 o 
   0   9   7       57.23       59.04      6.94 o 
   1   9   7      529.80      519.32     21.37 o 
   2   9   7       21.45       22.18      4.20 o 
   3   9   7      497.95      485.56     13.94 o 
   4   9   7        1.51        8.83      3.60 o 
   5   9   7      144.40      153.08      9.54 o 
   6   9   7       30.46       23.79      5.31 o 
  -2  10   7      134.42      126.32     10.12 o 
  -1  10   7      162.02      159.52      9.05 o 
   0  10   7       73.27       63.19      6.07 o 
   1  10   7       82.00       79.52      6.56 o 
   2  10   7        2.34        3.95      3.66 o 
   3  10   7      107.52       98.11      7.08 o 
   4  10   7       24.53        7.20      4.22 o 
   5  10   7      166.13      149.43     14.65 o 
   1  11   7       72.28       64.93      6.80 o 
   2  11   7        0.05        3.91      3.96 o 
   3  11   7       72.88       88.69     13.69 o 
  -2  -6   8      199.88      180.44      9.37 o 
  -1  -6   8       76.90       68.77      6.28 o 
   0  -6   8      104.50      117.90     10.56 o 
   1  -6   8       68.42       77.70      8.99 o 
   2  -6   8       13.37       10.59      5.71 o 
   3  -6   8      213.71      216.37     13.08 o 
  -3  -5   8      358.01      381.25     12.88 o 
  -2  -5   8      159.30      158.31      8.30 o 
  -1  -5   8      163.78      160.55      8.11 o 
   0  -5   8      238.98      250.87     14.94 o 
   1  -5   8      194.38      193.13     26.61 o 
   2  -5   8       61.00       57.52      7.58 o 
   3  -5   8      270.18      267.37     13.48 o 
   4  -5   8       10.33        7.21      8.10 o 
   5  -5   8      338.89      363.60     22.75 o 
  -4  -4   8       31.44       22.08      5.39 o 
  -3  -4   8      386.39      396.66     12.63 o 
  -2  -4   8       48.11       42.21      5.50 o 
  -1  -4   8      809.31      835.66     19.32 o 
   0  -4   8      265.33      252.91      9.17 o 
   1  -4   8      708.96      746.03     17.15 o 
   2  -4   8      394.81      376.60     15.75 o 
   3  -4   8      746.29      715.50     22.86 o 
   4  -4   8       16.68       27.35      6.13 o 
   5  -4   8      347.99      346.38     18.70 o 
  -5  -3   8      109.70      112.91      7.68 o 
  -4  -3   8       12.93        8.30      3.88 o 
  -3  -3   8      430.89      446.28     13.32 o 
  -2  -3   8      210.49      210.56      8.68 o 
  -1  -3   8      938.34      967.20     21.05 o 
   0  -3   8       99.83      105.36     10.22 o 
   1  -3   8     2544.33     2427.58     43.34 o 
   2  -3   8       59.39       53.14      6.85 o 
   3  -3   8     1797.12     1769.95     43.46 o 
   4  -3   8       15.14        9.67      4.54 o 
   5  -3   8      665.66      659.66     21.13 o 
   6  -3   8        0.01       -2.70      5.78 o 
   7  -3   8       72.12       58.22     18.12 o 
  -6  -2   8        7.62        0.72      4.37 o 
  -5  -2   8      424.75      432.57     13.59 o 
  -4  -2   8       27.61       26.41      7.32 o 
  -3  -2   8      591.69      591.61     15.40 o 
  -2  -2   8      130.10      134.37      7.41 o 
  -1  -2   8     1716.24     1732.23     37.12 o 
   0  -2   8      621.68      634.19     17.83 o 
   1  -2   8     1731.71     1749.11     64.20 o 
   2  -2   8       16.07       20.80      2.59 o 
   3  -2   8     1658.00     1705.63     41.40 o 
   4  -2   8       23.57       10.90     10.22 o 
   5  -2   8      482.49      524.31     25.64 o 
   6  -2   8       52.06       50.41      6.80 o 
  -6  -1   8      180.28      143.00      8.64 o 
  -5  -1   8      447.04      462.58     13.93 o 
  -4  -1   8      348.36      338.31     11.26 o 
  -3  -1   8      621.92      680.17     22.90 o 
  -2  -1   8      769.81      770.90     21.84 o 
  -1  -1   8       89.42       99.72     10.30 o 
   0  -1   8      152.67      149.74      5.95 o 
   1  -1   8       72.18       76.12      9.05 o 
   2  -1   8       74.68       77.48      7.19 o 
   3  -1   8      122.02      133.41     13.11 o 
   4  -1   8        1.75       -2.78      2.78 o 
   5  -1   8     1244.20     1229.72     31.47 o 
   6  -1   8       61.67       41.93      6.00 o 
   7  -1   8      685.66      712.55     29.69 o 
   8  -1   8        0.96       12.72     11.95 o 
  -6   0   8      501.17      483.32     15.01 o 
  -5   0   8      354.09      351.73     16.56 o 
  -4   0   8      806.25      802.18     21.12 o 
  -3   0   8      485.66      473.32     13.01 o 
  -2   0   8      224.12      202.64      7.58 o 
  -1   0   8      439.54      411.89     10.92 o 
   0   0   8      160.22      176.39      8.40 o 
   1   0   8        6.79        1.17      1.37 o 
   2   0   8      210.47      202.98     32.58 o 
   3   0   8      147.63      151.33     14.27 o 
   4   0   8      860.68      889.33     36.24 o 
   5   0   8      244.22      258.20     11.36 o 
   6   0   8      293.72      296.57     13.88 o 
   7   0   8      429.04      426.91     15.39 o 
   8   0   8      156.47      157.70     19.28 o 
  -6   1   8      517.94      506.39     42.61 o 
  -5   1   8       38.01       39.23      5.57 o 
  -4   1   8      516.27      534.87     14.49 o 
  -3   1   8      450.06      439.23     13.62 o 
  -2   1   8      342.72      348.14     16.28 o 
  -1   1   8     1004.74     1032.06     21.08 o 
   0   1   8      294.51      300.51     12.74 o 
   1   1   8     1346.40     1427.71     21.80 o 
   2   1   8      824.86      848.67     23.68 o 
   3   1   8      338.70      308.43     17.16 o 
   4   1   8      425.79      407.91     13.99 o 
   5   1   8      186.57      159.96     16.97 o 
   6   1   8      596.19      582.26     31.42 o 
   7   1   8       48.80       50.54      5.92 o 
   8   1   8      271.87      291.88     18.89 o 
  -6   2   8      134.32      153.90      8.67 o 
  -5   2   8       16.34       12.04      4.19 o 
  -4   2   8      143.12      159.83      9.50 o 
  -3   2   8       52.67       45.54      4.74 o 
  -2   2   8      572.79      582.50     14.34 o 
  -1   2   8      199.63      190.45      7.19 o 
   0   2   8     1678.70     1659.82     30.38 o 
   1   2   8      306.67      298.80      6.54 o 
   2   2   8     1350.03     1382.19     25.12 o 
   3   2   8      251.40      244.22     10.70 o 
   4   2   8      675.23      662.91     22.17 o 
   5   2   8        8.07        6.44      3.51 o 
   6   2   8      204.66      225.33      9.82 o 
   7   2   8       26.77       30.89      4.82 o 
   8   2   8      139.33      169.66     15.04 o 
  -6   3   8       89.44      107.64      9.19 o 
  -5   3   8        4.02        1.38      3.71 o 
  -4   3   8      276.90      299.47     10.67 o 
  -3   3   8      120.22      101.27      6.27 o 
  -2   3   8      826.67      847.53     18.72 o 
  -1   3   8       11.06       11.92      2.93 o 
   0   3   8     1813.69     1723.33     44.66 o 
   1   3   8       73.77       69.14      3.33 o 
   2   3   8     1754.48     1673.20     33.39 o 
   3   3   8       51.48       56.09      3.18 o 
   4   3   8      582.31      576.24     12.06 o 
   5   3   8       28.64       27.49      2.43 o 
   6   3   8       87.84       96.34      7.33 o 
   7   3   8        9.39       20.05      7.33 o 
   8   3   8       13.70       16.97      7.71 o 
   9   3   8        0.24        5.01      8.10 o 
  -6   4   8      406.60      402.71     16.58 o 
  -5   4   8       55.36       45.19      5.71 o 
  -4   4   8      676.35      708.12     17.92 o 
  -3   4   8      129.96      107.79      6.60 o 
  -2   4   8      792.37      800.32     18.38 o 
  -1   4   8      522.45      574.28     14.07 o 
   0   4   8      318.41      341.22      9.73 o 
   1   4   8      293.55      312.69      8.84 o 
   2   4   8      627.10      590.50     11.01 o 
   3   4   8       16.63       17.36      3.28 o 
   4   4   8      685.89      679.72     14.35 o 
   5   4   8       78.74       60.75      3.64 o 
   6   4   8      436.05      439.76     10.42 o 
   7   4   8       27.60       37.02      8.87 o 
   8   4   8      182.07      201.66     17.35 o 
   9   4   8        0.26       -6.17      7.71 o 
  -6   5   8      213.62      220.66     12.83 o 
  -5   5   8       82.38       86.11      7.48 o 
  -4   5   8      449.88      490.08     14.53 o 
  -3   5   8      295.15      285.83     13.02 o 
  -2   5   8      155.92      163.26      7.44 o 
  -1   5   8      200.82      198.96      7.90 o 
   0   5   8      150.13      155.17      6.63 o 
   1   5   8       38.55       39.07      4.79 o 
   2   5   8      237.53      242.89      7.66 o 
   3   5   8       54.71       44.80      3.55 o 
   4   5   8      797.99      829.82     17.15 o 
   5   5   8        5.59        8.10      2.50 o 
   6   5   8      541.66      573.74     20.05 o 
  -5   6   8      363.47      371.61     25.83 o 
  -4   6   8      139.52      152.78      8.57 o 
  -3   6   8      161.63      149.35      8.02 o 
  -2   6   8      179.96      179.80      8.30 o 
  -1   6   8       29.36       31.86      7.60 o 
   0   6   8        0.50       -2.39      2.39 o 
   1   6   8       57.51       48.87      4.33 o 
   2   6   8        7.33       22.31     14.53 o 
   3   6   8       88.84       76.28      6.07 o 
   4   6   8       45.28       40.29      3.74 o 
   5   6   8      297.57      295.84     13.29 o 
   6   6   8      274.89      243.04     16.39 o 
   7   6   8      273.49      290.19     11.30 o 
   8   6   8      148.46      137.65     13.88 o 
  -5   7   8      108.16      116.35     10.41 o 
  -4   7   8       70.04       60.96      6.61 o 
  -3   7   8      289.69      292.77     11.18 o 
  -2   7   8      166.05      163.40      8.93 o 
  -1   7   8      537.57      547.29     14.90 o 
   0   7   8      363.47      368.94     19.64 o 
   1   7   8     1315.20     1374.07     27.71 o 
   2   7   8       76.68       68.77      5.14 o 
   3   7   8      622.56      651.97     15.29 o 
   4   7   8       93.89       89.46      5.81 o 
   5   7   8      286.54      281.55     26.03 o 
   6   7   8       29.81       17.74      4.17 o 
   7   7   8       86.16       86.26     11.95 o 
   8   7   8       37.84       33.55      9.25 o 
  -4   8   8       37.51       36.31      7.12 o 
  -3   8   8      179.90      179.82     13.51 o 
  -2   8   8      205.24      193.36      9.40 o 
  -1   8   8      671.32      688.26     17.95 o 
   0   8   8      126.02      111.21      7.11 o 
   1   8   8      507.23      564.39     15.20 o 
   2   8   8       86.91       73.77      6.92 o 
   3   8   8      324.92      333.67     10.60 o 
   4   8   8        0.08        2.21      2.76 o 
   5   8   8      103.70       88.52      7.33 o 
   6   8   8        4.56        1.98      6.36 o 
   7   8   8      150.28      147.49      9.25 o 
  -3   9   8      248.82      256.97     14.12 o 
  -2   9   8       33.26       31.97      5.24 o 
  -1   9   8      452.38      462.84     29.05 o 
   0   9   8       12.84       22.07      4.70 o 
   1   9   8      617.77      618.44     19.82 o 
   2   9   8        8.21        5.45      3.82 o 
   3   9   8      248.87      253.70      9.81 o 
   4   9   8       29.68       29.24      5.27 o 
   5   9   8       91.33      101.50     11.37 o 
   6   9   8       78.03       74.40      7.33 o 
  -1  10   8      155.67      143.29      8.97 o 
   0  10   8       19.40       13.32      5.04 o 
   1  10   8      110.85       94.82      8.69 o 
   2  10   8        0.42       -1.29      3.51 o 
   3  10   8      170.32      170.54      8.66 o 
   4  10   8        2.54        3.63     10.03 o 
   5  10   8      124.00      123.23      9.17 o 
  -2  -5   9       94.06       76.40      7.60 o 
  -1  -5   9       42.29       26.64      6.77 o 
   0  -5   9       70.46       66.93     11.18 o 
   1  -5   9       76.50       75.68      9.08 o 
   2  -5   9       27.97       18.59      6.20 o 
   3  -5   9      314.77      298.27     15.20 o 
  -3  -4   9      260.83      274.01     20.78 o 
  -2  -4   9      230.90      229.73     13.07 o 
  -1  -4   9      328.85      336.78     13.72 o 
   0  -4   9      302.21      297.55     15.09 o 
   1  -4   9      437.28      424.91     17.62 o 
   2  -4   9        9.19        8.90      5.40 o 
   3  -4   9      353.06      341.51     16.00 o 
   4  -4   9       14.85       18.28      6.09 o 
   5  -4   9      150.29      125.70     14.27 o 
  -4  -3   9        4.65        9.58      4.50 o 
  -3  -3   9      467.35      481.94     26.36 o 
  -2  -3   9        4.74        3.52      3.53 o 
  -1  -3   9     1004.95     1026.11     22.67 o 
   0  -3   9        6.96        5.52      5.27 o 
   1  -3   9      984.60     1064.97     45.50 o 
   2  -3   9        0.04        1.11      4.42 o 
   3  -3   9      462.77      401.24     26.03 o 
   4  -3   9        0.13        1.15      4.54 o 
   5  -3   9       77.76       87.16      8.61 o 
   6  -3   9        6.08        2.31      6.94 o 
  -5  -2   9      214.45      228.47     10.55 o 
  -4  -2   9       82.89       77.13      6.60 o 
  -3  -2   9      721.78      720.25     28.17 o 
  -2  -2   9      570.26      549.05     20.81 o 
  -1  -2   9     1294.67     1382.20     33.62 o 
   0  -2   9      184.98      192.17      7.69 o 
   1  -2   9     1821.96     1794.45     45.69 o 
   2  -2   9       18.57       23.31      5.55 o 
   3  -2   9      742.50      778.23     44.53 o 
   4  -2   9       80.25       72.03      7.78 o 
   5  -2   9      127.14      125.65     15.04 o 
   6  -2   9        1.43        7.28      4.82 o 
   7  -2   9       51.22       57.45     10.03 o 
  -5  -1   9      302.09      307.08     11.81 o 
  -4  -1   9      145.31      131.58      7.68 o 
  -3  -1   9       83.34       89.33      6.20 o 
  -2  -1   9       70.52       72.15      5.47 o 
  -1  -1   9      126.26      140.04      6.69 o 
   0  -1   9       47.00       36.04      3.73 o 
   1  -1   9      144.84      153.86      7.00 o 
   2  -1   9        7.83        2.11      4.06 o 
   3  -1   9      445.08      462.18     17.12 o 
   4  -1   9       46.73       43.49      6.39 o 
   5  -1   9      519.61      552.30     18.91 o 
   6  -1   9       28.46       22.71      6.94 o 
   7  -1   9      251.20      231.35     16.58 o 
  -5   0   9      113.05      107.57      7.53 o 
  -4   0   9      350.79      346.45     11.80 o 
  -3   0   9      156.86      153.83      7.71 o 
  -2   0   9      527.22      520.55     13.85 o 
  -1   0   9       15.07       12.86      3.23 o 
   0   0   9      318.99      335.76      9.69 o 
   1   0   9       48.71       57.63      3.61 o 
   2   0   9      381.04      350.00     15.42 o 
   3   0   9      306.75      315.73     13.50 o 
   4   0   9      217.47      202.93     10.64 o 
   5   0   9      680.13      640.07     20.36 o 
   6   0   9       96.07       84.80      7.96 o 
   7   0   9      385.04      409.31     15.86 o 
  -5   1   9      158.98      138.70     11.19 o 
  -4   1   9      320.15      311.64     15.20 o 
  -3   1   9      387.78      378.25     16.41 o 
  -2   1   9      161.94      139.44     10.26 o 
  -1   1   9      502.74      521.20     18.44 o 
   0   1   9      334.26      361.52     10.18 o 
   1   1   9      110.66      125.69      6.27 o 
   2   1   9      692.79      739.76     22.28 o 
   3   1   9       53.92       46.27      5.92 o 
   4   1   9     1218.95     1226.31     31.84 o 
   5   1   9       83.66       88.26      7.50 o 
   6   1   9      752.64      794.29     23.21 o 
   7   1   9      136.92      142.22      9.64 o 
  -5   2   9       16.78       10.17      4.53 o 
  -4   2   9      250.49      251.06     10.08 o 
  -3   2   9      249.06      251.36     13.72 o 
  -2   2   9      677.50      651.24     16.07 o 
  -1   2   9      434.95      443.55     12.09 o 
   0   2   9     1085.35     1097.70     22.27 o 
   1   2   9      256.12      257.08     13.16 o 
   2   2   9     1092.78     1131.13     30.33 o 
   3   2   9       14.81        6.55      6.55 o 
   4   2   9      485.13      512.15     17.23 o 
   5   2   9       29.12       23.06      4.99 o 
   6   2   9      161.43      161.76      9.36 o 
   7   2   9       64.39       59.31      6.48 o 
   8   2   9      105.29      121.84     14.27 o 
  -5   3   9        1.18        0.55      3.96 o 
  -4   3   9      425.16      420.46     13.20 o 
  -3   3   9       20.76       13.61      5.15 o 
  -2   3   9     1194.32     1174.86     24.71 o 
  -1   3   9       42.83       38.15      7.45 o 
   0   3   9     1972.06     1978.50     36.21 o 
   1   3   9        0.79        2.08      2.36 o 
   2   3   9     1043.50     1072.15     20.94 o 
   3   3   9        9.69        8.81      1.76 o 
   4   3   9      140.75      143.83      8.89 o 
   5   3   9       20.48       24.23      4.91 o 
   6   3   9       20.40       29.10      7.33 o 
   7   3   9        2.61        9.25      6.94 o 
   8   3   9       93.78      108.73     13.88 o 
  -5   4   9       28.53       26.94      5.33 o 
  -4   4   9      345.48      339.33     12.13 o 
  -3   4   9      187.46      169.60     16.98 o 
  -2   4   9      403.61      382.92     11.79 o 
  -1   4   9      232.14      235.55     11.71 o 
   0   4   9      914.03      912.37     19.57 o 
   1   4   9        1.81        3.15      2.44 o 
   2   4   9     1072.70     1063.96     23.78 o 
   3   4   9       85.96       87.73      4.40 o 
   4   4   9      388.14      392.39      9.72 o 
   5   4   9       33.10       29.69      8.10 o 
   6   4   9      167.28      159.43     12.53 o 
   7   4   9        0.16        5.40      6.94 o 
   8   4   9      147.84      132.25     15.42 o 
  -5   5   9       73.38       62.67      6.82 o 
  -4   5   9      200.80      225.96     15.45 o 
  -3   5   9      124.18      119.96      7.48 o 
  -2   5   9      313.56      306.86     10.62 o 
  -1   5   9       16.25       15.92      3.55 o 
   0   5   9      617.05      613.86     15.07 o 
   1   5   9       60.12       63.22      4.51 o 
   2   5   9      696.04      727.93     16.20 o 
   3   5   9        6.94        2.79      2.56 o 
   4   5   9      468.99      493.40     12.13 o 
   5   5   9       16.10       15.16      3.03 o 
   6   5   9      315.00      315.02     21.21 o 
   7   5   9        0.17        2.31      6.94 o 
   8   5   9      136.71      120.69     15.42 o 
  -4   6   9       80.39       81.58      7.25 o 
  -3   6   9       32.43       27.01      4.81 o 
  -2   6   9       73.16       77.80      6.26 o 
  -1   6   9       34.75       27.32      6.28 o 
   0   6   9       63.39       50.06      4.77 o 
   1   6   9        0.96        1.41      2.67 o 
   2   6   9      139.25      130.81      7.29 o 
   3   6   9      226.54      222.28      8.12 o 
   4   6   9      463.70      456.30     11.94 o 
   5   6   9      241.85      250.63      8.82 o 
   6   6   9      375.63      371.31     23.52 o 
   7   6   9       34.32       22.75      9.25 o 
   8   6   9       57.62       41.26     10.80 o 
  -4   7   9      109.04      105.76     11.37 o 
  -3   7   9      108.44      113.29      8.03 o 
  -2   7   9      140.24      139.35      8.18 o 
  -1   7   9      171.37      163.74     15.57 o 
   0   7   9       23.54       26.11      4.39 o 
   1   7   9      298.27      311.89     16.62 o 
   2   7   9       62.17       59.97      5.13 o 
   3   7   9      394.64      397.17     11.61 o 
   4   7   9      123.51      119.00     12.51 o 
   5   7   9      192.78      197.80     11.95 o 
   6   7   9       43.91       58.22     10.41 o 
   7   7   9       32.99       37.79      8.87 o 
  -3   8   9      204.95      196.47     10.23 o 
  -2   8   9      199.86      193.87      9.87 o 
  -1   8   9      360.64      375.40     12.86 o 
   0   8   9      209.80      216.90     11.04 o 
   1   8   9      453.62      427.70     16.84 o 
   2   8   9       71.64       58.56      6.65 o 
   3   8   9      187.12      177.39      8.12 o 
   4   8   9        2.55       -0.29      4.82 o 
   5   8   9       51.99       49.99      5.83 o 
   6   8   9        0.08        0.39      4.09 o 
  -2   9   9        0.34        3.31      4.84 o 
  -1   9   9      307.00      327.45     12.34 o 
   0   9   9        6.53        7.23      4.88 o 
   1   9   9      229.95      252.73     10.55 o 
   2   9   9        3.96        1.54      3.39 o 
   3   9   9       64.12       68.42      7.04 o 
   4   9   9       37.73       52.52      6.30 o 
   5   9   9       35.83       31.24      5.54 o 
   0  10   9        1.02       -1.33      4.10 o 
   1  10   9      105.72       88.05      7.46 o 
   2  10   9       25.98       17.40      5.01 o 
   3  10   9       48.56       36.83      6.86 o 
   4  10   9       16.16        9.25      6.55 o 
  -1  -4  10      249.86      225.95     23.13 o 
   0  -4  10       28.36       30.53      7.13 o 
   1  -4  10      293.39      289.68     20.44 o 
   2  -4  10        9.35       14.27      6.39 o 
   3  -4  10      254.48      257.53     14.81 o 
  -2  -3  10       10.87       11.51      6.85 o 
  -1  -3  10      737.21      732.60     57.64 o 
   0  -3  10       22.63       18.97      6.48 o 
   1  -3  10      508.25      460.84     39.71 o 
   2  -3  10        6.83        5.56      9.83 o 
   3  -3  10      173.72      131.48     10.64 o 
   4  -3  10       19.53       14.62     12.15 o 
   5  -3  10       99.89      102.68     10.16 o 
  -3  -2  10      777.04      806.30     20.32 o 
  -2  -2  10       45.38       38.80      5.18 o 
  -1  -2  10     1104.35     1108.25     89.45 o 
   0  -2  10       21.83       19.60      6.28 o 
   1  -2  10      611.28      576.96     21.46 o 
   2  -2  10       24.03       13.86      6.75 o 
   3  -2  10       74.28       97.64      9.44 o 
   4  -2  10        5.52        3.53      4.91 o 
   5  -2  10       89.21       97.67      9.33 o 
   6  -2  10        0.52       -1.68      5.06 o 
  -4  -1  10       92.95      106.75      7.60 o 
  -3  -1  10      306.75      310.12     11.54 o 
  -2  -1  10       12.80       16.41      4.07 o 
  -1  -1  10      354.73      352.67     14.33 o 
   0  -1  10        0.18        1.65      4.63 o 
   1  -1  10      272.35      269.13     21.21 o 
   2  -1  10       16.62       21.94      6.30 o 
   3  -1  10      556.15      557.38     20.13 o 
   4  -1  10        1.65        6.26      4.78 o 
   5  -1  10      254.57      271.92     13.56 o 
   6  -1  10        4.44        3.86      5.27 o 
  -4   0  10      104.02       94.05      7.21 o 
  -3   0  10        4.10        4.41      3.87 o 
  -2   0  10       73.56       74.32      5.87 o 
  -1   0  10       34.41       28.35      4.20 o 
   0   0  10       76.69       72.00      9.25 o 
   1   0  10      257.81      275.55     17.74 o 
   2   0  10      179.47      173.77     11.19 o 
   3   0  10      841.73      806.25     25.13 o 
   4   0  10       45.80       43.95      7.03 o 
   5   0  10      660.15      657.60     21.61 o 
   6   0  10       59.97       50.08      7.23 o 
   7   0  10       99.73      111.05      9.61 o 
  -4   1  10      111.01      108.19      7.57 o 
  -3   1  10      143.88      134.35      7.68 o 
  -2   1  10      125.36      116.00      8.62 o 
  -1   1  10      144.39      150.44      8.26 o 
   0   1  10      394.95      406.74     11.31 o 
   1   1  10       93.14      106.61      9.26 o 
   2   1  10      387.41      356.68     19.47 o 
   3   1  10      168.74      173.28     10.81 o 
   4   1  10      433.41      427.59     16.30 o 
   5   1  10       77.25       67.41      9.06 o 
   6   1  10       76.40       61.02      7.32 o 
   7   1  10      148.09      171.29     10.92 o 
  -5   2  10       71.75       51.21      9.11 o 
  -4   2  10      134.72      128.50      8.18 o 
  -3   2  10       99.77      106.01     10.45 o 
  -2   2  10      484.47      500.74     14.14 o 
  -1   2  10       50.31       44.15      4.71 o 
   0   2  10      601.32      640.30     15.33 o 
   1   2  10       26.16       23.19      5.86 o 
   2   2  10      602.67      636.60     26.22 o 
   3   2  10       10.64       12.35      4.88 o 
   4   2  10      354.37      345.60     14.49 o 
   5   2  10      130.93      124.03      9.16 o 
   6   2  10      312.19      309.34     13.43 o 
   7   2  10       51.50       60.54     11.95 o 
  -4   3  10      498.94      533.19     19.10 o 
  -3   3  10       15.46       16.90      4.37 o 
  -2   3  10      943.32      973.34     34.23 o 
  -1   3  10       28.07       25.84      4.11 o 
   0   3  10      514.66      543.29     13.72 o 
   1   3  10        1.44       -2.25      2.25 o 
   2   3  10       37.06       42.30      3.28 o 
   3   3  10        4.02       -2.65      3.98 o 
   4   3  10       30.31       38.38      6.09 o 
   5   3  10        1.27        1.23      4.06 o 
   6   3  10       77.13       78.71      7.78 o 
   7   3  10        7.95       22.36      9.64 o 
   8   3  10      192.99      224.41     19.66 o 
  -4   4  10      288.43      303.19     12.08 o 
  -3   4  10       59.34       56.26      5.94 o 
  -2   4  10      488.04      477.41     29.69 o 
  -1   4  10       24.38       26.91      4.25 o 
   0   4  10      579.71      594.96     14.91 o 
   1   4  10        3.31        2.76      2.68 o 
   2   4  10      311.60      309.78      8.98 o 
   3   4  10        0.16       -2.01      4.06 o 
   4   4  10      132.34      145.48      9.71 o 
   5   4  10        4.78        3.62      4.63 o 
   6   4  10      216.12      204.62     11.02 o 
   7   4  10        0.11       -1.16      7.33 o 
  -4   5  10      211.23      204.00     10.36 o 
  -3   5  10       90.31       85.40      9.68 o 
  -2   5  10      367.19      345.10     11.87 o 
  -1   5  10       22.14       18.90      3.92 o 
   0   5  10      370.94      390.03     11.63 o 
   1   5  10        0.86       -0.66      2.96 o 
   2   5  10      379.88      390.22     17.45 o 
   3   5  10        6.19        1.62      2.73 o 
   4   5  10      389.17      408.75     15.91 o 
   5   5  10        8.03        5.62      4.54 o 
   6   5  10      255.65      235.20     19.66 o 
   7   5  10        1.24       -0.77      6.94 o 
  -4   6  10       62.73       74.44     15.04 o 
  -3   6  10        0.82       -2.12      3.75 o 
  -2   6  10        9.03        6.45      3.77 o 
  -1   6  10        1.09       -0.57      3.36 o 
   0   6  10       97.44       92.67      6.21 o 
   1   6  10      134.38      131.80      9.71 o 
   2   6  10      402.37      403.02     15.02 o 
   3   6  10      189.68      186.17      7.80 o 
   4   6  10      483.19      436.67     16.74 o 
   5   6  10       71.49       75.38      7.77 o 
   6   6  10      134.78      133.80     16.19 o 
   7   6  10        9.74       15.42      8.87 o 
  -3   7  10      110.25       93.38      8.65 o 
  -2   7  10       35.66       41.70      5.75 o 
  -1   7  10      287.01      304.19     11.40 o 
   0   7  10      119.54      115.51      7.29 o 
   1   7  10      260.03      265.00      9.87 o 
   2   7  10      275.55      264.97      9.73 o 
   3   7  10      184.43      200.23     13.39 o 
   4   7  10       90.28       74.29     12.15 o 
   5   7  10       41.05       42.03     10.80 o 
   6   7  10       97.66      112.97     15.42 o 
  -2   8  10      111.37      119.82      8.45 o 
  -1   8  10      354.61      386.58     13.31 o 
   0   8  10       48.71       46.69      5.61 o 
   1   8  10      253.89      250.09     10.15 o 
   2   8  10        5.50        1.83      3.44 o 
   3   8  10       85.54       81.08      6.05 o 
   4   8  10        2.46        4.11      3.55 o 
   5   8  10       85.48       87.91     13.88 o 
   6   8  10       39.71       39.33     11.95 o 
  -1   9  10      225.30      243.02     11.37 o 
   0   9  10       11.17       13.20      4.88 o 
   1   9  10       58.15       56.92      6.02 o 
   2   9  10       42.58       34.61      5.25 o 
   3   9  10       59.24       53.51      5.74 o 
   4   9  10       34.12       26.39      6.94 o 
   0  -3  11       11.10        4.63      8.10 o 
   1  -3  11      237.96      261.04     24.29 o 
   2  -3  11       33.56       34.43      7.96 o 
  -1  -2  11      574.78      564.35     22.62 o 
   0  -2  11        4.67       -0.27      5.58 o 
   1  -2  11      133.84      145.99     11.95 o 
   2  -2  11        5.94        2.12      5.49 o 
   3  -2  11       87.63       84.55      9.54 o 
   4  -2  11        1.32       -1.71      7.52 o 
  -2  -1  11        8.31        7.52      7.90 o 
  -1  -1  11      243.93      273.98     17.93 o 
   0  -1  11        4.68        2.29      5.59 o 
   1  -1  11      389.56      407.57     18.70 o 
   2  -1  11        1.24        0.48      4.71 o 
   3  -1  11      216.10      192.00     13.11 o 
   4  -1  11        0.38       -1.83      4.71 o 
   5  -1  11      116.24      104.80     10.80 o 
  -3   0  11       12.74       12.92      4.74 o 
  -2   0  11        7.79        9.98      6.48 o 
  -1   0  11      336.30      332.72     26.22 o 
   0   0  11       40.55       34.09      7.22 o 
   1   0  11      587.69      616.71     22.23 o 
   2   0  11       11.35        6.78      6.94 o 
   3   0  11      546.10      561.92     20.75 o 
   4   0  11       39.64       39.43      7.13 o 
   5   0  11      148.91      153.19     11.09 o 
   6   0  11       25.17       26.35      6.75 o 
  -3   1  11       56.41       67.23      8.03 o 
  -2   1  11      211.06      205.31      9.27 o 
  -1   1  11       44.83       47.84      7.85 o 
   0   1  11      200.90      191.51     12.41 o 
   1   1  11      247.73      247.16     14.05 o 
   2   1  11      408.40      419.60     17.90 o 
   3   1  11      308.07      328.40     15.70 o 
   4   1  11      142.33      124.46     10.09 o 
   5   1  11      358.82      356.14     27.95 o 
   6   1  11       10.82        5.01      5.37 o 
  -3   2  11      101.92       88.13     10.26 o 
  -2   2  11      132.11      121.17     11.36 o 
  -1   2  11      102.88       98.88     10.04 o 
   0   2  11      427.64      434.35     18.24 o 
   1   2  11       31.64       30.79      6.75 o 
   2   2  11      470.56      493.72     25.64 o 
   3   2  11      117.71      125.09     23.33 o 
   4   2  11      301.70      315.12     14.77 o 
   5   2  11       35.14       19.84      6.02 o 
   6   2  11       16.76       15.90      5.82 o 
   7   2  11       40.63       31.62     11.57 o 
  -3   3  11       41.74       41.38      5.79 o 
  -2   3  11      361.76      399.90     18.89 o 
  -1   3  11        4.66        3.43      3.52 o 
   0   3  11      185.82      185.75      7.99 o 
   1   3  11       39.84       35.43      6.94 o 
   2   3  11      101.28       95.45     10.99 o 
   3   3  11       23.23       18.63      5.65 o 
   4   3  11       34.96       31.38      6.48 o 
   5   3  11       37.77       40.83      8.48 o 
   6   3  11      132.00      134.54      9.98 o 
   7   3  11       32.64       26.22     10.80 o 
  -3   4  11        8.00        4.07      4.28 o 
  -2   4  11      299.67      304.51     16.24 o 
  -1   4  11        0.21        3.10      3.49 o 
   0   4  11      161.63      161.72      7.77 o 
   1   4  11        2.71       -3.27      3.32 o 
   2   4  11       12.96       10.45      9.45 o 
   3   4  11        2.66        6.65      4.99 o 
   4   4  11      115.78      110.15      9.44 o 
   5   4  11       10.14        9.10      5.09 o 
   6   4  11      182.78      204.15     12.04 o 
   7   4  11        0.05        8.87     10.03 o 
  -3   5  11       15.59       15.99      5.03 o 
  -2   5  11      222.91      228.28     10.03 o 
  -1   5  11       22.59       13.01      4.20 o 
   0   5  11      223.42      213.73      9.05 o 
   1   5  11       53.50       40.74      4.78 o 
   2   5  11      261.72      262.99     13.87 o 
   3   5  11        1.32       -3.56      5.59 o 
   4   5  11      252.46      255.11     13.33 o 
   5   5  11        2.20        3.26      5.27 o 
   6   5  11      120.77      124.54     16.58 o 
  -2   6  11       70.25       53.88      6.26 o 
  -1   6  11        1.05       -1.59      3.50 o 
   0   6  11      153.52      137.17     10.79 o 
   1   6  11       77.44       72.28      6.05 o 
   2   6  11      267.25      278.94     10.01 o 
   3   6  11       62.82       59.17      8.23 o 
   4   6  11      170.44      182.47     12.04 o 
   5   6  11       13.84       11.33      5.65 o 
   6   6  11       39.50       37.02     11.57 o 
  -2   7  11        7.82        5.37      4.65 o 
  -1   7  11      105.99      100.03      7.62 o 
   0   7  11      126.50      113.33     12.44 o 
   1   7  11      207.64      195.01      9.19 o 
   2   7  11      191.26      174.01      8.44 o 
   3   7  11      105.82      107.65     18.70 o 
   4   7  11      131.79      125.80     14.07 o 
   5   7  11       44.23       60.54     12.72 o 
   0   8  11        2.18        3.45      4.40 o 
   1   8  11       72.39       71.77      6.42 o 
   2   8  11        8.68       15.25      4.37 o 
   3   8  11       70.69       75.29      9.22 o 
   4   8  11       13.19       21.18      6.40 o 
   0  -1  12        1.09        0.26      6.67 o 
   1  -1  12       67.73       46.37      8.71 o 
   2  -1  12        0.20       -0.08      5.42 o 
   3  -1  12       79.05       96.09     10.74 o 
  -1   0  12      243.47      258.00     16.08 o 
   0   0  12       27.88       14.98      6.84 o 
   1   0  12      396.64      426.86     24.68 o 
   2   0  12        9.73        5.81      5.49 o 
   3   0  12      202.17      192.25     13.34 o 
   4   0  12       37.36       44.34      8.23 o 
  -1   1  12      157.14      155.62     15.04 o 
   0   1  12      127.48      120.81     15.23 o 
   1   1  12      265.91      291.57     29.88 o 
   2   1  12      127.55      117.68     11.25 o 
   3   1  12      170.21      170.49     12.46 o 
   4   1  12       38.96       26.67      7.04 o 
   5   1  12       99.96      111.36     26.61 o 
  -2   2  12      406.24      435.46     24.68 o 
  -1   2  12       53.15       62.66     15.62 o 
   0   2  12      467.34      447.53     19.58 o 
   1   2  12       74.35       67.93      9.26 o 
   2   2  12      212.61      227.93     13.88 o 
   3   2  12       81.89       66.95      8.61 o 
   4   2  12       26.54       18.11      8.48 o 
   5   2  12       75.00       78.11     11.18 o 
  -2   3  12      137.90      145.97      8.72 o 
  -1   3  12       17.12       15.64     10.22 o 
   0   3  12       71.98       66.22      9.38 o 
   1   3  12        7.26        4.34      5.78 o 
   2   3  12       95.58      115.33     10.70 o 
   3   3  12        9.52       13.45      6.02 o 
   4   3  12      175.35      188.62     12.78 o 
   5   3  12       56.58       70.52     15.42 o 
  -2   4  12      130.64      132.57      8.40 o 
  -1   4  12        0.09        2.71      5.74 o 
   0   4  12       35.69       43.18      7.89 o 
   1   4  12        0.26       -3.10      5.78 o 
   2   4  12       83.77       83.66      9.88 o 
   3   4  12        4.00       -0.93      5.47 o 
   4   4  12      168.44      174.75     21.59 o 
   5   4  12       24.20       22.83      8.87 o 
  -1   5  12        4.27        4.19      4.47 o 
   0   5  12      167.10      193.59     24.10 o 
   1   5  12        0.01       -5.04      5.04 o 
   2   5  12      216.34      213.71     13.33 o 
   3   5  12        0.80        1.80      5.54 o 
   4   5  12      149.14      127.54     10.92 o 
   5   5  12        0.17        2.62      5.83 o 
  -1   6  12       20.48       17.45      5.12 o 
   0   6  12      209.82      206.19     21.79 o 
   1   6  12        2.13        1.90      5.74 o 
   2   6  12      191.00      179.09     14.07 o 
   3   6  12        0.54       -3.51      4.99 o 
   4   6  12       50.91       48.34     13.50 o 
   5   6  12       13.43       11.18      6.39 o 
   0   7  12      223.72      228.31     10.59 o 
   1   7  12       60.26       69.69     20.24 o 
   2   7  12       73.39       68.74      9.65 o 
   3   7  12       35.48       42.47      8.24 o 
   4   7  12       30.89       36.76      7.58 o 
   1   2  13       87.83       72.81      9.93 o 
   2   2  13       47.74       45.79      8.95 o 
   1   3  13       14.62       21.75      7.32 o 
   2   3  13       47.37       39.48      8.29 o 
   3   3  13       26.26       20.95      7.30 o 
   1   4  13        2.19       -5.51      6.75 o 
   2   4  13      124.40      143.45     15.62 o 
   3   4  13        6.89        5.78      6.30 o 
   2   5  13      103.58       89.58     10.62 o 
                                                 
