# Supplementary material for: Evaluation of the Bruker SMART X2S: crystallography for the nonspecialist?
Source: J Appl Crystallogr. 2010 Nov 27;44(Pt 1):213–5. doi: 10.1107/S0021889810042561 (PMC3253739; doi:10.1107/S0021889810042561)
Supplement: Supplementary file 5 [file j-44-00213-5_CCDCsup5.hkl]

# 
# h,k,l, Fc-squared, Fo-squared, sigma(Fo-squared) and status flag 
# 
data_5_CCDC 
_shelx_title ' scan_0m_P21_n in P2(1)/n' 
_shelx_refln_list_code          4 
_shelx_F_calc_maximum      136.11 
_exptl_crystal_F_000       448.00 
_reflns_d_resolution_high  0.8377 
 
loop_ 
 _symmetry_equiv_pos_as_xyz 
 'x, y, z' 
 '-x+1/2, y+1/2, -z+1/2' 
 '-x, -y, -z' 
 'x-1/2, -y-1/2, z-1/2' 
 
_cell_length_a     8.0072 
_cell_length_b    16.9578 
_cell_length_c     8.0306 
_cell_angle_alpha  90.000 
_cell_angle_beta   95.097 
_cell_angle_gamma  90.000 
 
_shelx_F_squared_multiplier     1.000 
 
loop_ 
 _refln_index_h 
 _refln_index_k 
 _refln_index_l 
 _refln_F_squared_calc 
 _refln_F_squared_meas 
 _refln_F_squared_sigma 
 _refln_observed_status 
   2   0   0      311.20      324.95      9.73 o 
   4   0   0      526.87      468.55     12.70 o 
   6   0   0      119.75      105.49      5.24 o 
   8   0   0       12.34       15.55      8.20 o 
   2   1   0      104.85       86.81      2.16 o 
   3   1   0      100.95      116.53      2.84 o 
   4   1   0       43.25       36.67      2.21 o 
   5   1   0        1.95        1.40      1.08 o 
   6   1   0      557.70      535.59     13.09 o 
   7   1   0       38.86       44.51      2.98 o 
   8   1   0       27.33       26.02      3.16 o 
   9   1   0       76.70       94.99     11.62 o 
   0   2   0      190.88       -0.15      0.49 o 
   1   2   0     2498.68     2657.27     73.00 o 
   2   2   0     2719.08     2638.03     50.94 o 
   3   2   0      611.04      607.19     15.40 o 
   4   2   0        4.57        5.02      0.99 o 
   5   2   0      464.05      443.76      9.98 o 
   6   2   0       10.29       10.86      2.02 o 
   7   2   0      304.91      296.87      8.58 o 
   8   2   0        0.30       -1.71      2.67 o 
   9   2   0       20.51       16.86     11.33 o 
   1   3   0        6.28        6.09      0.79 o 
   2   3   0     1275.98     1324.90     26.06 o 
   3   3   0      196.25      205.21      4.79 o 
   4   3   0      248.78      222.04      4.95 o 
   5   3   0       18.31       14.04      1.64 o 
   6   3   0      491.78      468.27     12.06 o 
   7   3   0      280.51      279.74      8.21 o 
   8   3   0       10.57       10.57      3.80 o 
   9   3   0        0.19        6.12     10.93 o 
   0   4   0      937.90     1173.87     30.44 o 
   1   4   0      156.11      156.30      3.46 o 
   2   4   0      647.04      709.44     15.59 o 
   3   4   0     1051.84     1097.03     20.36 o 
   4   4   0      548.70      482.07     10.93 o 
   5   4   0       20.28       21.39      1.74 o 
   6   4   0       41.44       40.67      2.53 o 
   7   4   0       32.68       34.92      2.61 o 
   8   4   0       11.35        5.98      5.12 o 
   9   4   0       18.71       32.70      9.36 o 
   1   5   0      202.10      201.06      5.23 o 
   2   5   0      398.70      417.78      8.28 o 
   3   5   0      726.36      731.57     16.28 o 
   4   5   0       11.75       13.80      1.72 o 
   5   5   0      380.96      377.48      9.92 o 
   6   5   0        5.52        3.21      1.74 o 
   7   5   0      321.01      311.89     10.53 o 
   8   5   0       12.03       15.70      4.14 o 
   9   5   0       56.45       72.80      7.47 o 
   0   6   0     3979.64     5288.57    154.68 o 
   1   6   0       46.50       54.12      2.14 o 
   2   6   0       75.45       71.98      2.74 o 
   3   6   0      843.22      857.60     23.59 o 
   4   6   0       38.44       40.18      2.27 o 
   5   6   0      163.65      165.21      5.57 o 
   6   6   0       50.86       52.87      3.50 o 
   7   6   0       13.87        9.31      3.07 o 
   8   6   0        3.69        5.69      4.11 o 
   9   6   0        1.30       -4.94      4.94 o 
   1   7   0      770.35      896.65     19.57 o 
   2   7   0       80.05       85.65      6.58 o 
   3   7   0       53.20       57.21      2.81 o 
   4   7   0     1041.49     1076.77     23.17 o 
   5   7   0        2.42        2.03      1.53 o 
   6   7   0      382.97      350.33      9.67 o 
   7   7   0       38.79       39.51      3.89 o 
   8   7   0       58.54       74.95      6.84 o 
   0   8   0        2.89        8.92      3.64 o 
   1   8   0        0.29        0.63      1.75 o 
   2   8   0      729.50      853.24     26.51 o 
   3   8   0      354.18      375.57      9.86 o 
   4   8   0      108.74      106.91      4.38 o 
   5   8   0      154.18      221.46      7.77 o 
   6   8   0       11.18        9.12      3.05 o 
   7   8   0      178.10      168.50      8.92 o 
   8   8   0        0.63        7.88      6.21 o 
   1   9   0      658.58      726.98     27.93 o 
   2   9   0        0.77       -1.89      2.71 o 
   3   9   0      882.98      891.57     24.04 o 
   4   9   0        1.45        0.78      1.72 o 
   5   9   0        0.27       -1.21      2.02 o 
   6   9   0       26.54       37.04      9.03 o 
   7   9   0       81.08       86.44      6.25 o 
   8   9   0        4.14        3.25      4.41 o 
   0  10   0      991.52     1168.30     44.48 o 
   1  10   0      168.26      277.72     34.87 o 
   2  10   0      454.50      555.20     19.03 o 
   3  10   0       53.96       63.13      5.18 o 
   4  10   0        2.08       -4.34      4.34 o 
   5  10   0       44.59       38.65      2.81 o 
   6  10   0       15.64       22.33      4.05 o 
   7  10   0       22.60       24.09      3.94 o 
   8  10   0       27.21       26.60     10.43 o 
   1  11   0       10.02       17.87      4.13 o 
   2  11   0       18.14       23.13      5.83 o 
   3  11   0       71.29       66.27      9.93 o 
   4  11   0      231.75      235.06      9.56 o 
   5  11   0       63.06       73.01      9.03 o 
   6  11   0       71.65       64.14      5.64 o 
   7  11   0       40.33       45.27      5.56 o 
   0  12   0      720.06      933.25     36.68 o 
   1  12   0       97.31      121.99      7.23 o 
   2  12   0        1.34        0.03      3.96 o 
   3  12   0      356.22      358.12     14.20 o 
   4  12   0       85.42       88.26     11.43 o 
   5  12   0       80.35       73.61      5.30 o 
   6  12   0       30.61       21.96      4.56 o 
   7  12   0       41.03       31.17      6.74 o 
   1  13   0       36.59       33.80      5.02 o 
   2  13   0       18.40        7.75      7.11 o 
   3  13   0       83.00       79.27      7.89 o 
   4  13   0      262.42      248.56     11.55 o 
   5  13   0        0.02       -5.86      6.85 o 
   6  13   0        0.57        2.00      4.39 o 
   7  13   0        0.83        1.47      4.58 o 
   0  14   0       99.18      111.40      9.17 o 
   1  14   0       19.99       25.15      5.28 o 
   2  14   0      233.04      270.57     17.58 o 
   3  14   0       18.56       20.65      4.93 o 
   4  14   0       13.94       10.31      4.71 o 
   5  14   0        3.47        2.64      4.53 o 
   6  14   0        4.80        4.49      4.74 o 
   1  15   0      262.81      274.35     17.10 o 
   2  15   0      116.08      139.60     11.30 o 
   3  15   0      214.03      224.00     11.49 o 
   4  15   0        4.20        6.21      4.82 o 
   5  15   0        3.32        4.16      4.87 o 
   6  15   0       13.97       19.63      5.43 o 
   0  16   0       68.80       82.84     13.84 o 
   1  16   0        1.02        1.08      4.69 o 
   2  16   0       22.52       33.66      5.50 o 
   3  16   0      179.25      175.35     10.32 o 
   4  16   0       23.36       25.11      5.44 o 
   5  16   0       24.36       18.30      5.40 o 
   1  17   0        0.00        2.65      4.96 o 
   2  17   0        9.77        8.30      5.26 o 
   3  17   0       35.89       36.46      7.18 o 
   4  17   0      192.68      199.58     12.62 o 
   5  17   0        0.96       -0.81      4.91 o 
   0  18   0       12.07       10.83     10.43 o 
   1  18   0        8.97        8.07      7.30 o 
   2  18   0       97.79       76.94      7.68 o 
   3  18   0       32.28       36.49      6.47 o 
   4  18   0        1.61        3.44      6.15 o 
   1  19   0       34.49       44.61      9.06 o 
   2  19   0        2.73       -1.76      5.52 o 
   3  19   0       79.71       76.75      7.88 o 
   0  20   0       12.80        6.22     10.83 o 
  -9   0   1       10.13        5.42     12.44 o 
  -7   0   1      127.38      134.90      7.24 o 
  -5   0   1       66.15       71.56      8.40 o 
  -3   0   1     1555.50     1515.25     35.15 o 
  -1   0   1     1931.66     1822.05     47.69 o 
   1   0   1      232.33      245.43      9.36 o 
   3   0   1     2258.12     2404.90     72.86 o 
   5   0   1       38.69       29.95      2.41 o 
   7   0   1      273.63      285.73     13.74 o 
  -9   1   1       39.71       43.02      9.92 o 
  -8   1   1       54.88       50.92      3.83 o 
  -7   1   1      386.87      369.21      9.54 o 
  -6   1   1      394.12      376.61      8.60 o 
  -5   1   1        8.75        8.80      1.21 o 
  -4   1   1       44.80       53.51      5.37 o 
  -3   1   1      594.07      638.25     11.41 o 
  -2   1   1    18524.62    18173.65    310.06 o 
  -1   1   1      489.37      554.30     22.61 o 
   0   1   1        5.12        2.26      1.03 o 
   1   1   1     3733.95     3701.66     93.06 o 
   2   1   1      257.93      230.62      5.32 o 
   3   1   1        5.25        2.45      2.24 o 
   4   1   1       41.46       41.81      2.08 o 
   5   1   1      287.02      269.07      6.03 o 
   6   1   1      158.98      165.92      4.83 o 
   7   1   1       51.74       58.09      3.23 o 
   8   1   1       39.83       50.17      4.94 o 
   9   1   1       18.28       13.84     13.04 o 
  -9   2   1        4.02        8.29     17.55 o 
  -8   2   1       67.37       72.68      4.38 o 
  -7   2   1       29.11       28.22      2.50 o 
  -6   2   1      613.11      595.87     13.83 o 
  -5   2   1       47.23       45.55      1.89 o 
  -4   2   1        1.61        1.85      1.19 o 
  -3   2   1      793.96      920.49     24.45 o 
  -2   2   1      872.55      864.61     18.95 o 
  -1   2   1      319.00      335.64      5.63 o 
   0   2   1      618.69      658.26     12.98 o 
   1   2   1     3821.37     3865.24     80.76 o 
   2   2   1      450.45      431.45      8.71 o 
   3   2   1        0.12       -0.10      1.50 o 
   4   2   1       45.99       31.34      2.12 o 
   5   2   1      155.98      171.69      4.31 o 
   6   2   1      148.01      144.24      5.49 o 
   7   2   1      208.36      201.10      6.88 o 
   8   2   1        8.46       15.04      5.82 o 
   9   2   1       28.64       42.93     14.24 o 
  -9   3   1       47.73       58.73      7.29 o 
  -8   3   1        0.15       -1.73      2.94 o 
  -7   3   1        0.07       -2.52      2.52 o 
  -6   3   1      313.56      361.00     23.38 o 
  -5   3   1       39.59       43.96      3.15 o 
  -4   3   1      837.35      871.15     19.13 o 
  -3   3   1      169.36      163.73      8.00 o 
  -2   3   1      156.77      217.74      7.28 o 
  -1   3   1      122.22      125.08      2.80 o 
   0   3   1    17029.65    19056.48    345.12 o 
   1   3   1     3910.95     3979.04     83.30 o 
   2   3   1       31.22       21.30      3.33 o 
   3   3   1     2704.81     2661.49     51.60 o 
   4   3   1      142.84      128.32      3.78 o 
   5   3   1       69.20       62.21      2.93 o 
   6   3   1        6.05        1.71      2.24 o 
   7   3   1       34.43       37.03      4.39 o 
   8   3   1        0.00       -4.79      4.79 o 
   9   3   1       18.91       23.90      6.43 o 
  -9   4   1       34.49       33.85      6.32 o 
  -8   4   1       31.71       30.45      3.53 o 
  -7   4   1        7.60        6.46      2.80 o 
  -6   4   1       25.24       22.21      5.33 o 
  -5   4   1      639.14      608.07     17.19 o 
  -4   4   1      317.34      355.91     10.74 o 
  -3   4   1       58.76       48.49      2.10 o 
  -2   4   1      446.66      452.08      7.87 o 
  -1   4   1       45.05       47.15      1.55 o 
   0   4   1     4407.88     5067.66    105.75 o 
   1   4   1     3136.68     3361.47     70.61 o 
   2   4   1      481.00      440.83     10.06 o 
   3   4   1       27.99       27.06      1.63 o 
   4   4   1      634.04      629.24     13.84 o 
   5   4   1      546.27      554.04     13.55 o 
   6   4   1        7.86        7.97      2.43 o 
   7   4   1      338.04      368.80     10.19 o 
   8   4   1        0.16       -4.74      4.74 o 
   9   4   1       64.33       66.35      8.42 o 
  -9   5   1        2.64       -2.01      5.29 o 
  -8   5   1       15.63       13.23      3.27 o 
  -7   5   1        0.00       -2.64      2.64 o 
  -6   5   1      331.14      308.66     10.19 o 
  -5   5   1        0.04        1.24      2.46 o 
  -4   5   1      446.49      411.59     12.19 o 
  -3   5   1      229.08      256.69      8.19 o 
  -2   5   1      684.60      664.24     11.33 o 
  -1   5   1        0.66        1.31      1.03 o 
   0   5   1      342.41      359.44      7.73 o 
   1   5   1     1618.66     1983.37     41.90 o 
   2   5   1      618.30      723.97     26.10 o 
   3   5   1      183.04      166.83      5.92 o 
   4   5   1      358.63      337.76      8.65 o 
   5   5   1        1.12        1.48      1.52 o 
   6   5   1      373.45      363.73      9.49 o 
   7   5   1        8.12       10.44      2.73 o 
   8   5   1       19.67       24.57      6.23 o 
   9   5   1        0.07       -6.09      6.19 o 
  -9   6   1        0.04        3.26      4.25 o 
  -8   6   1       15.62       14.54      3.38 o 
  -7   6   1       77.27       75.25      4.57 o 
  -6   6   1       77.63       75.36      4.53 o 
  -5   6   1       95.96       83.55      6.34 o 
  -4   6   1        3.73        1.41      2.34 o 
  -3   6   1     2386.23     2483.04     57.99 o 
  -2   6   1       17.46       22.93      1.54 o 
  -1   6   1     1011.00     1076.87     20.10 o 
   0   6   1     4725.16     6156.58    147.43 o 
   1   6   1        3.04        0.93      1.84 o 
   2   6   1     1720.10     1803.77     38.65 o 
   3   6   1      360.98      402.32     10.45 o 
   4   6   1       88.12       77.21      3.06 o 
   5   6   1      241.81      236.17      6.23 o 
   6   6   1       87.93       86.23      4.04 o 
   7   6   1        6.07       10.91      5.51 o 
   8   6   1       50.58       37.89      6.86 o 
  -8   7   1        0.07        4.95      3.33 o 
  -7   7   1       93.58       91.15      4.99 o 
  -6   7   1        1.71        4.36      2.99 o 
  -5   7   1       46.50       49.10      4.04 o 
  -4   7   1      452.87      567.27     34.25 o 
  -3   7   1        1.21        2.77      1.38 o 
  -2   7   1     1110.66     1243.54     35.36 o 
  -1   7   1        0.91        4.48      1.50 o 
   0   7   1        5.08        6.67      1.65 o 
   1   7   1      997.20     1180.09     31.24 o 
   2   7   1       85.53      107.61      5.07 o 
   3   7   1      295.03      268.38      7.68 o 
   4   7   1      260.01      279.04     10.09 o 
   5   7   1       66.24       63.72      7.31 o 
   6   7   1        0.34       -1.96      1.96 o 
   7   7   1       35.63       33.68      4.69 o 
   8   7   1        2.79        8.00      5.86 o 
  -8   8   1       86.80       87.11      5.31 o 
  -7   8   1        0.36        2.25      3.08 o 
  -6   8   1      176.89      189.54      8.05 o 
  -5   8   1      204.25      202.05      7.93 o 
  -4   8   1       52.61       57.80      3.00 o 
  -3   8   1      179.03      171.18      7.21 o 
  -2   8   1      939.07     1081.17     30.81 o 
  -1   8   1       53.66       50.30      2.76 o 
   0   8   1       76.92       83.76      5.44 o 
   1   8   1        0.58       -2.19      2.83 o 
   2   8   1       22.68       24.20      2.74 o 
   3   8   1        0.12       -0.79      2.11 o 
   4   8   1      188.23      162.75      6.88 o 
   5   8   1       73.38       64.22      3.73 o 
   6   8   1       33.91       29.69      3.13 o 
   7   8   1      125.63      113.72      7.43 o 
   8   8   1       10.08       21.35     15.85 o 
  -8   9   1        3.39        5.27      4.49 o 
  -7   9   1       25.76       28.75      4.05 o 
  -6   9   1      166.07      173.81     10.05 o 
  -5   9   1        1.66        0.51      2.84 o 
  -4   9   1      162.50      168.05      5.75 o 
  -3   9   1      214.35      213.25      6.05 o 
  -2   9   1      227.96      194.74      5.64 o 
  -1   9   1        0.08        1.14      1.79 o 
   0   9   1     2663.50     3461.29    103.67 o 
   1   9   1      286.51      365.74     22.97 o 
   2   9   1        5.40        6.68      3.37 o 
   3   9   1      329.84      335.22     12.54 o 
   4   9   1      201.00      171.54      8.41 o 
   5   9   1        0.24       -2.06      2.06 o 
   6   9   1      176.29      173.43      7.03 o 
   7   9   1       36.14       39.62      5.12 o 
   8   9   1        0.29       19.34      6.36 o 
  -8  10   1        1.15        1.73      4.32 o 
  -7  10   1       17.25       23.02      4.11 o 
  -6  10   1      134.94      141.48     11.61 o 
  -5  10   1      236.92      240.69      9.12 o 
  -4  10   1        3.49        3.12      1.84 o 
  -3  10   1      267.69      253.58      7.56 o 
  -2  10   1       59.90       57.53      3.08 o 
  -1  10   1       76.12       67.56      3.75 o 
   0  10   1        8.91        9.51      3.54 o 
   1  10   1      174.46      325.27     15.22 o 
   2  10   1       16.52       16.04      4.52 o 
   3  10   1       48.36       42.53      4.53 o 
   4  10   1        0.34        0.23      2.70 o 
   5  10   1      340.61      338.70      9.72 o 
   6  10   1       51.97       45.00      4.18 o 
   7  10   1        1.04        5.64      5.02 o 
   8  10   1        4.19        1.40      7.82 o 
  -7  11   1      100.83       88.78      6.61 o 
  -6  11   1      116.14      125.46     11.52 o 
  -5  11   1        0.01       -3.33      3.33 o 
  -4  11   1       90.60       85.42      6.22 o 
  -3  11   1       33.57       34.01      2.92 o 
  -2  11   1       21.58       28.90      4.21 o 
  -1  11   1      141.13      155.35      7.67 o 
   0  11   1       27.99       26.88      8.02 o 
   1  11   1      352.30      448.10     16.24 o 
   2  11   1      171.39      170.91     14.05 o 
   3  11   1      183.58      202.53     23.58 o 
   4  11   1      565.75      544.28     16.21 o 
   5  11   1       57.01       75.07      6.01 o 
   6  11   1       48.40       51.85      4.49 o 
   7  11   1        0.03        4.82      5.32 o 
  -7  12   1       35.73       23.94      4.57 o 
  -6  12   1       89.18       85.93      5.59 o 
  -5  12   1       19.47       15.72      3.53 o 
  -4  12   1       12.41       23.77      7.59 o 
  -3  12   1        0.94       -4.42      4.80 o 
  -2  12   1       79.64       82.36      4.86 o 
  -1  12   1       24.87       28.90      3.87 o 
   0  12   1      192.22      211.41      9.94 o 
   1  12   1       13.61       15.82      4.09 o 
   2  12   1      787.41      852.21     28.00 o 
   3  12   1      188.48      196.65      9.72 o 
   4  12   1        0.06       -4.79      4.79 o 
   5  12   1       18.29       21.12      4.69 o 
   6  12   1       41.79       42.31      5.23 o 
   7  12   1       19.87       17.12      6.30 o 
  -7  13   1        0.60       -3.92      3.92 o 
  -6  13   1        5.40        6.28      4.33 o 
  -5  13   1        4.85       -4.06      5.01 o 
  -4  13   1      165.04      165.45     11.11 o 
  -3  13   1        5.00       -0.56      4.11 o 
  -2  13   1       50.01       45.82      6.22 o 
  -1  13   1       94.24      102.17      5.87 o 
   0  13   1      149.36      173.20      9.32 o 
   1  13   1      131.60      137.20     12.10 o 
   2  13   1      163.66      167.29      9.34 o 
   3  13   1      522.54      510.66     18.60 o 
   4  13   1       23.78       23.56      6.17 o 
   5  13   1        2.13       -2.45      4.17 o 
   6  13   1       19.01       21.69      4.96 o 
   7  13   1        4.06       10.16      6.05 o 
  -6  14   1        2.21        1.36      5.65 o 
  -5  14   1       49.08       49.47      7.45 o 
  -4  14   1       29.91       28.66      7.18 o 
  -3  14   1      306.64      305.62     13.56 o 
  -2  14   1       20.97       20.92      5.07 o 
  -1  14   1       83.92       91.31      6.99 o 
   0  14   1        2.46        0.87      4.35 o 
   1  14   1       81.73       82.75      6.58 o 
   2  14   1       25.70       31.58      4.96 o 
   3  14   1        8.54       20.57      4.45 o 
   4  14   1        1.67       -4.11      4.11 o 
   5  14   1        1.78       -3.80      4.34 o 
   6  14   1        9.81        6.38      4.67 o 
  -6  15   1        0.62       -1.50      4.54 o 
  -5  15   1        7.83        3.05      7.67 o 
  -4  15   1       22.42       17.82      5.15 o 
  -3  15   1       11.48       18.30      5.31 o 
  -2  15   1      227.59      229.86     17.16 o 
  -1  15   1        5.00        3.18      4.39 o 
   0  15   1        2.56       -2.06      4.37 o 
   1  15   1      125.65      139.81     17.97 o 
   2  15   1        0.23        5.78      4.37 o 
   3  15   1      133.92      144.94      9.10 o 
   4  15   1        2.47       -0.18      4.32 o 
   5  15   1        0.73        3.76      4.63 o 
   6  15   1       40.92       39.37      5.92 o 
  -5  16   1        2.91       -1.11      4.93 o 
  -4  16   1       71.78       59.06      6.88 o 
  -3  16   1      238.16      249.39     12.50 o 
  -2  16   1       29.87       34.91      7.73 o 
  -1  16   1       89.21       85.12      7.38 o 
   0  16   1      121.42      181.50     21.65 o 
   1  16   1        0.11       -1.83      6.80 o 
   2  16   1       19.62       22.94      6.70 o 
   3  16   1       46.08       43.01      5.88 o 
   4  16   1       54.84       55.64      6.49 o 
   5  16   1       10.84        7.63      4.82 o 
  -5  17   1        5.47        0.80      9.23 o 
  -4  17   1       22.15       14.88      5.66 o 
  -3  17   1        3.04       14.47      7.51 o 
  -2  17   1        0.16       -3.65      6.73 o 
  -1  17   1       30.95       29.79      7.94 o 
   0  17   1        1.70        4.19     11.34 o 
   1  17   1       19.14       21.47      5.42 o 
   2  17   1       21.12       22.97      5.48 o 
   3  17   1       23.37       30.86      6.14 o 
   4  17   1        0.34       -2.85      4.60 o 
  -4  18   1        0.02       -6.80      6.80 o 
  -3  18   1      178.46      184.96     14.60 o 
  -2  18   1       68.58       74.51     11.93 o 
  -1  18   1       17.93       19.26      7.66 o 
   0  18   1       18.45       22.43      5.78 o 
   1  18   1       17.25       13.03      5.59 o 
   2  18   1       19.88       11.83      7.04 o 
   3  18   1        1.99       -0.02      4.72 o 
   4  18   1       14.01       11.83      8.83 o 
  -2  19   1       38.58       37.83      8.86 o 
  -1  19   1       12.73       18.79     12.94 o 
   0  19   1        3.03        9.98      5.43 o 
   1  19   1       31.79       27.99      6.48 o 
   2  19   1        4.22        4.08      8.15 o 
   3  19   1        4.36       11.23      8.63 o 
   1  20   1        1.52       10.43      8.63 o 
  -8   0   2      171.20      176.10     11.87 o 
  -6   0   2      136.03      137.12      6.54 o 
  -4   0   2     3764.94     3660.99    109.46 o 
  -2   0   2     2699.81     2717.78     71.33 o 
   0   0   2     2308.99     2278.37     67.64 o 
   2   0   2      709.74      663.34     24.47 o 
   4   0   2      835.50      814.98     42.72 o 
   6   0   2      227.33      230.27     15.24 o 
   8   0   2        2.80        5.82      5.42 o 
  -9   1   2       16.78       23.73      7.31 o 
  -8   1   2        0.12       -1.77      4.05 o 
  -7   1   2        5.81        3.35      3.21 o 
  -6   1   2      315.93      323.37     17.27 o 
  -5   1   2      426.27      419.99     10.10 o 
  -4   1   2      733.29      720.69     16.08 o 
  -3   1   2      131.21      121.81      3.61 o 
  -2   1   2        5.17        6.17      1.50 o 
  -1   1   2      846.25      833.27     20.05 o 
   0   1   2     1328.58     1267.52     26.78 o 
   1   1   2     2757.63     2631.89     50.87 o 
   2   1   2      141.53      140.63      4.21 o 
   3   1   2      487.63      493.42     13.29 o 
   4   1   2      541.04      567.51     21.49 o 
   5   1   2      276.43      283.06     12.13 o 
   6   1   2       14.05       13.33      3.37 o 
   7   1   2       97.35      121.82     11.43 o 
   8   1   2       25.58       29.09      4.61 o 
  -9   2   2        6.20        2.11      4.06 o 
  -8   2   2        3.56        2.31      3.57 o 
  -7   2   2       26.30       24.26      3.96 o 
  -6   2   2        0.01       -1.51      3.00 o 
  -5   2   2      789.91      719.78     18.10 o 
  -4   2   2     1827.61     1830.42     43.31 o 
  -3   2   2     2621.70     2767.19     63.73 o 
  -2   2   2     3451.87     3690.15     80.79 o 
  -1   2   2      553.75      530.08      9.63 o 
   0   2   2      220.53      199.13      4.59 o 
   1   2   2     1784.32     1811.03     38.11 o 
   2   2   2      264.88      292.22      7.46 o 
   3   2   2       13.05       12.15      1.74 o 
   4   2   2        0.03        0.93      1.58 o 
   5   2   2       16.50       13.84      2.05 o 
   6   2   2       49.11       67.79     10.12 o 
   7   2   2      243.03      242.16     11.75 o 
   8   2   2       21.63       20.82      4.48 o 
   9   2   2       37.67       53.96      9.23 o 
  -9   3   2        9.50       12.19      4.23 o 
  -8   3   2        8.10        7.57      3.88 o 
  -7   3   2       33.72       34.43      4.13 o 
  -6   3   2       28.04       25.14      3.11 o 
  -5   3   2        1.19       -2.69      2.69 o 
  -4   3   2      361.69      314.27      9.06 o 
  -3   3   2      241.83      509.75     17.14 o 
  -2   3   2      895.91      854.99     14.56 o 
  -1   3   2        2.81        2.66      1.01 o 
   0   3   2    10543.08    10833.03    209.68 o 
   1   3   2      178.80      199.30      5.61 o 
   2   3   2      776.97      774.39     18.26 o 
   3   3   2     3173.92     3265.79     85.76 o 
   4   3   2        6.16        5.97      1.79 o 
   5   3   2       19.99       19.94      2.21 o 
   6   3   2       28.73       28.32      2.90 o 
   7   3   2        0.62       -0.16      3.37 o 
   8   3   2      119.87      118.55     12.04 o 
  -9   4   2        3.03       12.72      4.24 o 
  -8   4   2      175.32      176.08      8.48 o 
  -7   4   2        2.06        5.41      2.82 o 
  -6   4   2      794.89      775.41     19.77 o 
  -5   4   2       52.46       51.48      3.49 o 
  -4   4   2      386.02      384.56     12.06 o 
  -3   4   2        2.70        1.73      2.27 o 
  -2   4   2      150.29      135.98      3.28 o 
  -1   4   2       61.61       75.86      3.28 o 
   0   4   2      721.47      807.73     16.18 o 
   1   4   2      161.94      159.02      6.23 o 
   2   4   2      961.22      944.06     28.00 o 
   3   4   2       63.85       58.44      2.22 o 
   4   4   2      103.56      104.42      4.58 o 
   5   4   2       19.43       19.66      2.32 o 
   6   4   2       89.87       88.81      4.96 o 
   7   4   2      122.51      131.13      8.31 o 
   8   4   2        0.80        1.81      6.42 o 
  -9   5   2       51.77       50.51      5.51 o 
  -8   5   2        0.17       -0.76      3.61 o 
  -7   5   2      281.52      265.86      8.91 o 
  -6   5   2        5.75       62.35     38.81 o 
  -5   5   2      299.97      271.37      8.53 o 
  -4   5   2        0.27        0.00      2.24 o 
  -3   5   2      316.06      309.78     10.10 o 
  -2   5   2        2.20        7.84      3.45 o 
  -1   5   2      481.45      501.98      8.84 o 
   0   5   2      996.36     1100.96     23.87 o 
   1   5   2     3318.44     3519.88     80.63 o 
   2   5   2       17.91       18.89      2.62 o 
   3   5   2     1328.12     1353.88     28.94 o 
   4   5   2        4.76        2.31      1.35 o 
   5   5   2       36.71       30.86      2.46 o 
   6   5   2        4.36        4.13      2.64 o 
   7   5   2      276.37      285.18     17.65 o 
   8   5   2        3.73        6.02      7.02 o 
  -9   6   2        2.50        0.00     12.04 o 
  -8   6   2       65.74       77.43      5.79 o 
  -7   6   2        9.69       12.33      3.20 o 
  -6   6   2       16.64       20.19      4.58 o 
  -5   6   2      169.15      154.83      7.97 o 
  -4   6   2       32.49       27.28      2.99 o 
  -3   6   2       68.04       65.18      2.63 o 
  -2   6   2      111.32      112.77      3.70 o 
  -1   6   2      401.33      441.20     10.22 o 
   0   6   2        0.48        1.70      1.59 o 
   1   6   2     1532.53     1711.15     40.28 o 
   2   6   2      336.73      333.94      8.99 o 
   3   6   2        0.04        1.45      2.31 o 
   4   6   2      157.14      148.85      4.81 o 
   5   6   2       19.73       17.93      1.86 o 
   6   6   2       87.52       98.01     11.14 o 
   7   6   2      112.79      137.22      8.29 o 
   8   6   2        0.05        0.48     11.83 o 
  -8   7   2        2.43        2.10      3.39 o 
  -7   7   2       12.22       11.73      3.42 o 
  -6   7   2       40.45       41.65      3.89 o 
  -5   7   2        0.45       -1.92      2.67 o 
  -4   7   2      142.85      131.51      5.51 o 
  -3   7   2      267.56      281.42      7.16 o 
  -2   7   2     1005.95     1070.85     23.31 o 
  -1   7   2        0.41       -1.23      1.44 o 
   0   7   2     2403.05     2801.91     71.92 o 
   1   7   2     1220.06     1417.09     37.63 o 
   2   7   2       10.35        9.73      2.33 o 
   3   7   2      193.19      218.10      7.34 o 
   4   7   2       22.17       19.08      1.97 o 
   5   7   2        2.89        0.24      1.69 o 
   6   7   2       36.41       37.01      3.97 o 
   7   7   2       50.90       51.46      4.00 o 
   8   7   2       45.03       40.65     11.23 o 
  -8   8   2       20.59       22.69      3.99 o 
  -7   8   2       12.74       10.90      3.44 o 
  -6   8   2      190.25      177.24      7.29 o 
  -5   8   2      245.75      243.30      8.28 o 
  -4   8   2       71.62       82.75      4.33 o 
  -3   8   2      123.95      107.41      3.76 o 
  -2   8   2      317.71      356.23      9.46 o 
  -1   8   2      572.90      612.38     13.88 o 
   0   8   2        5.93        8.29      3.12 o 
   1   8   2       43.02       47.34      7.22 o 
   2   8   2       23.36       23.50      3.40 o 
   3   8   2       13.86       10.51      3.33 o 
   4   8   2        5.56        8.06      1.85 o 
   5   8   2        0.04        1.07      1.99 o 
   6   8   2       15.29       12.72      3.06 o 
   7   8   2       88.31       90.52      6.40 o 
   8   8   2       20.51       20.37      6.45 o 
  -8   9   2        0.55       -0.51      3.75 o 
  -7   9   2       28.22       22.92      5.86 o 
  -6   9   2        1.23        3.92      3.28 o 
  -5   9   2       27.53       27.40      3.52 o 
  -4   9   2       20.42       19.83      3.07 o 
  -3   9   2       37.87       30.81      2.74 o 
  -2   9   2      347.70      368.00      9.84 o 
  -1   9   2       27.54       29.69      2.81 o 
   0   9   2      100.90      153.86     21.36 o 
   1   9   2      253.78      308.83     14.48 o 
   2   9   2       84.48       91.71      6.45 o 
   3   9   2     1247.96     1143.34     35.72 o 
   4   9   2        7.44        6.66      3.40 o 
   5   9   2       48.36       50.48      3.22 o 
   6   9   2        2.69        1.00      2.39 o 
   7   9   2        0.78        6.08      4.21 o 
   8   9   2        3.12        4.81      7.82 o 
  -8  10   2      125.36      152.06      8.60 o 
  -7  10   2       10.60       17.66      5.40 o 
  -6  10   2      143.16      143.08      6.70 o 
  -5  10   2        2.75        2.20      3.06 o 
  -4  10   2        1.35       -1.78      1.78 o 
  -3  10   2        8.14        5.63      1.85 o 
  -2  10   2        7.71       10.77      2.06 o 
  -1  10   2       11.57       17.09      2.58 o 
   0  10   2        0.03       -0.58      3.14 o 
   1  10   2       46.44       48.34      7.82 o 
   2  10   2      491.45      496.25     20.76 o 
   3  10   2      166.90      146.53      7.78 o 
   4  10   2      936.36      897.95     24.88 o 
   5  10   2        0.16       -0.14      2.26 o 
   6  10   2       19.82       23.68      3.14 o 
   7  10   2       20.83       11.35      6.22 o 
  -7  11   2       97.49       97.01      5.83 o 
  -6  11   2        0.01       -0.50      3.60 o 
  -5  11   2       12.10       12.35      3.34 o 
  -4  11   2      178.54      170.63      9.08 o 
  -3  11   2       96.90       99.84      4.42 o 
  -2  11   2      290.11      307.83     20.61 o 
  -1  11   2        2.79       -1.02      2.69 o 
   0  11   2      169.92      205.43      9.57 o 
   1  11   2        0.12        0.67      3.44 o 
   2  11   2       19.55       14.22      3.75 o 
   3  11   2      290.43      282.76     15.35 o 
   4  11   2        0.55       -0.86      3.63 o 
   5  11   2       13.06       12.61      2.57 o 
   6  11   2       55.90       47.03      4.49 o 
   7  11   2        0.06       -5.25      5.25 o 
  -7  12   2        7.68       10.48      5.01 o 
  -6  12   2        5.86        2.97      3.45 o 
  -5  12   2       77.09       72.47      7.81 o 
  -4  12   2       10.83       13.20      4.18 o 
  -3  12   2      695.12      711.97     24.04 o 
  -2  12   2       50.47       63.54      6.87 o 
  -1  12   2      294.96      310.01     10.41 o 
   0  12   2       10.21        6.65      5.44 o 
   1  12   2      364.42      397.05     15.20 o 
   2  12   2       10.93       22.43     16.45 o 
   3  12   2      412.90      402.94     15.28 o 
   4  12   2        5.84       16.31      5.97 o 
   5  12   2      101.55       95.88      6.54 o 
   6  12   2       16.23       12.31      5.67 o 
   7  12   2       13.44        3.83      5.67 o 
  -7  13   2        0.18        4.67      5.12 o 
  -6  13   2       55.36       51.31      6.11 o 
  -5  13   2       88.93       82.54      6.67 o 
  -4  13   2        5.23        1.63      4.10 o 
  -3  13   2       19.85       11.09      4.55 o 
  -2  13   2       96.33      104.05      6.49 o 
  -1  13   2      135.93      137.36      8.35 o 
   0  13   2      664.98      806.08     26.98 o 
   1  13   2      166.50      181.25      9.78 o 
   2  13   2        3.88        5.96      4.06 o 
   3  13   2        3.04        2.63      5.11 o 
   4  13   2       19.52       18.63      4.54 o 
   5  13   2       82.38       81.94      6.36 o 
   6  13   2       64.69       64.01     10.93 o 
  -6  14   2       93.25       87.10     12.87 o 
  -5  14   2        0.00       -4.12      4.12 o 
  -4  14   2      122.74      139.53     14.34 o 
  -3  14   2       51.84       60.06      7.18 o 
  -2  14   2       40.46       37.64      4.42 o 
  -1  14   2        4.31        2.06      8.69 o 
   0  14   2      377.65      409.37     15.93 o 
   1  14   2       24.54       33.35      5.33 o 
   2  14   2       12.72        9.05      5.40 o 
   3  14   2        4.97        2.11      6.45 o 
   4  14   2      248.00      208.15     14.25 o 
   5  14   2        2.21        3.73      4.41 o 
   6  14   2       55.74       54.94      7.80 o 
  -6  15   2        0.01        2.07      7.30 o 
  -5  15   2       25.71       24.16      7.37 o 
  -4  15   2        0.04        0.90      5.95 o 
  -3  15   2      216.19      209.34     11.26 o 
  -2  15   2       38.01       37.46      5.39 o 
  -1  15   2       62.50       70.22      6.43 o 
   0  15   2        5.37        6.96      4.26 o 
   1  15   2       51.58       56.08      5.98 o 
   2  15   2       57.03       69.14      6.32 o 
   3  15   2        1.62        0.00      4.17 o 
   4  15   2       22.65       17.03      4.67 o 
   5  15   2       33.38       35.09      7.75 o 
  -5  16   2       23.74       12.11      9.01 o 
  -4  16   2        7.14        3.29      7.82 o 
  -3  16   2        6.12       19.66     10.23 o 
  -2  16   2       26.73       19.48      5.09 o 
  -1  16   2       78.06       82.30      7.08 o 
   0  16   2       77.01       89.44      8.23 o 
   1  16   2        0.04        0.56      4.43 o 
   2  16   2        0.58        9.28      4.77 o 
   3  16   2        7.09        6.08      4.90 o 
   4  16   2       16.17       16.24      5.07 o 
   5  16   2       19.99       18.74      5.17 o 
  -4  17   2        5.53       -7.23      7.23 o 
  -3  17   2        0.06       -6.93      6.93 o 
  -2  17   2      192.45      198.14     14.32 o 
  -1  17   2        1.05        4.86      5.02 o 
   0  17   2       45.58       56.40      6.50 o 
   1  17   2       28.49       20.85      5.48 o 
   2  17   2        0.06       -0.40      4.63 o 
   3  17   2        3.51        2.21      4.59 o 
   4  17   2        0.01       -3.81      4.48 o 
  -3  18   2        7.85        9.73      7.66 o 
  -2  18   2       20.53       21.17      8.13 o 
  -1  18   2       65.15       73.95      7.35 o 
   0  18   2       49.50       47.07      6.61 o 
   1  18   2        0.03       -3.21      6.05 o 
   2  18   2       10.94        9.83      5.21 o 
   3  18   2       12.70       14.18      5.31 o 
  -2  19   2        0.50       -3.36      7.77 o 
  -1  19   2        0.37       -1.46      5.40 o 
   0  19   2       12.89       11.16      5.51 o 
   1  19   2       42.47       35.44      6.58 o 
   2  19   2        3.06        5.51      5.46 o 
  -9   0   3       13.10       16.41      6.53 o 
  -7   0   3       43.13       38.12      6.14 o 
  -5   0   3       21.49       22.51      3.56 o 
  -3   0   3     2276.83     2289.27     85.94 o 
  -1   0   3      474.94      474.42     15.63 o 
   1   0   3      742.17      754.23     22.97 o 
   3   0   3     2579.27     2723.97    137.80 o 
   5   0   3       24.18       27.28      5.62 o 
   7   0   3      233.83      274.40     18.65 o 
  -9   1   3        7.71        7.86      4.26 o 
  -8   1   3        4.18        0.21      3.89 o 
  -7   1   3       78.28       86.16      5.65 o 
  -6   1   3      642.87      575.94     17.56 o 
  -5   1   3      461.28      429.27     11.77 o 
  -4   1   3      882.01      797.94     17.90 o 
  -3   1   3     1521.42     1531.68     41.11 o 
  -2   1   3      481.46      481.01     14.12 o 
  -1   1   3        1.18        0.81      1.32 o 
   0   1   3      148.08      124.66      4.07 o 
   1   1   3     1775.11     1734.95     33.78 o 
   2   1   3      312.06      307.31      8.64 o 
   3   1   3       45.72       44.43      3.97 o 
   4   1   3       29.98       25.20      3.55 o 
   5   1   3       77.42       75.08      5.53 o 
   6   1   3       22.97       25.63      4.25 o 
   7   1   3       79.76       79.06      6.38 o 
   8   1   3      189.13      216.02     11.70 o 
  -9   2   3        1.48        2.98      4.33 o 
  -8   2   3       38.47       40.52      4.80 o 
  -7   2   3      167.77      167.26      8.10 o 
  -6   2   3      115.99      110.96      6.45 o 
  -5   2   3        5.73        1.95      2.66 o 
  -4   2   3      331.24      319.82      8.12 o 
  -3   2   3        7.57        7.93      1.67 o 
  -2   2   3        0.67        2.29      2.31 o 
  -1   2   3      756.20      787.10     15.16 o 
   0   2   3        2.97        2.26      1.39 o 
   1   2   3       34.53       35.80      1.59 o 
   2   2   3      603.46      587.49     15.72 o 
   3   2   3        0.71       -0.86      1.23 o 
   4   2   3      688.72      662.38     25.25 o 
   5   2   3       32.16       35.23      4.21 o 
   6   2   3      204.03      216.29     10.82 o 
   7   2   3        7.83       10.10      4.71 o 
   8   2   3        9.03       18.52     18.86 o 
  -9   3   3       11.25       11.65      4.54 o 
  -8   3   3       23.32       24.16      4.30 o 
  -7   3   3       65.70       67.21      5.20 o 
  -6   3   3       54.48       55.33      4.59 o 
  -5   3   3      587.54      553.56     16.71 o 
  -4   3   3       89.55       96.87      3.39 o 
  -3   3   3      271.56      294.88     13.85 o 
  -2   3   3       53.53       61.51      2.92 o 
  -1   3   3       58.57       61.12      2.20 o 
   0   3   3      502.37      519.02     10.79 o 
   1   3   3      129.36      125.43      4.17 o 
   2   3   3      157.50      169.31      6.02 o 
   3   3   3      112.27       89.48      5.76 o 
   4   3   3       12.45       12.80      2.40 o 
   5   3   3      252.99      255.82     11.62 o 
   6   3   3        2.51        1.36      3.28 o 
   7   3   3       43.83       52.17      5.59 o 
   8   3   3        9.95       11.31      4.48 o 
  -9   4   3       46.04       55.70      5.75 o 
  -8   4   3       12.21       16.61      4.24 o 
  -7   4   3        3.34        4.69      3.56 o 
  -6   4   3      484.34      471.09     15.07 o 
  -5   4   3        1.46        5.42      3.11 o 
  -4   4   3       12.33       13.80      3.20 o 
  -3   4   3      402.44      382.95     10.30 o 
  -2   4   3      181.25      188.58      6.41 o 
  -1   4   3      182.46      167.32      4.53 o 
   0   4   3     2056.23     2200.22     43.18 o 
   1   4   3     5622.17     5902.15    135.97 o 
   2   4   3       57.91       63.99      5.39 o 
   3   4   3       24.42       32.67      2.42 o 
   4   4   3       37.08       34.86      2.39 o 
   5   4   3        1.11        0.71      1.50 o 
   6   4   3      107.49      115.38      7.48 o 
   7   4   3        3.45        0.12      4.04 o 
   8   4   3        0.37       20.46      7.42 o 
  -8   5   3       37.08       39.88      4.97 o 
  -7   5   3        0.54        2.67      3.52 o 
  -6   5   3      333.34      333.66     11.76 o 
  -5   5   3       27.44       24.11      3.72 o 
  -4   5   3      172.02      152.80      6.94 o 
  -3   5   3      130.40      126.68      4.89 o 
  -2   5   3      316.88      285.75      7.21 o 
  -1   5   3        0.73        0.21      1.42 o 
   0   5   3      568.16      511.58     11.59 o 
   1   5   3      315.78      265.73      7.70 o 
   2   5   3       12.44       10.90      2.06 o 
   3   5   3        4.98        2.48      1.17 o 
   4   5   3      176.32      182.93      6.45 o 
   5   5   3       20.17       21.19      2.98 o 
   6   5   3        6.02        5.25      2.66 o 
   7   5   3        9.40        7.40      5.22 o 
   8   5   3       28.20       56.36      9.83 o 
  -8   6   3       99.37       98.54      6.61 o 
  -7   6   3        8.37        6.66      3.76 o 
  -6   6   3      130.32      116.19      6.74 o 
  -5   6   3       39.00       42.38      4.10 o 
  -4   6   3       47.59       38.53      3.75 o 
  -3   6   3      255.14      244.06      7.43 o 
  -2   6   3      150.52      141.61      6.68 o 
  -1   6   3       30.67       22.86      2.05 o 
   0   6   3      769.97      837.19     22.53 o 
   1   6   3     2028.25     2212.90     51.71 o 
   2   6   3       86.95      100.80      4.72 o 
   3   6   3       85.90       70.15      4.08 o 
   4   6   3      242.99      227.51      8.87 o 
   5   6   3       12.35       10.75      2.95 o 
   6   6   3       44.61       47.47      4.04 o 
   7   6   3       13.68       11.90      4.41 o 
   8   6   3       32.68       30.89      8.83 o 
  -8   7   3        0.20        0.77      4.13 o 
  -7   7   3       56.53       64.39      5.53 o 
  -6   7   3       35.78       33.89      4.32 o 
  -5   7   3      261.51      241.30      9.44 o 
  -4   7   3      136.22      132.78      7.32 o 
  -3   7   3      201.25      201.53      6.12 o 
  -2   7   3       40.58       43.56      2.53 o 
  -1   7   3        2.57       -2.62      2.62 o 
   0   7   3      856.89      931.24     24.99 o 
   1   7   3      624.29      581.16     16.17 o 
   2   7   3        3.52        0.17      2.01 o 
   3   7   3      280.30      262.62      8.35 o 
   4   7   3      405.78      425.80     18.16 o 
   5   7   3      111.51      114.64      6.09 o 
   6   7   3        2.40        5.67      2.88 o 
   7   7   3      114.61      147.17     15.65 o 
   8   7   3        5.05        2.01      7.22 o 
  -8   8   3       34.92       38.15      5.20 o 
  -7   8   3        0.91        6.20      4.07 o 
  -6   8   3       88.11       97.66      6.13 o 
  -5   8   3       39.28       34.75      4.24 o 
  -4   8   3      281.38      259.25      9.77 o 
  -3   8   3      263.89      252.73      7.35 o 
  -2   8   3      183.25      203.37      6.30 o 
  -1   8   3      238.77      249.34      8.38 o 
   0   8   3      201.84      200.00      9.41 o 
   1   8   3     1610.34     1629.15     60.26 o 
   2   8   3      165.84      159.48      7.62 o 
   3   8   3       57.14       63.50      6.63 o 
   4   8   3      295.03      266.95      7.69 o 
   5   8   3        0.95       -2.20      2.20 o 
   6   8   3       70.10       70.13      4.89 o 
   7   8   3       23.06       26.56      4.60 o 
  -8   9   3       37.17       39.92      6.80 o 
  -7   9   3       49.68       44.40      5.18 o 
  -6   9   3       21.42       16.68      4.09 o 
  -5   9   3        1.39        0.94      3.57 o 
  -4   9   3       19.02       19.68      2.81 o 
  -3   9   3      464.00      456.84     11.93 o 
  -2   9   3      122.04      140.55      5.21 o 
  -1   9   3       28.59       24.73      2.80 o 
   0   9   3      489.44      466.02     15.73 o 
   1   9   3      294.78      314.67     11.98 o 
   2   9   3      271.70      238.64     10.04 o 
   3   9   3      223.12      215.34      9.14 o 
   4   9   3        0.02       -3.69      4.14 o 
   5   9   3      112.78       98.06      5.03 o 
   6   9   3        1.01       -2.98      2.98 o 
   7   9   3        0.44        2.21      6.82 o 
  -7  10   3        2.42       -1.74      4.21 o 
  -6  10   3        1.89        2.90      4.08 o 
  -5  10   3       13.39       18.56      4.60 o 
  -4  10   3      145.96      148.61      8.63 o 
  -3  10   3        8.41        6.12      1.97 o 
  -2  10   3       11.79       15.98      2.80 o 
  -1  10   3      114.45      129.03      6.98 o 
   0  10   3       42.83       40.99      4.87 o 
   1  10   3      522.05      544.80     25.39 o 
   2  10   3       76.55       74.91      5.23 o 
   3  10   3       55.83       48.06      4.61 o 
   4  10   3      190.80      200.85      9.09 o 
   5  10   3        5.43        3.03      2.28 o 
   6  10   3        2.15       -1.36      3.06 o 
   7  10   3       36.05       36.91      9.83 o 
  -7  11   3       24.56       31.02      5.09 o 
  -6  11   3        1.63       -0.60      3.96 o 
  -5  11   3      199.21      204.98     19.66 o 
  -4  11   3        4.88        2.83      4.03 o 
  -3  11   3      301.66      270.12     16.01 o 
  -2  11   3      186.15      210.23     14.83 o 
  -1  11   3        0.49        1.75      2.52 o 
   0  11   3      490.36      512.79     21.57 o 
   1  11   3      121.84      125.88      8.63 o 
   2  11   3       35.51       33.15      4.33 o 
   3  11   3       78.50       78.53      5.61 o 
   4  11   3       30.27       33.06      4.97 o 
   5  11   3       11.25        8.04      2.87 o 
   6  11   3        4.76        3.55      3.35 o 
   7  11   3       53.28       46.54     10.23 o 
  -7  12   3        5.13        1.74      4.44 o 
  -6  12   3       54.43       62.04      6.48 o 
  -5  12   3        0.32       -4.08      4.08 o 
  -4  12   3        2.23        2.97      4.19 o 
  -3  12   3      123.73      130.08      9.39 o 
  -2  12   3      466.08      515.42     19.89 o 
  -1  12   3        1.45       11.01      3.22 o 
   0  12   3       58.44       54.99      5.33 o 
   1  12   3       79.02       73.69      5.94 o 
   2  12   3       37.05       31.99      4.66 o 
   3  12   3      211.14      217.83     13.86 o 
   4  12   3      187.19      175.49      9.11 o 
   5  12   3        0.16        1.41      3.47 o 
   6  12   3       45.56       53.51      7.42 o 
  -6  13   3       29.72       15.71      5.99 o 
  -5  13   3       43.01       42.84      6.22 o 
  -4  13   3        7.15        1.54      4.31 o 
  -3  13   3       59.74       59.37      4.36 o 
  -2  13   3      495.06      485.95     14.95 o 
  -1  13   3        6.97        2.70      4.48 o 
   0  13   3        6.31       -0.01      3.98 o 
   1  13   3        0.02       -3.92      4.28 o 
   2  13   3        8.31        4.54      4.33 o 
   3  13   3        8.83       17.68      4.12 o 
   4  13   3       88.39       67.43      5.85 o 
   5  13   3       80.56       77.36      6.98 o 
   6  13   3       19.66       20.73      7.72 o 
  -6  14   3       19.92       16.57      5.42 o 
  -5  14   3        0.04       -4.50      4.50 o 
  -4  14   3        4.57        3.08      4.38 o 
  -3  14   3       11.94        8.16      3.49 o 
  -2  14   3       71.15       84.79     12.84 o 
  -1  14   3      243.87      245.76     15.09 o 
   0  14   3       21.65       23.08      4.81 o 
   1  14   3        3.55        5.22      4.32 o 
   2  14   3        3.01        2.35      4.24 o 
   3  14   3       31.30       33.55      5.00 o 
   4  14   3       63.34       48.93      5.56 o 
   5  14   3        0.63        8.11      5.91 o 
  -5  15   3       11.82       16.00      5.28 o 
  -4  15   3       53.00       35.11      6.88 o 
  -3  15   3       44.76       40.40      5.97 o 
  -2  15   3      279.61      265.02     13.42 o 
  -1  15   3        5.10        4.56      4.44 o 
   0  15   3       53.49       49.51      5.91 o 
   1  15   3        9.39       12.61      4.67 o 
   2  15   3       42.40       38.03      5.38 o 
   3  15   3        0.03       -0.12      4.15 o 
   4  15   3       48.49       44.32      5.60 o 
   5  15   3       47.30       48.34      7.65 o 
  -5  16   3        0.51       12.24     10.63 o 
  -4  16   3        6.30       13.24     10.23 o 
  -3  16   3       34.08       32.90      9.93 o 
  -2  16   3        6.32        2.00      4.52 o 
  -1  16   3        2.07        2.46      4.51 o 
   0  16   3        4.64       -1.36      5.24 o 
   1  16   3       42.19       50.74      6.11 o 
   2  16   3       53.08       47.71      5.92 o 
   3  16   3       59.04       58.09      8.26 o 
   4  16   3      103.68      101.49      7.63 o 
  -4  17   3        5.56       -3.93     11.03 o 
  -3  17   3       12.24       12.87      7.50 o 
  -2  17   3        4.90        6.43      4.83 o 
  -1  17   3        1.30        9.01      4.91 o 
   0  17   3       31.17       26.39      5.66 o 
   1  17   3       74.70       71.92      7.07 o 
   2  17   3        1.81        8.88      4.93 o 
   3  17   3       24.46       18.62      6.67 o 
  -3  18   3        1.26       -0.26      7.51 o 
  -2  18   3       25.59       23.18      6.00 o 
  -1  18   3       40.25       47.19      7.39 o 
   0  18   3        1.87        2.99      5.05 o 
   1  18   3       30.88       27.51      5.85 o 
   2  18   3        4.62        3.68      6.68 o 
  -1  19   3        1.44       -2.01      7.82 o 
   0  19   3       42.03       35.66      6.56 o 
   1  19   3       23.47        9.23      8.83 o 
  -8   0   4        2.80       -0.17      5.83 o 
  -6   0   4      740.58      653.04     27.93 o 
  -4   0   4      146.31      122.39      8.83 o 
  -2   0   4      714.14      919.85    107.82 o 
   0   0   4      850.43      857.43     26.36 o 
   2   0   4        0.44        3.75      1.62 o 
   4   0   4        1.23        3.41      4.81 o 
   6   0   4      402.39      431.86     26.08 o 
   8   0   4       25.89       32.90      7.82 o 
  -8   1   4       28.49       23.29      5.10 o 
  -7   1   4       66.66       71.38      5.53 o 
  -6   1   4        7.27       13.20      4.04 o 
  -5   1   4      507.08      475.86     13.01 o 
  -4   1   4       61.93       58.74      4.35 o 
  -3   1   4      713.50      714.71     18.03 o 
  -2   1   4      379.14      385.61     10.58 o 
  -1   1   4       82.39       90.45      7.09 o 
   0   1   4      327.14      317.26      7.61 o 
   1   1   4      630.79      691.33     15.15 o 
   2   1   4      337.50      345.01      8.10 o 
   3   1   4       52.80       53.74      4.54 o 
   4   1   4       64.40       74.26      5.67 o 
   5   1   4      333.85      364.14     51.95 o 
   6   1   4        0.14        0.89      9.63 o 
   7   1   4       22.19       32.70      5.18 o 
   8   1   4        0.04       -0.72      4.45 o 
  -8   2   4       40.45       32.42      4.95 o 
  -7   2   4       86.18       95.63      6.17 o 
  -6   2   4        0.09       -2.33      3.50 o 
  -5   2   4      155.22      156.77      6.51 o 
  -4   2   4       47.11       52.44      3.19 o 
  -3   2   4      175.01      182.13      6.60 o 
  -2   2   4       30.40       34.35      2.84 o 
  -1   2   4      884.20      871.07     26.89 o 
   0   2   4       66.90       91.35      7.95 o 
   1   2   4     1035.25     1019.97     21.94 o 
   2   2   4       41.84       34.36      1.70 o 
   3   2   4      652.00      643.07     17.37 o 
   4   2   4      123.36      129.35      8.22 o 
   5   2   4       10.58        9.74      3.76 o 
   6   2   4       90.44      104.11      8.52 o 
   7   2   4       32.29       46.30      5.65 o 
   8   2   4       25.54       27.31      5.20 o 
  -8   3   4      190.45      204.42      9.76 o 
  -7   3   4       62.17       57.98      5.30 o 
  -6   3   4       31.73       32.71      4.48 o 
  -5   3   4       30.53       24.86      2.85 o 
  -4   3   4       66.39       68.27      3.71 o 
  -3   3   4       12.75       14.19      2.21 o 
  -2   3   4      274.50      286.69      9.13 o 
  -1   3   4      302.32      317.41     10.94 o 
   0   3   4       80.11       70.02     10.25 o 
   1   3   4        5.36        8.73      1.55 o 
   2   3   4      285.82      266.15      6.48 o 
   3   3   4        0.53        1.33      1.97 o 
   4   3   4      544.29      545.31     21.63 o 
   5   3   4       10.68       10.91      4.21 o 
   6   3   4        2.32        5.53      3.74 o 
   7   3   4       43.19       56.51      6.02 o 
   8   3   4        3.05        6.72      4.77 o 
  -8   4   4       19.15       19.68      4.68 o 
  -7   4   4        0.68        1.82      3.79 o 
  -6   4   4       30.03       24.70      4.05 o 
  -5   4   4        0.62       -1.57      1.57 o 
  -4   4   4      166.51      161.85      5.87 o 
  -3   4   4      132.17      120.58      4.94 o 
  -2   4   4      668.42      661.42     18.41 o 
  -1   4   4        5.96        4.08      2.66 o 
   0   4   4       28.60       30.88      2.71 o 
   1   4   4       50.26       65.16      3.18 o 
   2   4   4      309.60      328.93      7.84 o 
   3   4   4      483.37      485.78     13.73 o 
   4   4   4      667.75      696.78     22.04 o 
   5   4   4       12.29       12.26      2.72 o 
   6   4   4       14.86       26.52      4.53 o 
   7   4   4        0.03       -0.60      3.90 o 
   8   4   4       60.76       63.29      7.32 o 
  -8   5   4        0.93       -2.95      4.04 o 
  -7   5   4       30.46       25.82      4.47 o 
  -6   5   4       10.67       14.06      3.89 o 
  -5   5   4      450.65      507.61     38.68 o 
  -4   5   4        1.01       -1.89      1.89 o 
  -3   5   4      613.37      577.85     16.48 o 
  -2   5   4      184.71      185.38      5.90 o 
  -1   5   4     1185.75     1150.94     35.18 o 
   0   5   4       39.58       45.15      3.01 o 
   1   5   4        0.91        1.89      2.06 o 
   2   5   4       31.04       35.60      3.04 o 
   3   5   4       28.52       26.86      2.84 o 
   4   5   4       11.97       15.84      3.18 o 
   5   5   4       85.45       69.69      4.50 o 
   6   5   4       15.97       19.38      4.43 o 
   7   5   4       57.18       62.94      6.22 o 
  -8   6   4        0.08       -1.53      4.16 o 
  -7   6   4        5.60       -0.21      3.80 o 
  -6   6   4       97.50      123.05     13.95 o 
  -5   6   4      126.08      118.88      6.65 o 
  -4   6   4       38.72       36.76      2.73 o 
  -3   6   4      128.22      127.15      5.52 o 
  -2   6   4      548.03      510.78     13.00 o 
  -1   6   4      225.53      240.70      9.02 o 
   0   6   4       58.06       49.13      3.23 o 
   1   6   4       49.57       51.88      3.27 o 
   2   6   4        1.68        1.76      2.97 o 
   3   6   4      362.06      338.38     13.62 o 
   4   6   4        7.08        4.21      2.98 o 
   5   6   4        5.16        2.04      2.76 o 
   6   6   4       48.48       50.95      5.54 o 
   7   6   4        0.10       -3.74      3.89 o 
  -8   7   4       64.95       70.01      6.23 o 
  -7   7   4        0.25       -0.16      4.08 o 
  -6   7   4      125.75      127.34      7.11 o 
  -5   7   4       39.13       45.56      7.35 o 
  -4   7   4       25.93       27.08      3.51 o 
  -3   7   4       97.52       93.34      4.73 o 
  -2   7   4      594.58      592.60     16.93 o 
  -1   7   4        3.42        2.96      2.33 o 
   0   7   4       34.10       30.40      2.85 o 
   1   7   4       19.07       26.39      2.75 o 
   2   7   4      601.97      598.79     17.03 o 
   3   7   4      135.23      128.23      4.84 o 
   4   7   4      345.07      372.80     13.37 o 
   5   7   4       16.88       16.03      3.32 o 
   6   7   4       23.10       27.72      5.01 o 
   7   7   4       12.76       22.61      4.62 o 
  -8   8   4       15.00       14.56      5.85 o 
  -7   8   4       37.68       31.55      5.30 o 
  -6   8   4       69.20       57.58      6.22 o 
  -5   8   4       50.62       47.27      4.81 o 
  -4   8   4      178.15      161.10      7.77 o 
  -3   8   4      128.41      128.31      4.91 o 
  -2   8   4        0.03       -2.41      2.41 o 
  -1   8   4      645.04      684.12     19.16 o 
   0   8   4        2.59        5.32      2.38 o 
   1   8   4      775.15      778.40     21.33 o 
   2   8   4       80.40       79.70      7.72 o 
   3   8   4      109.74       90.44      4.62 o 
   4   8   4      237.50      222.40      7.90 o 
   5   8   4       19.15       23.62      3.72 o 
   6   8   4        1.44        1.03      3.75 o 
   7   8   4       10.03       14.11      4.71 o 
  -7   9   4       75.61       66.04      6.00 o 
  -6   9   4        2.68        5.24      3.99 o 
  -5   9   4      253.57      260.81     10.46 o 
  -4   9   4        1.83        1.56      2.36 o 
  -3   9   4      423.84      447.66     11.95 o 
  -2   9   4       37.06       35.89      3.44 o 
  -1   9   4      161.05      167.10     11.55 o 
   0   9   4      233.37      232.99      9.40 o 
   1   9   4      159.55      179.25      7.73 o 
   2   9   4       62.69       58.04      3.76 o 
   3   9   4       19.79       16.72      3.43 o 
   4   9   4       11.37       13.33      2.66 o 
   5   9   4       19.75       18.08      3.62 o 
   6   9   4        5.26       -2.49      3.95 o 
   7   9   4       55.34       54.76      9.83 o 
  -7  10   4        4.33        7.46      4.59 o 
  -6  10   4       81.38       93.84      6.53 o 
  -5  10   4       18.20       16.59      4.71 o 
  -4  10   4       42.27       32.82      4.99 o 
  -3  10   4        0.83        3.68      2.76 o 
  -2  10   4      572.90      606.86     17.56 o 
  -1  10   4        0.90        0.34      2.84 o 
   0  10   4      409.90      413.75     14.70 o 
   1  10   4      288.96      270.41     12.90 o 
   2  10   4      210.18      184.46      9.14 o 
   3  10   4        0.07        3.30      3.20 o 
   4  10   4       10.03        3.27      2.63 o 
   5  10   4        4.67        3.64      3.40 o 
   6  10   4       29.09       30.20      5.20 o 
  -7  11   4        0.01        2.51      4.68 o 
  -6  11   4       15.64        9.12      5.37 o 
  -5  11   4        0.11       -4.18      4.18 o 
  -4  11   4        4.75       -0.83      4.28 o 
  -3  11   4       82.84       91.96      5.23 o 
  -2  11   4      156.18      165.35      7.37 o 
  -1  11   4      396.17      387.44     14.17 o 
   0  11   4       33.35       47.25      8.87 o 
   1  11   4      487.49      434.83     15.93 o 
   2  11   4      243.60      240.49     10.46 o 
   3  11   4       36.54       28.93      4.07 o 
   4  11   4        1.26       -3.14      3.14 o 
   5  11   4        5.42       13.80      5.59 o 
   6  11   4        1.55        3.83      6.52 o 
  -6  12   4        1.27        4.37      4.81 o 
  -5  12   4        2.08        3.63      4.72 o 
  -4  12   4        4.89       -2.85      4.25 o 
  -3  12   4        4.24        2.84      2.93 o 
  -2  12   4      137.68      124.57      6.24 o 
  -1  12   4       99.64      102.87      6.64 o 
   0  12   4        7.46        1.17      4.10 o 
   1  12   4      430.36      405.76     15.35 o 
   2  12   4       21.16       20.73      4.37 o 
   3  12   4        4.29        6.24      3.57 o 
   4  12   4       29.47       29.92      5.82 o 
   5  12   4       56.80       55.42      5.36 o 
   6  12   4        4.66        8.53      4.62 o 
  -6  13   4       10.81       11.79      5.29 o 
  -5  13   4       49.79       50.29      6.35 o 
  -4  13   4        2.30        4.22      4.56 o 
  -3  13   4        0.01       -2.99      2.99 o 
  -2  13   4       14.48       19.63      3.51 o 
  -1  13   4        9.76        8.17      3.97 o 
   0  13   4        3.90        5.78      4.10 o 
   1  13   4        0.82        5.47      4.04 o 
   2  13   4       60.49       60.70      5.49 o 
   3  13   4       42.46       30.32      4.57 o 
   4  13   4       46.22       50.16     13.64 o 
   5  13   4       41.78       48.07      5.28 o 
  -5  14   4        0.33        0.44      5.43 o 
  -4  14   4      215.00      203.95     10.93 o 
  -3  14   4        0.00        0.95      5.33 o 
  -2  14   4       66.19       52.97      5.35 o 
  -1  14   4        3.44        0.70      4.48 o 
   0  14   4       80.59       67.79      6.23 o 
   1  14   4       11.27        8.98      4.48 o 
   2  14   4        8.10        9.97      4.19 o 
   3  14   4        7.12        4.45      3.86 o 
   4  14   4       34.95       30.55      6.75 o 
   5  14   4       11.95       12.88      4.36 o 
  -5  15   4      129.22      124.07     10.57 o 
  -4  15   4       73.78       60.51     13.54 o 
  -3  15   4       40.94       42.17      7.20 o 
  -2  15   4       20.15       16.69      6.12 o 
  -1  15   4       20.74       13.21      4.79 o 
   0  15   4       67.43       62.52      6.18 o 
   1  15   4       27.43       29.99      5.26 o 
   2  15   4        0.01        0.85      5.05 o 
   3  15   4        8.27        8.84      5.10 o 
   4  15   4        0.51        5.94      7.92 o 
  -4  16   4       30.46       27.32      8.12 o 
  -3  16   4       11.69        9.83     10.03 o 
  -2  16   4        0.94        1.95      4.55 o 
  -1  16   4       18.54       18.46      6.10 o 
   0  16   4       40.02       41.46      5.85 o 
   1  16   4      102.19       89.09      7.57 o 
   2  16   4        9.64       13.42      4.70 o 
   3  16   4       50.67       56.76      6.24 o 
  -3  17   4       13.17        2.61     10.03 o 
  -2  17   4       11.08       11.91      5.25 o 
  -1  17   4        4.65        0.34      5.07 o 
   0  17   4        8.26        4.82      5.01 o 
   1  17   4        0.09       -4.38      6.42 o 
   2  17   4       72.12       69.34      6.83 o 
  -1  18   4        5.08        0.95      5.99 o 
   0  18   4       12.44        2.45      5.14 o 
   1  18   4       24.68       19.86      9.63 o 
  -7   0   5      219.19      212.15     21.36 o 
  -5   0   5      384.70      380.59     18.56 o 
  -3   0   5       59.58       67.26      6.75 o 
  -1   0   5       29.96       23.07      4.61 o 
   1   0   5      152.23      172.06      6.98 o 
   3   0   5      530.39      457.94     26.28 o 
   5   0   5        4.95        4.81      5.22 o 
   7   0   5       14.26       19.26      7.02 o 
  -8   1   5      172.36      170.18      9.16 o 
  -7   1   5        0.02        0.36      4.01 o 
  -6   1   5       44.62       52.71      5.09 o 
  -5   1   5        1.56       -3.59      4.23 o 
  -4   1   5        1.92       -0.79      2.44 o 
  -3   1   5        3.77        2.06      3.21 o 
  -2   1   5        0.52       -2.91      2.91 o 
  -1   1   5      243.24      238.07      7.79 o 
   0   1   5       25.22       23.40      2.43 o 
   1   1   5      768.77      773.36     17.05 o 
   2   1   5      133.85      122.63      3.93 o 
   3   1   5       62.10       66.33      5.62 o 
   4   1   5      856.59      887.26     33.90 o 
   5   1   5       29.57       25.64      4.61 o 
   6   1   5       19.37       11.00      4.47 o 
   7   1   5        1.97        8.42      4.47 o 
  -8   2   5        0.29       10.29      7.35 o 
  -7   2   5       24.96       19.00      4.53 o 
  -6   2   5        5.37        4.82      3.98 o 
  -5   2   5       17.36       17.45      3.05 o 
  -4   2   5      217.11      225.67     13.66 o 
  -3   2   5        2.25       -1.02      2.35 o 
  -2   2   5      873.96      885.84     27.70 o 
  -1   2   5       80.49       88.84      5.11 o 
   0   2   5       65.47       49.29      3.13 o 
   1   2   5      123.18      125.07      4.57 o 
   2   2   5      197.48      207.77      5.53 o 
   3   2   5      286.33      278.79     12.62 o 
   4   2   5      176.75      196.23     17.85 o 
   5   2   5        3.53        1.70      3.83 o 
   6   2   5        0.02       -3.83      3.83 o 
   7   2   5        1.75       -0.30      9.33 o 
  -8   3   5       13.36       21.06      5.01 o 
  -7   3   5       46.72       45.70      5.24 o 
  -6   3   5       32.04       37.43      4.76 o 
  -5   3   5       57.35       65.16      5.73 o 
  -4   3   5       26.86       35.51      5.85 o 
  -3   3   5      547.23      540.25     15.72 o 
  -2   3   5        3.50        3.47      3.65 o 
  -1   3   5       19.77       16.16      2.80 o 
   0   3   5       10.26        9.17      2.50 o 
   1   3   5      412.11      405.75     10.50 o 
   2   3   5      126.55      120.28      3.98 o 
   3   3   5        0.83        2.13      2.15 o 
   4   3   5        0.13       -4.80      6.92 o 
   5   3   5       44.66       36.49      5.92 o 
   6   3   5       42.72       36.60      5.22 o 
   7   3   5       32.42       37.55      6.92 o 
  -8   4   5        1.94       -0.44      6.14 o 
  -7   4   5       94.16       99.16      6.74 o 
  -6   4   5       26.24       17.82      4.13 o 
  -5   4   5       89.67       81.19      4.38 o 
  -4   4   5       49.65       53.98      3.63 o 
  -3   4   5      624.50      614.88     17.69 o 
  -2   4   5      391.16      388.69     13.37 o 
  -1   4   5      410.20      434.52     14.58 o 
   0   4   5       43.71       38.15      3.68 o 
   1   4   5      165.00      141.16      5.63 o 
   2   4   5       76.70       76.77      3.48 o 
   3   4   5       80.69       79.15      4.02 o 
   4   4   5       11.36        8.74      4.89 o 
   5   4   5       94.77      105.61      7.94 o 
   6   4   5        2.91        2.91      4.05 o 
   7   4   5        7.67        9.45      6.52 o 
  -8   5   5       43.76       42.23      5.68 o 
  -7   5   5        2.19        7.38      5.36 o 
  -6   5   5        8.48        3.03      3.85 o 
  -5   5   5        0.02        1.03      3.63 o 
  -4   5   5      216.81      188.44      7.55 o 
  -3   5   5      144.09      137.36      6.17 o 
  -2   5   5       47.91       49.44      3.61 o 
  -1   5   5        1.81        2.29      2.46 o 
   0   5   5      337.71      359.74     12.42 o 
   1   5   5       14.12       12.32      2.86 o 
   2   5   5      444.33      454.02     11.68 o 
   3   5   5       58.15       58.68      3.75 o 
   4   5   5      581.34      575.37     18.95 o 
   5   5   5       41.12       41.97      8.83 o 
   6   5   5        4.51        1.81      5.42 o 
   7   5   5        0.12        5.10      4.48 o 
  -8   6   5        0.77       -3.42      8.72 o 
  -7   6   5       55.49       53.83      5.65 o 
  -6   6   5       24.30       30.97      6.20 o 
  -5   6   5      113.65      135.35      7.40 o 
  -4   6   5      277.86      265.01     13.71 o 
  -3   6   5      161.97      186.56     12.51 o 
  -2   6   5      664.61      673.03     19.14 o 
  -1   6   5      107.19      106.60      5.83 o 
   0   6   5       23.91       20.71      3.16 o 
   1   6   5        9.01        2.94      3.03 o 
   2   6   5       24.05       28.50      2.44 o 
   3   6   5       12.16        7.29      2.41 o 
   4   6   5       90.93       81.66      6.34 o 
   5   6   5       64.65       66.76      6.28 o 
   6   6   5       17.12       20.34      4.94 o 
   7   6   5        6.88        6.41      9.43 o 
  -7   7   5        5.73       -3.82      4.23 o 
  -6   7   5       62.07       64.80      5.80 o 
  -5   7   5        1.60        4.01      3.80 o 
  -4   7   5        0.04        1.44      2.56 o 
  -3   7   5      260.54      248.16      8.89 o 
  -2   7   5       31.63       29.43      3.27 o 
  -1   7   5       50.39       47.43      3.92 o 
   0   7   5      149.89      139.20      6.92 o 
   1   7   5      118.83      109.88      6.06 o 
   2   7   5       12.26       14.26      5.22 o 
   3   7   5       11.07       16.53      2.86 o 
   4   7   5       27.27       23.28      3.69 o 
   5   7   5       78.72       81.74      6.91 o 
   6   7   5        0.01        2.49      4.29 o 
  -7   8   5       26.27       31.22      5.34 o 
  -6   8   5       28.22       24.32      4.80 o 
  -5   8   5       99.29       86.23      6.70 o 
  -4   8   5      131.05      132.46      6.19 o 
  -3   8   5      294.45      306.82     10.36 o 
  -2   8   5      208.34      199.57     11.41 o 
  -1   8   5       83.51       79.75      5.23 o 
   0   8   5       65.41      121.84      7.72 o 
   1   8   5        0.21       -2.40      2.76 o 
   2   8   5       27.53       27.48      6.42 o 
   3   8   5        0.82       -2.90      2.90 o 
   4   8   5        7.64        2.25      3.33 o 
   5   8   5       12.18       10.99      4.37 o 
   6   8   5       15.03       15.47      8.02 o 
  -7   9   5        8.51        1.89      4.57 o 
  -6   9   5       55.25       63.31      6.48 o 
  -5   9   5       39.37       37.16      5.46 o 
  -4   9   5        3.45        7.25      4.13 o 
  -3   9   5       34.97       34.18      3.62 o 
  -2   9   5       24.63       21.10      3.44 o 
  -1   9   5       16.35       17.43      3.60 o 
   0   9   5      156.78      151.93      7.54 o 
   1   9   5      426.58      379.43     13.62 o 
   2   9   5       55.25       53.46      4.86 o 
   3   9   5       22.48       13.50      4.57 o 
   4   9   5       26.52       33.91      4.34 o 
   5   9   5       27.96       23.51      4.91 o 
   6   9   5       52.18       50.52      6.12 o 
  -7  10   5       20.72       13.84     13.04 o 
  -6  10   5        0.60        2.88      4.74 o 
  -5  10   5       83.63       76.41      6.80 o 
  -4  10   5        3.43       11.64      4.37 o 
  -3  10   5        0.32        0.60      3.13 o 
  -2  10   5       66.62       67.20      5.19 o 
  -1  10   5      146.49      145.16      8.07 o 
   0  10   5        9.51       13.67      3.56 o 
   1  10   5      135.53      115.24      8.32 o 
   2  10   5        3.32        5.99      3.40 o 
   3  10   5       17.57       33.31      4.18 o 
   4  10   5        7.62        9.23      3.71 o 
   5  10   5       69.11       83.53     10.43 o 
   6  10   5        3.55        5.23      4.48 o 
  -6  11   5       47.65       49.28      6.44 o 
  -5  11   5       30.67       27.01      5.46 o 
  -4  11   5       57.37       45.89      5.65 o 
  -3  11   5        2.75        0.35      3.05 o 
  -2  11   5       52.04       58.52      4.95 o 
  -1  11   5      303.17      314.39     12.33 o 
   0  11   5       22.35       25.37      4.47 o 
   1  11   5       70.92       70.24      6.45 o 
   2  11   5       58.37       57.27      5.24 o 
   3  11   5        1.68        7.75      3.46 o 
   4  11   5       13.72       13.20      4.07 o 
   5  11   5       43.33       48.06      5.88 o 
  -6  12   5        3.60        5.32      5.30 o 
  -5  12   5        3.69       10.76      4.98 o 
  -4  12   5      263.56      267.03     12.45 o 
  -3  12   5       66.72       64.31      4.79 o 
  -2  12   5        6.89        5.22      3.62 o 
  -1  12   5        8.50        9.67      4.79 o 
   0  12   5      290.92      270.38     11.44 o 
   1  12   5       35.82       29.28      4.69 o 
   2  12   5       33.27       22.41      4.25 o 
   3  12   5       20.99       19.43      4.17 o 
   4  12   5        0.78       -1.96      3.84 o 
   5  12   5       10.66        2.38      6.72 o 
  -5  13   5       47.91       52.87      6.58 o 
  -4  13   5       15.01       14.16      6.31 o 
  -3  13   5       57.32       52.67      7.34 o 
  -2  13   5        0.02       -3.51      3.51 o 
  -1  13   5       69.89       70.40      5.79 o 
   0  13   5        3.67        4.69      4.51 o 
   1  13   5       48.63      139.81     13.64 o 
   2  13   5      240.17      223.48     10.71 o 
   3  13   5       28.85       25.33      4.56 o 
   4  13   5       62.15       56.79      7.40 o 
  -5  14   5       18.40       18.97      6.89 o 
  -4  14   5        3.34       -0.90     12.04 o 
  -3  14   5       10.41        4.72      5.64 o 
  -2  14   5        0.04        2.95      3.91 o 
  -1  14   5        9.30        5.48      4.20 o 
   0  14   5        7.70        6.54      4.61 o 
   1  14   5      194.91      178.58     10.05 o 
   2  14   5        0.31        3.23      4.17 o 
   3  14   5       60.74       59.84      9.03 o 
   4  14   5       17.56       17.12      6.17 o 
  -4  15   5        0.90       -5.02      6.07 o 
  -3  15   5       18.05       20.65      6.54 o 
  -2  15   5       57.62       49.34      8.56 o 
  -1  15   5        3.24        4.89      5.20 o 
   0  15   5        0.07       -4.19      4.19 o 
   1  15   5       35.33       28.47      5.27 o 
   2  15   5       16.40       24.83      5.73 o 
   3  15   5        1.72        1.65      5.71 o 
  -3  16   5        4.40       -3.02      5.98 o 
  -2  16   5       27.73       23.47     10.23 o 
  -1  16   5        5.31        3.33      5.09 o 
   0  16   5       28.90       36.75      5.78 o 
   1  16   5        5.56        4.46      4.69 o 
   2  16   5        6.72        5.40      4.86 o 
  -1  17   5       64.43       74.02     11.63 o 
   0  17   5        0.06       -3.81      7.82 o 
  -6   0   6        6.96       -1.12      5.55 o 
  -4   0   6      117.15      129.44      7.64 o 
  -2   0   6      469.86      481.40     23.07 o 
   0   0   6       73.27       75.58      5.81 o 
   2   0   6      771.59      763.32     29.43 o 
   4   0   6        0.77        5.82      5.82 o 
   6   0   6        0.09        9.43      7.02 o 
  -7   1   6        5.47       11.33      4.87 o 
  -6   1   6        1.13       -4.04      4.04 o 
  -5   1   6       11.24        8.15      2.99 o 
  -4   1   6       65.73       59.91      4.20 o 
  -3   1   6        0.22        3.81      5.82 o 
  -2   1   6        1.91        1.04      2.48 o 
  -1   1   6      139.59      132.28      5.86 o 
   0   1   6        3.63        7.64      2.47 o 
   1   1   6      315.71      299.61      9.40 o 
   2   1   6       88.17       78.59      4.25 o 
   3   1   6        0.74       -0.14      2.73 o 
   4   1   6      193.43      207.83     10.99 o 
   5   1   6       18.31       14.25      8.22 o 
   6   1   6        3.72        9.16      4.61 o 
  -7   2   6      102.71       88.99      6.91 o 
  -6   2   6       11.71       13.51      4.43 o 
  -5   2   6      122.95      123.97      5.80 o 
  -4   2   6        1.71        1.54      2.93 o 
  -3   2   6       67.26       60.32      4.84 o 
  -2   2   6        0.59        6.45      3.03 o 
  -1   2   6       51.94       53.51      3.66 o 
   0   2   6        7.90        8.58      2.50 o 
   1   2   6       45.96       39.08      3.12 o 
   2   2   6      275.64      308.95     11.23 o 
   3   2   6       44.68       39.31      3.48 o 
   4   2   6       35.59       28.96      4.82 o 
   5   2   6      221.08      215.63     16.75 o 
   6   2   6        0.09       -0.36      4.23 o 
  -7   3   6        0.02        0.57      4.39 o 
  -6   3   6      136.50      144.48      8.12 o 
  -5   3   6       48.44       35.37      3.66 o 
  -4   3   6      209.42      209.62      8.27 o 
  -3   3   6      214.47      208.19      8.87 o 
  -2   3   6      358.60      381.41     13.61 o 
  -1   3   6       52.21       51.38      7.22 o 
   0   3   6       13.37       13.46      2.64 o 
   1   3   6      190.77      184.05      6.86 o 
   2   3   6      249.14      235.99      7.84 o 
   3   3   6       73.93       79.49     19.06 o 
   4   3   6        9.63        8.19      4.91 o 
   5   3   6       56.74       47.13      5.95 o 
   6   3   6       30.81       42.39     13.74 o 
  -7   4   6       22.78       21.95      5.10 o 
  -6   4   6        0.82       -2.22      4.15 o 
  -5   4   6       33.82       41.19      4.96 o 
  -4   4   6       46.44       45.33      3.94 o 
  -3   4   6        1.83        1.54      2.76 o 
  -2   4   6      383.23      386.36     13.68 o 
  -1   4   6       25.11       26.54      3.50 o 
   0   4   6      174.27      167.81      6.59 o 
   1   4   6      118.67      107.31      5.19 o 
   2   4   6      168.69      172.79      8.80 o 
   3   4   6       11.20        4.01      5.62 o 
   4   4   6      153.48      171.44     10.00 o 
   5   4   6       11.86        7.47      7.72 o 
   6   4   6        5.16        1.30      4.54 o 
  -7   5   6       11.19       11.35      4.79 o 
  -6   5   6       25.09       34.23      5.18 o 
  -5   5   6       14.76        6.05      4.36 o 
  -4   5   6        4.75        4.34      2.84 o 
  -3   5   6        0.77       -1.58      2.71 o 
  -2   5   6       30.20       31.24      3.66 o 
  -1   5   6      471.54      467.44     15.85 o 
   0   5   6       63.58       74.79     11.96 o 
   1   5   6      271.72      257.35      8.62 o 
   2   5   6       73.96       65.14      5.12 o 
   3   5   6       42.80       38.80      3.12 o 
   4   5   6       38.21       39.44      7.62 o 
   5   5   6        0.02        8.62     10.73 o 
   6   5   6        4.84        7.12      4.89 o 
  -7   6   6       44.53       54.38      8.92 o 
  -6   6   6        4.43        7.62      4.43 o 
  -5   6   6       84.93       82.21      6.71 o 
  -4   6   6       69.08       70.04      5.79 o 
  -3   6   6       25.77       25.71     11.23 o 
  -2   6   6       16.32       19.82      3.43 o 
  -1   6   6       80.49       80.55      5.14 o 
   0   6   6       90.07       85.14      5.20 o 
   1   6   6        0.36       -2.61      2.61 o 
   2   6   6       28.65       27.96      3.13 o 
   3   6   6        9.47       12.16      4.14 o 
   4   6   6        1.37       -1.44      3.61 o 
   5   6   6       81.17      102.39     13.74 o 
   6   6   6        4.42        8.64      4.77 o 
  -7   7   6        1.03       -0.82      4.52 o 
  -6   7   6       97.31       93.94      7.57 o 
  -5   7   6        0.50        3.68      4.93 o 
  -4   7   6      133.94      145.11      6.84 o 
  -3   7   6      146.14      138.29      6.62 o 
  -2   7   6      191.79      185.11      8.51 o 
  -1   7   6       10.40        6.73      3.19 o 
   0   7   6        3.98        6.05      3.13 o 
   1   7   6       11.44        9.74      7.68 o 
   2   7   6       46.48       41.74      3.56 o 
   3   7   6        0.24       -0.77      5.82 o 
   4   7   6       74.37       73.53      6.81 o 
   5   7   6        0.43        2.53      4.37 o 
   6   7   6       28.39       42.39     10.43 o 
  -6   8   6       49.67       48.21      6.08 o 
  -5   8   6      133.93      138.12      8.85 o 
  -4   8   6        1.62        4.20      6.47 o 
  -3   8   6        7.90       11.30      3.18 o 
  -2   8   6      171.10      172.66      8.24 o 
  -1   8   6       81.84       78.44      5.28 o 
   0   8   6       44.89       48.96      4.41 o 
   1   8   6       10.87        8.31      3.23 o 
   2   8   6        1.28       -3.61      3.61 o 
   3   8   6       54.53       54.02      5.17 o 
   4   8   6       47.59       31.49      5.46 o 
   5   8   6       90.56      125.35     13.74 o 
  -6   9   6        0.03       -4.90      4.90 o 
  -5   9   6       16.64       16.70      5.21 o 
  -4   9   6       44.19       46.48      5.75 o 
  -3   9   6      174.92      181.85      7.94 o 
  -2   9   6       51.96       51.85      4.72 o 
  -1   9   6      196.14      199.94      9.15 o 
   0   9   6       58.12       59.41      5.38 o 
   1   9   6        3.09       -0.97      3.16 o 
   2   9   6       37.13       30.34      4.88 o 
   3   9   6       20.62       22.48      4.46 o 
   4   9   6       21.74       19.87      5.10 o 
   5   9   6        5.81        3.49      4.80 o 
  -6  10   6       35.97       29.47      6.04 o 
  -5  10   6       54.53       60.27      7.07 o 
  -4  10   6       40.69       47.59      5.97 o 
  -3  10   6        2.59        8.89      3.44 o 
  -2  10   6      180.61      209.22      9.51 o 
  -1  10   6       42.31       38.36      4.33 o 
   0  10   6        6.51       13.30      3.73 o 
   1  10   6       27.34       25.40      3.93 o 
   2  10   6       67.68       71.66      6.87 o 
   3  10   6       51.23       51.64      5.40 o 
   4  10   6       58.91       67.62      7.16 o 
   5  10   6       12.75       10.25      5.52 o 
  -5  11   6        9.87        6.21      5.35 o 
  -4  11   6       38.60       39.50      6.28 o 
  -3  11   6       89.72      104.91     12.39 o 
  -2  11   6       49.38       44.01      4.84 o 
  -1  11   6       13.16       17.28      3.96 o 
   0  11   6       17.54       11.24      4.71 o 
   1  11   6       86.73       92.07     10.63 o 
   2  11   6       30.15       29.63      5.71 o 
   3  11   6       23.35       29.14      4.91 o 
   4  11   6       68.90       61.16      7.52 o 
  -5  12   6      173.13      185.92     11.24 o 
  -4  12   6        1.50        7.12      5.09 o 
  -3  12   6      101.49       94.85      8.72 o 
  -2  12   6        0.74       -0.68      3.80 o 
  -1  12   6        0.37        1.15      3.74 o 
   0  12   6       16.08       18.61      4.33 o 
   1  12   6       68.35       63.43      6.63 o 
   2  12   6        0.51       -0.36      4.06 o 
   3  12   6       33.80       22.47      6.17 o 
   4  12   6        0.85        1.78      5.32 o 
  -4  13   6        6.80       -2.94      5.77 o 
  -3  13   6        3.08       -4.92      5.68 o 
  -2  13   6       26.15       24.98      4.45 o 
  -1  13   6       17.88       17.06      4.38 o 
   0  13   6        0.03        9.42      5.27 o 
   1  13   6       65.19       63.92      6.22 o 
   2  13   6       57.40       60.37      5.96 o 
   3  13   6        4.21       27.15      9.43 o 
  -3  14   6        6.14       15.85      8.42 o 
  -2  14   6        9.21       13.49      4.67 o 
  -1  14   6        2.34        2.56      4.28 o 
   0  14   6       21.11       19.89      5.91 o 
   1  14   6        2.10        3.99      4.59 o 
   2  14   6       96.14       88.80     10.94 o 
  -2  15   6        0.32       -2.92      7.02 o 
  -1  15   6       37.00       34.94      6.93 o 
   0  15   6        6.29        1.94      5.26 o 
   1  15   6      115.17      100.25      7.71 o 
  -7   0   7       63.34       78.33     11.83 o 
  -5   0   7        1.05       -1.85      3.54 o 
  -3   0   7      169.51      162.85      9.88 o 
  -1   0   7      206.58      219.01     11.55 o 
   1   0   7      146.63      136.14      8.65 o 
   3   0   7        5.34       -4.61      5.62 o 
   5   0   7      164.70      148.84     14.04 o 
  -7   1   7       22.83       18.03      5.30 o 
  -6   1   7       45.34       41.63      5.54 o 
  -5   1   7        1.53        0.71      2.74 o 
  -4   1   7       85.03       90.80      5.05 o 
  -3   1   7       30.76       30.73      3.59 o 
  -2   1   7      229.05      231.08      8.59 o 
  -1   1   7      211.03      221.85     11.96 o 
   0   1   7      128.45      135.54      6.34 o 
   1   1   7       31.49       43.71      5.73 o 
   2   1   7       74.07       64.01      3.75 o 
   3   1   7       55.75       50.83      6.72 o 
   4   1   7        4.81        2.24      4.32 o 
   5   1   7       63.85       61.77      6.80 o 
  -6   2   7        0.45        0.88      7.64 o 
  -5   2   7        1.51       -1.74      3.18 o 
  -4   2   7        1.27       -2.67      3.19 o 
  -3   2   7       20.12       24.98      3.42 o 
  -2   2   7        0.01       -2.33      2.86 o 
  -1   2   7      200.64      192.54      7.69 o 
   0   2   7      362.86      385.03     11.96 o 
   1   2   7        0.06       11.01      5.88 o 
   2   2   7        7.59       29.05      7.67 o 
   3   2   7        2.14       -0.53      3.82 o 
   4   2   7      184.23      196.70     10.99 o 
   5   2   7        0.02       -4.47      4.47 o 
  -6   3   7       40.24       38.52      5.49 o 
  -5   3   7       12.49       13.70      4.99 o 
  -4   3   7       53.72       56.82      4.93 o 
  -3   3   7        0.20        2.19      3.16 o 
  -2   3   7      225.00      253.09      9.21 o 
  -1   3   7      416.54      441.18     13.51 o 
   0   3   7       36.84       34.78      3.56 o 
   1   3   7        8.57       12.25      3.88 o 
   2   3   7       46.32       41.29      3.45 o 
   3   3   7       26.40       28.35      5.11 o 
   4   3   7        8.54        4.85      8.52 o 
   5   3   7        9.89        8.61      5.10 o 
  -6   4   7       34.07       42.42      9.95 o 
  -5   4   7       42.38       44.45      5.86 o 
  -4   4   7        0.03        4.05      4.59 o 
  -3   4   7        2.97        6.48      3.38 o 
  -2   4   7       46.06       47.10      4.60 o 
  -1   4   7       27.48       23.41      4.82 o 
   0   4   7      149.07      149.88      6.59 o 
   1   4   7       11.73        8.18      2.80 o 
   2   4   7        0.07        4.98      3.62 o 
   3   4   7       28.39       26.45      7.42 o 
   4   4   7        2.25       10.97      4.67 o 
   5   4   7       62.61       70.60      7.16 o 
  -6   5   7       58.48       57.02      6.70 o 
  -5   5   7        0.07       -0.81      5.11 o 
  -4   5   7      113.03      121.93      6.59 o 
  -3   5   7        4.37        9.64      3.40 o 
  -2   5   7       60.66       60.23      4.94 o 
  -1   5   7        1.89       -3.19      3.19 o 
   0   5   7        7.78       14.27      7.32 o 
   1   5   7        1.34       -2.60      2.60 o 
   2   5   7        0.81        0.82      2.69 o 
   3   5   7        0.04       -2.47      3.90 o 
   4   5   7        8.94       12.58      4.89 o 
   5   5   7        0.00        5.28      5.10 o 
  -6   6   7       30.95       36.11      7.75 o 
  -5   6   7       62.82       56.57      6.54 o 
  -4   6   7        0.45        0.20      3.15 o 
  -3   6   7       68.25       73.28      7.03 o 
  -2   6   7        8.45        7.91      3.45 o 
  -1   6   7       57.70       53.85      4.71 o 
   0   6   7       25.05       26.10      3.93 o 
   1   6   7       74.05       66.34      4.38 o 
   2   6   7       71.15       67.01      4.24 o 
   3   6   7       26.75       30.77      7.32 o 
   4   6   7        0.37       10.02      4.89 o 
   5   6   7        2.99        3.85      4.89 o 
  -6   7   7        0.24        3.41      5.31 o 
  -5   7   7        2.27        9.15      4.96 o 
  -4   7   7        1.74        7.67      4.80 o 
  -3   7   7       47.33       47.61      4.78 o 
  -2   7   7       10.29       14.78      3.89 o 
  -1   7   7       99.14      105.02      6.58 o 
   0   7   7       11.23        8.79      3.58 o 
   1   7   7      139.45      140.53      6.52 o 
   2   7   7       30.21       25.99      3.91 o 
   3   7   7       59.34       61.61      7.12 o 
   4   7   7       18.74       24.08      5.45 o 
  -5   8   7       29.32       35.41      5.98 o 
  -4   8   7        2.29        6.77      4.86 o 
  -3   8   7        0.82       -1.82      3.69 o 
  -2   8   7       13.25       13.34      3.83 o 
  -1   8   7       19.19       16.93      3.87 o 
   0   8   7       13.83       15.00      3.84 o 
   1   8   7        2.18        3.08      3.40 o 
   2   8   7      202.01      208.12      9.49 o 
   3   8   7       10.71       15.13      6.62 o 
   4   8   7       72.38       83.81      7.87 o 
  -5   9   7       17.68       18.33      5.63 o 
  -4   9   7      165.18      163.38      9.78 o 
  -3   9   7       23.18       17.57      4.11 o 
  -2   9   7       69.17       81.05      5.98 o 
  -1   9   7        0.52       -1.00      3.42 o 
   0   9   7        0.11       -3.24      3.24 o 
   1   9   7        3.37       -1.13      3.46 o 
   2   9   7        0.07       -1.82      4.39 o 
   3   9   7       15.47       20.49      5.38 o 
   4   9   7        9.46       10.97      5.31 o 
  -5  10   7       53.88       75.62     16.05 o 
  -4  10   7        5.08        3.54      5.73 o 
  -3  10   7       90.93       96.47      9.83 o 
  -2  10   7       11.45        6.97      3.98 o 
  -1  10   7        0.26        0.42      3.72 o 
   0  10   7        3.21       -0.27      4.18 o 
   1  10   7       31.55       33.54      4.64 o 
   2  10   7        6.81        2.24      4.24 o 
   3  10   7        3.95        5.97      5.03 o 
  -4  11   7       73.65       74.01      8.93 o 
  -3  11   7        4.49       11.22     10.63 o 
  -2  11   7        0.07        3.49      6.07 o 
  -1  11   7       24.48       28.56      4.57 o 
   0  11   7        0.46       -2.03      3.78 o 
   1  11   7       41.31       48.58      5.20 o 
   2  11   7       26.80       24.88      9.93 o 
   3  11   7        4.90        3.74      5.16 o 
  -3  12   7        4.83        8.17      5.94 o 
  -2  12   7       24.84       17.26      4.66 o 
  -1  12   7        0.30        3.39      4.01 o 
   0  12   7       27.28       34.44      5.26 o 
   1  12   7       32.74       29.82      5.95 o 
   2  12   7       34.55       37.31      6.93 o 
  -2  13   7       42.71       46.82      6.40 o 
  -1  13   7        1.17        8.97      7.15 o 
   0  13   7        1.73        3.94      4.36 o 
   1  13   7       14.66       17.39      6.52 o 
  -4   0   8       59.91       54.56      6.41 o 
  -2   0   8      366.28      416.06     18.77 o 
   0   0   8      277.86      286.75     23.87 o 
   2   0   8       16.44       11.23      6.22 o 
   4   0   8       10.37        8.02      7.22 o 
  -5   1   8        6.35        7.70      4.31 o 
  -4   1   8        5.48       13.25      3.54 o 
  -3   1   8       21.88       21.47      3.63 o 
  -2   1   8       40.36       31.66      4.07 o 
  -1   1   8       64.00       67.82      6.32 o 
   0   1   8        0.20        2.51      3.00 o 
   1   1   8       36.32       35.46      3.62 o 
   2   1   8        6.68       14.54      4.75 o 
   3   1   8       24.60       33.27      5.45 o 
   4   1   8        5.69        5.27      4.82 o 
  -5   2   8       12.96       21.31      4.72 o 
  -4   2   8        1.36       -1.05      3.15 o 
  -3   2   8       67.77       78.51      5.16 o 
  -2   2   8        4.47        1.39      5.44 o 
  -1   2   8      224.38      233.05      8.89 o 
   0   2   8       36.39       38.36      3.88 o 
   1   2   8       22.40       20.97      3.30 o 
   2   2   8        2.93        5.88      4.18 o 
   3   2   8        0.86       -1.40      4.40 o 
   4   2   8        3.31        8.42      5.03 o 
  -5   3   8        1.00       -3.46      3.91 o 
  -4   3   8       16.77       21.24      5.07 o 
  -3   3   8       20.89       23.42      3.83 o 
  -2   3   8      144.44      148.71      7.23 o 
  -1   3   8        0.13       -1.28      3.09 o 
   0   3   8        0.08       -2.95      2.95 o 
   1   3   8       74.24       80.54      4.85 o 
   2   3   8       24.85       23.11      6.22 o 
   3   3   8        0.21        1.80      4.47 o 
   4   3   8        0.26        1.51      4.89 o 
  -5   4   8        6.33       13.54      6.10 o 
  -4   4   8       12.24       12.22      3.90 o 
  -3   4   8      176.67      194.73      8.37 o 
  -2   4   8        0.04       -0.51      3.21 o 
  -1   4   8        0.85       -2.51      3.33 o 
   0   4   8       22.98       19.74      3.55 o 
   1   4   8        8.24        6.77      3.13 o 
   2   4   8       16.55       19.76      5.11 o 
   3   4   8        0.05       -1.30      4.54 o 
   4   4   8       49.93       52.19      6.95 o 
  -5   5   8       28.19       33.37      6.87 o 
  -4   5   8        0.93       -1.40      5.25 o 
  -3   5   8        7.43        9.01      3.99 o 
  -2   5   8       30.49       29.01      3.99 o 
  -1   5   8        1.23       -3.10      3.10 o 
   0   5   8       53.84       65.36      4.66 o 
   1   5   8       24.07       27.60      3.74 o 
   2   5   8       54.47       47.50      4.77 o 
   3   5   8       43.35       46.48      6.51 o 
  -4   6   8       27.88       32.53      6.52 o 
  -3   6   8       38.64       35.16      5.42 o 
  -2   6   8        0.09       -1.16      4.27 o 
  -1   6   8       96.54      108.85      6.00 o 
   0   6   8       15.52       10.86      3.47 o 
   1   6   8        6.31        7.91      3.91 o 
   2   6   8       13.81       14.22      4.17 o 
   3   6   8        1.65       -3.71      4.68 o 
  -4   7   8       50.04       58.77      7.87 o 
  -3   7   8       16.08       11.30      4.23 o 
  -2   7   8       20.32       22.50      4.42 o 
  -1   7   8        0.09       -2.39      3.66 o 
   0   7   8       45.83       50.34      4.44 o 
   1   7   8        6.29        1.91      3.44 o 
   2   7   8       39.18       44.04      4.92 o 
   3   7   8        0.10        2.67      4.88 o 
  -4   8   8        0.39       -0.70      5.82 o 
  -3   8   8       10.16       15.11      4.20 o 
  -2   8   8        1.54        2.25      3.88 o 
  -1   8   8       45.78       44.26      5.12 o 
   0   8   8        0.01        2.04      3.42 o 
   1   8   8       44.51       44.97      4.73 o 
   2   8   8       29.77       27.18      4.60 o 
  -3   9   8        0.01       -2.74      5.59 o 
  -2   9   8        7.24        6.75      4.13 o 
  -1   9   8        1.14        9.78      4.81 o 
   0   9   8        4.18        9.06      4.07 o 
   1   9   8        3.44        4.48      4.41 o 
   2   9   8       15.36       15.86      5.53 o 
  -2  10   8        4.58        0.41      4.10 o 
  -1  10   8       25.82       27.96      4.92 o 
   0  10   8        5.97        7.98      4.18 o 
   1  10   8        2.61        1.74      4.17 o 
  -1  11   8        0.64        2.41      6.62 o 
  -3   0   9      111.17      131.14     10.35 o 
  -1   0   9       43.46       52.05     10.53 o 
   1   0   9       61.64       70.41     10.23 o 
  -3   1   9        3.07       -1.17      3.54 o 
  -2   1   9       16.64       17.10      3.96 o 
  -1   1   9       49.60       59.12      4.97 o 
   0   1   9       38.65       44.51      4.39 o 
   1   1   9        1.87        1.47      4.74 o 
   2   1   9        0.28       -4.30      4.43 o 
  -3   2   9       12.97        8.70      4.01 o 
  -2   2   9       13.20       12.43      3.91 o 
  -1   2   9        3.15       -1.52      3.45 o 
   0   2   9        0.04        0.30      3.35 o 
   1   2   9        0.95       -1.30      4.54 o 
   2   2   9       38.86       32.35      6.32 o 
  -3   3   9       14.39       17.53      4.13 o 
  -2   3   9       38.98       36.25      4.55 o 
  -1   3   9       12.30       14.00      3.93 o 
   0   3   9       27.69       29.07      5.15 o 
   1   3   9        1.10       -4.31      4.47 o 
   2   3   9        7.59       10.23      4.96 o 
  -3   4   9       11.80       11.44      3.89 o 
  -2   4   9        0.21        4.60      3.62 o 
  -1   4   9       77.57       86.72      5.71 o 
   0   4   9        2.41        1.09      3.50 o 
   1   4   9       27.54       25.77      5.82 o 
  -3   5   9        3.00        3.55      4.67 o 
  -2   5   9       32.25       29.72      4.30 o 
  -1   5   9       10.71       10.78      3.87 o 
   0   5   9       17.96       18.77      3.96 o 
   1   5   9        2.66       -1.27      3.97 o 
  -2   6   9       47.76       47.41      4.87 o 
  -1   6   9       23.17       16.36      4.06 o 
   0   6   9        8.96        4.26      3.65 o 
                                                 
