# Supplementary material for: Evaluation of the Bruker SMART X2S: crystallography for the nonspecialist?
Source: J Appl Crystallogr. 2010 Nov 27;44(Pt 1):213–5. doi: 10.1107/S0021889810042561 (PMC3253739; doi:10.1107/S0021889810042561)
Supplement: Supplementary file 6 [file j-44-00213-6_CCDCsup6.hkl]

# 
# h,k,l, Fc-squared, Fo-squared, sigma(Fo-squared) and status flag 
# 
data_6_CCDC 
_shelx_title ' scan_0m_P21_c in P2(1)/c' 
_shelx_refln_list_code          4 
_shelx_F_calc_maximum      126.67 
_exptl_crystal_F_000       448.00 
_reflns_d_resolution_high  0.8406 
 
loop_ 
 _symmetry_equiv_pos_as_xyz 
 'x, y, z' 
 '-x, y+1/2, -z+1/2' 
 '-x, -y, -z' 
 'x, -y-1/2, z-1/2' 
 
_cell_length_a     8.8940 
_cell_length_b    16.2195 
_cell_length_c     7.7423 
_cell_angle_alpha  90.000 
_cell_angle_beta   90.214 
_cell_angle_gamma  90.000 
 
_shelx_F_squared_multiplier     1.000 
 
loop_ 
 _refln_index_h 
 _refln_index_k 
 _refln_index_l 
 _refln_F_squared_calc 
 _refln_F_squared_meas 
 _refln_F_squared_sigma 
 _refln_observed_status 
   1   0   0     7790.05        0.10      0.31 o 
   2   0   0     3183.70     2957.36     47.48 o 
   3   0   0        6.09        4.27      1.41 o 
   4   0   0       22.88       18.40      2.73 o 
   5   0   0       98.06       95.16      7.71 o 
   6   0   0      295.11      331.32     11.73 o 
   7   0   0      256.34      265.62     15.91 o 
   8   0   0       40.33       37.10      5.21 o 
   9   0   0       10.82        5.46      4.13 o 
  10   0   0        0.35        4.23      4.92 o 
   2   1   0      249.73      233.77      3.76 o 
   3   1   0        4.43        5.36      0.93 o 
   4   1   0       72.36       87.09      3.17 o 
   5   1   0      214.25      242.78      6.35 o 
   6   1   0       15.15       11.11      2.28 o 
   7   1   0       66.50       79.12      4.83 o 
   8   1   0        2.01        3.80      2.51 o 
   9   1   0        2.09        3.13      2.85 o 
  10   1   0        0.02       -2.42      2.99 o 
   0   2   0      907.62       -0.76      0.76 o 
   1   2   0      324.14      324.41      4.56 o 
   2   2   0      708.15      661.14      8.28 o 
   3   2   0     1803.61     1785.06     21.02 o 
   4   2   0      205.24      186.84      4.77 o 
   5   2   0       81.92       84.24      4.83 o 
   6   2   0      114.09      108.40      4.84 o 
   7   2   0        4.49       -0.25      2.25 o 
   8   2   0        8.13        6.67      2.54 o 
   9   2   0        0.47       -2.54      2.54 o 
  10   2   0        0.63        0.12      3.16 o 
   1   3   0     1774.25     1725.46     18.67 o 
   2   3   0      446.05      440.20      6.03 o 
   3   3   0      280.09      272.22      4.53 o 
   4   3   0      420.30      427.82      8.28 o 
   5   3   0      186.39      195.81      7.10 o 
   6   3   0      313.90      324.35      8.28 o 
   7   3   0      128.27      127.11      5.66 o 
   8   3   0        0.63        2.30      2.47 o 
   9   3   0        3.07        3.08      2.80 o 
  10   3   0        1.37        3.91      3.54 o 
   0   4   0    16045.25    12675.34    523.28 o 
   1   4   0     1933.19     1976.58     22.63 o 
   2   4   0      253.62      256.94      4.19 o 
   3   4   0        1.91        0.74      1.05 o 
   4   4   0        0.20        0.38      1.61 o 
   5   4   0      378.42      392.62     10.48 o 
   6   4   0       88.85       92.64      4.90 o 
   7   4   0      557.73      596.57     20.28 o 
   8   4   0        3.18        4.16      2.58 o 
   9   4   0        4.71        8.32      3.13 o 
  10   4   0        2.06       -1.39      3.11 o 
   1   5   0     1124.36     1135.12     14.01 o 
   2   5   0       31.06       38.15      2.35 o 
   3   5   0        2.67        1.06      1.34 o 
   4   5   0        0.95        1.55      1.76 o 
   5   5   0      227.40      256.49     11.27 o 
   6   5   0      317.63      371.30      9.71 o 
   7   5   0      260.67      265.34      8.02 o 
   8   5   0       54.29       45.47      4.08 o 
   9   5   0        6.61        7.97      3.19 o 
  10   5   0        4.12        6.07      3.56 o 
   0   6   0        0.19        2.79      1.47 o 
   1   6   0      726.72      681.84      8.46 o 
   2   6   0      159.33      147.31      4.11 o 
   3   6   0      234.08      214.12     10.60 o 
   4   6   0       15.55       21.83      2.60 o 
   5   6   0      343.91      382.72      9.54 o 
   6   6   0      175.82      171.56      6.49 o 
   7   6   0       25.48       22.90      3.68 o 
   8   6   0       29.72       28.46      5.25 o 
   9   6   0        0.76        0.23      2.98 o 
  10   6   0       10.60        8.65      3.68 o 
   1   7   0      632.90      706.22     12.04 o 
   2   7   0       77.06       67.17      3.70 o 
   3   7   0        0.22        1.67      1.69 o 
   4   7   0       16.11       16.39      5.92 o 
   5   7   0       90.23       88.18      8.67 o 
   6   7   0      443.46      451.24     11.34 o 
   7   7   0       25.22       21.58      3.44 o 
   8   7   0        3.51        2.77      2.80 o 
   9   7   0        0.44       -0.25      3.02 o 
   0   8   0     3779.62     3931.92     89.53 o 
   1   8   0        0.00        0.89      1.54 o 
   2   8   0      946.26      914.33     17.18 o 
   3   8   0      243.30      259.23      7.07 o 
   4   8   0        9.55       10.95      2.33 o 
   5   8   0       25.55       27.30      3.19 o 
   6   8   0      402.09      402.67     10.76 o 
   7   8   0       71.69       69.27      5.13 o 
   8   8   0       34.42       30.98      4.66 o 
   9   8   0        0.02        0.56      3.09 o 
   1   9   0       11.40       11.39      1.93 o 
   2   9   0       35.26       49.39      4.31 o 
   3   9   0       87.62       88.07      8.26 o 
   4   9   0        8.40        4.85      2.26 o 
   5   9   0       42.17       32.98      3.36 o 
   6   9   0      489.96      503.35     14.81 o 
   7   9   0      182.63      207.87      7.99 o 
   8   9   0        0.89       -0.45      2.92 o 
   9   9   0        0.48       -3.16      3.16 o 
   0  10   0        0.00        3.08      2.80 o 
   1  10   0       23.93       25.03      2.72 o 
   2  10   0        0.76        2.79      2.31 o 
   3  10   0      183.01      179.13      6.17 o 
   4  10   0        0.13        0.02      2.13 o 
   5  10   0        4.11        2.78      2.32 o 
   6  10   0       73.54       66.56      4.89 o 
   7  10   0        8.58        5.10      2.71 o 
   8  10   0        0.57       -2.15      3.71 o 
   9  10   0       22.30       12.19      5.21 o 
   1  11   0       14.95       12.44      2.35 o 
   2  11   0       13.94        7.79      2.31 o 
   3  11   0        5.18       12.51      2.61 o 
   4  11   0       94.59       99.78      5.68 o 
   5  11   0        0.07        1.12      3.90 o 
   6  11   0       42.35       35.39      4.11 o 
   7  11   0       28.34       28.13      4.09 o 
   8  11   0        0.43        3.66      3.09 o 
   0  12   0      153.96      150.28     17.36 o 
   1  12   0      119.61      127.61      5.13 o 
   2  12   0       90.81       90.05      5.75 o 
   3  12   0       60.00       58.64      4.32 o 
   4  12   0        0.03        2.69      2.49 o 
   5  12   0       27.35       26.84      3.54 o 
   6  12   0       31.06       32.30      6.00 o 
   7  12   0        0.47        1.67      3.16 o 
   8  12   0        0.01       -3.26      3.44 o 
   1  13   0       38.25       43.06      3.80 o 
   2  13   0        2.62        2.82      2.42 o 
   3  13   0        1.01       -1.50      2.11 o 
   4  13   0        6.71        2.43      2.48 o 
   5  13   0        1.19        0.82      3.30 o 
   6  13   0      101.17      108.44      6.66 o 
   7  13   0       19.85       24.88      5.27 o 
   0  14   0       79.69       52.79      6.13 o 
   1  14   0       70.44       71.55      4.95 o 
   2  14   0        2.17        0.95      2.43 o 
   3  14   0        1.34        0.45      2.53 o 
   4  14   0        5.20        1.48      2.71 o 
   5  14   0       12.57       11.04      3.32 o 
   6  14   0       75.50       79.41      8.03 o 
   7  14   0        0.11        4.18      3.78 o 
   1  15   0        2.37       -0.25      2.62 o 
   2  15   0        9.31        6.44      2.88 o 
   3  15   0        6.01        7.18      3.08 o 
   4  15   0        4.96        1.69      2.98 o 
   5  15   0        0.23       -0.82      2.98 o 
   6  15   0        0.01       -1.59      3.35 o 
   0  16   0       50.89       46.47      8.19 o 
   1  16   0        2.10        0.48      2.73 o 
   2  16   0       15.48       14.24      3.32 o 
   3  16   0       75.51       76.06      5.72 o 
   4  16   0       22.59       17.30      3.78 o 
   5  16   0       14.75        7.62      3.59 o 
   1  17   0       11.02       13.22      3.59 o 
   2  17   0       10.18       10.98      3.53 o 
   3  17   0        4.54        7.25      3.41 o 
   4  17   0        0.33        1.20      3.29 o 
   0  18   0       17.43       17.49      7.30 o 
   1  18   0        6.91        7.79      3.99 o 
   2  18   0        0.38       -1.02      3.94 o 
   3  18   0       18.34       18.65      4.76 o 
   1  19   0       20.80       19.44      4.63 o 
 -10   1   1        0.87        4.38      4.51 o 
  -9   1   1        1.74        0.33      2.60 o 
  -8   1   1      638.38      696.14     15.93 o 
  -7   1   1     1087.06     1160.24     25.35 o 
  -6   1   1       65.10       77.94      3.99 o 
  -5   1   1      354.88      379.05      8.91 o 
  -4   1   1      140.09      129.76      3.38 o 
  -3   1   1     1289.62     1240.80     13.57 o 
  -2   1   1      791.77      769.65      8.52 o 
  -1   1   1     3127.88     2865.23     27.50 o 
   1   1   1       25.62       20.72      1.08 o 
   2   1   1      582.71      591.44      8.41 o 
   3   1   1        6.13        5.49      1.02 o 
   4   1   1     1011.02     1137.16     17.70 o 
   5   1   1     1254.13     1374.99     24.13 o 
   6   1   1        0.26        1.36      1.96 o 
   7   1   1       19.41       16.19      2.75 o 
   8   1   1        0.61       -0.25      2.32 o 
   9   1   1        0.78       -1.65      2.62 o 
  10   1   1        0.19        4.07      3.48 o 
 -10   2   1        0.28        0.66      4.43 o 
  -9   2   1       15.80        8.62      3.19 o 
  -8   2   1       75.51       67.77      4.60 o 
  -7   2   1      220.71      214.30      6.87 o 
  -6   2   1      120.25      139.04      5.71 o 
  -5   2   1        7.05        3.81      1.43 o 
  -4   2   1       88.22       79.65      5.01 o 
  -3   2   1       83.97       71.95      2.08 o 
  -2   2   1      390.20      374.94      4.95 o 
  -1   2   1        4.61        3.94      0.57 o 
   0   2   1     1799.42     1718.14     22.08 o 
   1   2   1      603.23      575.31      7.42 o 
   2   2   1       13.18       15.44      1.10 o 
   3   2   1      196.10      196.05      3.73 o 
   4   2   1     1997.00     2312.38     33.81 o 
   5   2   1      294.38      319.85     11.93 o 
   6   2   1       26.90       29.63      2.89 o 
   7   2   1       50.77       42.73      3.55 o 
   8   2   1        6.08        6.61      2.72 o 
   9   2   1       11.69       13.28      4.10 o 
  10   2   1        0.87       -2.22      3.20 o 
 -10   3   1        4.53        9.27      5.31 o 
  -9   3   1        0.02       -0.32      2.75 o 
  -8   3   1      128.03      127.72      6.06 o 
  -7   3   1      808.63      823.17     15.24 o 
  -6   3   1      197.39      198.28      5.73 o 
  -5   3   1        0.43       -1.47      1.47 o 
  -4   3   1       47.70       53.90      2.73 o 
  -3   3   1      638.98      605.27      9.02 o 
  -2   3   1       11.78        7.81      0.92 o 
  -1   3   1    15681.36    12992.93    198.10 o 
   0   3   1     3182.21     3113.45     36.93 o 
   1   3   1     4647.84     4224.30     47.20 o 
   2   3   1      498.30      477.48      7.43 o 
   3   3   1       15.40       13.43      1.32 o 
   4   3   1      460.59      514.29     15.99 o 
   5   3   1       75.07       84.72      5.27 o 
   6   3   1        6.47        3.28      2.15 o 
   7   3   1       45.95       52.71      5.03 o 
   8   3   1       10.94        8.81      2.75 o 
   9   3   1       26.00       26.87      3.84 o 
  10   3   1        4.61        5.38      3.61 o 
 -10   4   1        0.01        1.50      4.91 o 
  -9   4   1        8.92       12.61      3.82 o 
  -8   4   1        0.02        0.53      2.61 o 
  -7   4   1      231.02      230.17      6.73 o 
  -6   4   1       76.13       59.05      4.05 o 
  -5   4   1        0.03        1.86      2.15 o 
  -4   4   1       72.80       68.28      3.12 o 
  -3   4   1      162.41      201.95      4.08 o 
  -2   4   1     1551.77     1650.33     19.37 o 
  -1   4   1     7615.30     7209.78     79.40 o 
   0   4   1     3701.73     3497.59     41.63 o 
   1   4   1      367.45      341.52      5.36 o 
   2   4   1      245.80      226.57      3.81 o 
   3   4   1      198.59      219.65      4.29 o 
   4   4   1       18.93       22.84      2.58 o 
   5   4   1       37.19       44.46      3.57 o 
   6   4   1      135.80      156.21      5.61 o 
   7   4   1        0.17       -1.71      2.06 o 
   8   4   1        0.48        1.79      2.46 o 
   9   4   1        3.25        5.86      3.40 o 
  10   4   1        0.01        1.46      3.82 o 
 -10   5   1        0.74        0.58      4.63 o 
  -9   5   1        7.54        7.91      3.11 o 
  -8   5   1      144.99      143.96      6.06 o 
  -7   5   1      269.83      274.61      7.47 o 
  -6   5   1        2.54        2.38      2.27 o 
  -5   5   1        0.02       -0.85      2.23 o 
  -4   5   1      359.13      411.73      9.30 o 
  -3   5   1      599.34      616.57     11.28 o 
  -2   5   1      128.83      127.43      3.92 o 
  -1   5   1     6704.19     6403.85     75.94 o 
   0   5   1     2767.62     2804.87     33.85 o 
   1   5   1      186.15      189.90      3.23 o 
   2   5   1      781.55      827.17     10.56 o 
   3   5   1       85.80       92.72      3.12 o 
   4   5   1      144.44      161.23      6.94 o 
   5   5   1      326.64      351.11      9.80 o 
   6   5   1        4.55        1.99      3.40 o 
   7   5   1        0.04       -2.22      2.22 o 
   8   5   1        5.60        4.54      2.64 o 
   9   5   1       21.09       22.23      3.78 o 
  10   5   1        0.24       -2.46      3.33 o 
  -9   6   1        0.32        5.17      3.09 o 
  -8   6   1        8.25        7.93      2.73 o 
  -7   6   1       33.44       34.15      3.81 o 
  -6   6   1        0.69       -2.09      2.09 o 
  -5   6   1        0.00       -0.06      1.94 o 
  -4   6   1        7.16        8.65      2.21 o 
  -3   6   1       73.42       59.58      2.76 o 
  -2   6   1        5.82        7.28      1.45 o 
  -1   6   1      234.00      292.92      4.73 o 
   0   6   1      975.66     1066.22     14.23 o 
   1   6   1       49.90       52.09      1.92 o 
   2   6   1      218.61      225.11      4.68 o 
   3   6   1      157.90      145.97      4.32 o 
   4   6   1      978.97     1009.51     18.94 o 
   5   6   1      219.51      239.61      7.16 o 
   6   6   1       36.80       36.18      3.91 o 
   7   6   1       18.49       18.00      3.48 o 
   8   6   1       15.73       17.93      3.92 o 
   9   6   1       40.94       41.08      6.13 o 
  -9   7   1        4.04        5.19      3.03 o 
  -8   7   1       45.35       53.51      4.18 o 
  -7   7   1      180.91      174.35      7.45 o 
  -6   7   1       11.22       14.26      2.92 o 
  -5   7   1      117.35      112.34      5.43 o 
  -4   7   1        3.91        5.23      2.09 o 
  -3   7   1       68.32       74.08      3.89 o 
  -2   7   1      601.39      615.95     12.36 o 
  -1   7   1      289.96      300.39      7.40 o 
   0   7   1      318.06      290.01      6.10 o 
   1   7   1      177.23      190.66      4.61 o 
   2   7   1      208.26      190.19      5.13 o 
   3   7   1      178.76      186.16      5.11 o 
   4   7   1      134.84      130.67      5.29 o 
   5   7   1        0.03       -0.89      1.98 o 
   6   7   1       70.33       64.49      5.07 o 
   7   7   1        5.80        6.61      3.57 o 
   8   7   1       17.60        7.40      2.97 o 
   9   7   1       52.34       45.80      7.52 o 
  -9   8   1        0.47        3.54      3.08 o 
  -8   8   1        1.28        1.97      3.06 o 
  -7   8   1       56.30       56.04      4.82 o 
  -6   8   1       43.95       46.64      4.08 o 
  -5   8   1       35.15       31.22      3.38 o 
  -4   8   1        0.06       -0.20      1.84 o 
  -3   8   1       44.81       53.03      3.51 o 
  -2   8   1     1593.10     1647.00     25.71 o 
  -1   8   1     4371.21     4482.40     86.05 o 
   0   8   1       73.41       75.99      3.72 o 
   1   8   1        9.38        7.86      1.86 o 
   2   8   1       45.76       43.53      3.36 o 
   3   8   1       87.99       84.39      4.22 o 
   4   8   1       50.56       48.86      3.60 o 
   5   8   1      122.30      130.01      5.59 o 
   6   8   1      319.65      330.91     10.62 o 
   7   8   1       34.41       31.01      7.07 o 
   8   8   1       10.01       10.27      3.79 o 
   9   8   1        7.11       12.88      3.62 o 
  -9   9   1        2.83        1.89      3.23 o 
  -8   9   1        0.01       -2.89      2.89 o 
  -7   9   1        1.83        3.94      2.86 o 
  -6   9   1       82.89       89.51      5.54 o 
  -5   9   1      115.55      137.72      9.23 o 
  -4   9   1        5.71        7.85      2.98 o 
  -3   9   1      123.96       92.11      5.44 o 
  -2   9   1       55.10       64.24      3.46 o 
  -1   9   1      137.64      124.90      4.67 o 
   0   9   1        2.53        2.19      1.91 o 
   1   9   1      181.74      192.52      7.04 o 
   2   9   1       11.74        8.76      2.10 o 
   3   9   1       93.82       94.68      4.62 o 
   4   9   1        0.36       -1.92      1.92 o 
   5   9   1       36.31       31.44      3.92 o 
   6   9   1       50.12       49.11      4.22 o 
   7   9   1       40.96       46.50      6.13 o 
   8   9   1       16.52        9.94      3.84 o 
   9   9   1       34.12       39.39      4.81 o 
  -8  10   1        1.37        4.12      4.93 o 
  -7  10   1        0.38        1.54      3.44 o 
  -6  10   1       10.58       10.45      3.87 o 
  -5  10   1        8.78        9.23      2.68 o 
  -4  10   1      125.96      122.79      7.46 o 
  -3  10   1        0.34       -1.29      1.97 o 
  -2  10   1      121.32      130.33      5.38 o 
  -1  10   1       71.37       95.05      5.01 o 
   0  10   1      102.56      126.64      5.00 o 
   1  10   1       38.49       40.88      3.54 o 
   2  10   1        0.68       -0.97      1.80 o 
   3  10   1       45.46       51.07      5.59 o 
   4  10   1        3.61        0.19      2.15 o 
   5  10   1        4.27        2.67      2.32 o 
   6  10   1       50.19       50.46      4.30 o 
   7  10   1        2.25        0.05      3.10 o 
   8  10   1        0.55       -2.68      2.68 o 
  -8  11   1        8.75        8.94      4.16 o 
  -7  11   1       47.29       44.56      4.74 o 
  -6  11   1        9.76        8.49      3.01 o 
  -5  11   1      128.71      114.92      6.09 o 
  -4  11   1       21.25       18.93      3.07 o 
  -3  11   1        8.09        4.68      2.42 o 
  -2  11   1       69.54       61.50      9.11 o 
  -1  11   1      284.79      270.26      7.67 o 
   0  11   1        0.01       -1.85      1.85 o 
   1  11   1      194.74      184.83      6.01 o 
   2  11   1       20.78       22.83      2.89 o 
   3  11   1        9.29        7.24      3.04 o 
   4  11   1        0.11       -2.52      3.04 o 
   5  11   1      512.50      530.92     13.86 o 
   6  11   1       72.58       84.50      5.55 o 
   7  11   1       43.21       39.04      4.92 o 
   8  11   1        1.75        3.84      3.44 o 
  -8  12   1        1.65        0.29      3.32 o 
  -7  12   1       44.68       45.04      4.91 o 
  -6  12   1        0.14        1.79      2.82 o 
  -5  12   1        1.08       -0.83      2.58 o 
  -4  12   1        1.66        1.64      2.45 o 
  -3  12   1        9.31       10.57      4.71 o 
  -2  12   1       52.82       65.83      4.48 o 
  -1  12   1      338.58      339.12      9.17 o 
   0  12   1       71.05       64.52      3.64 o 
   1  12   1       40.68       40.25      3.36 o 
   2  12   1      108.83      118.74      8.13 o 
   3  12   1      158.69      158.82      6.30 o 
   4  12   1       12.17       11.49      2.84 o 
   5  12   1      100.57      101.44      5.89 o 
   6  12   1      189.49      208.32     10.34 o 
   7  12   1        0.42        0.61      3.43 o 
   8  12   1        8.96        4.57      3.84 o 
  -7  13   1       17.68       12.86      3.79 o 
  -6  13   1       23.11       19.49      5.85 o 
  -5  13   1        2.99        2.29      2.69 o 
  -4  13   1       62.76       70.57      5.16 o 
  -3  13   1        0.10       -1.05      2.44 o 
  -2  13   1        7.27       10.25      2.77 o 
  -1  13   1        2.59        5.55      2.48 o 
   0  13   1        0.02        1.39      2.20 o 
   1  13   1        2.01        1.16      2.20 o 
   2  13   1      306.57      290.07      8.58 o 
   3  13   1      153.06      151.81      6.78 o 
   4  13   1       74.13       81.01      5.34 o 
   5  13   1       76.00       78.73      7.83 o 
   6  13   1       75.88       91.26      6.19 o 
   7  13   1       17.30       13.75      3.76 o 
  -7  14   1        2.31       -0.25      3.35 o 
  -6  14   1        4.17       -0.80      3.10 o 
  -5  14   1        2.03        1.28      2.88 o 
  -4  14   1        0.64        0.41      2.78 o 
  -3  14   1       75.40       65.99      5.06 o 
  -2  14   1       15.79       12.15      3.54 o 
  -1  14   1      128.63      128.17      8.04 o 
   0  14   1       34.00       27.98      3.88 o 
   1  14   1        7.29        4.54      2.57 o 
   2  14   1       22.48       27.25      3.92 o 
   3  14   1        2.67        3.20      2.77 o 
   4  14   1        4.27        3.95      2.89 o 
   5  14   1       17.27       18.66      3.72 o 
   6  14   1        0.31        6.31      3.27 o 
   7  14   1       10.71       16.29      4.27 o 
  -6  15   1        0.00        0.43      3.36 o 
  -5  15   1        5.08        4.29      3.40 o 
  -4  15   1       17.20       13.92      3.70 o 
  -3  15   1        5.72        7.03      3.12 o 
  -2  15   1      126.60      131.32      6.86 o 
  -1  15   1        0.61        1.12      2.38 o 
   0  15   1       84.91       79.06      5.06 o 
   1  15   1        2.95        2.01      3.70 o 
   2  15   1       69.13       74.69      5.11 o 
   3  15   1      133.59      146.59      7.17 o 
   4  15   1       24.96       23.01      4.09 o 
   5  15   1       11.01        8.74      3.83 o 
   6  15   1        0.73        1.66      3.45 o 
  -5  16   1        0.14       -3.33      3.33 o 
  -4  16   1        3.54       -1.40      3.09 o 
  -3  16   1       16.62       15.87      3.64 o 
  -2  16   1       17.12       17.60      3.76 o 
  -1  16   1       14.94       16.58      3.16 o 
   0  16   1       11.66        7.66      3.42 o 
   1  16   1       31.29       31.44      4.63 o 
   2  16   1       43.98       53.95      5.69 o 
   3  16   1        2.28        0.77      3.28 o 
   4  16   1       50.07       38.54      5.25 o 
   5  16   1       86.97       85.27      7.38 o 
  -4  17   1       16.17       10.85      3.83 o 
  -3  17   1        1.46        2.73      3.20 o 
  -2  17   1        0.54        1.10      3.06 o 
  -1  17   1       25.29       22.54      4.63 o 
   0  17   1       43.21       39.81      5.40 o 
   1  17   1       13.04       12.19      4.01 o 
   2  17   1        3.92        5.49      3.70 o 
   3  17   1       11.54        8.12      4.71 o 
   4  17   1        3.77        9.66      4.42 o 
  -3  18   1        8.71        5.77      3.49 o 
  -2  18   1        1.84       -1.22      3.32 o 
  -1  18   1        4.34        4.30      4.09 o 
   0  18   1        1.02        1.73      3.40 o 
   1  18   1        5.52        5.18      3.84 o 
   2  18   1        2.32        2.95      3.95 o 
   3  18   1       16.10       12.90      4.58 o 
  -1  19   1        4.00        4.31     12.12 o 
   0  19   1        0.00       -3.08      3.76 o 
   1  19   1        8.57       10.66      4.49 o 
 -10   0   2        0.41       -4.96      5.92 o 
  -9   0   2       26.14       11.43      6.61 o 
  -8   0   2      825.89      871.34     24.84 o 
  -7   0   2      286.00      289.82     19.84 o 
  -6   0   2       27.38       31.78      3.37 o 
  -5   0   2       38.75       31.21      2.94 o 
  -4   0   2       35.58       40.50      2.74 o 
  -3   0   2     7074.05     6996.22    121.62 o 
  -2   0   2      354.71      366.08      7.69 o 
  -1   0   2     2678.42     2603.81     41.49 o 
   0   0   2     5074.13     4712.48     83.97 o 
   1   0   2      102.59       77.28      5.65 o 
   2   0   2      363.68      352.60      7.56 o 
   3   0   2      557.55      600.05     12.55 o 
   4   0   2     1823.32     1870.26     59.88 o 
   5   0   2       74.60       62.23      4.90 o 
   6   0   2        0.98        7.25      2.83 o 
   7   0   2        8.73       13.81      3.98 o 
   8   0   2        0.83        0.74      3.84 o 
   9   0   2       67.58       69.33      7.51 o 
  10   0   2        0.15        4.18      6.27 o 
 -10   1   2        9.87        3.47      5.72 o 
  -9   1   2        3.56        4.85      6.68 o 
  -8   1   2       33.37       34.46      3.49 o 
  -7   1   2      107.36      109.82      5.05 o 
  -6   1   2        0.96        0.03      1.52 o 
  -5   1   2      111.78      134.20      5.77 o 
  -4   1   2      240.72      271.53      5.26 o 
  -3   1   2     1102.81     1230.76     12.15 o 
  -2   1   2      158.48      169.94      2.88 o 
  -1   1   2      140.40      118.60      2.68 o 
   0   1   2      519.91      523.74      7.14 o 
   1   1   2      890.95      841.09     13.99 o 
   2   1   2        0.59        2.96      0.77 o 
   3   1   2      298.48      335.55      5.59 o 
   4   1   2       14.26       23.79      1.74 o 
   5   1   2       24.69       29.81      3.72 o 
   6   1   2       18.42       19.12      2.61 o 
   7   1   2        4.93        1.26      2.18 o 
   8   1   2      251.18      225.94      7.80 o 
   9   1   2       13.74        8.93      4.25 o 
  10   1   2        0.48        0.29      3.35 o 
 -10   2   2        8.13        6.17      4.94 o 
  -9   2   2        6.51        3.97      9.30 o 
  -8   2   2        0.03       -0.91      2.26 o 
  -7   2   2       12.53       13.35      2.67 o 
  -6   2   2      216.60      225.78      9.06 o 
  -5   2   2       22.38       24.65      1.80 o 
  -4   2   2      424.49      402.43      6.51 o 
  -3   2   2        1.49        0.31      1.10 o 
  -2   2   2      460.60      451.28      5.41 o 
  -1   2   2       60.04       61.63      2.36 o 
   0   2   2       72.15       66.78      2.34 o 
   1   2   2      488.62      496.27      7.02 o 
   2   2   2     1024.68     1075.92     14.56 o 
   3   2   2      709.38      794.42     12.36 o 
   4   2   2        1.99        3.49      1.27 o 
   5   2   2       35.04       42.87      3.88 o 
   6   2   2        5.72        3.09      1.97 o 
   7   2   2       13.55       11.33      2.64 o 
   8   2   2       82.30       79.26      5.16 o 
   9   2   2        1.91        2.54      3.08 o 
  10   2   2        6.09        6.63      3.71 o 
 -10   3   2        0.17       -2.68      4.30 o 
  -9   3   2       74.10       89.86      8.62 o 
  -8   3   2        2.82        2.07      2.22 o 
  -7   3   2        4.64        5.44      2.03 o 
  -6   3   2       33.88       31.57      2.32 o 
  -5   3   2        5.60        6.61      1.63 o 
  -4   3   2        0.19       -1.12      1.12 o 
  -3   3   2      193.56      219.36      3.84 o 
  -2   3   2      169.07      159.70      2.50 o 
  -1   3   2      210.81      236.86      3.56 o 
   0   3   2     1730.06     1761.81     23.00 o 
   1   3   2      282.04      286.51      4.65 o 
   2   3   2       48.98       52.25      3.64 o 
   3   3   2      971.30     1113.96     15.66 o 
   4   3   2     1395.16     1546.79     26.50 o 
   5   3   2      136.65      151.60      5.20 o 
   6   3   2       33.11       36.91      3.20 o 
   7   3   2       87.56       87.87      4.93 o 
   8   3   2      164.81      157.12      7.07 o 
   9   3   2        2.96        4.95      3.09 o 
  10   3   2        2.47        8.72      3.57 o 
 -10   4   2        2.72        5.06      5.44 o 
  -9   4   2      105.02       93.00     10.12 o 
  -8   4   2      625.47      662.68     17.49 o 
  -7   4   2        7.98        6.95      2.24 o 
  -6   4   2      161.14      164.79      5.16 o 
  -5   4   2       19.49       18.25      2.29 o 
  -4   4   2      366.17      348.80      6.39 o 
  -3   4   2      407.05      447.42      9.21 o 
  -2   4   2      729.88      799.44      9.06 o 
  -1   4   2       59.03       59.16      2.25 o 
   0   4   2        0.67       -0.90      0.90 o 
   1   4   2      634.85      617.20      8.32 o 
   2   4   2       15.18       15.66      1.58 o 
   3   4   2      119.80      143.29      3.48 o 
   4   4   2     2072.51     2157.30     35.51 o 
   5   4   2       46.31       42.00      3.46 o 
   6   4   2       33.35       29.86      3.05 o 
   7   4   2       22.75       21.69      3.09 o 
   8   4   2        0.28        1.83      2.65 o 
   9   4   2       16.56       13.53      3.46 o 
  10   4   2       13.89       11.29      4.05 o 
  -9   5   2       39.13       53.16      6.65 o 
  -8   5   2      253.76      250.45      8.76 o 
  -7   5   2       68.78       77.19      6.25 o 
  -6   5   2       85.16       69.00      5.89 o 
  -5   5   2       12.08       14.87      1.88 o 
  -4   5   2       19.71       25.77      2.03 o 
  -3   5   2      554.14      602.17      9.52 o 
  -2   5   2     1764.47     1818.25     21.59 o 
  -1   5   2       42.23       54.10      1.76 o 
   0   5   2      318.29      346.20      5.45 o 
   1   5   2      360.60      440.26      7.10 o 
   2   5   2       87.49      113.22      3.76 o 
   3   5   2       14.24       11.80      1.61 o 
   4   5   2       11.89       23.87      2.76 o 
   5   5   2       25.00       24.43      3.10 o 
   6   5   2       34.86       30.99      5.29 o 
   7   5   2        0.46       -1.72      2.08 o 
   8   5   2       31.49       27.53      4.35 o 
   9   5   2       37.80       37.07      4.43 o 
  -9   6   2        1.32       -3.14      3.80 o 
  -8   6   2       10.02        6.89      2.64 o 
  -7   6   2        0.40        2.16      2.22 o 
  -6   6   2       10.70       12.59      2.68 o 
  -5   6   2        0.03        1.14      1.98 o 
  -4   6   2      440.36      444.92      9.69 o 
  -3   6   2       43.34       56.96      2.48 o 
  -2   6   2      552.52      575.24      8.03 o 
  -1   6   2       32.52       31.25      1.85 o 
   0   6   2       66.27       65.99      2.31 o 
   1   6   2      110.84       98.95      3.14 o 
   2   6   2       24.51       24.48      2.68 o 
   3   6   2      314.64      378.04      7.47 o 
   4   6   2       63.91       62.78      7.43 o 
   5   6   2      110.65      110.81      6.54 o 
   6   6   2        1.77       -1.01      2.49 o 
   7   6   2       17.57       17.18      3.09 o 
   8   6   2       44.21       47.60      4.61 o 
   9   6   2       45.30       49.94      4.95 o 
  -9   7   2       58.18       71.72      7.30 o 
  -8   7   2        5.53        7.15      2.75 o 
  -7   7   2       13.97       14.15      3.18 o 
  -6   7   2       23.03       20.04      3.14 o 
  -5   7   2      188.81      185.82      6.51 o 
  -4   7   2        9.31        3.44      3.28 o 
  -3   7   2      324.54      313.96      7.02 o 
  -2   7   2     1130.68     1166.26     17.12 o 
  -1   7   2      559.21      621.77     11.72 o 
   0   7   2        0.98        3.82      1.68 o 
   1   7   2      221.29      203.45      5.47 o 
   2   7   2       64.36       65.14      2.92 o 
   3   7   2      315.78      356.60      8.40 o 
   4   7   2      268.22      276.94     13.42 o 
   5   7   2        0.00        1.29      2.52 o 
   6   7   2       23.04       21.18      3.61 o 
   7   7   2       19.47       17.59      3.57 o 
   8   7   2       48.71       50.98      4.68 o 
   9   7   2        1.57       -0.94      3.07 o 
  -9   8   2        1.02       -2.89      3.86 o 
  -8   8   2       61.65       56.36      5.12 o 
  -7   8   2        1.12       -2.09      2.48 o 
  -6   8   2       47.65       44.55      4.07 o 
  -5   8   2        0.11        2.75      2.96 o 
  -4   8   2       26.37       24.92      3.32 o 
  -3   8   2       16.17       17.49      2.20 o 
  -2   8   2      441.92      425.76      7.77 o 
  -1   8   2     1404.34     1520.19     30.21 o 
   0   8   2       11.54       11.60      2.36 o 
   1   8   2        4.56       11.12      2.01 o 
   2   8   2       49.49       52.80      3.47 o 
   3   8   2      317.62      324.94      8.08 o 
   4   8   2       68.33       73.25      5.58 o 
   5   8   2       98.13       86.84      5.42 o 
   6   8   2        0.53       -0.43      2.39 o 
   7   8   2        0.14        1.65      3.05 o 
   8   8   2        5.21        8.30      3.18 o 
   9   8   2       12.29       13.89      3.86 o 
  -9   9   2       77.36       74.81     13.28 o 
  -8   9   2       31.75       38.30      4.69 o 
  -7   9   2        2.45        0.26      2.68 o 
  -6   9   2        6.77        6.63      2.65 o 
  -5   9   2        7.11        9.30      2.66 o 
  -4   9   2        1.41        4.68      2.21 o 
  -3   9   2       88.05      100.91      4.35 o 
  -2   9   2      990.10     1034.62     19.24 o 
  -1   9   2      647.01      757.42     28.82 o 
   0   9   2       19.57       21.28      1.97 o 
   1   9   2       99.00       81.14      5.31 o 
   2   9   2      659.47      694.45     13.84 o 
   3   9   2      297.77      291.15      8.19 o 
   4   9   2       98.38      114.22      5.88 o 
   5   9   2       25.22       27.62      3.68 o 
   6   9   2       21.43       22.99      3.60 o 
   7   9   2        2.70        1.63      2.95 o 
   8   9   2        9.68       11.59      3.63 o 
   9   9   2       18.07       12.65      4.82 o 
  -8  10   2        1.28       -1.88      3.10 o 
  -7  10   2        0.38       -3.27      3.68 o 
  -6  10   2       11.50       10.45      4.02 o 
  -5  10   2       41.09       33.54      3.55 o 
  -4  10   2        4.47       -0.15      2.16 o 
  -3  10   2       22.18       23.89      2.68 o 
  -2  10   2       27.37       19.30      2.40 o 
  -1  10   2      316.20      320.55     11.92 o 
   0  10   2      196.36      216.92      7.13 o 
   1  10   2      523.40      519.04     11.02 o 
   2  10   2     1121.33     1157.13     21.41 o 
   3  10   2      267.70      247.07      7.91 o 
   4  10   2       55.34       55.78      4.71 o 
   5  10   2        9.45        7.07      2.98 o 
   6  10   2        3.05        5.38      2.95 o 
   7  10   2       15.90       15.06      3.79 o 
   8  10   2       14.21       19.72      4.10 o 
  -8  11   2        4.45        2.88      3.33 o 
  -7  11   2        1.66        1.29      2.98 o 
  -6  11   2        4.76        4.49      3.10 o 
  -5  11   2        1.13        1.11      2.45 o 
  -4  11   2       69.96       60.99      4.68 o 
  -3  11   2        7.81        3.58      2.41 o 
  -2  11   2       58.87       67.07      3.90 o 
  -1  11   2       56.20       68.62      8.08 o 
   0  11   2       10.72       10.56      2.10 o 
   1  11   2      169.61      179.82      5.83 o 
   2  11   2       38.15       43.67      3.44 o 
   3  11   2      102.65      102.30      8.23 o 
   4  11   2       47.94       45.00      4.00 o 
   5  11   2      140.40      154.18     14.65 o 
   6  11   2      127.35      147.86      8.06 o 
   7  11   2        5.40        6.11      3.38 o 
   8  11   2        6.17        5.73      4.79 o 
  -7  12   2       13.90       15.99      3.68 o 
  -6  12   2       19.48       22.06      3.77 o 
  -5  12   2        9.62        5.77      2.84 o 
  -4  12   2       37.44       41.55      4.12 o 
  -3  12   2      401.83      381.98     17.83 o 
  -2  12   2      280.75      293.80      9.57 o 
  -1  12   2        0.78        1.23      2.47 o 
   0  12   2        0.13       -0.05      1.88 o 
   1  12   2      159.95      149.73      5.59 o 
   2  12   2       71.57       82.10      4.60 o 
   3  12   2       74.95       73.84      8.81 o 
   4  12   2       83.05       92.88      5.36 o 
   5  12   2       12.69       14.39      3.53 o 
   6  12   2       62.13       71.81      5.98 o 
   7  12   2       16.16       17.08      7.47 o 
  -7  13   2        6.85        4.73      3.45 o 
  -6  13   2       22.36       21.45      3.89 o 
  -5  13   2        0.01        1.41      2.81 o 
  -4  13   2       11.74        7.49      3.09 o 
  -3  13   2       38.46       36.18      3.94 o 
  -2  13   2      407.01      424.04     10.04 o 
  -1  13   2       54.91       51.88      4.31 o 
   0  13   2       45.24       61.30      3.97 o 
   1  13   2        4.16        4.84      2.88 o 
   2  13   2      251.69      268.28      8.59 o 
   3  13   2       90.19       94.38     11.45 o 
   4  13   2        0.05       -0.06      2.53 o 
   5  13   2       21.81       23.23      4.21 o 
   6  13   2        0.69        1.05      3.66 o 
   7  13   2        7.04        3.74      3.89 o 
  -6  14   2        4.03        2.96      3.43 o 
  -5  14   2       90.11       96.23      8.85 o 
  -4  14   2        2.66       -1.07      2.77 o 
  -3  14   2       13.78        8.42      3.22 o 
  -2  14   2        0.03       -0.24      2.18 o 
  -1  14   2        1.47        1.80      2.97 o 
   0  14   2        1.45        0.26      2.93 o 
   1  14   2        7.29       10.34      3.20 o 
   2  14   2       29.80       29.17      3.44 o 
   3  14   2       25.13       22.17      3.36 o 
   4  14   2       40.81       31.46      3.95 o 
   5  14   2        5.24        4.86      3.52 o 
   6  14   2       84.83       80.54      6.80 o 
  -6  15   2       11.17       10.18      4.02 o 
  -5  15   2       13.90       14.97      3.90 o 
  -4  15   2       14.30       16.22      3.68 o 
  -3  15   2       15.74        6.31      3.18 o 
  -2  15   2        6.43        6.83      2.77 o 
  -1  15   2        9.52        6.09      3.40 o 
   0  15   2        1.34        3.79      3.19 o 
   1  15   2       17.53       12.06      3.51 o 
   2  15   2        1.30        4.27      3.02 o 
   3  15   2        0.04        4.81      3.49 o 
   4  15   2        5.81        1.67      3.33 o 
   5  15   2       68.33       76.36      6.82 o 
   6  15   2       62.68       65.56      7.95 o 
  -5  16   2        0.00       -1.96      4.02 o 
  -4  16   2        1.22        5.54      3.41 o 
  -3  16   2       23.80       14.83      3.63 o 
  -2  16   2       28.78       28.52      4.75 o 
  -1  16   2        5.35        6.22      3.26 o 
   0  16   2       11.88       11.05      3.76 o 
   1  16   2        0.91       -1.20      3.44 o 
   2  16   2       11.97        7.10      3.73 o 
   3  16   2        1.10        0.37      3.47 o 
   4  16   2       72.67       70.34      8.14 o 
   5  16   2       53.85       47.94      6.01 o 
  -4  17   2       26.32       26.29      4.71 o 
  -3  17   2       27.17       19.62      4.07 o 
  -2  17   2       62.91       60.03      9.83 o 
  -1  17   2        9.77       12.88      3.71 o 
   0  17   2       68.43       60.47      6.24 o 
   1  17   2       16.26       20.91      4.64 o 
   2  17   2       26.65       25.22      4.71 o 
   3  17   2       25.86       23.67      4.93 o 
   4  17   2       12.91        7.22      4.36 o 
  -3  18   2        3.66        4.55      4.36 o 
  -2  18   2        1.06        0.98      4.19 o 
  -1  18   2       53.74       55.65      7.06 o 
   0  18   2       37.78       42.36      7.52 o 
   1  18   2        6.37        8.85      4.48 o 
   2  18   2       53.84       49.57      6.12 o 
  -9   1   3       16.39       20.13      5.35 o 
  -8   1   3        0.23        1.37      3.80 o 
  -7   1   3       43.82       47.88      4.63 o 
  -6   1   3        0.47        0.57      0.98 o 
  -5   1   3      225.34      227.40      7.23 o 
  -4   1   3      193.89      245.55      7.16 o 
  -3   1   3     2014.47     2068.81     35.85 o 
  -2   1   3       41.06       39.18      1.31 o 
  -1   1   3        1.20        1.55      0.72 o 
   0   1   3       22.96       20.48      0.99 o 
   1   1   3      161.25      180.14      3.65 o 
   2   1   3       51.84       55.14      1.75 o 
   3   1   3       61.84       61.67      2.43 o 
   4   1   3        6.06        6.51      1.21 o 
   5   1   3        6.82        3.54      1.52 o 
   6   1   3        8.54        8.65      2.23 o 
   7   1   3       40.38       40.10      3.78 o 
   8   1   3       54.95       44.57      4.20 o 
   9   1   3       17.31       17.32      3.77 o 
  -9   2   3        1.30        0.28      3.99 o 
  -8   2   3        3.51        3.90      3.43 o 
  -7   2   3       63.17       59.21      5.56 o 
  -6   2   3       34.02       34.85      2.20 o 
  -5   2   3       27.49       26.76      1.67 o 
  -4   2   3      934.14     1086.41     20.61 o 
  -3   2   3       20.59       13.49      1.65 o 
  -2   2   3      318.45      364.91      4.90 o 
  -1   2   3       31.06       27.88      1.33 o 
   0   2   3     1910.24     2037.32     26.40 o 
   1   2   3     2060.21     2126.48     34.19 o 
   2   2   3       40.99       36.55      2.01 o 
   3   2   3       86.95       97.17      2.58 o 
   4   2   3       17.75       21.40      1.60 o 
   5   2   3       22.69       24.13      2.45 o 
   6   2   3        1.18       -0.11      1.90 o 
   7   2   3      418.35      396.57     17.27 o 
   8   2   3      102.39       85.43      5.33 o 
   9   2   3        1.90        0.58      3.03 o 
  -9   3   3        0.10       -3.48      3.48 o 
  -8   3   3       16.60       14.78      6.63 o 
  -7   3   3        3.04        0.58      2.05 o 
  -6   3   3        0.11        0.20      1.51 o 
  -5   3   3       47.03       47.97      2.91 o 
  -4   3   3      777.43      851.60     11.83 o 
  -3   3   3      368.20      357.49      5.95 o 
  -2   3   3      590.83      631.63      7.81 o 
  -1   3   3      275.98      255.51      4.50 o 
   0   3   3       96.76       99.01      2.43 o 
   1   3   3       75.30       63.33      1.88 o 
   2   3   3      312.86      336.08      5.78 o 
   3   3   3      183.60      210.48      5.17 o 
   4   3   3      520.82      568.13      9.04 o 
   5   3   3       24.66       24.56      2.54 o 
   6   3   3      224.37      214.78      8.65 o 
   7   3   3       45.05       43.01      3.75 o 
   8   3   3       20.17       14.19      3.23 o 
   9   3   3        2.21        1.87      3.10 o 
  -9   4   3       57.58       51.44      6.52 o 
  -8   4   3       15.87       13.90      4.02 o 
  -7   4   3        4.94        3.13      2.25 o 
  -6   4   3        0.00        0.87      1.47 o 
  -5   4   3        2.78        2.41      1.38 o 
  -4   4   3      386.75      366.65      6.20 o 
  -3   4   3       87.46       94.91      3.86 o 
  -2   4   3       14.79       16.75      1.23 o 
  -1   4   3        8.52        7.08      0.98 o 
   0   4   3      404.11      450.02      7.00 o 
   1   4   3      110.49      126.80      3.07 o 
   2   4   3      729.44      813.99     12.59 o 
   3   4   3      484.98      539.04      9.09 o 
   4   4   3       75.59       69.76      3.28 o 
   5   4   3       28.86       19.46      2.45 o 
   6   4   3       33.93       39.21      3.38 o 
   7   4   3        8.07        7.30      2.58 o 
   8   4   3        0.00        0.30      4.73 o 
   9   4   3        0.01        1.08      3.15 o 
  -9   5   3       23.45       18.67      9.92 o 
  -8   5   3       32.32       34.46      8.25 o 
  -7   5   3       14.90       19.86      3.09 o 
  -6   5   3        2.82        5.30      2.29 o 
  -5   5   3        8.12        7.59      1.58 o 
  -4   5   3      160.90      167.55      4.20 o 
  -3   5   3      436.36      466.76     12.78 o 
  -2   5   3       40.33       39.70      2.06 o 
  -1   5   3      111.83      109.88      2.64 o 
   0   5   3       19.60       23.08      1.81 o 
   1   5   3     3272.28     3499.07     45.44 o 
   2   5   3      236.62      269.59      4.97 o 
   3   5   3       10.77       14.66      1.62 o 
   4   5   3       29.40       24.39      2.20 o 
   5   5   3       78.54       76.77      4.60 o 
   6   5   3       35.92       37.50      3.43 o 
   7   5   3        1.40        0.27      2.31 o 
   8   5   3       27.18       28.16      4.29 o 
   9   5   3        9.94        8.87      3.47 o 
  -9   6   3        0.08       -1.23      3.82 o 
  -8   6   3        6.71        4.98      3.68 o 
  -7   6   3        3.83        7.78      3.04 o 
  -6   6   3       28.69       31.52      3.33 o 
  -5   6   3       49.74       49.85      2.77 o 
  -4   6   3       98.18      106.17      3.63 o 
  -3   6   3       18.27       18.05      1.71 o 
  -2   6   3        6.63        3.47      1.17 o 
  -1   6   3      296.78      326.21      6.52 o 
   0   6   3      162.70      149.75      4.32 o 
   1   6   3     1461.19     1673.33     24.83 o 
   2   6   3      161.12      170.19      4.22 o 
   3   6   3       27.19       25.44      2.06 o 
   4   6   3      114.32      100.59      5.09 o 
   5   6   3       87.05      101.56      5.21 o 
   6   6   3        2.14        1.67      2.50 o 
   7   6   3       64.17       52.40      6.72 o 
   8   6   3        0.40        3.29      3.04 o 
   9   6   3        1.55        3.36      5.85 o 
  -9   7   3       16.09       15.43     11.69 o 
  -8   7   3        0.30        1.73      3.90 o 
  -7   7   3       10.53       12.31      2.96 o 
  -6   7   3       64.86       69.02      6.50 o 
  -5   7   3        0.12       -1.43      2.07 o 
  -4   7   3      158.13      157.96      8.12 o 
  -3   7   3        0.46       -1.30      1.98 o 
  -2   7   3        0.55       -0.04      1.31 o 
  -1   7   3        4.51        4.18      1.91 o 
   0   7   3      541.39      534.31     10.59 o 
   1   7   3      676.84      706.82     13.21 o 
   2   7   3      284.87      287.14      6.06 o 
   3   7   3      633.16      680.22     13.46 o 
   4   7   3        5.23        6.68      2.31 o 
   5   7   3        0.64       -2.23      2.23 o 
   6   7   3      122.76      113.18     11.19 o 
   7   7   3       63.22       66.99      4.82 o 
   8   7   3        0.06        0.55      3.00 o 
   9   7   3        9.74        5.65      4.51 o 
  -8   8   3       48.55       63.69      6.70 o 
  -7   8   3       34.89       31.43      5.17 o 
  -6   8   3        5.20        8.65      2.75 o 
  -5   8   3      115.37      108.44      7.77 o 
  -4   8   3      139.59      135.14      9.24 o 
  -3   8   3       20.80       21.16      2.28 o 
  -2   8   3       94.19       99.84      6.93 o 
  -1   8   3        2.88       -1.77      1.77 o 
   0   8   3        0.44       -0.70      1.79 o 
   1   8   3       46.77       46.41      3.57 o 
   2   8   3        2.97        2.90      1.85 o 
   3   8   3      373.88      407.58     11.11 o 
   4   8   3        3.81        8.82      2.51 o 
   5   8   3       18.81       14.93      3.06 o 
   6   8   3       15.64       17.57      3.39 o 
   7   8   3       31.68       42.03     10.04 o 
   8   8   3        0.62        5.21      2.87 o 
  -8   9   3       32.34       31.92      5.56 o 
  -7   9   3        0.04       -2.76      2.76 o 
  -6   9   3       90.53       83.42      5.38 o 
  -5   9   3        4.84        7.58      2.73 o 
  -4   9   3       46.16       48.68      5.74 o 
  -3   9   3       73.41       76.48      3.42 o 
  -2   9   3        2.54        1.16      1.34 o 
  -1   9   3        2.07        3.67      2.19 o 
   0   9   3        5.49        6.31      2.22 o 
   1   9   3       22.02       22.20      2.93 o 
   2   9   3       40.56       50.89      3.94 o 
   3   9   3      337.17      391.59      9.34 o 
   4   9   3       37.32       38.17      3.85 o 
   5   9   3       24.45       17.41      3.23 o 
   6   9   3      103.97      110.43      6.52 o 
   7   9   3       53.65       45.99      5.78 o 
   8   9   3       11.73       12.59      3.51 o 
  -8  10   3        0.93       -3.41      3.67 o 
  -7  10   3        0.24       -2.25      4.15 o 
  -6  10   3       24.94       23.11      4.87 o 
  -5  10   3      103.24      102.67      5.72 o 
  -4  10   3      109.62      115.49      8.92 o 
  -3  10   3       27.10       26.10      3.15 o 
  -2  10   3      131.49      136.66      6.24 o 
  -1  10   3       12.65       11.80      2.75 o 
   0  10   3        7.86        8.65      3.03 o 
   1  10   3      163.58      211.79      8.88 o 
   2  10   3      136.47      157.88     11.88 o 
   3  10   3       19.64       22.68      3.84 o 
   4  10   3       21.09       17.56      3.21 o 
   5  10   3       17.39       15.95      3.47 o 
   6  10   3      178.45      189.78     10.92 o 
   7  10   3       43.36       46.69      5.03 o 
   8  10   3        0.49       -1.24      3.53 o 
  -7  11   3        3.16        2.33      3.50 o 
  -6  11   3       75.54       88.33      5.83 o 
  -5  11   3        4.41        4.13      2.77 o 
  -4  11   3      172.13      175.95     10.02 o 
  -3  11   3        0.18        0.68      2.30 o 
  -2  11   3      328.57      349.89     11.49 o 
  -1  11   3       77.97       61.66      5.79 o 
   0  11   3       27.18       29.25      3.65 o 
   1  11   3        0.40        2.39      2.50 o 
   2  11   3      464.66      440.29     12.26 o 
   3  11   3       93.10       93.97      6.91 o 
   4  11   3      215.98      222.55      8.85 o 
   5  11   3        9.56        6.36      3.08 o 
   6  11   3      287.99      312.67     13.61 o 
   7  11   3       34.55       35.36      4.78 o 
  -7  12   3        2.23        1.03      3.68 o 
  -6  12   3        6.94       11.60      3.48 o 
  -5  12   3       42.93       33.32      7.30 o 
  -4  12   3       13.86        5.64      3.00 o 
  -3  12   3       55.72       54.23      5.22 o 
  -2  12   3      177.46      168.32      6.79 o 
  -1  12   3       82.27       89.64      6.39 o 
   0  12   3       56.87       51.63      4.64 o 
   1  12   3        0.64        0.27      2.56 o 
   2  12   3       70.37       73.11      7.93 o 
   3  12   3      296.64      300.70     10.10 o 
   4  12   3       12.88       16.42      3.53 o 
   5  12   3       67.38       70.53      5.78 o 
   6  12   3       29.52       22.29      4.39 o 
   7  12   3        1.65        1.38      3.71 o 
  -7  13   3        0.80        0.27      3.87 o 
  -6  13   3        3.16       -0.27      3.08 o 
  -5  13   3       51.01       46.00      4.76 o 
  -4  13   3        3.59        5.44      2.90 o 
  -3  13   3       22.21       13.89      3.69 o 
  -2  13   3      156.70      174.64      7.42 o 
  -1  13   3      309.81      320.50     10.67 o 
   0  13   3       48.92       52.70      4.93 o 
   1  13   3      284.29      302.15     10.32 o 
   2  13   3       11.78        9.86      3.26 o 
   3  13   3       24.04       25.32      3.87 o 
   4  13   3        4.35        4.36      3.29 o 
   5  13   3        0.00        4.65      3.35 o 
   6  13   3       13.36       11.83      3.92 o 
  -6  14   3       22.54       26.69      4.43 o 
  -5  14   3       64.91       67.39      5.71 o 
  -4  14   3        0.25        1.12      2.97 o 
  -3  14   3        5.43        6.91      3.63 o 
  -2  14   3        6.74        9.56      3.06 o 
  -1  14   3      144.09      168.40     10.93 o 
   0  14   3       14.25       14.25      3.57 o 
   1  14   3       31.75       41.38     11.05 o 
   2  14   3       10.36        4.52      3.20 o 
   3  14   3        1.59        2.50      3.07 o 
   4  14   3       14.52       14.16      3.87 o 
   5  14   3       42.77       40.74      6.34 o 
   6  14   3       10.35       13.32      4.21 o 
  -5  15   3        2.34       -3.01      3.19 o 
  -4  15   3        7.35        8.49      4.08 o 
  -3  15   3       64.84       69.99      6.52 o 
  -2  15   3       31.36       28.05      3.99 o 
  -1  15   3       87.10       94.28      9.11 o 
   0  15   3        1.63       -2.05      3.06 o 
   1  15   3       14.11       16.06      4.33 o 
   2  15   3       90.49       85.23      6.47 o 
   3  15   3       57.79       62.55      5.89 o 
   4  15   3        6.94        3.20      3.61 o 
   5  15   3       34.28       28.80      5.72 o 
  -4  16   3       18.70       18.76      5.11 o 
  -3  16   3       97.10      102.91      8.06 o 
  -2  16   3      144.43      145.05      7.84 o 
  -1  16   3       12.10        8.04      4.01 o 
   0  16   3        0.31       -2.55      3.00 o 
   1  16   3        0.42        1.81      3.44 o 
   2  16   3        2.88        4.41      3.63 o 
   3  16   3       20.49       18.60      4.50 o 
   4  16   3        3.06        3.97      3.88 o 
  -3  17   3       35.40       29.65      5.73 o 
  -2  17   3       12.57        8.11      3.93 o 
  -1  17   3        9.37        8.20      3.78 o 
   0  17   3       36.14       31.67      5.29 o 
   1  17   3       77.16       74.64      6.91 o 
   2  17   3        7.01        8.02      4.05 o 
   3  17   3       12.11       11.43      4.29 o 
  -1  18   3       17.68       12.68      4.09 o 
   0  18   3       69.18       72.00      7.08 o 
   1  18   3       10.44        5.41      3.94 o 
  -9   0   4       15.54       15.29      7.58 o 
  -8   0   4       30.11       30.86      6.26 o 
  -7   0   4       16.61       19.72      4.96 o 
  -6   0   4       18.53       19.17      4.77 o 
  -5   0   4        7.98        9.96      3.61 o 
  -4   0   4      248.95      277.81     25.90 o 
  -3   0   4      403.26      468.16     14.69 o 
  -2   0   4      430.75      382.09      7.83 o 
  -1   0   4        9.89        9.69      1.59 o 
   0   0   4     1338.86     1439.72     26.83 o 
   1   0   4     1222.62     1493.47     51.79 o 
   2   0   4      101.43      113.23      9.50 o 
   3   0   4      680.95      704.50     14.03 o 
   4   0   4      128.93      122.44      4.48 o 
   5   0   4      986.31     1062.40     21.95 o 
   6   0   4        2.33        0.94      2.96 o 
   7   0   4        0.02       -1.25      3.26 o 
   8   0   4        2.14        6.03      4.13 o 
   9   0   4        8.67        4.41      4.70 o 
  -9   1   4        2.65       -3.31      3.92 o 
  -8   1   4        1.37        0.36      3.21 o 
  -7   1   4       24.70       29.18      3.87 o 
  -6   1   4        0.20        2.88      2.80 o 
  -5   1   4       26.61       32.26      3.49 o 
  -4   1   4        8.29        7.41      2.74 o 
  -3   1   4        3.60        3.07      1.98 o 
  -2   1   4      190.99      208.86      3.66 o 
  -1   1   4      465.37      497.24      7.45 o 
   0   1   4     1251.15     1295.50     17.17 o 
   1   1   4      204.73      244.03      5.02 o 
   2   1   4        4.00        2.88      3.47 o 
   3   1   4        9.17        8.34      1.03 o 
   4   1   4       48.61       47.68      1.99 o 
   5   1   4      314.72      311.39      6.03 o 
   6   1   4      103.82      112.86      5.02 o 
   7   1   4       40.22       37.11      3.72 o 
   8   1   4        2.41        1.32      2.79 o 
   9   1   4        0.03        3.28      3.30 o 
  -9   2   4        0.39       -0.01      4.07 o 
  -8   2   4        0.82       -0.87      3.79 o 
  -7   2   4       10.39        5.78      3.04 o 
  -6   2   4       57.93       57.73      4.66 o 
  -5   2   4        0.94       -0.71      2.29 o 
  -4   2   4       13.37       17.65      2.69 o 
  -3   2   4        8.60       12.68      2.19 o 
  -2   2   4       16.24       18.55      1.74 o 
  -1   2   4      568.07      586.98      7.65 o 
   0   2   4      132.38      137.68      2.71 o 
   1   2   4      508.50      567.80     10.38 o 
   2   2   4      110.85      105.95      4.20 o 
   3   2   4      105.63      104.82      2.79 o 
   4   2   4      133.00      136.57      3.33 o 
   5   2   4      149.54      152.95      8.15 o 
   6   2   4       19.98       16.70      2.67 o 
   7   2   4        0.10       -2.26      2.26 o 
   8   2   4       40.25       49.06      4.47 o 
   9   2   4        0.72       -2.12      3.15 o 
  -9   3   4        0.04        3.46      4.03 o 
  -8   3   4        0.45        2.27      3.75 o 
  -7   3   4       41.03       37.01      4.89 o 
  -6   3   4        2.15        0.94      2.52 o 
  -5   3   4        3.34        5.84      2.55 o 
  -4   3   4       42.43       41.61      5.35 o 
  -3   3   4       65.85       62.43      2.61 o 
  -2   3   4       36.47       37.37      2.05 o 
  -1   3   4       76.78       85.11      2.40 o 
   0   3   4     1981.68     2114.12     27.71 o 
   1   3   4       55.60       46.35      4.56 o 
   2   3   4       36.50       40.77      2.76 o 
   3   3   4        4.92        2.51      0.92 o 
   4   3   4       26.46       25.56      1.83 o 
   5   3   4      299.83      315.54      8.95 o 
   6   3   4        2.14        1.04      2.35 o 
   7   3   4       18.24       13.58      2.86 o 
   8   3   4        0.43        0.31      2.80 o 
   9   3   4       23.16       34.60      5.45 o 
  -9   4   4        3.85        1.87      4.31 o 
  -8   4   4        0.41        0.34      3.88 o 
  -7   4   4        1.75        3.06      3.25 o 
  -6   4   4       19.98       15.41      3.58 o 
  -5   4   4       73.30       75.82      3.61 o 
  -4   4   4       54.62       67.40      3.24 o 
  -3   4   4       22.94       27.89      2.06 o 
  -2   4   4       48.37       51.50      2.14 o 
  -1   4   4        8.85       11.69      1.40 o 
   0   4   4      187.30      191.95      4.14 o 
   1   4   4      144.05      146.14      3.61 o 
   2   4   4       57.53       58.39      2.18 o 
   3   4   4        0.11       -0.03      0.98 o 
   4   4   4       44.71       47.87      2.24 o 
   5   4   4      147.91      140.39      4.51 o 
   6   4   4       16.64       12.74      2.59 o 
   7   4   4        0.10        0.80      2.51 o 
   8   4   4        2.63        0.15      2.76 o 
   9   4   4        1.38        2.09      4.03 o 
  -9   5   4        6.83        7.05      4.44 o 
  -8   5   4        9.74        6.02      4.24 o 
  -7   5   4        7.86        4.07      3.51 o 
  -6   5   4      228.63      202.01      9.05 o 
  -5   5   4        3.28        6.53      2.31 o 
  -4   5   4      276.65      281.93      6.77 o 
  -3   5   4        7.92        9.97      1.43 o 
  -2   5   4       22.98       22.07      1.68 o 
  -1   5   4       71.18       70.31      2.34 o 
   0   5   4      273.79      291.24      5.75 o 
   1   5   4        2.73        0.81      1.05 o 
   2   5   4       32.49       36.33      1.87 o 
   3   5   4      210.13      228.63      4.91 o 
   4   5   4       11.60       14.44      1.94 o 
   5   5   4      148.33      148.55      6.48 o 
   6   5   4       52.10       51.15      4.95 o 
   7   5   4        1.91        3.09      2.56 o 
   8   5   4        0.00        0.72      2.93 o 
   9   5   4        0.64        3.49      4.33 o 
  -8   6   4        4.57        3.98      4.41 o 
  -7   6   4      145.08      148.01      8.84 o 
  -6   6   4       28.27       26.61      4.32 o 
  -5   6   4      195.13      202.29      9.72 o 
  -4   6   4        2.28        1.68      1.75 o 
  -3   6   4       48.40       49.89      2.85 o 
  -2   6   4        7.34        5.78      1.74 o 
  -1   6   4      249.50      236.22      5.01 o 
   0   6   4       23.34       21.80      2.09 o 
   1   6   4       73.06       64.10      2.49 o 
   2   6   4       28.28       29.11      2.01 o 
   3   6   4       40.79       48.81      2.55 o 
   4   6   4       43.54       47.62      3.00 o 
   5   6   4      414.22      459.45     11.89 o 
   6   6   4      823.99      876.80     17.85 o 
   7   6   4       34.70       25.22      3.61 o 
   8   6   4        0.08       -1.40      2.79 o 
  -8   7   4        0.22        3.43      3.98 o 
  -7   7   4       44.53       53.13      5.92 o 
  -6   7   4        8.07        4.51      3.13 o 
  -5   7   4      113.75      121.64      8.80 o 
  -4   7   4        9.57        7.90      2.43 o 
  -3   7   4      163.98      171.78      5.84 o 
  -2   7   4       10.33       12.25      3.93 o 
  -1   7   4       68.41       74.41      4.18 o 
   0   7   4       45.82       54.23      3.06 o 
   1   7   4      226.96      237.02      5.97 o 
   2   7   4       14.37       17.19      2.30 o 
   3   7   4       62.31       71.16      3.14 o 
   4   7   4        7.72        8.14      2.45 o 
   5   7   4      286.63      301.37     14.29 o 
   6   7   4       40.65       47.84      5.47 o 
   7   7   4       53.29       42.89      4.13 o 
   8   7   4        1.47        0.16      3.65 o 
  -8   8   4       19.79       27.13      7.01 o 
  -7   8   4        0.56       -3.55      3.55 o 
  -6   8   4       55.01       57.91      5.92 o 
  -5   8   4      292.94      284.52     10.61 o 
  -4   8   4      288.30      304.33     10.33 o 
  -3   8   4       84.03       83.79      6.49 o 
  -2   8   4      140.57      123.76      5.41 o 
  -1   8   4       41.34       42.91      3.56 o 
   0   8   4      275.17      304.14      8.73 o 
   1   8   4      145.71      157.99      5.92 o 
   2   8   4        0.89        2.34      1.49 o 
   3   8   4      213.72      209.50      6.15 o 
   4   8   4       14.48       12.40      3.02 o 
   5   8   4      273.68      280.00     10.07 o 
   6   8   4       33.78       36.65      4.19 o 
   7   8   4        0.86        0.69      2.76 o 
   8   8   4        0.50        4.46      4.11 o 
  -8   9   4        4.66        7.01      4.36 o 
  -7   9   4       11.61       14.50      4.31 o 
  -6   9   4       74.44       62.63      7.93 o 
  -5   9   4        0.41        4.12      3.13 o 
  -4   9   4      100.56       94.43      7.84 o 
  -3   9   4        8.28        5.61      2.41 o 
  -2   9   4        2.51       -0.46      4.10 o 
  -1   9   4      121.98      127.66      5.83 o 
   0   9   4       47.21       40.59      3.69 o 
   1   9   4       97.37       96.09      5.22 o 
   2   9   4       53.57       57.70      3.18 o 
   3   9   4       42.96       44.09      3.32 o 
   4   9   4       43.47       40.97      3.98 o 
   5   9   4        9.73       10.06      3.10 o 
   6   9   4       37.92       36.45      4.42 o 
   7   9   4       21.06       19.01      4.03 o 
   8   9   4        0.05        7.64      4.68 o 
  -7  10   4        4.99       -0.22      3.68 o 
  -6  10   4       39.15       35.99      5.07 o 
  -5  10   4        9.48        8.48      3.52 o 
  -4  10   4        9.00        5.60      3.11 o 
  -3  10   4        0.43       -2.28      2.28 o 
  -2  10   4      250.34      271.67      8.98 o 
  -1  10   4      499.60      497.32     13.06 o 
   0  10   4       74.69       70.00      4.82 o 
   1  10   4       17.09       17.74      3.09 o 
   2  10   4      299.09      282.56      9.04 o 
   3  10   4        1.69       -2.23      2.23 o 
   4  10   4        0.01       -0.63      2.37 o 
   5  10   4      130.18      131.04      7.10 o 
   6  10   4      253.61      281.05     10.07 o 
   7  10   4        2.74       -2.36      4.37 o 
  -7  11   4       27.08       32.54      5.95 o 
  -6  11   4        4.13        5.67      3.69 o 
  -5  11   4        6.10        1.96      3.43 o 
  -4  11   4       21.86       23.99      4.21 o 
  -3  11   4       38.55       34.97      6.24 o 
  -2  11   4      317.99      320.60     10.17 o 
  -1  11   4      148.60      170.58      9.44 o 
   0  11   4        9.16        9.18      2.96 o 
   1  11   4        1.06        2.07      4.64 o 
   2  11   4       48.28       53.19      4.50 o 
   3  11   4       15.96       15.83      4.96 o 
   4  11   4        0.30       -0.29      2.70 o 
   5  11   4        8.85        3.82      3.09 o 
   6  11   4        0.09        1.99      3.25 o 
   7  11   4        5.55        1.81      4.66 o 
  -6  12   4       45.24       51.71      6.74 o 
  -5  12   4       38.23       39.98      7.04 o 
  -4  12   4        0.14       -0.86      3.33 o 
  -3  12   4        0.44        0.99      2.71 o 
  -2  12   4       33.07       37.96      4.01 o 
  -1  12   4        1.88        2.00      2.83 o 
   0  12   4       41.75       36.99      4.21 o 
   1  12   4        0.11        3.39      2.77 o 
   2  12   4       62.87       78.69      5.63 o 
   3  12   4        1.70        1.48      2.90 o 
   4  12   4       10.60       18.61      3.79 o 
   5  12   4        4.12        4.53      3.28 o 
   6  12   4       39.05       42.63      5.23 o 
  -6  13   4       61.37       72.08      7.14 o 
  -5  13   4        0.61        0.91      3.83 o 
  -4  13   4       53.05       56.85      6.10 o 
  -3  13   4        0.06        1.91      2.86 o 
  -2  13   4        5.53        5.68      2.83 o 
  -1  13   4       28.29       28.36      4.04 o 
   0  13   4      111.82      106.48      6.63 o 
   1  13   4       11.26       12.19      3.29 o 
   2  13   4       75.40       91.32      6.28 o 
   3  13   4        0.58       -0.76      2.77 o 
   4  13   4       12.68       14.94      3.74 o 
   5  13   4        4.94        1.92      3.50 o 
   6  13   4        4.61        6.26     12.54 o 
  -5  14   4       74.42       82.15      9.36 o 
  -4  14   4        3.71        3.05      3.80 o 
  -3  14   4       46.58       51.17      5.94 o 
  -2  14   4        1.49       -1.36      2.85 o 
  -1  14   4      242.08      255.76     14.46 o 
   0  14   4      158.32      156.12      8.38 o 
   1  14   4       57.43       59.26      8.06 o 
   2  14   4        0.10        0.09      3.50 o 
   3  14   4       97.74      104.83      7.04 o 
   4  14   4        4.45        0.10      3.46 o 
   5  14   4       21.00       27.96      5.97 o 
  -4  15   4        0.37        1.76      4.01 o 
  -3  15   4       26.21       22.54      4.92 o 
  -2  15   4       84.05       90.79      8.97 o 
  -1  15   4       59.19       88.20      6.84 o 
   0  15   4        6.96        5.67      3.33 o 
   1  15   4        2.48       -0.10      3.43 o 
   2  15   4       56.07       58.60      5.74 o 
   3  15   4       11.51       14.22      4.05 o 
   4  15   4        0.01        5.76      4.00 o 
  -3  16   4       91.69       83.22      7.72 o 
  -2  16   4       67.30       69.04      6.10 o 
  -1  16   4        9.14       12.65      4.30 o 
   0  16   4       50.62       49.25      5.57 o 
   1  16   4       18.18       16.29      4.45 o 
   2  16   4        0.01       -1.78      3.52 o 
   3  16   4       10.78       14.75      5.91 o 
  -2  17   4       16.90       35.13     12.40 o 
  -1  17   4        1.05        4.76      3.97 o 
   0  17   4       21.49       20.69      7.93 o 
   1  17   4       14.57        7.70      4.27 o 
  -8   1   5        3.08        2.55      3.64 o 
  -7   1   5       65.28       60.15      8.05 o 
  -6   1   5        3.22        4.80      2.88 o 
  -5   1   5       11.39        9.77      2.78 o 
  -4   1   5       69.93       77.39      6.83 o 
  -3   1   5       56.10       46.96      3.44 o 
  -2   1   5       94.66       96.41      3.01 o 
  -1   1   5        2.32        3.37      1.08 o 
   0   1   5       49.19       47.64      1.66 o 
   1   1   5      107.33      103.04      6.37 o 
   2   1   5       67.38       60.20      5.55 o 
   3   1   5      129.64      149.72      9.71 o 
   4   1   5      287.97      290.42      8.33 o 
   5   1   5      147.32      139.00      4.91 o 
   6   1   5      160.09      164.50      5.82 o 
   7   1   5        7.93        7.65      3.26 o 
   8   1   5       10.75       19.38      5.98 o 
  -8   2   5      108.42      107.16      7.92 o 
  -7   2   5       94.78       92.45      8.99 o 
  -6   2   5        0.20        1.82      2.78 o 
  -5   2   5        8.66        5.30      2.64 o 
  -4   2   5        2.73        4.49      3.93 o 
  -3   2   5        5.51        4.59      1.15 o 
  -2   2   5      246.83      227.87      4.85 o 
  -1   2   5       35.21       32.40      1.89 o 
   0   2   5       19.04       21.88      1.27 o 
   1   2   5        3.84        0.79      1.70 o 
   2   2   5       17.63       16.97      1.44 o 
   3   2   5       11.58        8.43      2.89 o 
   4   2   5     1610.34     1588.99     32.37 o 
   5   2   5     1818.47     1953.92     33.41 o 
   6   2   5        0.80        3.22      2.14 o 
   7   2   5        6.34        5.08      3.38 o 
   8   2   5        1.35        1.79      5.06 o 
  -8   3   5        1.73       -3.79      3.79 o 
  -7   3   5       10.06        5.10      3.49 o 
  -6   3   5        7.43        2.09      3.14 o 
  -5   3   5       19.65       19.49      3.22 o 
  -4   3   5        0.06        0.28      2.66 o 
  -3   3   5       34.61       33.86      1.74 o 
  -2   3   5      303.55      319.61      5.19 o 
  -1   3   5      295.82      287.21      4.80 o 
   0   3   5      281.63      298.88      5.10 o 
   1   3   5       67.57       69.24      3.00 o 
   2   3   5      134.78      139.40      5.01 o 
   3   3   5      179.07      168.86      7.77 o 
   4   3   5      261.41      246.83      8.48 o 
   5   3   5      111.05      106.80      4.57 o 
   6   3   5       16.35       22.65      3.06 o 
   7   3   5        2.80        9.36      3.47 o 
   8   3   5        0.15       -5.37      5.37 o 
  -8   4   5        0.49        4.82      4.22 o 
  -7   4   5        1.18        0.56      3.55 o 
  -6   4   5       11.77        8.90      3.15 o 
  -5   4   5        1.67       -0.09      2.54 o 
  -4   4   5       13.96       12.67      1.89 o 
  -3   4   5       26.09       24.40      1.94 o 
  -2   4   5        2.80        4.91      1.49 o 
  -1   4   5      256.35      279.85      5.75 o 
   0   4   5        3.61        2.67      1.15 o 
   1   4   5        2.99        2.67      1.61 o 
   2   4   5      125.29      146.36      8.46 o 
   3   4   5        5.68        5.72      1.81 o 
   4   4   5       16.54       15.39      1.87 o 
   5   4   5        2.76        3.61      2.68 o 
   6   4   5       10.45       10.74      3.42 o 
   7   4   5        0.34        1.69      5.53 o 
   8   4   5        1.06       -4.69      4.96 o 
  -8   5   5        1.82        2.62      4.03 o 
  -7   5   5       74.39       63.73      6.61 o 
  -6   5   5       13.26        9.00      5.07 o 
  -5   5   5        0.00        0.25      2.86 o 
  -4   5   5       41.79       36.71      3.64 o 
  -3   5   5       61.04       60.79      2.59 o 
  -2   5   5      527.27      539.00      8.88 o 
  -1   5   5      139.31      145.05      3.97 o 
   0   5   5      219.45      224.18      5.42 o 
   1   5   5       55.76       63.87      2.34 o 
   2   5   5      125.89      123.62      4.98 o 
   3   5   5        4.45        3.11      1.37 o 
   4   5   5      204.93      200.87      5.70 o 
   5   5   5        2.20        3.17      2.75 o 
   6   5   5       21.09       18.71      3.96 o 
   7   5   5        9.93       11.66      4.99 o 
   8   5   5        0.02       -4.87      4.87 o 
  -8   6   5        7.76       10.04      4.96 o 
  -7   6   5       14.11       10.49      4.34 o 
  -6   6   5        1.63        3.61      3.60 o 
  -5   6   5        0.69        0.14      4.19 o 
  -4   6   5       36.70       41.66      8.36 o 
  -3   6   5       11.87        8.81      1.75 o 
  -2   6   5      523.39      542.38     11.05 o 
  -1   6   5        4.18        4.38      1.64 o 
   0   6   5       59.33       62.95      2.63 o 
   1   6   5       15.21       19.11      1.85 o 
   2   6   5       19.66       20.78      2.24 o 
   3   6   5       15.84       11.35      2.10 o 
   4   6   5      225.43      242.66      9.46 o 
   5   6   5      310.19      306.81     10.43 o 
   6   6   5        0.29       -0.62      2.95 o 
   7   6   5        2.76        6.81      3.74 o 
   8   6   5       21.85       30.16     16.81 o 
  -8   7   5        5.70        4.98      4.76 o 
  -7   7   5        0.70       -2.27      3.66 o 
  -6   7   5       27.21       23.05      4.64 o 
  -5   7   5        0.14       -3.13      3.13 o 
  -4   7   5       10.27       13.33      4.39 o 
  -3   7   5      424.54      435.69     10.39 o 
  -2   7   5     1160.12     1169.44     24.25 o 
  -1   7   5       87.32       80.99      6.56 o 
   0   7   5       42.89       41.49      2.79 o 
   1   7   5        1.87        0.28      1.27 o 
   2   7   5        0.17        1.12      1.66 o 
   3   7   5       13.38       17.52      2.67 o 
   4   7   5       13.86       10.54      2.42 o 
   5   7   5       22.33       20.70      6.68 o 
   6   7   5        1.98        1.84      3.22 o 
   7   7   5        4.21       -0.46      3.64 o 
  -7   8   5       25.11       26.91      5.32 o 
  -6   8   5       13.37       13.01      4.21 o 
  -5   8   5      148.83      130.97     10.24 o 
  -4   8   5        0.01        0.09      2.83 o 
  -3   8   5      126.69      131.74      5.83 o 
  -2   8   5        7.16        9.19      2.58 o 
  -1   8   5      260.04      246.19      7.81 o 
   0   8   5       57.37       48.63      3.80 o 
   1   8   5        9.97        7.75      1.98 o 
   2   8   5       14.54       16.74      2.66 o 
   3   8   5        5.17        4.77      2.35 o 
   4   8   5       41.98       40.14      5.40 o 
   5   8   5       13.12       10.05      4.20 o 
   6   8   5        0.10        1.24      3.33 o 
   7   8   5        0.55        2.22      4.00 o 
  -7   9   5       47.83       42.54      6.88 o 
  -6   9   5       11.78        8.09      4.82 o 
  -5   9   5       10.36       13.00      3.84 o 
  -4   9   5        2.54       -0.26      2.93 o 
  -3   9   5        0.30        1.11      2.27 o 
  -2   9   5       64.96       61.96      4.58 o 
  -1   9   5      216.95      232.16      7.90 o 
   0   9   5      117.77      125.53      5.96 o 
   1   9   5       24.08       22.42      3.63 o 
   2   9   5       18.23       23.26      4.67 o 
   3   9   5        0.17        0.17      2.30 o 
   4   9   5       55.92       48.16      8.94 o 
   5   9   5       13.56        6.52      7.44 o 
   6   9   5       21.05       17.50     16.60 o 
   7   9   5        1.07       -3.73      3.73 o 
  -7  10   5        2.49       -2.20      5.92 o 
  -6  10   5        0.00        0.88      3.91 o 
  -5  10   5        4.31        3.47      3.49 o 
  -4  10   5        3.96        0.96      3.93 o 
  -3  10   5       10.14        5.51      2.70 o 
  -2  10   5       15.64       19.25      3.36 o 
  -1  10   5      211.45      217.28      7.99 o 
   0  10   5       40.88       41.60      3.96 o 
   1  10   5       49.53       49.20      4.26 o 
   2  10   5       76.38       78.47      5.16 o 
   3  10   5       72.17       78.82      9.39 o 
   4  10   5        0.15       -0.22      3.77 o 
   5  10   5       13.04        7.82      5.99 o 
   6  10   5       28.41       24.09      5.58 o 
  -6  11   5       55.11       48.40      7.93 o 
  -5  11   5       35.90       45.50      5.49 o 
  -4  11   5       30.44       33.48      4.90 o 
  -3  11   5       20.54       21.91      4.53 o 
  -2  11   5      400.31      414.58     13.66 o 
  -1  11   5      324.22      336.37     10.63 o 
   0  11   5        9.60        8.90      3.03 o 
   1  11   5        0.19        1.30      2.65 o 
   2  11   5       20.33       16.92      3.79 o 
   3  11   5       25.65       37.33      6.20 o 
   4  11   5       12.87        8.03      6.41 o 
   5  11   5       60.82       72.57      7.81 o 
   6  11   5        0.52       -2.03      4.20 o 
  -5  12   5       36.80       30.59      5.37 o 
  -4  12   5        9.62        8.34      4.04 o 
  -3  12   5        7.37        5.13      2.93 o 
  -2  12   5        6.86        4.21      3.04 o 
  -1  12   5       89.93       86.51      9.58 o 
   0  12   5        2.76        0.80      2.99 o 
   1  12   5        0.53        1.45      2.73 o 
   2  12   5       37.44       41.00      4.48 o 
   3  12   5        1.99        5.24      3.07 o 
   4  12   5        0.38       -2.04      3.98 o 
   5  12   5        7.44       18.57      5.55 o 
  -5  13   5        7.99        7.22      4.20 o 
  -4  13   5        3.95        1.04      3.42 o 
  -3  13   5       11.15       11.60      3.54 o 
  -2  13   5       20.19       14.90      4.34 o 
  -1  13   5        1.61        2.26      3.14 o 
   0  13   5       15.12       10.64      4.86 o 
   1  13   5       49.90       54.42      5.13 o 
   2  13   5        6.99        2.86      2.98 o 
   3  13   5        5.15       -0.02      4.17 o 
   4  13   5        0.02       -1.22      4.24 o 
   5  13   5        0.21       -2.55      5.17 o 
  -4  14   5        3.55        6.24      4.32 o 
  -3  14   5        1.65        0.35      3.28 o 
  -2  14   5       13.01       13.87      3.74 o 
  -1  14   5       26.32       19.72      4.18 o 
   0  14   5        3.01        3.71      3.39 o 
   1  14   5        8.33        4.52      3.55 o 
   2  14   5       69.70       72.78      6.12 o 
   3  14   5       15.86       23.78      5.83 o 
   4  14   5        5.86        5.02      5.04 o 
  -3  15   5        2.95        5.13      3.74 o 
  -2  15   5       25.72       32.66      4.65 o 
  -1  15   5        0.02       -0.44      5.25 o 
   0  15   5        3.55        5.07      3.66 o 
   1  15   5        5.00       -1.40      3.41 o 
   2  15   5        0.70        1.56      3.92 o 
   3  15   5        4.04       -0.14      6.61 o 
  -1  16   5        0.89        4.59      4.05 o 
   0  16   5        0.10        1.62      3.80 o 
   1  16   5       16.34       12.80      4.41 o 
  -8   0   6       31.88       24.01     10.26 o 
  -7   0   6        2.93        6.55      5.21 o 
  -6   0   6        4.09        2.96      4.36 o 
  -5   0   6       45.00       53.98      6.62 o 
  -4   0   6       52.55       43.63      5.72 o 
  -3   0   6        0.91        0.04      3.11 o 
  -2   0   6      253.35      254.25      7.75 o 
  -1   0   6        9.51        9.02      1.87 o 
   0   0   6       39.79       35.20      2.08 o 
   1   0   6        0.27        1.38      3.72 o 
   2   0   6      587.76      566.01     25.90 o 
   3   0   6       42.11       44.91      8.13 o 
   4   0   6      243.19      261.03     18.05 o 
   5   0   6       72.17       69.15     11.57 o 
   6   0   6        0.15        8.54      7.30 o 
   7   0   6       20.62       23.97      9.37 o 
  -8   1   6        8.42       14.41      8.25 o 
  -7   1   6        0.02       -3.25      3.25 o 
  -6   1   6        1.37        5.38      3.04 o 
  -5   1   6        7.05        5.92      2.81 o 
  -4   1   6      112.63      116.11      5.99 o 
  -3   1   6      746.53      733.99     13.10 o 
  -2   1   6      439.00      455.26      8.12 o 
  -1   1   6        3.02        2.50      1.30 o 
   0   1   6       42.29       44.41      1.61 o 
   1   1   6        7.47        2.39      2.77 o 
   2   1   6        9.02        8.55      3.45 o 
   3   1   6       23.84       16.81      4.48 o 
   4   1   6      577.33      644.22     21.62 o 
   5   1   6       12.50        7.90      4.77 o 
   6   1   6       44.15       41.39      6.96 o 
   7   1   6        0.02       -4.01      4.63 o 
  -7   2   6        0.54        1.60      3.51 o 
  -6   2   6        3.13        2.35      4.07 o 
  -5   2   6        0.63       -2.31      2.56 o 
  -4   2   6        0.41       -2.34      2.34 o 
  -3   2   6      145.51      145.45      3.87 o 
  -2   2   6      188.80      178.88      4.51 o 
  -1   2   6      121.62      116.32      3.01 o 
   0   2   6       86.10       78.32      3.22 o 
   1   2   6       51.98       52.13      3.94 o 
   2   2   6        6.14        9.48      3.43 o 
   3   2   6      128.19      115.02      8.57 o 
   4   2   6      121.00      114.36      9.29 o 
   5   2   6       52.06       61.56      7.39 o 
   6   2   6        3.53       -2.86      4.71 o 
   7   2   6       22.09       16.59      5.93 o 
  -7   3   6        2.09        1.72      3.40 o 
  -6   3   6        0.13        1.86      3.14 o 
  -5   3   6        2.42        8.55      2.97 o 
  -4   3   6       21.73       20.22      3.34 o 
  -3   3   6     1023.66     1066.23     16.15 o 
  -2   3   6      111.45      106.20      4.19 o 
  -1   3   6      203.93      196.79      4.39 o 
   0   3   6        1.01        1.29      0.99 o 
   1   3   6        0.22        1.13      2.01 o 
   2   3   6       27.66       22.21      1.83 o 
   3   3   6       39.46       35.58      2.86 o 
   4   3   6      557.67      575.21     20.16 o 
   5   3   6       18.95       18.60      5.16 o 
   6   3   6        2.62       -4.62      4.62 o 
   7   3   6        4.50       -5.99     13.36 o 
  -7   4   6       11.10       13.72      4.02 o 
  -6   4   6        4.16        3.03      3.24 o 
  -5   4   6       47.23       53.57      6.81 o 
  -4   4   6      137.17      154.48      6.81 o 
  -3   4   6      334.53      357.79      7.08 o 
  -2   4   6      180.93      190.71      4.80 o 
  -1   4   6      198.86      200.28      4.52 o 
   0   4   6       13.36       13.23      1.34 o 
   1   4   6       20.00       20.49      2.19 o 
   2   4   6       18.56       24.20      3.50 o 
   3   4   6       58.49       53.15      3.90 o 
   4   4   6       26.72       26.12      3.39 o 
   5   4   6       61.33       54.82      7.34 o 
   6   4   6       20.41       15.43      5.89 o 
   7   4   6       16.80        9.37      7.92 o 
  -7   5   6        7.06        4.90      4.33 o 
  -6   5   6       30.34       28.76      4.44 o 
  -5   5   6        3.37        2.30      2.87 o 
  -4   5   6        7.77       10.95      2.90 o 
  -3   5   6      249.07      242.09      7.62 o 
  -2   5   6      355.17      349.18     10.08 o 
  -1   5   6        0.40        0.26      1.83 o 
   0   5   6        8.43        8.29      1.95 o 
   1   5   6        8.74        9.76      3.32 o 
   2   5   6        3.04        1.83      3.43 o 
   3   5   6      313.93      320.40      9.93 o 
   4   5   6      118.26      110.61      6.13 o 
   5   5   6       59.67       62.22      7.82 o 
   6   5   6       15.48       17.76      7.58 o 
   7   5   6        1.28        3.62      5.19 o 
  -7   6   6        3.72        7.44      4.42 o 
  -6   6   6       22.66       16.06      4.40 o 
  -5   6   6        0.51        2.62      3.31 o 
  -4   6   6        1.37       -0.08      2.93 o 
  -3   6   6       31.04       21.96      2.60 o 
  -2   6   6      190.84      192.08      7.08 o 
  -1   6   6      107.74      100.51      4.16 o 
   0   6   6       61.71       63.67      3.54 o 
   1   6   6       89.88       90.71      6.21 o 
   2   6   6      186.97      176.52      8.12 o 
   3   6   6      400.96      438.47     15.88 o 
   4   6   6      162.41      165.30      9.09 o 
   5   6   6        1.30        1.69      4.72 o 
   6   6   6        0.10        2.84      5.21 o 
   7   6   6        1.79        2.99      5.74 o 
  -7   7   6        0.62        1.76      4.35 o 
  -6   7   6        4.17       -0.34      3.62 o 
  -5   7   6        6.28        3.29      4.27 o 
  -4   7   6        8.92        7.19      3.17 o 
  -3   7   6       42.55       39.59      3.58 o 
  -2   7   6       24.20       17.79      2.96 o 
  -1   7   6        4.49        3.66      2.49 o 
   0   7   6       68.83       72.67      4.26 o 
   1   7   6       48.35       45.22      4.89 o 
   2   7   6        2.60       -0.69      2.96 o 
   3   7   6        3.59        0.39      4.55 o 
   4   7   6      180.74      202.59     10.89 o 
   5   7   6        0.79        2.77      5.28 o 
   6   7   6        6.17        4.08      5.99 o 
  -6   8   6        0.03       -2.55      4.61 o 
  -5   8   6        1.45        2.55      4.60 o 
  -4   8   6        5.22       -0.50      3.01 o 
  -3   8   6       15.57       15.17      3.50 o 
  -2   8   6        8.57        5.65      2.65 o 
  -1   8   6        3.15        3.47      2.45 o 
   0   8   6       15.27       12.50      4.80 o 
   1   8   6       17.74       26.21      4.37 o 
   2   8   6       38.32       34.45     14.95 o 
   3   8   6        2.62       -1.75      5.58 o 
   4   8   6        7.11        7.89      4.00 o 
   5   8   6        4.17        6.83      5.26 o 
   6   8   6        0.75       14.27      6.33 o 
  -6   9   6        3.29        5.45      4.66 o 
  -5   9   6        4.64        8.75      3.94 o 
  -4   9   6        0.13        0.14      3.07 o 
  -3   9   6       10.43        5.17      2.62 o 
  -2   9   6       35.46       39.83      5.72 o 
  -1   9   6       14.27       12.86      2.90 o 
   0   9   6       39.51       41.18      3.90 o 
   1   9   6        4.12       -0.46      3.31 o 
   2   9   6       17.02       14.94      4.68 o 
   3   9   6       41.30       42.72      5.63 o 
   4   9   6       11.01       14.22      4.57 o 
   5   9   6        4.64        9.05      4.66 o 
   6   9   6       22.73       29.13      7.88 o 
  -5  10   6        0.02       -1.29      3.47 o 
  -4  10   6        4.61        7.00      3.66 o 
  -3  10   6       61.80       66.18      4.85 o 
  -2  10   6       81.98       80.14      7.18 o 
  -1  10   6       16.80       18.38      4.76 o 
   0  10   6        2.54        4.83      2.67 o 
   1  10   6        0.76       -1.54      3.36 o 
   2  10   6       14.45        9.49      3.98 o 
   3  10   6      120.11      110.14      8.44 o 
   4  10   6       63.39       54.98      6.75 o 
   5  10   6       12.06        4.76      4.69 o 
  -5  11   6       38.98       44.15      9.01 o 
  -4  11   6       16.39       10.77      4.10 o 
  -3  11   6        0.15       -1.86      2.92 o 
  -2  11   6       25.70       28.23      4.02 o 
  -1  11   6       31.21       30.92      4.01 o 
   0  11   6        2.69        4.21      3.96 o 
   1  11   6        4.27        6.28      4.23 o 
   2  11   6        0.09       -2.31      3.67 o 
   3  11   6        1.79       -1.36      3.87 o 
   4  11   6        1.06       -0.84      4.37 o 
   5  11   6        4.42        3.58      4.47 o 
  -4  12   6       11.53       10.44      4.35 o 
  -3  12   6       22.94       23.82      3.91 o 
  -2  12   6        2.05       -2.75      2.75 o 
  -1  12   6        2.72        3.97      3.31 o 
   0  12   6        1.21       -2.09      3.94 o 
   1  12   6       16.16       14.19      4.76 o 
   2  12   6        9.05        1.34      7.71 o 
   3  12   6        1.43        1.40      4.04 o 
   4  12   6        9.19       11.38      5.49 o 
  -3  13   6        4.09        5.65      3.60 o 
  -2  13   6        7.51        4.68      3.38 o 
  -1  13   6        1.77        3.55      3.61 o 
   0  13   6       24.46       27.47      5.83 o 
   1  13   6        7.65        3.31      4.76 o 
   2  13   6        0.52        4.89      8.06 o 
   3  13   6       46.43       40.31      6.85 o 
  -2  14   6       14.64       13.38      3.79 o 
  -1  14   6        0.26       -0.60      4.51 o 
   0  14   6        6.24       13.34      5.19 o 
   1  14   6        0.04        5.69      4.92 o 
   2  14   6        0.10        0.56      4.67 o 
  -6   1   7       14.37       14.96      3.96 o 
  -5   1   7        2.76        1.42      3.06 o 
  -4   1   7      147.59      146.96      6.96 o 
  -3   1   7       10.30        9.76      2.95 o 
  -2   1   7      147.07      151.77      5.17 o 
  -1   1   7       28.55       25.03      2.80 o 
   0   1   7       39.89       49.39      5.51 o 
   1   1   7        0.42       -1.44      3.26 o 
   2   1   7        6.22        3.48      3.74 o 
   3   1   7       31.88       30.34     17.15 o 
   4   1   7        0.38       -0.68      3.89 o 
   5   1   7       32.07       22.51      6.18 o 
   6   1   7       10.57        3.10      5.65 o 
  -6   2   7        5.78       10.51      3.76 o 
  -5   2   7       10.85       12.20      3.50 o 
  -4   2   7      406.81      418.68     11.33 o 
  -3   2   7      590.19      629.38     14.32 o 
  -2   2   7        3.11        3.60      1.93 o 
  -1   2   7       59.88       64.48      7.89 o 
   0   2   7        0.06        3.34      2.39 o 
   1   2   7        0.07       -3.07      3.07 o 
   2   2   7      169.42      181.55      9.97 o 
   3   2   7        8.67        9.54      4.91 o 
   4   2   7        0.18       -6.12      7.03 o 
   5   2   7        7.79       10.40      5.54 o 
   6   2   7        8.04        3.85      5.41 o 
  -6   3   7        0.18       -2.39      3.26 o 
  -5   3   7       29.89       37.52      6.18 o 
  -4   3   7       75.80       84.27      5.56 o 
  -3   3   7      112.84      131.98      6.24 o 
  -2   3   7        0.39       -0.62      2.40 o 
  -1   3   7       98.41       87.89      5.45 o 
   0   3   7        4.81        5.44      2.16 o 
   1   3   7      275.10      252.08     11.30 o 
   2   3   7      152.53      154.12     10.16 o 
   3   3   7       20.79        9.65      4.67 o 
   4   3   7        3.36       -1.01      4.42 o 
   5   3   7        0.97       -3.31      4.48 o 
   6   3   7        1.19        6.12      8.82 o 
  -6   4   7        4.40        2.85      3.57 o 
  -5   4   7       35.64       39.87      4.69 o 
  -4   4   7        0.00        0.19      2.83 o 
  -3   4   7       36.83       36.97      5.17 o 
  -2   4   7       21.67       19.62      2.20 o 
  -1   4   7        9.17        6.92      2.17 o 
   0   4   7        1.15       -2.89      3.99 o 
   1   4   7        4.82        7.99      3.75 o 
   2   4   7        3.06        0.33      3.90 o 
   3   4   7        4.02        6.09      4.53 o 
   4   4   7        2.91        2.94      4.72 o 
   5   4   7        1.18        5.82      4.96 o 
   6   4   7        4.00        7.72      5.79 o 
  -6   5   7       16.47       16.48      8.95 o 
  -5   5   7       19.61       23.48      4.82 o 
  -4   5   7       52.88       61.29      7.79 o 
  -3   5   7       25.66       26.98      3.38 o 
  -2   5   7        4.36        2.04      2.04 o 
  -1   5   7       87.24       79.95      4.27 o 
   0   5   7        4.71        4.94      2.37 o 
   1   5   7       91.83       89.78     20.66 o 
   2   5   7        0.89        2.25      3.93 o 
   3   5   7      191.33      185.47     12.08 o 
   4   5   7       47.58       58.20      7.64 o 
   5   5   7        5.95        9.46      5.79 o 
   6   5   7       19.99       20.58     11.78 o 
  -6   6   7        0.86       -0.74      4.79 o 
  -5   6   7        8.39        2.73      5.09 o 
  -4   6   7      167.63      178.35      8.70 o 
  -3   6   7      115.98      113.14      6.77 o 
  -2   6   7       80.99       81.99      6.38 o 
  -1   6   7        8.95        7.59      2.77 o 
   0   6   7       33.20       27.23      3.55 o 
   1   6   7        0.55        5.02      2.69 o 
   2   6   7        7.03        5.09      4.33 o 
   3   6   7       81.13      110.05      9.63 o 
   4   6   7        8.63        4.11      5.21 o 
   5   6   7        0.53        0.28      4.97 o 
  -5   7   7       31.19       29.24      5.05 o 
  -4   7   7        5.04        4.32      3.49 o 
  -3   7   7       28.29       40.51      9.06 o 
  -2   7   7       32.55       30.34      4.21 o 
  -1   7   7       12.21       12.30      3.70 o 
   0   7   7        2.07        1.71      3.21 o 
   1   7   7        7.68        2.78      3.38 o 
   2   7   7       37.83       29.26      5.79 o 
   3   7   7      149.16      166.73     12.08 o 
   4   7   7       57.14       62.10      8.65 o 
   5   7   7        0.00        8.95      5.53 o 
  -5   8   7        0.07        6.26      3.75 o 
  -4   8   7        0.69       -0.33      3.62 o 
  -3   8   7        0.37       -1.36      7.37 o 
  -2   8   7        6.16        4.49      3.28 o 
  -1   8   7       10.32       14.57      4.20 o 
   0   8   7        1.68        1.45      3.44 o 
   1   8   7        5.92        2.41      3.54 o 
   2   8   7       73.40       55.38     10.47 o 
   3   8   7        5.10       10.35      5.54 o 
   4   8   7       27.52       35.79      7.60 o 
   5   8   7        1.42        7.26      6.45 o 
  -4   9   7       41.43       47.75      5.55 o 
  -3   9   7        2.19       -5.15     10.81 o 
  -2   9   7        2.44        0.47      3.26 o 
  -1   9   7       12.73       15.30      4.41 o 
   0   9   7       22.63       21.09      4.73 o 
   1   9   7       17.93       16.02      9.85 o 
   2   9   7       11.49        6.61      6.89 o 
   3   9   7       75.47       89.40     13.50 o 
   4   9   7        1.70       -0.06      5.85 o 
  -4  10   7        0.15       -0.22      5.09 o 
  -3  10   7        0.52       -3.57      4.57 o 
  -2  10   7        4.53       -0.26      4.70 o 
  -1  10   7       34.19       22.96      5.02 o 
   0  10   7        0.96        0.54      5.37 o 
   1  10   7       77.22       92.41      7.91 o 
   2  10   7       68.25       81.41     12.95 o 
   3  10   7       36.12       36.23     10.06 o 
   4  10   7        4.29        4.27      8.54 o 
  -3  11   7        0.35        5.89      5.32 o 
  -2  11   7        2.19       -0.04      4.68 o 
  -1  11   7       16.09       11.96      4.60 o 
   0  11   7       13.31        8.84      4.57 o 
   1  11   7       25.95       25.82     14.33 o 
   2  11   7      146.25      152.90     16.94 o 
   3  11   7       77.65       64.05     12.54 o 
  -2  12   7        1.76       -0.33      5.19 o 
  -1  12   7        0.58       -1.21      4.29 o 
   0  12   7       21.63       26.58      5.94 o 
   1  12   7        2.11        5.29      4.83 o 
  -5   0   8       13.55        6.20      9.50 o 
  -4   0   8        0.23        4.13      8.40 o 
  -3   0   8       43.12       40.50     10.88 o 
  -2   0   8      103.15      104.69     14.33 o 
  -1   0   8       19.22       25.65      5.01 o 
   0   0   8      120.49      104.41     11.30 o 
   1   0   8      278.06      284.59     18.46 o 
   2   0   8       84.70       83.06     11.30 o 
   3   0   8       47.40       44.36      9.64 o 
   4   0   8       15.55       18.32      8.68 o 
   5   0   8       46.18       40.77     11.02 o 
  -5   1   8        1.24        4.29      6.52 o 
  -4   1   8        4.00        7.07      9.09 o 
  -3   1   8        0.03        6.64      5.57 o 
  -2   1   8        0.01        0.62      4.83 o 
  -1   1   8        0.00       -1.77      3.69 o 
   0   1   8        0.81       -0.86      3.50 o 
   1   1   8      105.22       89.13      7.94 o 
   2   1   8       38.10       27.62     12.74 o 
   3   1   8       24.43       23.68      6.07 o 
   4   1   8        0.94       -0.43      4.87 o 
   5   1   8        0.00       -2.44      5.43 o 
  -5   2   8        5.09        5.85      4.80 o 
  -4   2   8        1.06        7.87      6.02 o 
  -3   2   8        6.97       12.14      6.29 o 
  -2   2   8       40.45       38.99      7.13 o 
  -1   2   8        0.58       -5.51      5.51 o 
   0   2   8       56.06       59.23      6.43 o 
   1   2   8       11.51        6.59      4.66 o 
   2   2   8        1.56       -3.99      3.99 o 
   3   2   8        0.49       -2.02      4.38 o 
   4   2   8        5.57        3.60      5.21 o 
   5   2   8        2.26       -3.65      5.16 o 
  -5   3   8        3.60       19.67      6.32 o 
  -4   3   8       46.45       33.47     11.71 o 
  -3   3   8        0.35       -1.99      5.25 o 
  -2   3   8        0.08        1.01      4.63 o 
  -1   3   8       18.20       14.81      7.37 o 
   0   3   8        0.06        3.18      3.65 o 
   1   3   8      144.81      155.47     10.41 o 
   2   3   8       20.06        9.91      4.65 o 
   3   3   8        0.22       -3.35      5.92 o 
   4   3   8        9.50       11.64      6.04 o 
  -4   4   8        8.24        1.98      5.44 o 
  -3   4   8       17.59       17.91     10.19 o 
  -2   4   8        1.64       -8.13      8.13 o 
   0   4   8       33.20       31.09      5.58 o 
   1   4   8       27.97       20.40      5.11 o 
   2   4   8       14.25       18.32      5.45 o 
   3   4   8        0.60        1.14      7.03 o 
   4   4   8        0.04       -2.07     10.26 o 
  -4   5   8       36.73       20.72      6.75 o 
  -3   5   8        2.33        4.70      4.69 o 
  -2   5   8       15.05       10.61      8.82 o 
   0   5   8        5.48        2.12      3.85 o 
   1   5   8       33.63       25.56      7.78 o 
   2   5   8        8.83        9.55      4.92 o 
   3   5   8        7.00        7.71      5.35 o 
   4   5   8        9.29       12.81      5.79 o 
  -4   6   8       90.86       90.37     17.29 o 
  -3   6   8        6.75        4.68      4.46 o 
  -2   6   8       46.42       59.51     13.77 o 
   0   6   8       20.49       22.09      5.36 o 
   1   6   8       13.07       19.43      5.49 o 
   2   6   8        1.56        1.22      4.60 o 
   3   6   8        2.27        3.87      5.51 o 
   4   6   8        3.13        5.29      6.08 o 
  -3   7   8       13.50       20.12      7.78 o 
  -2   7   8        1.05        9.23     10.47 o 
   0   7   8       19.75       28.55      5.79 o 
   1   7   8        3.16        6.16      4.98 o 
   2   7   8       54.86       60.12      7.97 o 
   3   7   8        0.31       -4.96      4.96 o 
  -2   8   8        0.11        8.82      9.37 o 
   0   8   8       43.63       48.35      6.75 o 
   1   8   8       83.91      100.45      9.44 o 
   2   8   8        4.97       -2.20      5.06 o 
   0   9   8        9.02       12.81      7.71 o 
   1   9   8        7.12        8.53      5.51 o 
  -2   1   9        6.98        1.82      6.09 o 
  -1   1   9        0.25       -3.36      5.40 o 
   1   1   9        0.21       -1.21      4.49 o 
   2   1   9        3.50       -4.33      4.33 o 
  -2   2   9        0.68       -7.16      9.09 o 
  -1   2   9        0.39        4.55      9.78 o 
   1   2   9       14.76        7.80      6.20 o 
   1   3   9        4.95        0.08      5.04 o 
                                                 
