# Supplementary material for: Evaluation of the Bruker SMART X2S: crystallography for the nonspecialist?
Source: J Appl Crystallogr. 2010 Nov 27;44(Pt 1):213–5. doi: 10.1107/S0021889810042561 (PMC3253739; doi:10.1107/S0021889810042561)
Supplement: Supplementary file 7 [file j-44-00213-7_CCDCsup7.hkl]

# 
# h,k,l, Fc-squared, Fo-squared, sigma(Fo-squared) and status flag 
# 
data_7_CCDC 
_shelx_title ' scan_0ma in P2(1)/c' 
_shelx_refln_list_code          4 
_shelx_F_calc_maximum      225.22 
_exptl_crystal_F_000       600.00 
_reflns_d_resolution_high  0.8400 
 
loop_ 
 _symmetry_equiv_pos_as_xyz 
 'x, y, z' 
 '-x, y+1/2, -z+1/2' 
 '-x, -y, -z' 
 'x, -y-1/2, z-1/2' 
 
_cell_length_a    12.8651 
_cell_length_b    15.3291 
_cell_length_c     7.1435 
_cell_angle_alpha  90.000 
_cell_angle_beta   93.379 
_cell_angle_gamma  90.000 
 
_shelx_F_squared_multiplier     1.000 
 
loop_ 
 _refln_index_h 
 _refln_index_k 
 _refln_index_l 
 _refln_F_squared_calc 
 _refln_F_squared_meas 
 _refln_F_squared_sigma 
 _refln_observed_status 
   1   0   0     7958.87       -0.28      0.99 o 
   3   0   0       54.81       63.33      4.19 o 
   4   0   0     2783.07     2788.71     50.99 o 
   5   0   0      345.91      383.31      8.88 o 
   6   0   0     1736.95     1610.32     35.70 o 
   7   0   0        6.65        8.58      3.33 o 
   8   0   0      487.94      483.03     25.52 o 
   9   0   0       15.70       19.35      7.87 o 
  10   0   0        0.08        1.99      4.38 o 
  11   0   0      156.11      142.13     13.98 o 
  12   0   0       15.15       25.96      7.11 o 
  13   0   0        1.75        3.04      4.86 o 
  14   0   0       41.66       35.78      6.74 o 
  15   0   0        0.26       15.36      9.13 o 
   1   1   0        8.83       -0.23      0.23 o 
   2   1   0       15.27       24.32      1.75 o 
   3   1   0        5.03       12.59      1.41 o 
   4   1   0     1782.66     1703.02     24.00 o 
   5   1   0     1479.09     1725.44     33.52 o 
   6   1   0      273.42      271.38      6.15 o 
   7   1   0       39.26       45.49      3.04 o 
   8   1   0      103.33       93.29      4.52 o 
   9   1   0       79.13       71.59      6.41 o 
  10   1   0      319.85      298.14      8.73 o 
  11   1   0      857.44      774.07     16.83 o 
  12   1   0      338.96      361.50     11.47 o 
  13   1   0        4.41        1.75      3.50 o 
  14   1   0        1.53       -0.39      4.97 o 
  15   1   0        3.66       -0.45      4.81 o 
   1   2   0      339.91      299.04      5.34 o 
   2   2   0     1818.64     1765.43     21.30 o 
   3   2   0     4429.85     4217.52     50.38 o 
   4   2   0       14.64       13.18      2.20 o 
   5   2   0      725.32      795.42     11.95 o 
   6   2   0        0.21        2.79      2.23 o 
   7   2   0      193.69      188.79      7.38 o 
   8   2   0      234.55      258.48      6.84 o 
   9   2   0      205.71      196.07      6.64 o 
  10   2   0      263.89      294.74      8.60 o 
  11   2   0       12.17       10.44      3.42 o 
  12   2   0       24.01       23.50      3.85 o 
  13   2   0       38.02       32.24      4.96 o 
  14   2   0        4.31        9.65      4.42 o 
  15   2   0       26.36       30.44      9.13 o 
   1   3   0    25317.02    22142.72    270.65 o 
   2   3   0      287.34      227.71      4.76 o 
   3   3   0     2082.29     2181.48     26.54 o 
   4   3   0     3773.79     3708.06     66.64 o 
   5   3   0      497.06      442.25     10.01 o 
   6   3   0       14.64       17.75      2.54 o 
   7   3   0      224.52      193.36      8.10 o 
   8   3   0      108.46      110.83      4.51 o 
   9   3   0       89.69       87.16      6.04 o 
  10   3   0        9.32        7.59      5.06 o 
  11   3   0       16.54       23.74      3.75 o 
  12   3   0        0.03       -3.77      3.98 o 
  13   3   0      222.22      215.58      9.31 o 
  14   3   0       19.20        7.30      4.65 o 
  15   3   0        2.00       13.44      5.11 o 
   0   4   0     2069.58     2209.63     37.43 o 
   1   4   0     1045.66     1109.12     13.64 o 
   2   4   0        6.31        2.30      1.09 o 
   3   4   0      208.70      189.87      3.64 o 
   4   4   0       69.52       88.67      2.80 o 
   5   4   0     4934.03     5261.46     90.68 o 
   6   4   0       92.98       89.92      4.07 o 
   7   4   0      163.60      181.48      5.56 o 
   8   4   0       31.88       27.01      3.49 o 
   9   4   0      428.53      449.50     10.89 o 
  10   4   0      127.55      118.07      5.94 o 
  11   4   0        6.42        1.72      3.25 o 
  12   4   0       19.63       12.89      3.95 o 
  13   4   0       12.46        7.81      3.99 o 
  14   4   0        6.20       10.93      6.57 o 
   1   5   0      659.31      590.21      7.73 o 
   2   5   0     1152.18     1145.15     14.24 o 
   3   5   0      168.73      237.94      8.27 o 
   4   5   0     1071.79     1188.05     17.30 o 
   5   5   0      171.70      166.79      4.59 o 
   6   5   0      112.37       93.15      3.77 o 
   7   5   0        1.07       -2.36      2.36 o 
   8   5   0       53.50       58.44      7.92 o 
   9   5   0      152.71      163.92      6.39 o 
  10   5   0      283.07      297.21      8.88 o 
  11   5   0       39.41       44.29      4.40 o 
  12   5   0        4.37        8.15      4.26 o 
  13   5   0        2.46        5.04      9.92 o 
  14   5   0       35.28       35.96      6.52 o 
   0   6   0      760.62      719.53     13.14 o 
   1   6   0      527.14      520.25      7.30 o 
   2   6   0       72.40       86.62      2.19 o 
   3   6   0      900.44      827.43     12.17 o 
   4   6   0      216.93      243.07      5.01 o 
   5   6   0      703.38      736.14     12.42 o 
   6   6   0        5.05        2.76      1.86 o 
   7   6   0       14.76       13.13      2.75 o 
   8   6   0        0.47        1.47      2.49 o 
   9   6   0      636.12      597.83     13.63 o 
  10   6   0      107.36      126.72      5.81 o 
  11   6   0      159.70      161.95      6.82 o 
  12   6   0      194.28      199.54     13.27 o 
  13   6   0       24.58       21.13      4.93 o 
  14   6   0       27.99       13.64      6.21 o 
   1   7   0      947.58      955.35     13.75 o 
   2   7   0      887.25      954.76     13.86 o 
   3   7   0        0.02        0.05      1.66 o 
   4   7   0     1836.37     1992.82     29.78 o 
   5   7   0       15.48       13.97      2.94 o 
   6   7   0       74.45       81.98      4.34 o 
   7   7   0        0.87        1.29      2.55 o 
   8   7   0       85.49       91.83      4.86 o 
   9   7   0       68.26       69.01      8.40 o 
  10   7   0      182.53      178.80      6.86 o 
  11   7   0       22.35       18.03      3.98 o 
  12   7   0        0.65        1.57      4.23 o 
  13   7   0        0.09        2.85      5.30 o 
  14   7   0        6.59        2.00      4.86 o 
   0   8   0      378.16      484.59     24.23 o 
   1   8   0      126.81      175.20      4.90 o 
   2   8   0     1062.88     1166.17     16.67 o 
   3   8   0      194.37      183.28      3.96 o 
   4   8   0      502.06      590.69      9.39 o 
   5   8   0      197.86      177.31      4.76 o 
   6   8   0      595.01      602.78     10.87 o 
   7   8   0       58.57       54.19      5.95 o 
   8   8   0       38.95       50.73      4.06 o 
   9   8   0       55.28       52.56      4.29 o 
  10   8   0        0.33        5.49      3.53 o 
  11   8   0       34.59       32.67      5.94 o 
  12   8   0       69.88       69.69      8.44 o 
  13   8   0       42.29       47.46      5.88 o 
   1   9   0      200.08      178.93      5.52 o 
   2   9   0      734.46      749.25     14.36 o 
   3   9   0       71.23       73.81      2.64 o 
   4   9   0      997.08     1031.88     17.47 o 
   5   9   0     1005.62      959.97     21.02 o 
   6   9   0      282.49      266.08      6.59 o 
   7   9   0      305.72      270.06      7.82 o 
   8   9   0      214.95      217.36      7.35 o 
   9   9   0      433.44      373.70     14.89 o 
  10   9   0      285.96      302.26     11.57 o 
  11   9   0       24.23       26.16      4.76 o 
  12   9   0       64.46       43.56      5.42 o 
  13   9   0       52.28       57.78      7.99 o 
   0  10   0      504.15      450.70     13.34 o 
   1  10   0        4.76        1.72      1.88 o 
   2  10   0      365.34      397.78      9.10 o 
   3  10   0       46.38       54.93      2.85 o 
   4  10   0      106.82      109.64      4.64 o 
   5  10   0      285.81      304.55      6.79 o 
   6  10   0      663.01      674.57     12.96 o 
   7  10   0      234.66      250.81      7.80 o 
   8  10   0       48.42       45.15      4.10 o 
   9  10   0       68.92       73.38      4.89 o 
  10  10   0       21.41       23.83      4.52 o 
  11  10   0       21.91       29.53      4.97 o 
  12  10   0        7.47        6.58      4.85 o 
   1  11   0      664.06      614.99     12.34 o 
   2  11   0       67.41       70.60      3.33 o 
   3  11   0        0.62       -2.12      2.28 o 
   4  11   0      106.14       94.70      4.06 o 
   5  11   0        0.03       -0.71      2.38 o 
   6  11   0      102.10      111.48      5.69 o 
   7  11   0      706.40      681.19     14.99 o 
   8  11   0      231.46      194.10      7.19 o 
   9  11   0        6.65       10.45      3.64 o 
  10  11   0       27.89       20.39      4.50 o 
  11  11   0       89.47      106.12      8.97 o 
  12  11   0       16.92       18.24      7.84 o 
   0  12   0      412.65      388.10     18.00 o 
   1  12   0      375.17      349.47      9.39 o 
   2  12   0       58.19       55.18      3.24 o 
   3  12   0     1159.01     1123.00     21.07 o 
   4  12   0      802.20      807.03     18.19 o 
   5  12   0      176.97      182.52      9.29 o 
   6  12   0       13.50       13.31      3.37 o 
   7  12   0      212.01      192.80      6.85 o 
   8  12   0       57.06       41.08      6.08 o 
   9  12   0      167.27      148.13     10.44 o 
  10  12   0       84.75       74.55      7.97 o 
  11  12   0        7.79       10.28     12.98 o 
   1  13   0      213.48      224.90     10.22 o 
   2  13   0      314.90      292.48      8.75 o 
   3  13   0      119.54      116.54      7.18 o 
   4  13   0       39.92       34.84      4.03 o 
   5  13   0       80.47       89.18      5.45 o 
   6  13   0       29.34       17.69      4.41 o 
   7  13   0      314.85      284.42     10.41 o 
   8  13   0       27.24       40.16      6.18 o 
   9  13   0       22.54       19.70      5.95 o 
  10  13   0       66.15       95.44      8.54 o 
   0  14   0      544.13      483.51     28.81 o 
   1  14   0        7.30        4.90      5.34 o 
   2  14   0       47.59       42.64      6.32 o 
   3  14   0        0.63        4.97      5.35 o 
   4  14   0       42.32       42.06      6.25 o 
   5  14   0        0.77        0.66      5.41 o 
   6  14   0      168.21      136.02      9.20 o 
   7  14   0      131.89      132.38      7.47 o 
   8  14   0        0.22       -0.10      5.00 o 
   9  14   0       36.37       35.43      6.54 o 
   1  15   0      160.24      167.32      9.42 o 
   2  15   0      171.31      175.06      9.69 o 
   3  15   0        2.74        6.61      6.54 o 
   4  15   0       53.31       58.67      7.12 o 
   5  15   0       25.40       25.17      6.43 o 
   6  15   0        3.50       -7.35      7.98 o 
   7  15   0       60.02       77.19     11.56 o 
   8  15   0       93.81       97.47     20.31 o 
   0  16   0       89.70       82.89     10.76 o 
   1  16   0        0.95       -2.55      7.64 o 
   2  16   0        2.28        2.81      5.72 o 
   3  16   0      139.79      128.65      9.15 o 
   4  16   0       11.86       19.62      7.30 o 
   5  16   0        0.03       -4.15      5.91 o 
   6  16   0       61.21       61.58     11.73 o 
   7  16   0       10.06        7.07      9.72 o 
   1  17   0       14.40       17.02      6.43 o 
   2  17   0        8.99       16.64      6.28 o 
   3  17   0        4.92       -2.03      5.98 o 
   4  17   0        7.19        0.68      6.14 o 
   5  17   0        0.52       -4.13      8.04 o 
   0  18   0      115.56      119.31     13.39 o 
   1  18   0        2.41        5.13      6.52 o 
   2  18   0       79.22       80.81      8.57 o 
 -15   1   1       14.44        4.71      6.32 o 
 -14   1   1        0.39       -1.68      4.09 o 
 -13   1   1       16.07       10.02      6.44 o 
 -12   1   1        1.30        2.66      3.62 o 
 -11   1   1      751.57      734.65     23.53 o 
 -10   1   1        1.84        1.59      3.13 o 
  -9   1   1      313.98      301.61     12.64 o 
  -8   1   1       78.08       94.77      7.61 o 
  -7   1   1        0.65        1.92      2.68 o 
  -6   1   1     1201.89     1261.47     21.92 o 
  -5   1   1      441.22      435.44      8.03 o 
  -4   1   1       59.57       64.43      2.36 o 
  -3   1   1     2099.55     2288.80     29.36 o 
  -2   1   1     2377.21     2441.08     29.29 o 
  -1   1   1       95.76       97.16      1.95 o 
   0   1   1       83.89       95.91      4.42 o 
   1   1   1    15335.74    14132.95    172.85 o 
   2   1   1      868.56      881.22     11.23 o 
   3   1   1     3950.57     3839.18     48.18 o 
   4   1   1     2518.83     2561.24     32.89 o 
   5   1   1        0.03        0.43      2.04 o 
   6   1   1      217.21      250.45      5.80 o 
   7   1   1       62.90       62.55      5.75 o 
   8   1   1      156.55      145.14      5.08 o 
   9   1   1      105.66      128.65      6.90 o 
  10   1   1      268.13      286.41     14.56 o 
  11   1   1       19.66       22.32      3.66 o 
  12   1   1        1.79        3.19      3.45 o 
  13   1   1       22.23       15.98      4.68 o 
  14   1   1       19.05       14.03      5.12 o 
  15   1   1        8.41        6.93      5.79 o 
 -15   2   1       10.96        6.89      6.17 o 
 -14   2   1       21.52       25.65      5.34 o 
 -13   2   1        2.66        3.73      3.67 o 
 -12   2   1       82.54      100.32      7.16 o 
 -11   2   1      307.51      321.55      9.38 o 
 -10   2   1      598.09      567.22     21.27 o 
  -9   2   1       91.61       84.70      4.87 o 
  -8   2   1      111.33      125.60     10.65 o 
  -7   2   1     1043.81     1073.27     20.91 o 
  -6   2   1       33.49       56.31      3.42 o 
  -5   2   1     1286.71     1434.07     20.56 o 
  -4   2   1      200.35      123.75      3.27 o 
  -3   2   1     1044.61     1075.83     13.73 o 
  -2   2   1     6864.36     6586.56     77.76 o 
  -1   2   1     1057.90     1116.81     13.61 o 
   0   2   1     9696.08     9274.26    114.08 o 
   1   2   1     2527.92     2367.30     28.27 o 
   2   2   1     7753.80     7479.52     97.02 o 
   3   2   1      290.14      373.36      6.47 o 
   4   2   1        0.45        0.11      1.31 o 
   5   2   1       44.37       81.70      4.13 o 
   6   2   1       14.67        8.21      1.95 o 
   7   2   1      120.54      133.98      6.99 o 
   8   2   1      150.90      161.48      5.29 o 
   9   2   1      148.54      132.06      5.87 o 
  10   2   1      299.77      281.68     11.14 o 
  11   2   1        0.99       -3.12      3.12 o 
  12   2   1      161.44      160.98      6.92 o 
  13   2   1       37.32       32.70      5.22 o 
  14   2   1       57.31       55.82      6.35 o 
 -15   3   1       20.50       19.63      6.53 o 
 -14   3   1        3.77        1.69      3.93 o 
 -13   3   1        4.98        5.33      3.84 o 
 -12   3   1       43.35       33.72      4.32 o 
 -11   3   1      112.48      109.70      6.41 o 
 -10   3   1      150.00      159.49      6.55 o 
  -9   3   1      224.37      231.21      7.51 o 
  -8   3   1      149.90      166.20      6.24 o 
  -7   3   1     3063.60     3154.33     55.30 o 
  -6   3   1      343.03      392.68     10.30 o 
  -5   3   1        3.77        2.69      2.05 o 
  -4   3   1      191.10      199.84      4.00 o 
  -3   3   1      338.31      296.79      5.00 o 
  -2   3   1        0.06       -1.18      1.18 o 
  -1   3   1      553.13      475.79      6.55 o 
   0   3   1      988.85      865.74     11.26 o 
   1   3   1      404.22      360.35      4.98 o 
   2   3   1     6923.47     6646.73     81.72 o 
   3   3   1        1.18        1.24      1.65 o 
   4   3   1     2537.84     2821.42     36.11 o 
   5   3   1     2284.91     2418.27     37.71 o 
   6   3   1      505.92      572.38     10.97 o 
   7   3   1        3.29        0.29      2.13 o 
   8   3   1       47.55       47.58      3.78 o 
   9   3   1      382.70      400.72      9.07 o 
  10   3   1        0.23        0.73      2.99 o 
  11   3   1       12.63        9.66      5.11 o 
  12   3   1       55.93       60.10      5.69 o 
  13   3   1       25.66       31.56      5.03 o 
  14   3   1       21.73       17.68      5.23 o 
 -14   4   1        7.81        6.12      4.18 o 
 -13   4   1        1.39        2.40      5.83 o 
 -12   4   1      149.98      158.34      7.19 o 
 -11   4   1      150.48      148.68      7.02 o 
 -10   4   1      457.33      466.77     11.63 o 
  -9   4   1      435.26      450.58     11.05 o 
  -8   4   1      536.52      592.58     14.71 o 
  -7   4   1     1064.11     1206.14     23.14 o 
  -6   4   1      270.44      292.46      7.21 o 
  -5   4   1      795.92      961.31     14.99 o 
  -4   4   1       38.20       49.74      2.30 o 
  -3   4   1     1493.51     1408.05     18.23 o 
  -2   4   1       58.10       50.75      1.71 o 
  -1   4   1     2037.11     1776.38     22.58 o 
   0   4   1     1163.57     1046.02     12.98 o 
   1   4   1      907.85     1010.85     13.77 o 
   2   4   1     2833.85     2784.97     36.33 o 
   3   4   1      975.00      988.19     13.90 o 
   4   4   1     4386.14     4832.13     63.57 o 
   5   4   1     3299.92     3571.75     52.50 o 
   6   4   1      202.57      256.58      8.08 o 
   7   4   1       26.01       24.06      2.58 o 
   8   4   1      256.22      265.59     10.00 o 
   9   4   1      108.51       96.63      4.98 o 
  10   4   1      162.62      169.98      6.31 o 
  11   4   1      196.11      212.40      7.45 o 
  12   4   1        0.82        3.41      4.23 o 
  13   4   1        0.80        0.83      7.79 o 
  14   4   1       24.51       33.78      8.33 o 
 -14   5   1       23.30       25.28      4.70 o 
 -13   5   1       10.00        6.25      4.33 o 
 -12   5   1      149.01      142.17      7.05 o 
 -11   5   1      510.79      511.13     21.02 o 
 -10   5   1        0.18       -1.56      3.81 o 
  -9   5   1        0.04        2.28      4.02 o 
  -8   5   1      216.12      190.93      8.59 o 
  -7   5   1       65.34       53.01      7.93 o 
  -6   5   1     2647.12     2649.30     42.58 o 
  -5   5   1      276.10      277.51      6.53 o 
  -4   5   1      136.45      151.29      4.03 o 
  -3   5   1      663.20      738.39     10.15 o 
  -2   5   1      328.62      311.88      4.82 o 
  -1   5   1       52.62       70.69      3.56 o 
   0   5   1      448.81      451.56      6.55 o 
   1   5   1       37.41       27.59      1.38 o 
   2   5   1     1860.14     2061.29     25.00 o 
   3   5   1      345.28      291.69      5.15 o 
   4   5   1      310.11      364.79      6.31 o 
   5   5   1      255.84      291.05      5.81 o 
   6   5   1      213.30      230.22      5.64 o 
   7   5   1      194.31      215.30      5.57 o 
   8   5   1      146.09      144.06      4.68 o 
   9   5   1       31.81       40.11      3.66 o 
  10   5   1      294.05      311.52     10.54 o 
  11   5   1      403.88      368.53     11.70 o 
  12   5   1       48.10       47.11      5.39 o 
  13   5   1      103.17      110.81      7.42 o 
  14   5   1        3.25       10.56      6.40 o 
 -14   6   1        0.01        3.08      4.71 o 
 -13   6   1      121.44      117.79      8.52 o 
 -12   6   1       41.70       30.29      5.28 o 
 -11   6   1      113.99      101.94      8.21 o 
 -10   6   1       82.17      102.47      5.52 o 
  -9   6   1       51.27       43.02      4.10 o 
  -8   6   1      141.03      132.95      5.65 o 
  -7   6   1      209.92      223.64     12.50 o 
  -6   6   1       75.46       79.67      3.94 o 
  -5   6   1      846.85      935.23     16.41 o 
  -4   6   1        0.02       -0.29      1.65 o 
  -3   6   1     1205.47     1328.36     18.10 o 
  -2   6   1     3759.66     3903.35     48.53 o 
  -1   6   1     2559.24     2789.05     39.13 o 
   0   6   1     1272.77     1329.24     19.42 o 
   1   6   1       15.75       19.08      1.68 o 
   2   6   1      573.83      601.30      8.76 o 
   3   6   1     2240.47     2367.19     34.39 o 
   4   6   1      713.47      748.61     11.51 o 
   5   6   1      150.89      147.36      3.92 o 
   6   6   1        4.43       -1.33      3.36 o 
   7   6   1       49.74       48.90      2.90 o 
   8   6   1        1.14        4.60      6.46 o 
   9   6   1       69.68       75.63      6.32 o 
  10   6   1        8.97       12.78      4.69 o 
  11   6   1      181.89      183.26     11.02 o 
  12   6   1        3.80        6.21      4.35 o 
  13   6   1        0.12        7.67      4.94 o 
  14   6   1        7.11        2.36      5.01 o 
 -14   7   1       60.11       66.47      6.49 o 
 -13   7   1       25.11       21.83      7.52 o 
 -12   7   1        0.02       -1.12      4.89 o 
 -11   7   1       14.46       17.44      4.29 o 
 -10   7   1      218.63      233.83     12.06 o 
  -9   7   1      358.12      327.62     11.14 o 
  -8   7   1     1049.41     1021.15     20.42 o 
  -7   7   1      197.95      184.73      6.40 o 
  -6   7   1      182.91      203.62      5.59 o 
  -5   7   1        0.16       -1.70      3.01 o 
  -4   7   1      375.03      393.45      7.66 o 
  -3   7   1       85.35      124.20      3.68 o 
  -2   7   1     1207.86     1146.16     20.66 o 
  -1   7   1      298.13      300.92      7.04 o 
   0   7   1        4.11       10.14      2.33 o 
   1   7   1     1418.45     1376.81     19.44 o 
   2   7   1      840.26      892.62     13.05 o 
   3   7   1     2007.62     2112.44     29.34 o 
   4   7   1      298.56      338.78      6.58 o 
   5   7   1       22.92       35.43      2.19 o 
   6   7   1      160.81      175.08      5.08 o 
   7   7   1      705.83      701.25     15.05 o 
   8   7   1       15.97       18.86      3.88 o 
   9   7   1      107.11      131.62      5.48 o 
  10   7   1       22.20       32.37      9.67 o 
  11   7   1       25.38       13.84      4.61 o 
  12   7   1      116.91      126.25      7.60 o 
  13   7   1       41.99       54.13      6.54 o 
 -13   8   1       44.24       34.61      5.56 o 
 -12   8   1       74.01       76.08      5.58 o 
 -11   8   1       18.83       12.84      4.62 o 
 -10   8   1      148.07      133.89      7.14 o 
  -9   8   1      158.69      157.55      6.55 o 
  -8   8   1       51.36       47.43      4.09 o 
  -7   8   1      327.90      339.30      9.11 o 
  -6   8   1      122.50      114.34      4.31 o 
  -5   8   1      365.31      355.92      9.12 o 
  -4   8   1       62.07       50.89      3.47 o 
  -3   8   1      389.12      374.34      8.51 o 
  -2   8   1      141.35      187.18      5.55 o 
  -1   8   1      902.67      828.32     15.59 o 
   0   8   1       62.32       45.12      3.23 o 
   1   8   1      569.97      563.81      8.74 o 
   2   8   1      505.56      534.35      8.44 o 
   3   8   1      208.17      220.51      5.70 o 
   4   8   1       55.58       59.95      2.43 o 
   5   8   1      584.64      572.16     10.16 o 
   6   8   1        0.06        0.74      3.21 o 
   7   8   1      355.03      317.59     11.17 o 
   8   8   1        8.38        2.98      3.84 o 
   9   8   1       93.36       79.01      6.67 o 
  10   8   1      236.23      208.50     11.25 o 
  11   8   1      229.93      217.00      9.37 o 
  12   8   1      103.93       92.02      6.93 o 
  13   8   1       13.96       19.62      6.45 o 
 -13   9   1       11.74       20.45      5.00 o 
 -12   9   1      140.53      147.98      7.92 o 
 -11   9   1       36.68       29.45      5.97 o 
 -10   9   1       24.45       30.35      6.46 o 
  -9   9   1        7.21        9.37      3.52 o 
  -8   9   1       13.77       11.73      3.77 o 
  -7   9   1      121.15      132.33      7.61 o 
  -6   9   1       60.04       74.71      3.92 o 
  -5   9   1        0.61       -1.63      1.63 o 
  -4   9   1      128.30      143.38      4.54 o 
  -3   9   1      673.48      673.30     14.98 o 
  -2   9   1      883.46      978.29     18.28 o 
  -1   9   1      366.00      349.96      8.62 o 
   0   9   1      229.55      232.05      6.14 o 
   1   9   1      125.54      161.00      4.12 o 
   2   9   1       36.60       36.05      1.83 o 
   3   9   1       52.27       46.24      2.20 o 
   4   9   1        1.99        2.93      1.96 o 
   5   9   1        1.41        0.92      1.73 o 
   6   9   1      278.83      277.79      6.88 o 
   7   9   1      213.74      242.46      8.94 o 
   8   9   1       27.72       28.97      3.50 o 
   9   9   1       43.17       42.81      5.31 o 
  10   9   1       16.78       -0.95      9.18 o 
  11   9   1       14.21       15.74      4.66 o 
  12   9   1        9.90        6.06      4.91 o 
  13   9   1        7.55       10.53      5.58 o 
 -12  10   1       21.55       12.39      4.72 o 
 -11  10   1        0.12        1.18      5.87 o 
 -10  10   1       41.00       49.89      8.76 o 
  -9  10   1        0.41        6.84      5.44 o 
  -8  10   1      572.92      550.74     12.92 o 
  -7  10   1      574.90      532.41     12.46 o 
  -6  10   1       24.78       23.42      3.47 o 
  -5  10   1      290.18      269.41      7.01 o 
  -4  10   1       96.25       94.18      5.52 o 
  -3  10   1       28.06       29.50      3.60 o 
  -2  10   1      213.69      230.39      6.50 o 
  -1  10   1      441.17      429.44     10.74 o 
   0  10   1      825.77      842.26     16.03 o 
   1  10   1        7.96        9.75      1.87 o 
   2  10   1      907.19      901.43     14.81 o 
   3  10   1      525.95      517.87      8.99 o 
   4  10   1        5.59        9.45      2.14 o 
   5  10   1      206.40      198.09      5.20 o 
   6  10   1      793.96      779.10     16.13 o 
   7  10   1      144.67      143.79      5.76 o 
   8  10   1       27.26       41.90      4.29 o 
   9  10   1        9.59       12.51      6.01 o 
  10  10   1        2.17        6.42      5.94 o 
  11  10   1       30.26       34.06      7.62 o 
  12  10   1       19.23       19.83      6.85 o 
 -12  11   1        3.21        2.28      6.30 o 
 -11  11   1       10.46       10.05     12.91 o 
 -10  11   1        2.17        5.67      5.10 o 
  -9  11   1        2.18        3.35      3.44 o 
  -8  11   1       44.54       45.98      7.10 o 
  -7  11   1        6.25        2.90      2.82 o 
  -6  11   1      404.44      413.72      9.63 o 
  -5  11   1      641.19      654.71     13.39 o 
  -4  11   1      167.58      160.11     10.53 o 
  -3  11   1       56.07       50.45      4.81 o 
  -2  11   1      576.60      599.50     12.47 o 
  -1  11   1       33.31       40.72      4.19 o 
   0  11   1      209.09      218.92      6.06 o 
   1  11   1      831.87      870.19     16.57 o 
   2  11   1       28.19       28.19      1.82 o 
   3  11   1     1565.74     1539.55     24.12 o 
   4  11   1      761.65      777.93     13.95 o 
   5  11   1       89.93      103.79      9.77 o 
   6  11   1       16.55       25.55      3.37 o 
   7  11   1       38.79       55.30      4.75 o 
   8  11   1       25.48       34.02      4.42 o 
   9  11   1       27.97       22.48      4.46 o 
  10  11   1       27.07       25.81      4.77 o 
  11  11   1       22.87       21.23      5.09 o 
 -11  12   1       18.51        9.80      6.09 o 
 -10  12   1        1.14        3.26      5.32 o 
  -9  12   1        1.73        2.76      4.82 o 
  -8  12   1       44.24       48.72      5.77 o 
  -7  12   1       12.74       19.08      4.68 o 
  -6  12   1       48.99       56.42      4.91 o 
  -5  12   1       95.51       93.13      6.92 o 
  -4  12   1       93.72      103.18     10.39 o 
  -3  12   1       13.79       16.20      3.47 o 
  -2  12   1        0.81       -2.46      2.59 o 
  -1  12   1      118.73      115.95      6.82 o 
   0  12   1      371.65      354.18      8.42 o 
   1  12   1        0.85       -2.08      3.25 o 
   2  12   1      128.75      121.92      3.97 o 
   3  12   1      138.40      136.25      5.01 o 
   4  12   1      213.46      241.48      6.91 o 
   5  12   1        6.20        4.69      2.91 o 
   6  12   1        0.00       -1.49      3.64 o 
   7  12   1       53.40       61.29      7.35 o 
   8  12   1       48.68       43.52      4.84 o 
   9  12   1        0.07       -1.48      4.30 o 
  10  12   1        2.48       -3.48      5.38 o 
  11  12   1        1.31        1.44      9.40 o 
 -10  13   1        1.35       -4.37      5.81 o 
  -9  13   1      132.45      123.63      7.97 o 
  -8  13   1      148.82      128.55      9.91 o 
  -7  13   1        6.61        3.94      6.45 o 
  -6  13   1       14.00       17.16      4.25 o 
  -5  13   1        5.14        6.33      3.61 o 
  -4  13   1      221.61      204.94      8.97 o 
  -3  13   1      207.04      195.64      7.51 o 
  -2  13   1      183.09      174.32      6.90 o 
  -1  13   1      133.82      140.44      8.86 o 
   0  13   1      149.58      163.30      8.07 o 
   1  13   1      728.43      673.43     15.67 o 
   2  13   1      160.49      147.38      8.17 o 
   3  13   1        6.37        8.88      2.98 o 
   4  13   1        2.60        0.26      2.95 o 
   5  13   1        0.16        0.57      5.10 o 
   6  13   1       76.50       83.35      5.80 o 
   7  13   1      294.26      293.56     12.43 o 
   8  13   1      103.65       85.18      8.25 o 
   9  13   1        5.39       11.57      6.45 o 
  10  13   1      122.19      133.82     10.14 o 
  -9  14   1       28.88       20.22      5.97 o 
  -8  14   1        4.83        1.00      4.91 o 
  -7  14   1        8.36        8.09      4.76 o 
  -6  14   1      103.16      112.38      6.52 o 
  -5  14   1        1.37       -0.57      3.73 o 
  -4  14   1      169.60      188.63     10.29 o 
  -3  14   1       64.15       69.79      5.48 o 
  -2  14   1        4.93        5.72      5.27 o 
  -1  14   1      308.05      276.38     11.56 o 
   0  14   1      503.76      471.94     15.00 o 
   1  14   1       22.12       21.90      5.54 o 
   2  14   1      454.01      465.12     15.04 o 
   3  14   1       98.99      103.73      7.58 o 
   4  14   1      135.26      143.44      8.78 o 
   5  14   1       40.37       63.49      7.98 o 
   6  14   1        0.09        0.42      8.40 o 
   7  14   1       58.30       65.24     25.70 o 
   8  14   1       47.38       66.31     15.08 o 
   9  14   1        9.51        9.39     15.24 o 
  -8  15   1        4.82        2.44      8.93 o 
  -7  15   1        0.37        1.48      8.52 o 
  -6  15   1        8.21        6.11      5.84 o 
  -5  15   1       24.02       15.21      5.90 o 
  -4  15   1        0.38       -2.49      5.53 o 
  -3  15   1       88.69       80.69      7.60 o 
  -2  15   1      171.61      125.90     10.07 o 
  -1  15   1       15.30       10.90      5.64 o 
   0  15   1      144.59      130.19      8.47 o 
   1  15   1      108.98       84.16     11.18 o 
   2  15   1       14.21        0.67      5.19 o 
   3  15   1        2.21        0.67      5.41 o 
   4  15   1      120.83      112.69      8.45 o 
   5  15   1        3.41        7.65      8.77 o 
   6  15   1       11.10       21.71      9.51 o 
   7  15   1        0.10       -8.76      8.76 o 
   8  15   1      108.02      133.32     14.69 o 
  -7  16   1       56.04       42.47     10.92 o 
  -6  16   1        2.46       12.69      6.57 o 
  -5  16   1        1.91       -5.33      5.83 o 
  -4  16   1       84.40      107.35      8.72 o 
  -3  16   1      171.41      203.67     11.10 o 
  -2  16   1       11.48        7.79      5.66 o 
  -1  16   1        2.11        0.75      5.63 o 
   0  16   1        0.51        2.75      5.94 o 
   1  16   1       50.86       61.52      7.19 o 
   2  16   1      263.45      271.01     12.11 o 
   3  16   1       67.46       77.68      7.66 o 
   4  16   1        9.07       10.80      6.06 o 
   5  16   1       29.19       31.28     16.63 o 
   6  16   1        1.10       -9.20      9.20 o 
  -5  17   1        4.11        5.80      6.57 o 
  -4  17   1       14.36       25.06      6.88 o 
  -3  17   1        3.63       -2.85      6.22 o 
  -2  17   1       42.22       39.26      7.24 o 
  -1  17   1       29.17       21.57      6.48 o 
   0  17   1        4.95       -0.74      5.94 o 
   1  17   1      123.24      114.62      9.01 o 
   2  17   1       13.23        3.94      6.34 o 
   3  17   1       66.80       84.36      8.25 o 
   4  17   1        7.35       15.50      7.92 o 
   5  17   1       49.99       56.19     12.59 o 
  -1  18   1        9.77        2.31      6.30 o 
   0  18   1        0.08       -0.49      6.63 o 
   1  18   1        0.11        4.44      6.35 o 
 -15   0   2        7.23       -5.26     11.95 o 
 -14   0   2       18.53       23.12      8.24 o 
 -13   0   2       24.45       14.81      8.88 o 
 -12   0   2        3.76        7.08      7.38 o 
 -11   0   2       40.61       38.33      6.61 o 
 -10   0   2      433.37      413.97     15.77 o 
  -9   0   2       94.12       80.63     13.48 o 
  -8   0   2      481.32      459.74     24.57 o 
  -7   0   2     2188.36     2187.67     55.87 o 
  -6   0   2      622.44      640.83     21.84 o 
  -5   0   2    10731.81    11267.04    235.41 o 
  -4   0   2      542.31      651.84     13.43 o 
  -3   0   2     4065.83     4454.85    108.38 o 
  -2   0   2    20301.63    19612.79    325.66 o 
  -1   0   2    50722.07    43948.17    821.61 o 
   0   0   2     1581.88     1672.82     28.77 o 
   1   0   2      869.44      775.01     16.15 o 
   2   0   2       45.38       49.44      2.96 o 
   3   0   2      677.11      713.22     13.88 o 
   4   0   2       25.89       16.86      2.78 o 
   5   0   2     1848.81     1944.17     41.83 o 
   6   0   2        0.78        0.39      2.70 o 
   7   0   2      206.71      206.76      7.47 o 
   8   0   2       77.67       66.13      5.34 o 
   9   0   2       57.26       59.00      5.91 o 
  10   0   2        0.02       -4.03      8.57 o 
  11   0   2        0.05        1.81      4.64 o 
  12   0   2       21.45       23.83      5.76 o 
  13   0   2       57.05       72.20     10.14 o 
  14   0   2       64.69       75.44     11.35 o 
 -15   1   2        0.28       -4.37      4.37 o 
 -14   1   2        2.02        5.28      6.43 o 
 -13   1   2      204.68      201.86      8.48 o 
 -12   1   2      359.00      369.40     10.75 o 
 -11   1   2      545.27      547.92     18.78 o 
 -10   1   2        0.00        0.52      3.45 o 
  -9   1   2      437.06      394.84     10.39 o 
  -8   1   2       40.96       35.61      6.11 o 
  -7   1   2      117.89      140.07      5.77 o 
  -6   1   2       18.60       28.05      3.58 o 
  -5   1   2      368.73      298.52      8.41 o 
  -4   1   2     2365.75     2373.16     32.18 o 
  -3   1   2      221.98      247.37      4.63 o 
  -2   1   2     6545.02     6570.09     80.84 o 
  -1   1   2       51.29       54.16      2.07 o 
   0   1   2     5482.96     5470.68     64.84 o 
   1   1   2      863.22      852.23     11.59 o 
   2   1   2       54.21       44.88      2.75 o 
   3   1   2      317.30      313.88      5.78 o 
   4   1   2     1271.34     1395.87     19.93 o 
   5   1   2       30.17       36.61      2.20 o 
   6   1   2       74.62       87.26      3.11 o 
   7   1   2       72.26       85.39      3.35 o 
   8   1   2        5.09       11.18      3.25 o 
   9   1   2      929.29      933.64     17.46 o 
  10   1   2      769.85      798.12     32.30 o 
  11   1   2      186.99      173.66      6.94 o 
  12   1   2        2.96        7.71      7.61 o 
  13   1   2       48.86       55.72      8.92 o 
  14   1   2        0.03        3.57      5.86 o 
 -14   2   2        8.98        5.57      5.33 o 
 -13   2   2        7.02       -4.64      4.64 o 
 -12   2   2       17.98       39.20      7.51 o 
 -11   2   2       39.51       39.50      4.63 o 
 -10   2   2      123.53      133.06      6.30 o 
  -9   2   2        0.43       -2.94      3.44 o 
  -8   2   2      409.93      427.62     12.02 o 
  -7   2   2      103.82      149.08      6.07 o 
  -6   2   2      190.82      190.65      7.08 o 
  -5   2   2      847.27      748.41     13.43 o 
  -4   2   2      185.43      216.62      5.50 o 
  -3   2   2      331.67      297.72      5.21 o 
  -2   2   2       67.92       63.47      2.06 o 
  -1   2   2     2557.78     2753.04     35.81 o 
   0   2   2     2827.00     2794.57     35.15 o 
   1   2   2      988.25      977.27     12.51 o 
   2   2   2      547.73      559.92      7.89 o 
   3   2   2       93.31      109.53      2.76 o 
   4   2   2      854.32      976.08     16.23 o 
   5   2   2      279.02      343.73      6.71 o 
   6   2   2      163.94      148.50      4.16 o 
   7   2   2       24.69       27.08      3.14 o 
   8   2   2      273.52      296.55      9.26 o 
   9   2   2      259.84      280.34      9.11 o 
  10   2   2        5.34        1.51      4.47 o 
  11   2   2      107.91      101.16      5.44 o 
  12   2   2       48.30       38.98      5.52 o 
  13   2   2       32.25       38.21      7.11 o 
  14   2   2       42.13       49.67     10.55 o 
 -14   3   2       65.63       69.93      6.58 o 
 -13   3   2        0.39       -3.18      5.92 o 
 -12   3   2       18.45       18.04      5.69 o 
 -11   3   2       56.73       53.93      6.32 o 
 -10   3   2       77.12       69.73      5.32 o 
  -9   3   2      960.09      918.24     19.12 o 
  -8   3   2      315.79      324.85      9.13 o 
  -7   3   2      975.92     1016.98     22.59 o 
  -6   3   2     3698.46     3989.30     64.39 o 
  -5   3   2       88.29       65.65      3.11 o 
  -4   3   2     1008.59     1009.40     15.56 o 
  -3   3   2      300.46      260.95      5.09 o 
  -2   3   2      472.00      467.63      6.60 o 
  -1   3   2      984.20      940.84     11.93 o 
   0   3   2     3780.17     3782.36     49.48 o 
   1   3   2       29.06       34.13      1.69 o 
   2   3   2      881.50      911.03     12.24 o 
   3   3   2      391.05      346.56      7.21 o 
   4   3   2     1008.68      998.38     18.10 o 
   5   3   2       26.59       34.99      3.52 o 
   6   3   2      551.25      540.36     13.43 o 
   7   3   2        5.40        5.10      3.85 o 
   8   3   2       70.44       91.08      6.87 o 
   9   3   2        0.72        4.47      4.36 o 
  10   3   2        6.45        8.93      3.14 o 
  11   3   2        2.85        2.99      7.20 o 
  12   3   2      225.70      238.26      9.76 o 
  13   3   2       93.11       82.21      6.74 o 
  14   3   2       32.92       41.32     14.40 o 
 -14   4   2        0.16       -1.92      4.12 o 
 -13   4   2        0.02       -1.98      4.34 o 
 -12   4   2        2.27       -3.75      3.75 o 
 -11   4   2      194.51      187.69      7.60 o 
 -10   4   2      912.25      946.13     19.99 o 
  -9   4   2       19.79       17.16      3.68 o 
  -8   4   2        1.77        2.18      3.55 o 
  -7   4   2      201.44      197.79      6.76 o 
  -6   4   2     1525.09     1540.45     35.89 o 
  -5   4   2      586.10      575.11     10.67 o 
  -4   4   2      151.26      154.21      4.03 o 
  -3   4   2      392.81      447.25      7.14 o 
  -2   4   2       10.10       13.28      1.61 o 
  -1   4   2      840.75      871.66     11.21 o 
   0   4   2       12.65       12.51      4.15 o 
   1   4   2      739.39      788.01     10.34 o 
   2   4   2      166.05      137.83      2.94 o 
   3   4   2      402.56      427.91      7.91 o 
   4   4   2     1115.35     1166.46     23.93 o 
   5   4   2      183.18      162.97      6.37 o 
   6   4   2      176.01      202.44      7.74 o 
   7   4   2        3.49        3.67      3.97 o 
   8   4   2      323.00      302.71      9.99 o 
   9   4   2       72.02       82.70      5.97 o 
  10   4   2      104.21      113.98      6.66 o 
  11   4   2       20.76       15.77      4.49 o 
  12   4   2        1.11       -4.04     10.43 o 
  13   4   2        4.10       10.69     11.80 o 
  14   4   2       89.70       88.80      7.42 o 
 -14   5   2        8.03        5.45      4.18 o 
 -13   5   2        5.11        4.74      4.12 o 
 -12   5   2       40.13       28.42      4.99 o 
 -11   5   2       18.44       12.51      4.13 o 
 -10   5   2        1.13       -0.88      5.73 o 
  -9   5   2       76.91       88.94      5.79 o 
  -8   5   2      263.37      253.57      7.84 o 
  -7   5   2      162.29      161.34      6.30 o 
  -6   5   2      518.97      525.48     15.22 o 
  -5   5   2      118.03      122.01      4.13 o 
  -4   5   2       39.49       39.25      2.45 o 
  -3   5   2      198.59      172.25      4.33 o 
  -2   5   2      454.39      459.23      6.92 o 
  -1   5   2        0.09        0.92      1.42 o 
   0   5   2     1234.95     1206.44     17.50 o 
   1   5   2       69.06       65.70      2.06 o 
   2   5   2       58.13       40.69      3.06 o 
   3   5   2      778.75      831.23     12.66 o 
   4   5   2      780.09      874.42     18.83 o 
   5   5   2      712.73      724.53     16.57 o 
   6   5   2       84.31       96.92      5.25 o 
   7   5   2        3.81        5.26      3.47 o 
   8   5   2       12.45       18.27      4.59 o 
   9   5   2       63.06       74.33      5.56 o 
  10   5   2       52.15       49.64      5.30 o 
  11   5   2       10.49        9.88      4.57 o 
  12   5   2       43.01       54.96      7.25 o 
  13   5   2        6.73       15.46      5.28 o 
  14   5   2        3.17        3.50      6.01 o 
 -14   6   2       33.40       36.50      5.27 o 
 -13   6   2      101.63      112.21      6.88 o 
 -12   6   2        2.76       -3.26      3.75 o 
 -11   6   2       33.66       31.58      4.40 o 
 -10   6   2      410.47      401.96     10.78 o 
  -9   6   2       84.59       79.41      5.47 o 
  -8   6   2      586.78      543.32     13.89 o 
  -7   6   2      322.24      327.83      8.88 o 
  -6   6   2       19.33       24.11      3.25 o 
  -5   6   2      425.68      390.18      7.93 o 
  -4   6   2       75.19       75.24      4.27 o 
  -3   6   2      130.30      130.76      3.86 o 
  -2   6   2       36.84       38.04      2.22 o 
  -1   6   2      464.47      455.33      7.01 o 
   0   6   2      175.34      184.88      3.92 o 
   1   6   2        0.67        1.36      1.30 o 
   2   6   2        4.13        0.18      2.50 o 
   3   6   2       82.86       96.60      3.57 o 
   4   6   2      681.66      711.00     16.12 o 
   5   6   2      182.11      226.33      7.70 o 
   6   6   2      174.05      184.54     13.87 o 
   7   6   2      223.10      204.22      9.55 o 
   8   6   2       68.73       73.30      5.18 o 
   9   6   2        1.23       -1.77      5.19 o 
  10   6   2       27.46       31.17      4.79 o 
  11   6   2      192.58      187.63      8.74 o 
  12   6   2       27.41       28.16      5.22 o 
  13   6   2       80.48       97.86      7.56 o 
 -13   7   2       27.31       23.98      9.03 o 
 -12   7   2       13.30       15.92      4.20 o 
 -11   7   2       67.05       63.10      5.06 o 
 -10   7   2       42.87       45.85      4.55 o 
  -9   7   2      146.54      133.89      6.03 o 
  -8   7   2        3.35       -2.13      4.79 o 
  -7   7   2       44.30       46.46      4.89 o 
  -6   7   2      245.11      251.66      6.47 o 
  -5   7   2       95.72       96.96      3.65 o 
  -4   7   2      100.24       97.33      3.53 o 
  -3   7   2      164.95      156.76      4.35 o 
  -2   7   2      138.82      158.55      5.38 o 
  -1   7   2       90.59       85.93      2.52 o 
   0   7   2      523.11      499.88      7.60 o 
   1   7   2      131.89      142.84      3.24 o 
   2   7   2       30.24       25.35      1.75 o 
   3   7   2      623.20      694.62     11.62 o 
   4   7   2       79.83       75.05      3.53 o 
   5   7   2      216.09      179.88      6.89 o 
   6   7   2       60.80       59.13      4.42 o 
   7   7   2       31.53       41.99      6.40 o 
   8   7   2      100.63       94.77      5.83 o 
   9   7   2       33.19       24.39      6.00 o 
  10   7   2        3.37        6.01      4.19 o 
  11   7   2       23.96        8.06      4.81 o 
  12   7   2        1.88       11.18     13.97 o 
  13   7   2        0.22       -3.73      4.90 o 
 -13   8   2       16.75       18.19      4.81 o 
 -12   8   2       13.69        6.30      4.24 o 
 -11   8   2        1.22        5.55      4.37 o 
 -10   8   2       22.94       23.48      4.09 o 
  -9   8   2       67.33       76.02      6.74 o 
  -8   8   2      230.57      205.37      7.75 o 
  -7   8   2      551.80      575.89     13.05 o 
  -6   8   2      344.07      337.24      7.90 o 
  -5   8   2       51.10       61.27      2.92 o 
  -4   8   2      682.98      655.82     11.75 o 
  -3   8   2      369.41      431.37      9.18 o 
  -2   8   2      359.41      398.66      8.55 o 
  -1   8   2       40.79       60.91      2.73 o 
   0   8   2        4.59       -0.13      1.63 o 
   1   8   2      642.36      685.41     10.47 o 
   2   8   2      348.98      341.91      6.06 o 
   3   8   2       90.62       99.07      3.28 o 
   4   8   2      996.97      964.66     17.37 o 
   5   8   2      361.79      349.61      9.96 o 
   6   8   2        7.91       14.73      3.72 o 
   7   8   2      189.16      197.11     10.11 o 
   8   8   2        8.37       16.91      6.06 o 
   9   8   2       96.13       72.34      5.59 o 
  10   8   2       21.34       14.99      4.67 o 
  11   8   2       66.95       72.27      7.34 o 
  12   8   2        2.16       -2.72      4.73 o 
  13   8   2       10.00       16.25      5.95 o 
 -13   9   2       11.67        2.47      5.52 o 
 -12   9   2       22.83       16.51      4.52 o 
 -11   9   2        4.44        5.19      3.88 o 
 -10   9   2      160.62      155.68      6.85 o 
  -9   9   2       78.04       90.92      5.25 o 
  -8   9   2      182.10      186.24      7.00 o 
  -7   9   2      652.49      624.34     13.94 o 
  -6   9   2      679.89      685.58     12.63 o 
  -5   9   2      201.13      224.66      5.52 o 
  -4   9   2      520.50      524.94     11.02 o 
  -3   9   2      151.48      147.99      6.03 o 
  -2   9   2        6.44        8.77      3.39 o 
  -1   9   2       33.40       46.50      4.58 o 
   0   9   2      485.16      470.17      9.71 o 
   1   9   2      559.14      605.98     10.10 o 
   2   9   2       17.28       20.11      3.12 o 
   3   9   2     2750.52     2772.36     43.55 o 
   4   9   2     1328.05     1294.07     24.38 o 
   5   9   2      169.47      194.19      6.33 o 
   6   9   2       40.45       39.79      5.76 o 
   7   9   2        9.85        7.10      6.02 o 
   8   9   2        9.03        8.46      6.05 o 
   9   9   2       43.92       63.01      5.43 o 
  10   9   2        9.65        2.09      7.52 o 
  11   9   2       21.01       15.64      5.00 o 
  12   9   2       33.03       34.90     14.54 o 
 -12  10   2        2.67       -3.50      8.97 o 
 -11  10   2       22.39       17.84      4.28 o 
 -10  10   2        5.08        7.93      3.76 o 
  -9  10   2       54.61       47.08      4.38 o 
  -8  10   2      303.25      298.16     11.49 o 
  -7  10   2      241.24      268.33      8.10 o 
  -6  10   2       10.81       12.07      2.72 o 
  -5  10   2       38.20       47.06      3.08 o 
  -4  10   2       57.41       62.07      4.57 o 
  -3  10   2       43.67       51.74      4.16 o 
  -2  10   2        7.22        9.54      3.19 o 
  -1  10   2      407.51      385.43     10.16 o 
   0  10   2      103.32       98.85      4.94 o 
   1  10   2      651.77      670.84     13.26 o 
   2  10   2        0.39       -1.76      1.76 o 
   3  10   2       83.28       84.96      3.90 o 
   4  10   2      971.75     1008.54     18.00 o 
   5  10   2     1017.96     1021.58     18.26 o 
   6  10   2        1.10        1.25      2.68 o 
   7  10   2      181.02      165.25      7.37 o 
   8  10   2        8.30        7.39      5.26 o 
   9  10   2       71.47       68.64     11.59 o 
  10  10   2       16.84       15.63      4.84 o 
  11  10   2        6.51        3.97      6.44 o 
  12  10   2        3.14        0.67      6.58 o 
 -11  11   2       30.25       33.58      6.06 o 
 -10  11   2       13.56        7.34      6.73 o 
  -9  11   2      139.01      124.32      7.64 o 
  -8  11   2      320.14      313.50     15.17 o 
  -7  11   2      117.77      114.35      5.52 o 
  -6  11   2       11.56        9.21      2.52 o 
  -5  11   2        7.63        8.62      4.52 o 
  -4  11   2       34.08       28.16      3.99 o 
  -3  11   2      161.16      152.04      6.56 o 
  -2  11   2      110.55      112.56      5.92 o 
  -1  11   2        1.46        4.45      3.96 o 
   0  11   2      468.57      445.11     11.32 o 
   1  11   2      434.51      429.75     15.01 o 
   2  11   2       39.40       38.58      2.46 o 
   3  11   2      153.35      142.84      4.53 o 
   4  11   2       33.98       31.04      3.29 o 
   5  11   2      527.90      506.88     11.89 o 
   6  11   2      776.55      716.91     17.33 o 
   7  11   2      182.65      177.74      7.59 o 
   8  11   2       31.57       20.99      4.25 o 
   9  11   2       65.50       67.53      5.85 o 
  10  11   2       13.24       10.45      8.59 o 
  11  11   2        1.86       -2.28      4.72 o 
 -11  12   2       47.69       54.68      7.76 o 
 -10  12   2       18.75       17.16      6.21 o 
  -9  12   2       87.50       71.52      6.77 o 
  -8  12   2      112.38       98.49      7.83 o 
  -7  12   2       58.69       67.10      6.15 o 
  -6  12   2      179.59      184.92     11.49 o 
  -5  12   2      645.24      611.33     15.09 o 
  -4  12   2      684.55      739.64     17.33 o 
  -3  12   2      117.87      108.10      8.35 o 
  -2  12   2      148.92      151.38      6.64 o 
  -1  12   2      204.76      188.82      7.26 o 
   0  12   2      502.87      495.23     12.46 o 
   1  12   2      362.98      346.59     10.01 o 
   2  12   2     2574.94     2538.00     65.39 o 
   3  12   2      366.26      354.88      8.64 o 
   4  12   2      364.01      384.10     12.88 o 
   5  12   2       28.39       21.40      4.16 o 
   6  12   2        3.52        7.98      3.78 o 
   7  12   2       18.38       36.13      5.93 o 
   8  12   2       72.16       80.09      5.93 o 
   9  12   2        6.42        2.94      4.35 o 
  10  12   2        1.99        4.23      4.71 o 
 -10  13   2        5.35        4.38      5.46 o 
  -9  13   2       45.81       39.24      8.84 o 
  -8  13   2      130.15      101.03      7.34 o 
  -7  13   2        0.00       -2.90      5.41 o 
  -6  13   2       13.73       14.52      4.30 o 
  -5  13   2        0.01       -0.08      3.82 o 
  -4  13   2       59.86       61.55      7.19 o 
  -3  13   2      235.89      230.89      8.39 o 
  -2  13   2      104.55      118.51      9.18 o 
  -1  13   2       29.01       33.12      5.26 o 
   0  13   2      172.84      204.04      7.60 o 
   1  13   2      148.88      137.25      6.84 o 
   2  13   2       41.26       47.88      4.53 o 
   3  13   2       11.15       10.84      5.05 o 
   4  13   2       22.24       30.09      5.64 o 
   5  13   2      335.68      303.86     13.08 o 
   6  13   2      196.25      196.80     13.13 o 
   7  13   2        0.55        5.66      5.04 o 
   8  13   2      104.76      121.56      9.74 o 
   9  13   2       13.98       32.54      6.72 o 
  -9  14   2        7.86       12.69      5.72 o 
  -8  14   2       52.93       67.50     11.53 o 
  -7  14   2       97.87       95.32     11.63 o 
  -6  14   2       10.20       13.21      4.47 o 
  -5  14   2       15.46       13.67      4.28 o 
  -4  14   2       26.79       19.39      4.30 o 
  -3  14   2        3.51       -2.00      4.28 o 
  -2  14   2       49.55       54.44      6.62 o 
  -1  14   2      272.64      250.78      8.68 o 
   0  14   2        3.79        4.05      3.44 o 
   1  14   2      143.08      144.60      8.54 o 
   2  14   2       89.21       81.81      7.04 o 
   3  14   2        1.64        2.99      4.99 o 
   4  14   2       89.48       82.90     10.71 o 
   5  14   2      310.63      254.05     21.93 o 
   6  14   2        7.18        7.06     12.03 o 
   7  14   2       84.68       85.23     12.17 o 
   8  14   2       22.55       33.77     10.87 o 
  -8  15   2       24.63       38.51      9.63 o 
  -7  15   2        0.04        4.18      5.04 o 
  -6  15   2       21.29       29.25      6.56 o 
  -5  15   2       27.60       35.68      6.88 o 
  -4  15   2       40.61       25.96      6.41 o 
  -3  15   2      171.46      186.69     17.57 o 
  -2  15   2       52.73       56.04      6.82 o 
  -1  15   2       11.10       23.99      5.73 o 
   0  15   2      143.58      142.03      8.87 o 
   1  15   2      437.17      419.64     14.45 o 
   2  15   2        7.99       22.94      5.67 o 
   3  15   2      442.26      445.16     15.10 o 
   4  15   2       12.01        3.37      8.59 o 
   5  15   2      224.42      246.74     16.83 o 
   6  15   2      146.78      208.74     16.13 o 
   7  15   2        0.16        0.81      9.69 o 
  -6  16   2        8.33       15.37      6.69 o 
  -5  16   2        6.36        5.84      6.07 o 
  -4  16   2       22.16       20.85      6.56 o 
  -3  16   2        5.37       -0.74      5.62 o 
  -2  16   2        9.47        6.81      5.95 o 
  -1  16   2       32.10       54.50     12.73 o 
   0  16   2       32.85       36.35      6.40 o 
   1  16   2        4.50        1.57      5.54 o 
   2  16   2       26.67       13.39      5.98 o 
   3  16   2        5.22       11.42      7.51 o 
   4  16   2       20.68       26.19     12.65 o 
   5  16   2       11.24       13.17      9.99 o 
   6  16   2        0.03       -0.83      9.92 o 
  -4  17   2        0.01       -3.52      5.92 o 
  -3  17   2        0.88        2.38      6.02 o 
  -2  17   2       51.73       62.52      7.54 o 
  -1  17   2        0.07        6.44      5.93 o 
   0  17   2       26.14       25.80      6.83 o 
   1  17   2       13.30       11.06      8.11 o 
   2  17   2        0.30        5.13      7.42 o 
   3  17   2        2.59        1.99      8.80 o 
 -14   1   3       11.04        9.61      4.88 o 
 -13   1   3        1.88        5.74      4.36 o 
 -12   1   3       81.71       91.68      9.74 o 
 -11   1   3        0.60       -6.02      6.70 o 
 -10   1   3       28.91       31.61      4.30 o 
  -9   1   3       15.04       11.37      3.70 o 
  -8   1   3        8.87       20.06      3.73 o 
  -7   1   3      195.21      173.99      8.23 o 
  -6   1   3      264.76      286.24      7.11 o 
  -5   1   3      108.13      114.12      4.45 o 
  -4   1   3     1863.28     2035.66     31.35 o 
  -3   1   3      144.15      136.06      4.47 o 
  -2   1   3     1107.58     1192.84     19.66 o 
  -1   1   3     1287.25     1284.95     18.66 o 
   0   1   3      545.20      521.70      7.85 o 
   1   1   3      526.55      623.36      9.30 o 
   2   1   3     1953.37     1922.38     26.59 o 
   3   1   3     2160.73     2212.22     30.53 o 
   4   1   3       53.43       59.75      3.54 o 
   5   1   3      625.15      633.52     12.31 o 
   6   1   3      542.60      503.08      9.47 o 
   7   1   3        2.32       -0.38      3.69 o 
   8   1   3      435.22      409.86      9.10 o 
   9   1   3      222.82      228.49      7.53 o 
  10   1   3        0.19        6.82      5.62 o 
  11   1   3        2.95        4.73      7.22 o 
  12   1   3        0.01       -0.98      5.13 o 
  13   1   3       57.32       74.96      8.12 o 
 -14   2   3        0.81       -4.77      6.08 o 
 -13   2   3       14.58       11.38      7.80 o 
 -12   2   3      247.72      262.33      9.35 o 
 -11   2   3      137.73      122.89      6.56 o 
 -10   2   3       74.47       53.07      4.84 o 
  -9   2   3       32.62       33.12      7.98 o 
  -8   2   3      247.29      232.16      7.87 o 
  -7   2   3      163.34      175.34      6.65 o 
  -6   2   3      406.51      448.16     10.48 o 
  -5   2   3      691.98      691.05     12.65 o 
  -4   2   3      102.26      118.75      5.40 o 
  -3   2   3     2776.51     2877.89     45.92 o 
  -2   2   3      587.99      556.97     11.07 o 
  -1   2   3        4.47        6.20      2.39 o 
   0   2   3     1624.84     1779.02     23.00 o 
   1   2   3        4.44        7.99      2.06 o 
   2   2   3     1532.05     1539.48     22.63 o 
   3   2   3        2.35       12.65      2.26 o 
   4   2   3       61.24       51.79      2.86 o 
   5   2   3      237.75      223.32      5.58 o 
   6   2   3      212.60      184.26      5.07 o 
   7   2   3      617.67      637.69     13.74 o 
   8   2   3       66.96       63.42      4.88 o 
   9   2   3       40.84       49.72      5.10 o 
  10   2   3       98.92      103.53      8.01 o 
  11   2   3        3.58        3.89      4.30 o 
  12   2   3       68.45       74.96      7.49 o 
  13   2   3        1.64       -0.74      7.23 o 
 -14   3   3        0.39        0.56      4.66 o 
 -13   3   3        2.05       -4.00      4.00 o 
 -12   3   3       57.29       64.89      9.15 o 
 -11   3   3      140.60      138.92      7.51 o 
 -10   3   3        8.16        7.80      4.91 o 
  -9   3   3      391.88      375.45     10.33 o 
  -8   3   3      133.14      124.04      8.31 o 
  -7   3   3       57.02       59.88      4.24 o 
  -6   3   3       32.19       31.03      3.63 o 
  -5   3   3       76.59       72.77      3.96 o 
  -4   3   3      166.86      167.06      5.11 o 
  -3   3   3       16.87       16.27      2.02 o 
  -2   3   3       34.58       32.94      2.69 o 
  -1   3   3        1.05        3.50      2.17 o 
   0   3   3      903.03      988.57     14.05 o 
   1   3   3      113.16      152.03      3.93 o 
   2   3   3     1274.43     1334.92     21.13 o 
   3   3   3       96.45      107.96      3.81 o 
   4   3   3      531.92      523.60     10.15 o 
   5   3   3       56.61       52.44      4.41 o 
   6   3   3       20.24       22.11      3.83 o 
   7   3   3        3.68        3.65      4.79 o 
   8   3   3      254.20      256.53      9.29 o 
   9   3   3       56.38       62.54      5.51 o 
  10   3   3       38.25       31.23      4.98 o 
  11   3   3        9.60        8.89      4.64 o 
  12   3   3       10.51       11.00      7.38 o 
  13   3   3        4.15       -6.52      6.52 o 
 -14   4   3        0.63       -0.18      5.20 o 
 -13   4   3        4.79        2.58      5.69 o 
 -12   4   3        4.88        6.14      4.31 o 
 -11   4   3       31.03       29.99      8.14 o 
 -10   4   3        6.39       21.55     11.63 o 
  -9   4   3        3.75       15.63      3.95 o 
  -8   4   3      502.57      551.00     12.93 o 
  -7   4   3      731.33      692.28     21.38 o 
  -6   4   3        6.55        8.95      3.49 o 
  -5   4   3      265.15      263.07      8.24 o 
  -4   4   3      180.24      163.23      6.35 o 
  -3   4   3      365.72      338.64      8.03 o 
  -2   4   3     1080.36     1021.34     15.21 o 
  -1   4   3      214.62      243.03      9.33 o 
   0   4   3        4.25        2.58      1.81 o 
   1   4   3     1650.59     1721.85     24.73 o 
   2   4   3       10.12       13.97      2.63 o 
   3   4   3     2309.59     2536.41     40.75 o 
   4   4   3     1502.37     1526.10     30.76 o 
   5   4   3      261.50      335.70      9.77 o 
   6   4   3      257.51      256.43     10.84 o 
   7   4   3      442.58      471.49     12.85 o 
   8   4   3       23.80       19.47      4.31 o 
   9   4   3      321.17      299.68     11.56 o 
  10   4   3        4.78       10.82      8.12 o 
  11   4   3        1.05        1.45      6.33 o 
  12   4   3       14.94       10.15      7.14 o 
  13   4   3       58.40       62.91      7.70 o 
 -13   5   3      178.63      192.14     10.72 o 
 -12   5   3      101.26      120.48      8.38 o 
 -11   5   3       65.23       78.47      5.61 o 
 -10   5   3        4.77        4.24      3.70 o 
  -9   5   3       90.66       86.73      5.25 o 
  -8   5   3        3.48       13.32      3.56 o 
  -7   5   3     1758.55     1725.21     31.90 o 
  -6   5   3      416.97      452.66     10.33 o 
  -5   5   3      200.01      182.05      7.47 o 
  -4   5   3       14.49       11.86      2.21 o 
  -3   5   3       70.77       71.66      2.94 o 
  -2   5   3        5.77       11.43      2.19 o 
  -1   5   3       45.56       55.17      2.30 o 
   0   5   3      474.46      499.18      8.43 o 
   1   5   3       24.15       30.60      2.17 o 
   2   5   3       78.22       87.94      3.01 o 
   3   5   3      513.80      602.28     10.51 o 
   4   5   3      945.55      963.48     20.85 o 
   5   5   3       45.08       39.73      4.16 o 
   6   5   3       67.14       56.10      4.68 o 
   7   5   3      215.62      233.48     11.97 o 
   8   5   3      100.66       96.41      6.20 o 
   9   5   3      175.84      150.81     11.57 o 
  10   5   3       64.31       56.83      8.28 o 
  11   5   3       95.36       84.56      8.50 o 
  12   5   3       17.82       16.74      5.22 o 
  13   5   3       10.23       -1.05      5.56 o 
 -13   6   3        0.05        6.03      4.61 o 
 -12   6   3       25.40       23.63      5.05 o 
 -11   6   3        4.98        5.33      3.93 o 
 -10   6   3      120.34      108.14      6.01 o 
  -9   6   3       35.71       36.90      4.26 o 
  -8   6   3      185.52      199.68      7.20 o 
  -7   6   3       32.04       27.40      4.12 o 
  -6   6   3       46.37       50.18      3.94 o 
  -5   6   3       66.14       84.83      4.27 o 
  -4   6   3      197.00      187.19      5.59 o 
  -3   6   3      560.48      610.46     10.50 o 
  -2   6   3      133.07      157.35      4.13 o 
  -1   6   3       94.62       96.98      3.32 o 
   0   6   3      531.62      542.45      8.82 o 
   1   6   3      256.29      306.51      6.33 o 
   2   6   3       15.51       19.07      1.96 o 
   3   6   3        0.54        0.78      4.82 o 
   4   6   3       21.67       18.07      3.81 o 
   5   6   3      353.38      372.40     13.26 o 
   6   6   3      105.21      104.42      6.01 o 
   7   6   3      193.56      197.86      7.89 o 
   8   6   3        5.12       14.21      4.70 o 
   9   6   3       19.36       19.71      5.48 o 
  10   6   3        0.85       -4.54      4.54 o 
  11   6   3       45.05       29.74      5.44 o 
  12   6   3       29.44       28.02      6.05 o 
  13   6   3        0.16       -2.17      5.80 o 
 -13   7   3        0.37        4.76      6.81 o 
 -12   7   3        3.99        5.47      4.38 o 
 -11   7   3        0.84        6.52      3.97 o 
 -10   7   3       46.79       44.43      5.75 o 
  -9   7   3      227.51      224.00      9.20 o 
  -8   7   3       14.14       17.21      3.61 o 
  -7   7   3      419.52      431.69     10.85 o 
  -6   7   3      316.14      308.80      8.76 o 
  -5   7   3      132.95      170.43      6.52 o 
  -4   7   3      226.25      223.98      5.70 o 
  -3   7   3     1162.32     1233.49     20.54 o 
  -2   7   3       11.55        8.70      1.86 o 
  -1   7   3      128.63      111.65      3.62 o 
   0   7   3      997.66     1063.22     15.79 o 
   1   7   3        2.68        0.58      2.30 o 
   2   7   3      854.73      899.96     16.61 o 
   3   7   3        0.06        1.95      2.16 o 
   4   7   3        7.12        1.33      4.69 o 
   5   7   3      430.12      408.78     11.26 o 
   6   7   3      336.70      340.64     10.39 o 
   7   7   3      243.59      247.23     10.60 o 
   8   7   3      136.43      139.44      7.18 o 
   9   7   3       82.45       65.39      5.79 o 
  10   7   3       84.73       69.73      6.32 o 
  11   7   3        6.38        5.24      5.00 o 
  12   7   3       68.44       75.14      7.15 o 
 -12   8   3       65.37       61.38      5.56 o 
 -11   8   3       81.09       78.88      5.68 o 
 -10   8   3        2.23       -0.56      3.91 o 
  -9   8   3       80.51       79.91      6.60 o 
  -8   8   3      208.37      194.88     10.58 o 
  -7   8   3       73.01       86.53      5.19 o 
  -6   8   3      925.93      895.12     19.00 o 
  -5   8   3      135.73      142.80      4.84 o 
  -4   8   3       40.50       49.28      2.84 o 
  -3   8   3       24.09       22.76      2.66 o 
  -2   8   3       23.64       21.41      1.90 o 
  -1   8   3       66.17       65.28      2.65 o 
   0   8   3      186.97      178.30      4.60 o 
   1   8   3       87.69       85.77      3.85 o 
   2   8   3       23.21       22.49      4.32 o 
   3   8   3       45.91       46.47      4.54 o 
   4   8   3      530.01      495.98     15.13 o 
   5   8   3      373.56      381.40     12.02 o 
   6   8   3      514.64      531.07     13.96 o 
   7   8   3      215.13      228.58     11.85 o 
   8   8   3       10.15        4.51      4.07 o 
   9   8   3        0.03       -0.27      4.11 o 
  10   8   3      107.80       99.68      7.69 o 
  11   8   3       38.92       36.28      8.55 o 
  12   8   3       21.00       19.59      5.62 o 
 -12   9   3        0.28       -4.03      4.03 o 
 -11   9   3        0.06       -7.58      7.58 o 
 -10   9   3        2.47        1.80      4.43 o 
  -9   9   3       15.41       21.24      3.78 o 
  -8   9   3      106.15      117.78     11.00 o 
  -7   9   3       93.34      105.79      5.27 o 
  -6   9   3       36.96       37.69      3.38 o 
  -5   9   3      141.06      142.05      5.27 o 
  -4   9   3       30.28       37.21      3.00 o 
  -3   9   3       49.26       39.42      2.82 o 
  -2   9   3       92.47       95.33      4.44 o 
  -1   9   3        0.26        2.20      1.78 o 
   0   9   3        7.50        8.69      2.12 o 
   1   9   3       36.55       36.06      3.25 o 
   2   9   3       23.23       28.20      5.28 o 
   3   9   3       11.56        5.61      2.42 o 
   4   9   3      273.54      269.94      6.96 o 
   5   9   3      204.66      201.86      7.95 o 
   6   9   3      106.49       84.52     10.66 o 
   7   9   3       27.06       23.35      5.53 o 
   8   9   3       18.20       13.91      8.12 o 
   9   9   3        1.30       -1.85      4.87 o 
  10   9   3       13.37       27.43     10.61 o 
  11   9   3        0.37        3.34      4.92 o 
 -11  10   3        1.17        2.80      5.25 o 
 -10  10   3        8.44       -0.46      5.27 o 
  -9  10   3      174.53      179.57      7.37 o 
  -8  10   3      378.75      375.90     12.29 o 
  -7  10   3       32.53       35.24      5.46 o 
  -6  10   3      235.84      207.51      6.66 o 
  -5  10   3      162.12      157.58      5.51 o 
  -4  10   3       83.13       88.91      4.10 o 
  -3  10   3      161.15      152.75      6.06 o 
  -2  10   3      568.75      571.20     10.50 o 
  -1  10   3        2.93        4.65      1.34 o 
   0  10   3      161.11      169.08      4.57 o 
   1  10   3      484.08      483.64     13.02 o 
   2  10   3      182.15      163.54      6.29 o 
   3  10   3       42.12       50.28      3.40 o 
   4  10   3      637.07      592.07     13.93 o 
   5  10   3      292.43      276.76      9.56 o 
   6  10   3        9.33       13.61      4.03 o 
   7  10   3       17.26       17.38      4.50 o 
   8  10   3        0.50       -1.18      4.11 o 
   9  10   3       61.29       55.25      5.80 o 
  10  10   3        3.35        5.39      4.77 o 
  11  10   3        0.16        6.47      5.21 o 
 -11  11   3        0.00        1.27      8.23 o 
 -10  11   3        0.03        6.36      5.41 o 
  -9  11   3        3.98        7.23      4.98 o 
  -8  11   3        0.01       -1.07      4.71 o 
  -7  11   3      440.66      425.69     13.59 o 
  -6  11   3      296.35      301.77      9.97 o 
  -5  11   3        0.01        7.38      3.82 o 
  -4  11   3      229.83      221.73      9.77 o 
  -3  11   3       68.72       92.01      5.42 o 
  -2  11   3      268.21      257.05      8.98 o 
  -1  11   3       60.76       66.85      4.70 o 
   0  11   3       86.66       86.53      5.41 o 
   1  11   3       22.87       29.69      3.18 o 
   2  11   3      878.89      921.97     19.33 o 
   3  11   3      533.96      533.38     12.22 o 
   4  11   3      135.92      121.60      5.32 o 
   5  11   3      242.57      245.94      9.19 o 
   6  11   3      110.58      112.98      8.47 o 
   7  11   3       67.51       75.65      6.96 o 
   8  11   3       26.22       23.98      4.87 o 
   9  11   3       15.08       15.11      4.90 o 
  10  11   3        7.69       11.62      5.22 o 
 -10  12   3       26.46       20.82      9.01 o 
  -9  12   3       15.18       14.73      5.46 o 
  -8  12   3       13.45        4.37      5.65 o 
  -7  12   3       24.55       29.95      6.42 o 
  -6  12   3       12.14        5.55      4.13 o 
  -5  12   3       90.18       93.26      8.90 o 
  -4  12   3       12.46       14.54      4.04 o 
  -3  12   3       27.65       26.75      4.15 o 
  -2  12   3      251.96      235.39      8.23 o 
  -1  12   3      113.48      114.49      5.87 o 
   0  12   3       41.43       44.38      4.49 o 
   1  12   3      119.94      123.85      6.01 o 
   2  12   3      152.61      152.03      5.52 o 
   3  12   3        7.16        8.28      4.82 o 
   4  12   3        1.06       -1.08      3.64 o 
   5  12   3       59.59       69.43      5.42 o 
   6  12   3       81.90       81.67     10.18 o 
   7  12   3       19.77       30.14      7.96 o 
   8  12   3        0.37        3.41      4.45 o 
   9  12   3        6.31       -0.60      6.15 o 
  -9  13   3       91.47       95.14     17.43 o 
  -8  13   3        1.14       -5.71      5.71 o 
  -7  13   3       16.00       12.76      5.10 o 
  -6  13   3        9.24        5.03      4.24 o 
  -5  13   3      274.92      256.05      9.39 o 
  -4  13   3      402.52      361.78     11.01 o 
  -3  13   3       65.12       60.38      5.23 o 
  -2  13   3      128.52      116.58      6.27 o 
  -1  13   3      187.02      193.25      7.84 o 
   0  13   3       59.80       57.75      4.91 o 
   1  13   3       60.07       43.29      4.50 o 
   2  13   3       10.95        9.56      3.88 o 
   3  13   3       80.00       74.36      6.10 o 
   4  13   3       41.85       32.51      6.17 o 
   5  13   3      355.23      367.60     15.96 o 
   6  13   3      236.70      229.86     11.91 o 
   7  13   3       10.60       -5.89      5.89 o 
   8  13   3      102.74      114.55     13.43 o 
  -8  14   3       36.33       45.86      6.51 o 
  -7  14   3       66.46       68.07      6.07 o 
  -6  14   3       30.97       32.25      5.57 o 
  -5  14   3      209.02      221.49      9.02 o 
  -4  14   3       50.84       57.02      5.29 o 
  -3  14   3      237.40      265.14      9.93 o 
  -2  14   3      238.12      260.22      9.72 o 
  -1  14   3       20.18       10.80      5.76 o 
   0  14   3       24.54       30.42      4.38 o 
   1  14   3      105.82      105.12      8.49 o 
   2  14   3       89.23       91.17      5.82 o 
   3  14   3       62.60       65.59     10.51 o 
   4  14   3       92.03      100.84     14.44 o 
   5  14   3       18.01       17.06      9.60 o 
   6  14   3      120.33      119.21     13.32 o 
   7  14   3       45.12       46.78     11.19 o 
  -7  15   3        6.60        8.53      4.77 o 
  -6  15   3       11.00        6.17      4.68 o 
  -5  15   3       46.55       47.10      5.45 o 
  -4  15   3       40.27       30.86      5.04 o 
  -3  15   3        3.84        0.59      5.48 o 
  -2  15   3       10.60       19.43      5.88 o 
  -1  15   3      117.63      108.44      8.02 o 
   0  15   3       54.19       69.98      7.15 o 
   1  15   3        0.09        1.88      6.76 o 
   2  15   3        4.95        4.31      7.80 o 
   3  15   3       71.15       64.57     11.17 o 
   4  15   3        1.69       -5.04      9.04 o 
   5  15   3       17.38       11.19     10.07 o 
   6  15   3       59.18       63.30     22.10 o 
  -5  16   3      175.98      180.01     10.60 o 
  -4  16   3        1.90        5.46      6.19 o 
  -3  16   3       12.88       13.42      6.09 o 
  -2  16   3       17.88        4.83      5.74 o 
  -1  16   3       48.90       47.50      7.44 o 
   0  16   3       34.13       34.00      6.35 o 
   1  16   3       77.93       85.08      7.74 o 
   2  16   3       66.61       56.16     11.60 o 
   3  16   3        1.94       -2.46      8.77 o 
   4  16   3       31.88       40.35     11.62 o 
  -1  17   3       18.79       17.28      6.87 o 
   0  17   3       23.44       15.45      6.37 o 
 -13   0   4       42.98       46.62      8.37 o 
 -12   0   4        0.38       -2.39      9.37 o 
 -11   0   4        1.11       -2.06      6.01 o 
 -10   0   4        2.51        6.88      5.64 o 
  -9   0   4      168.99      153.67      9.84 o 
  -8   0   4       35.69       18.30      8.27 o 
  -7   0   4      828.77      853.15     27.11 o 
  -6   0   4      244.46      274.85     10.04 o 
  -5   0   4      196.71      192.81      7.59 o 
  -4   0   4      733.00      787.48     19.20 o 
  -3   0   4     4794.54     4792.48    101.49 o 
  -2   0   4     8556.50     8301.72    197.59 o 
  -1   0   4      273.93      241.20      7.60 o 
   0   0   4      394.42      259.58      8.75 o 
   1   0   4       88.55       83.25      5.71 o 
   2   0   4     1573.90     1729.77     38.77 o 
   3   0   4      486.99      450.00     11.96 o 
   4   0   4     3533.06     3595.37     75.76 o 
   5   0   4      201.44      202.22      7.93 o 
   6   0   4     1414.42     1385.03     31.49 o 
   7   0   4      321.99      281.41      9.56 o 
   8   0   4      218.92      238.68     11.39 o 
   9   0   4      194.83      211.98     10.75 o 
  10   0   4       18.76       17.03      8.28 o 
  11   0   4       99.75       78.27     10.75 o 
  12   0   4       52.22       51.64     24.12 o 
  13   0   4       37.10       25.30     10.31 o 
 -13   1   4      206.08      200.42      9.70 o 
 -12   1   4       30.09       33.49      6.56 o 
 -11   1   4        7.38        7.89      4.18 o 
 -10   1   4       43.34       42.05      5.45 o 
  -9   1   4        2.30        3.01      4.95 o 
  -8   1   4        1.39        1.43      4.02 o 
  -7   1   4       87.36      110.23      4.89 o 
  -6   1   4        1.44        2.97      2.74 o 
  -5   1   4       56.62       57.24      4.24 o 
  -4   1   4        9.42       10.10      2.41 o 
  -3   1   4      864.19      906.54     17.45 o 
  -2   1   4       23.18       30.81      2.97 o 
  -1   1   4      462.52      439.66     11.55 o 
   0   1   4       25.72       25.72      3.12 o 
   1   1   4       55.99       55.63      3.49 o 
   2   1   4       18.63        8.13      3.33 o 
   3   1   4       43.40       47.50      3.36 o 
   4   1   4      199.69      191.21      5.88 o 
   5   1   4      129.88      139.63      5.10 o 
   6   1   4        8.70       12.21      4.95 o 
   7   1   4      252.26      251.29      6.97 o 
   8   1   4      866.55      887.86     20.25 o 
   9   1   4      293.25      293.12     10.20 o 
  10   1   4       17.65       14.60      9.13 o 
  11   1   4        1.22       -4.18      4.88 o 
  12   1   4       13.47        8.66      6.56 o 
  13   1   4        0.26       -5.65      6.12 o 
 -13   2   4       42.91       63.24      7.86 o 
 -12   2   4       64.66       69.74      5.82 o 
 -11   2   4        6.63        2.39      3.92 o 
 -10   2   4       26.14       19.91      4.99 o 
  -9   2   4       21.74       20.62      5.62 o 
  -8   2   4        7.97       14.19      3.95 o 
  -7   2   4       11.01       11.30      3.62 o 
  -6   2   4       78.20       75.14      3.90 o 
  -5   2   4        5.09        5.03      1.91 o 
  -4   2   4      160.32      157.01      5.90 o 
  -3   2   4      121.19      122.55      4.61 o 
  -2   2   4     1348.02     1375.08     24.82 o 
  -1   2   4      769.20      785.89     15.34 o 
   0   2   4      151.41      160.23      5.60 o 
   1   2   4      253.77      277.16      6.76 o 
   2   2   4        0.46       -1.57      3.51 o 
   3   2   4      674.07      702.64     12.63 o 
   4   2   4      474.74      487.47     10.11 o 
   5   2   4       42.49       44.18      4.29 o 
   6   2   4      145.55      155.91      5.17 o 
   7   2   4      353.17      355.93      9.42 o 
   8   2   4        6.92        6.94      4.32 o 
   9   2   4       78.61       71.46      8.13 o 
  10   2   4       24.68       29.24      5.98 o 
  11   2   4        0.38        1.05      5.30 o 
  12   2   4        8.93        4.32      5.86 o 
 -13   3   4        0.59        7.15      4.80 o 
 -12   3   4       29.16       28.27      4.94 o 
 -11   3   4       14.29       18.48      4.64 o 
 -10   3   4       94.88       91.12      8.84 o 
  -9   3   4        2.79        6.00      4.25 o 
  -8   3   4      477.01      465.33     11.84 o 
  -7   3   4      334.65      339.01     12.52 o 
  -6   3   4       18.64       17.02      3.75 o 
  -5   3   4      130.12      141.74      5.80 o 
  -4   3   4      217.51      206.83      6.79 o 
  -3   3   4        5.87        7.05      3.00 o 
  -2   3   4      294.52      302.68      7.53 o 
  -1   3   4     1162.27     1210.31     22.28 o 
   0   3   4        6.16        4.96      3.09 o 
   1   3   4       52.80       43.05      2.72 o 
   2   3   4      199.23      159.97      5.05 o 
   3   3   4     1500.27     1556.78     24.72 o 
   4   3   4       41.15       31.51      3.33 o 
   5   3   4     1156.79     1170.88     20.41 o 
   6   3   4       28.77       29.90      3.25 o 
   7   3   4      557.59      558.34     14.69 o 
   8   3   4      181.94      172.26      7.93 o 
   9   3   4      131.76      133.50      7.43 o 
  10   3   4      224.15      236.25      9.71 o 
  11   3   4       79.19       81.29      6.75 o 
  12   3   4       12.84       18.06      6.05 o 
 -13   4   4       45.83       38.25      5.75 o 
 -12   4   4      190.44      189.51     13.16 o 
 -11   4   4       69.85       75.61      6.98 o 
 -10   4   4        7.06       11.91      4.20 o 
  -9   4   4        5.73        0.78      4.71 o 
  -8   4   4       71.44       64.66      4.90 o 
  -7   4   4      126.32      135.07      6.17 o 
  -6   4   4       16.89       16.30      3.69 o 
  -5   4   4      209.07      203.65      6.25 o 
  -4   4   4       28.31       38.33      3.63 o 
  -3   4   4        0.91        2.66      2.94 o 
  -2   4   4       40.54       39.40      3.25 o 
  -1   4   4       94.23       78.55      4.03 o 
   0   4   4       54.51       63.99      3.05 o 
   1   4   4        1.46        1.96      2.47 o 
   2   4   4       64.26       69.14      3.27 o 
   3   4   4      348.22      323.51      8.24 o 
   4   4   4       38.82       43.81      2.90 o 
   5   4   4      156.02      148.02      9.74 o 
   6   4   4       12.38       16.65      3.97 o 
   7   4   4      266.58      260.68      9.41 o 
   8   4   4        6.52        0.28      4.12 o 
   9   4   4      140.15      128.06      7.30 o 
  10   4   4       16.79       20.14      5.04 o 
  11   4   4       31.94       46.00      6.16 o 
  12   4   4       20.82       23.91      6.60 o 
 -13   5   4       40.86       43.15      5.90 o 
 -12   5   4        0.26        2.04      9.53 o 
 -11   5   4       28.17       39.91      4.98 o 
 -10   5   4       24.47       32.71      6.96 o 
  -9   5   4        0.16       -2.58      3.56 o 
  -8   5   4        4.64        2.10      5.20 o 
  -7   5   4      305.67      295.72      8.30 o 
  -6   5   4       81.06       69.01      5.07 o 
  -5   5   4      254.02      263.35      7.44 o 
  -4   5   4       89.84       73.23      3.31 o 
  -3   5   4       21.97       30.05      3.43 o 
  -2   5   4       63.82       68.88      5.38 o 
  -1   5   4       67.24       60.04      4.07 o 
   0   5   4       19.87       19.82      3.38 o 
   1   5   4       35.61       27.69      2.71 o 
   2   5   4      248.53      291.47      6.59 o 
   3   5   4        5.42        8.47      3.82 o 
   4   5   4       75.77       74.89      3.30 o 
   5   5   4       99.93      100.30      7.65 o 
   6   5   4       28.94       35.97      4.76 o 
   7   5   4       97.32      102.92      6.31 o 
   8   5   4      135.48      132.21      7.26 o 
   9   5   4        0.21        2.56      4.66 o 
  10   5   4       22.18       20.52      5.32 o 
  11   5   4        1.02       -1.45      4.70 o 
  12   5   4        2.94       -4.84     11.22 o 
 -12   6   4       52.19       54.24     10.27 o 
 -11   6   4       20.03       19.47      6.84 o 
 -10   6   4       43.48       47.13      7.30 o 
  -9   6   4       77.31       67.45      5.15 o 
  -8   6   4       11.61        7.24      3.59 o 
  -7   6   4        6.43        7.64      4.12 o 
  -6   6   4      547.57      525.29     11.69 o 
  -5   6   4      298.93      309.39      7.66 o 
  -4   6   4      385.15      388.75     12.00 o 
  -3   6   4      263.86      278.99      6.59 o 
  -2   6   4      119.42      117.66      6.74 o 
  -1   6   4       15.82       18.31      2.62 o 
   0   6   4       21.57       14.26      3.54 o 
   1   6   4        3.08        3.44      2.32 o 
   2   6   4       12.17        7.33      2.37 o 
   3   6   4       48.71       60.06      4.02 o 
   4   6   4       53.60       49.75      4.68 o 
   5   6   4       13.42        7.62      3.72 o 
   6   6   4      281.67      258.50      9.30 o 
   7   6   4      236.08      226.75      9.13 o 
   8   6   4      124.60      117.40      6.99 o 
   9   6   4      244.36      274.62     15.09 o 
  10   6   4        4.39        2.85      8.53 o 
  11   6   4       17.61       28.44      9.50 o 
  12   6   4       24.97       26.70     12.79 o 
 -12   7   4        7.60       10.41      4.83 o 
 -11   7   4        1.87        1.06      4.23 o 
 -10   7   4        0.51        1.05      5.50 o 
  -9   7   4        0.01       -2.60      3.63 o 
  -8   7   4        8.71        6.45      5.13 o 
  -7   7   4       53.20       61.10      4.52 o 
  -6   7   4      242.85      242.25      8.01 o 
  -5   7   4       69.65       74.75      6.52 o 
  -4   7   4      191.21      188.45      5.98 o 
  -3   7   4        7.86        5.64      2.33 o 
  -2   7   4       34.49       33.75      2.66 o 
  -1   7   4      216.28      229.91      6.26 o 
   0   7   4       30.65       32.00      2.97 o 
   1   7   4      110.80      117.88      6.29 o 
   2   7   4      187.81      176.61      5.66 o 
   3   7   4        0.52       -0.22      2.19 o 
   4   7   4       79.17       67.38      6.88 o 
   5   7   4       25.86       20.09      4.39 o 
   6   7   4       14.74        8.83      5.68 o 
   7   7   4      117.13      129.15      7.01 o 
   8   7   4      189.25      165.50     10.04 o 
   9   7   4        2.50       11.96      5.17 o 
  10   7   4        0.06       -2.57      4.70 o 
  11   7   4        2.84        6.57      5.39 o 
 -12   8   4        0.88        8.26     14.50 o 
 -11   8   4       10.95        6.69      7.03 o 
 -10   8   4        0.68       -2.27      6.24 o 
  -9   8   4      192.79      197.12     10.47 o 
  -8   8   4      255.38      251.24     12.12 o 
  -7   8   4      124.36      116.93      7.08 o 
  -6   8   4       91.72       83.03      5.43 o 
  -5   8   4      336.72      326.45      9.85 o 
  -4   8   4       53.24       66.33      3.59 o 
  -3   8   4       10.52       14.24      3.97 o 
  -2   8   4        7.66        6.88      2.39 o 
  -1   8   4      246.38      250.88      6.90 o 
   0   8   4      244.21      247.58      7.19 o 
   1   8   4       11.71       10.07      2.89 o 
   2   8   4      177.43      171.76      7.61 o 
   3   8   4      136.01      147.09      5.12 o 
   4   8   4       85.15       99.81      6.61 o 
   5   8   4        3.22        7.27      5.02 o 
   6   8   4      141.98      152.23      7.52 o 
   7   8   4        3.73        2.63      4.15 o 
   8   8   4       62.56       54.38      5.69 o 
   9   8   4       31.77       33.29      5.67 o 
  10   8   4       12.02        8.67      5.13 o 
  11   8   4        4.38       13.96      8.75 o 
 -11   9   4       52.85       59.35     12.06 o 
 -10   9   4        0.05        1.13      7.09 o 
  -9   9   4      178.83      179.12      8.14 o 
  -8   9   4       97.54      107.15      6.27 o 
  -7   9   4      452.03      453.42     12.61 o 
  -6   9   4      194.54      201.30      7.67 o 
  -5   9   4      661.79      654.28     14.88 o 
  -4   9   4      385.99      397.17     10.19 o 
  -3   9   4       43.43       42.81      4.11 o 
  -2   9   4      396.39      393.17      8.16 o 
  -1   9   4      153.55      142.80      5.18 o 
   0   9   4       18.93       19.19      3.04 o 
   1   9   4      168.27      151.78      5.78 o 
   2   9   4      572.32      582.55     13.04 o 
   3   9   4      127.36      117.37      6.88 o 
   4   9   4       16.03       15.12      5.40 o 
   5   9   4       10.05        9.10      4.33 o 
   6   9   4       76.43       72.28      5.89 o 
   7   9   4        0.76       11.59      4.72 o 
   8   9   4       96.60      105.58      6.97 o 
   9   9   4       12.76        4.29      6.00 o 
  10   9   4      101.96       90.23      7.13 o 
 -11  10   4        1.36        3.75      8.43 o 
 -10  10   4       14.24        8.04      6.11 o 
  -9  10   4       19.09       16.85      6.08 o 
  -8  10   4       80.58       98.68      8.92 o 
  -7  10   4      192.26      202.20      8.73 o 
  -6  10   4        7.34        6.03      3.08 o 
  -5  10   4        9.29       13.98      3.05 o 
  -4  10   4        1.62        1.19      2.69 o 
  -3  10   4       19.45       19.55      2.84 o 
  -2  10   4       25.06       29.69      3.03 o 
  -1  10   4      268.41      273.78      7.34 o 
   0  10   4      362.35      350.42      9.36 o 
   1  10   4       55.01       62.53      4.09 o 
   2  10   4      460.02      457.98     11.04 o 
   3  10   4      364.26      387.05     10.98 o 
   4  10   4      237.27      226.72     11.15 o 
   5  10   4       28.60       24.08      4.65 o 
   6  10   4      103.29       91.04      6.50 o 
   7  10   4       10.42        3.39      4.56 o 
   8  10   4       39.94       35.31      5.41 o 
   9  10   4        4.62        7.67      5.10 o 
  10  10   4        3.23        9.73      5.34 o 
 -10  11   4       84.89       68.83      7.95 o 
  -9  11   4      181.92      163.64     12.24 o 
  -8  11   4       25.86       29.17      7.84 o 
  -7  11   4        0.98        1.28      5.31 o 
  -6  11   4       12.13       10.29      4.26 o 
  -5  11   4       67.27       73.41      7.48 o 
  -4  11   4      182.24      176.18      7.52 o 
  -3  11   4        4.28        6.34      3.79 o 
  -2  11   4      302.56      292.14      9.49 o 
  -1  11   4      162.48      164.50      5.61 o 
   0  11   4       16.21       17.96      2.83 o 
   1  11   4       49.22       50.93      3.90 o 
   2  11   4        0.02        0.77      3.13 o 
   3  11   4       53.88       43.96      4.85 o 
   4  11   4      359.02      369.69     11.55 o 
   5  11   4      499.41      500.42     14.65 o 
   6  11   4       36.19       36.16      5.56 o 
   7  11   4       19.57       19.95      4.94 o 
   8  11   4       33.45       33.96     10.70 o 
   9  11   4       23.31       16.34      5.42 o 
  -9  12   4        8.80        8.88      6.29 o 
  -8  12   4       14.68       12.09      7.64 o 
  -7  12   4       51.11       52.69      7.50 o 
  -6  12   4      520.31      499.43     15.32 o 
  -5  12   4      404.84      412.64     12.09 o 
  -4  12   4      172.78      176.12      7.69 o 
  -3  12   4      661.60      688.74     16.56 o 
  -2  12   4       46.77       43.86      4.73 o 
  -1  12   4      219.53      203.96      8.00 o 
   0  12   4      311.35      333.22     12.26 o 
   1  12   4      186.64      185.40      8.12 o 
   2  12   4       12.55        7.85      7.46 o 
   3  12   4       19.29       14.63      5.74 o 
   4  12   4        0.92       12.29      5.84 o 
   5  12   4        4.26        6.41      6.56 o 
   6  12   4       20.64       20.87      5.12 o 
   7  12   4       19.17       13.94      5.40 o 
   8  12   4        2.81       -4.16      4.64 o 
  -8  13   4        1.86        6.21      6.12 o 
  -7  13   4       26.79       28.12      6.13 o 
  -6  13   4       26.23       25.90      5.83 o 
  -5  13   4       26.61       35.45      6.29 o 
  -4  13   4        8.44        4.08      4.56 o 
  -3  13   4       74.61       85.73      7.26 o 
  -2  13   4       66.75       81.93      5.67 o 
  -1  13   4       61.58       63.43      5.09 o 
   0  13   4      310.79      344.83     10.54 o 
   1  13   4       27.67       24.09      7.19 o 
   2  13   4       29.15       12.88      8.45 o 
   3  13   4        5.11        1.45      5.35 o 
   4  13   4       80.33       78.48      7.96 o 
   5  13   4       89.85       67.69     12.91 o 
   6  13   4        3.03        5.61      7.71 o 
   7  13   4       33.36       36.85     11.22 o 
  -7  14   4        0.69        6.39      6.99 o 
  -6  14   4        2.18        7.34      6.15 o 
  -5  14   4        4.29        4.59      5.04 o 
  -4  14   4       33.46       53.04      7.84 o 
  -3  14   4      133.11      120.74      9.11 o 
  -2  14   4       21.89       21.42      4.54 o 
  -1  14   4       96.24       93.79      6.19 o 
   0  14   4      101.22       91.23      6.05 o 
   1  14   4        4.59        2.89      5.74 o 
   2  14   4       16.74       15.53     13.32 o 
   3  14   4       47.69       49.45      7.08 o 
   4  14   4       81.56       70.63      9.47 o 
   5  14   4        1.97       -9.13      9.13 o 
   6  14   4       53.51       69.45     12.95 o 
  -5  15   4      117.30      120.81      8.34 o 
  -4  15   4      353.64      331.96     12.72 o 
  -3  15   4        5.06        0.48      4.94 o 
  -2  15   4      181.83      182.21      9.45 o 
  -1  15   4      100.30      113.81     13.52 o 
   0  15   4        1.84        8.26      6.56 o 
   1  15   4       35.27       32.02     10.69 o 
   2  15   4       26.05       15.15      9.63 o 
   3  15   4        1.83       -9.60      9.60 o 
   4  15   4       73.82       91.01     15.82 o 
  -1  16   4        6.53        5.38      6.97 o 
   0  16   4        4.44        1.67      9.73 o 
 -12   1   5        6.41       11.91      5.07 o 
 -11   1   5       15.60       20.94      6.42 o 
 -10   1   5       12.43       13.64      4.55 o 
  -9   1   5        7.79       -0.30      4.33 o 
  -8   1   5       28.50       30.11      4.50 o 
  -7   1   5       54.37       52.40      4.76 o 
  -6   1   5       75.66       74.21      4.89 o 
  -5   1   5      202.21      197.14      6.54 o 
  -4   1   5       97.54       97.39      6.84 o 
  -3   1   5      498.11      486.43     11.06 o 
  -2   1   5     1121.74     1096.55     22.41 o 
  -1   1   5      105.42      102.99      4.66 o 
   0   1   5      319.62      287.09      7.04 o 
   1   1   5      905.24      924.80     16.06 o 
   2   1   5        0.79        4.74      3.18 o 
   3   1   5      161.63      157.86      8.06 o 
   4   1   5      217.19      214.75      7.16 o 
   5   1   5      181.19      200.93      8.72 o 
   6   1   5       45.19       44.34      4.35 o 
   7   1   5      373.61      372.43     10.10 o 
   8   1   5      161.84      158.03      7.94 o 
   9   1   5       31.15       26.58      7.44 o 
  10   1   5       40.72       48.30      7.84 o 
  11   1   5        0.08       -3.38      5.57 o 
 -12   2   5       59.03       54.79      6.43 o 
 -11   2   5        8.52        3.57      5.64 o 
 -10   2   5        5.92        0.47      5.67 o 
  -9   2   5        0.20       -3.81      3.81 o 
  -8   2   5        6.44       10.81      4.61 o 
  -7   2   5      185.70      189.21      7.36 o 
  -6   2   5       66.90       53.93      4.33 o 
  -5   2   5        0.02        2.01      3.12 o 
  -4   2   5      424.57      430.91     10.50 o 
  -3   2   5      985.92      996.55     19.01 o 
  -2   2   5       53.82       63.64      3.87 o 
  -1   2   5       16.61       22.01      3.32 o 
   0   2   5      308.49      312.26      8.60 o 
   1   2   5        6.48        9.90      2.90 o 
   2   2   5      135.36      117.64      5.10 o 
   3   2   5        0.76       -0.34      3.23 o 
   4   2   5       28.25       29.95      3.60 o 
   5   2   5      364.38      329.40      9.28 o 
   6   2   5      241.22      257.47      8.30 o 
   7   2   5        0.03       -5.79      5.79 o 
   8   2   5        4.28        3.48      4.45 o 
   9   2   5       71.47       77.74     10.27 o 
  10   2   5        7.43       28.66     16.19 o 
  11   2   5       92.48       93.84     10.68 o 
 -12   3   5        9.66       20.00      6.48 o 
 -11   3   5        0.50       -2.06      6.11 o 
 -10   3   5       43.13       39.24      7.39 o 
  -9   3   5       92.15       89.03      8.11 o 
  -8   3   5        5.47       -0.61      4.18 o 
  -7   3   5        6.20        9.57      5.18 o 
  -6   3   5       14.92       17.28      8.20 o 
  -5   3   5      243.34      229.16     10.76 o 
  -4   3   5      173.30      180.72      7.00 o 
  -3   3   5      248.05      241.06      7.10 o 
  -2   3   5      134.55      147.12      6.07 o 
  -1   3   5      124.42      118.90      5.38 o 
   0   3   5       32.82       45.05      3.89 o 
   1   3   5       16.69       17.12      2.91 o 
   2   3   5       31.19       36.20      3.90 o 
   3   3   5       80.03       76.53      4.45 o 
   4   3   5      277.94      238.31      6.81 o 
   5   3   5        0.46        1.06      3.39 o 
   6   3   5      252.94      260.09      9.55 o 
   7   3   5       27.77       33.70      5.81 o 
   8   3   5       23.70       28.92      5.15 o 
   9   3   5       10.06        9.82      4.95 o 
  10   3   5       20.49       13.29      5.93 o 
  11   3   5        3.89       -0.47      5.83 o 
 -12   4   5       20.90       18.72      5.44 o 
 -11   4   5        1.22       -0.67      4.53 o 
 -10   4   5       52.64       61.14      5.97 o 
  -9   4   5      115.56      130.50      7.23 o 
  -8   4   5      107.29       99.15      6.36 o 
  -7   4   5        0.06       -0.71      3.68 o 
  -6   4   5      179.55      162.94     11.48 o 
  -5   4   5       87.28       64.74      5.07 o 
  -4   4   5      590.52      607.98     14.10 o 
  -3   4   5      637.46      583.46     15.16 o 
  -2   4   5       55.02       53.66      4.29 o 
  -1   4   5      417.96      422.68     10.93 o 
   0   4   5      130.56      147.88      6.29 o 
   1   4   5      226.50      241.62      8.80 o 
   2   4   5      937.66      982.66     17.82 o 
   3   4   5      181.42      189.30      5.58 o 
   4   4   5       10.12        9.06      3.25 o 
   5   4   5        3.91        4.31      3.22 o 
   6   4   5      213.48      226.30      9.04 o 
   7   4   5        6.04        3.22      4.33 o 
   8   4   5      281.61      282.72     10.51 o 
   9   4   5       89.30      104.07     12.61 o 
  10   4   5       24.30       10.35      6.12 o 
  11   4   5       35.13       40.49      9.67 o 
 -12   5   5       81.48       94.71      7.32 o 
 -11   5   5       29.19       38.77      5.50 o 
 -10   5   5       25.04       17.70      5.87 o 
  -9   5   5       47.32       50.05      5.48 o 
  -8   5   5      250.58      240.40      9.29 o 
  -7   5   5       89.92       83.69      5.74 o 
  -6   5   5        0.36        8.99      3.86 o 
  -5   5   5        6.42        2.81      4.02 o 
  -4   5   5      253.28      260.68      8.78 o 
  -3   5   5       21.08       27.14      3.69 o 
  -2   5   5      228.61      233.28     10.40 o 
  -1   5   5        0.30       -1.54      3.20 o 
   0   5   5       37.26       36.03      4.05 o 
   1   5   5      189.89      202.13      6.00 o 
   2   5   5      165.70      182.73      5.91 o 
   3   5   5       13.67       14.35      3.67 o 
   4   5   5       37.76       34.72      4.21 o 
   5   5   5        3.66        5.16      4.32 o 
   6   5   5      164.69      150.19      7.71 o 
   7   5   5       74.76       76.44      6.23 o 
   8   5   5       85.52       94.42      6.87 o 
   9   5   5        5.29        0.36      4.82 o 
  10   5   5       79.53       79.97      7.01 o 
  11   5   5        5.39        0.83      6.12 o 
 -11   6   5        4.97       -0.33      4.61 o 
 -10   6   5        1.45       12.80     14.00 o 
  -9   6   5        0.88       -2.73      4.99 o 
  -8   6   5        1.21        1.70      5.69 o 
  -7   6   5       79.95       84.67      5.79 o 
  -6   6   5      204.93      208.14      8.26 o 
  -5   6   5        5.54        7.78      5.46 o 
  -4   6   5        1.95        0.51      3.42 o 
  -3   6   5      382.54      396.90     10.64 o 
  -2   6   5      363.09      378.20     12.10 o 
  -1   6   5       56.38       57.92      4.39 o 
   0   6   5       71.86       68.42      3.69 o 
   1   6   5        4.93       11.84      2.74 o 
   2   6   5      123.75      120.04      4.95 o 
   3   6   5       74.29       69.75      4.92 o 
   4   6   5       36.64       59.50      6.37 o 
   5   6   5      157.01      126.73      9.47 o 
   6   6   5        4.17        1.12      4.24 o 
   7   6   5      154.25      170.18      8.37 o 
   8   6   5        2.91       -1.91      4.85 o 
   9   6   5       54.49       58.56      6.98 o 
  10   6   5       55.26       63.52     10.04 o 
 -11   7   5       46.39       53.16      6.10 o 
 -10   7   5       43.06       46.71      8.89 o 
  -9   7   5       62.02       77.57      6.15 o 
  -8   7   5      186.68      198.60      8.46 o 
  -7   7   5       78.53       81.00      5.87 o 
  -6   7   5       14.90       17.52      4.29 o 
  -5   7   5      478.00      482.61     12.87 o 
  -4   7   5      420.66      396.67     10.60 o 
  -3   7   5      119.69      126.92      5.87 o 
  -2   7   5      418.27      424.21     11.08 o 
  -1   7   5       45.68       62.08      4.82 o 
   0   7   5      119.07      121.13      5.36 o 
   1   7   5       96.82      105.65      5.14 o 
   2   7   5       15.76       12.36      4.12 o 
   3   7   5       16.46       13.48      4.37 o 
   4   7   5        4.80        7.83      4.39 o 
   5   7   5      116.28      114.69      6.91 o 
   6   7   5        0.31       -4.04      6.35 o 
   7   7   5      104.17      106.55      7.10 o 
   8   7   5        0.32       -0.04      5.34 o 
   9   7   5       82.93       74.29      6.85 o 
  10   7   5      108.54      114.56      8.26 o 
 -10   8   5        0.67        1.24      4.52 o 
  -9   8   5        0.82        0.79      4.00 o 
  -8   8   5        5.59        2.52      4.20 o 
  -7   8   5       69.25       65.68      5.54 o 
  -6   8   5       44.03       47.89      4.86 o 
  -5   8   5       30.37       33.50      4.01 o 
  -4   8   5       46.85       45.70      4.21 o 
  -3   8   5      103.80      107.48      5.51 o 
  -2   8   5       74.82       79.23      5.37 o 
  -1   8   5      291.81      291.98      8.22 o 
   0   8   5      120.57      113.91      5.39 o 
   1   8   5        0.20        0.92      3.06 o 
   2   8   5      229.97      210.05      7.16 o 
   3   8   5      211.78      201.19      8.13 o 
   4   8   5       11.46        8.34      4.52 o 
   5   8   5      147.78      146.36      7.69 o 
   6   8   5       75.07       91.50      6.81 o 
   7   8   5        9.11        8.77      4.81 o 
   8   8   5       42.51       43.85      7.62 o 
   9   8   5       91.57       97.44      7.57 o 
 -10   9   5       30.38       51.42     10.68 o 
  -9   9   5       22.79       26.74      7.44 o 
  -8   9   5        6.50        3.11      4.20 o 
  -7   9   5       18.72       21.07      5.20 o 
  -6   9   5       10.77        9.98      4.46 o 
  -5   9   5       20.45       18.98      3.66 o 
  -4   9   5        3.15        7.98      6.47 o 
  -3   9   5        0.06        1.89      5.20 o 
  -2   9   5        0.06        0.67      3.35 o 
  -1   9   5       65.89       61.41      4.81 o 
   0   9   5       54.48       43.15      3.91 o 
   1   9   5       68.24       57.00      4.43 o 
   2   9   5       11.81       18.65      6.17 o 
   3   9   5        9.16        6.97      4.41 o 
   4   9   5        0.17        4.41      5.70 o 
   5   9   5        0.16        5.09      4.58 o 
   6   9   5        6.96        5.71      4.79 o 
   7   9   5        5.97       13.68      5.96 o 
   8   9   5       13.76       12.90     10.14 o 
   9   9   5       39.01       36.95      8.19 o 
  -9  10   5      111.74      114.68      9.25 o 
  -8  10   5        4.38       -5.88      6.67 o 
  -7  10   5       98.65      110.07     11.82 o 
  -6  10   5       25.07       20.48      5.83 o 
  -5  10   5        0.13       -3.18      6.16 o 
  -4  10   5      111.31      110.61      6.11 o 
  -3  10   5      242.93      242.15      7.96 o 
  -2  10   5       28.74       18.22      3.69 o 
  -1  10   5      530.19      548.06     13.39 o 
   0  10   5       34.01       33.34      4.08 o 
   1  10   5       31.06       34.48      3.89 o 
   2  10   5       15.22       11.85      4.22 o 
   3  10   5       83.96       83.64      6.02 o 
   4  10   5      112.78      105.42      9.98 o 
   5  10   5        4.82        9.35      8.39 o 
   6  10   5       51.38       57.11      6.22 o 
   7  10   5        0.08        1.91      5.09 o 
   8  10   5       44.40       49.03     12.31 o 
  -8  11   5       54.79       61.14      7.83 o 
  -7  11   5       51.48       53.68      7.77 o 
  -6  11   5       10.12        3.49      4.97 o 
  -5  11   5       53.10       56.60      6.20 o 
  -4  11   5       13.76       14.14      4.90 o 
  -3  11   5       84.29       88.82      6.74 o 
  -2  11   5      106.51      128.34      7.73 o 
  -1  11   5        6.48        2.25      5.00 o 
   0  11   5      256.31      257.86     12.31 o 
   1  11   5      534.14      525.74     16.93 o 
   2  11   5       70.12       57.44      5.45 o 
   3  11   5       12.10       12.60      5.62 o 
   4  11   5       46.63       54.35      7.33 o 
   5  11   5       18.01       21.80      7.80 o 
   6  11   5       36.87       44.43      5.96 o 
   7  11   5       60.86       65.14      6.56 o 
  -7  12   5       23.77       34.27      8.08 o 
  -6  12   5       10.26       17.59      5.72 o 
  -5  12   5        3.79        1.24      5.09 o 
  -4  12   5       28.13       23.86      5.47 o 
  -3  12   5       73.00       76.94      6.70 o 
  -2  12   5        6.42        5.19      8.38 o 
  -1  12   5       37.61       28.37      5.38 o 
   0  12   5       13.40       14.58      4.85 o 
   1  12   5       12.21        6.86      6.02 o 
   2  12   5       37.48       30.63      7.22 o 
   3  12   5        4.08       11.11      6.13 o 
   4  12   5        8.18       11.59      7.37 o 
   5  12   5       63.91       64.81     16.77 o 
   6  12   5       10.01       19.19     10.48 o 
  -6  13   5      145.10      164.92      9.59 o 
  -5  13   5       64.33       60.21      6.68 o 
  -4  13   5        5.76        3.40      5.12 o 
  -3  13   5       55.40       56.78      6.42 o 
  -2  13   5      180.93      185.85     11.12 o 
  -1  13   5        4.82        7.43      5.07 o 
   0  13   5       48.69       58.28      7.10 o 
   1  13   5        1.20       -3.07      5.84 o 
   2  13   5       14.88        7.16      6.13 o 
   3  13   5       44.78       42.74      7.70 o 
   4  13   5      128.82      113.38      9.77 o 
   5  13   5      104.48      103.47     11.92 o 
  -4  14   5       76.59       84.86      7.43 o 
  -3  14   5      169.61      186.73     14.62 o 
  -2  14   5       28.92       26.40      5.75 o 
  -1  14   5       31.62       29.41      5.77 o 
   0  14   5       39.63       41.49      7.39 o 
   1  14   5        5.21        0.49      6.15 o 
   2  14   5       27.37       32.38      7.58 o 
   3  14   5        0.12        6.85      6.78 o 
 -11   0   6        0.73        6.46      7.02 o 
 -10   0   6       25.99       22.77      7.71 o 
  -9   0   6       20.43        9.19      6.81 o 
  -8   0   6       62.76       80.05      9.35 o 
  -7   0   6       18.36       19.14      6.93 o 
  -6   0   6        3.27        6.35      6.45 o 
  -5   0   6      219.67      212.71     12.94 o 
  -4   0   6     1581.01     1500.72     48.14 o 
  -3   0   6     2643.28     2550.62    115.24 o 
  -2   0   6       31.16       40.37      7.49 o 
  -1   0   6     1028.60      920.89     31.53 o 
   0   0   6       25.15       25.57      7.13 o 
   1   0   6      418.86      403.14     14.04 o 
   2   0   6      386.24      385.49     14.01 o 
   3   0   6       12.83        6.17      6.38 o 
   4   0   6      475.59      450.44     16.29 o 
   5   0   6      157.83      149.43     15.24 o 
   6   0   6       13.46       16.80      5.98 o 
   7   0   6      106.21      118.58     11.69 o 
   8   0   6        0.36       -6.33      6.33 o 
   9   0   6       13.37        8.40      7.62 o 
  10   0   6        4.72       -4.35     12.18 o 
 -11   1   6        5.15        2.77      5.26 o 
 -10   1   6        1.09       -0.74      4.61 o 
  -9   1   6        9.99        8.34      7.30 o 
  -8   1   6       29.97       23.47      5.10 o 
  -7   1   6        4.56       -1.31      4.53 o 
  -6   1   6       40.75       48.03      5.26 o 
  -5   1   6        0.28       -3.76      4.28 o 
  -4   1   6       75.12       62.66      5.72 o 
  -3   1   6        0.39       -4.28      4.28 o 
  -2   1   6       11.79       13.02      4.63 o 
  -1   1   6        3.01        5.47      3.45 o 
   0   1   6      165.99      176.92      7.03 o 
   1   1   6       17.10       11.55      3.24 o 
   2   1   6      264.23      259.59      7.98 o 
   3   1   6      143.25      137.96      6.12 o 
   4   1   6        7.80        4.65      4.48 o 
   5   1   6       28.77       31.85      4.43 o 
   6   1   6      116.01      133.89      7.32 o 
   7   1   6      151.12      157.06      9.03 o 
   8   1   6      124.14      122.87     11.94 o 
   9   1   6       39.30       38.99     10.48 o 
  10   1   6        0.08       -3.01      5.77 o 
 -11   2   6        3.36        3.45      8.05 o 
 -10   2   6        4.70        1.34      4.89 o 
  -9   2   6        8.39        7.58      4.84 o 
  -8   2   6        1.69        3.44      6.76 o 
  -7   2   6        4.21        0.62      4.11 o 
  -6   2   6        1.98       -2.26      4.10 o 
  -5   2   6        8.00        5.94      4.35 o 
  -4   2   6       22.55       18.56      4.68 o 
  -3   2   6      183.23      186.36     16.57 o 
  -2   2   6      430.39      418.18     11.01 o 
  -1   2   6      221.94      213.76      7.66 o 
   0   2   6        0.00       -1.50      3.52 o 
   1   2   6      194.73      191.53      6.49 o 
   2   2   6      307.56      330.77      9.13 o 
   3   2   6       14.54       18.70      3.95 o 
   4   2   6       77.50       82.36      5.89 o 
   5   2   6       11.99       22.56      5.79 o 
   6   2   6        5.91        3.67      4.40 o 
   7   2   6        9.66        8.69      5.13 o 
   8   2   6       16.87       19.10      5.97 o 
   9   2   6       34.33       32.09      8.65 o 
  10   2   6        0.68       -4.91      6.27 o 
 -11   3   6       16.07       12.65      5.25 o 
 -10   3   6       42.06       39.04      5.76 o 
  -9   3   6      164.40      187.15     10.89 o 
  -8   3   6       12.54       17.75      4.90 o 
  -7   3   6        8.28        8.76      4.32 o 
  -6   3   6       28.50       33.12      8.29 o 
  -5   3   6      127.79      118.85      6.79 o 
  -4   3   6       37.97       25.98      5.04 o 
  -3   3   6      418.57      417.12     11.10 o 
  -2   3   6     1116.26     1093.08     23.10 o 
  -1   3   6       47.33       42.76      4.28 o 
   0   3   6      785.22      759.35     17.32 o 
   1   3   6      107.24      105.38      5.89 o 
   2   3   6       40.17       37.26      4.22 o 
   3   3   6      195.81      217.03      8.21 o 
   4   3   6       10.00       22.71      6.67 o 
   5   3   6      100.22      105.00     15.82 o 
   6   3   6       78.97       73.55      6.27 o 
   7   3   6        7.26        1.41      4.65 o 
   8   3   6       49.74       50.61      7.78 o 
   9   3   6       43.70       51.35      7.15 o 
 -10   4   6        7.73       11.39      5.16 o 
  -9   4   6        6.15        2.50      4.71 o 
  -8   4   6       30.83       15.07      4.83 o 
  -7   4   6       45.46       40.31      5.98 o 
  -6   4   6       46.37       50.99      5.39 o 
  -5   4   6       35.88       40.68      5.05 o 
  -4   4   6        0.67        2.76      4.06 o 
  -3   4   6       27.17       28.55      4.92 o 
  -2   4   6        0.11       -0.37      3.97 o 
  -1   4   6       97.60      101.05      5.59 o 
   0   4   6        1.94       -0.59      3.61 o 
   1   4   6      138.04      125.74      8.69 o 
   2   4   6      136.39      136.20      6.98 o 
   3   4   6       91.04       85.92      5.22 o 
   4   4   6       51.92       38.83      6.13 o 
   5   4   6        0.30       -1.65      5.92 o 
   6   4   6       16.30       11.71      4.74 o 
   7   4   6        6.77       -0.19      4.89 o 
   8   4   6        3.83        8.51      4.96 o 
   9   4   6        8.24        4.59      5.52 o 
 -10   5   6        4.40        3.62      5.51 o 
  -9   5   6       22.92       26.46      5.34 o 
  -8   5   6       17.46        8.65      4.72 o 
  -7   5   6        0.07        7.73      4.41 o 
  -6   5   6        0.01       -2.41      7.60 o 
  -5   5   6       45.97       44.76      5.88 o 
  -4   5   6       33.81       34.05      4.15 o 
  -3   5   6       56.68       63.50      6.07 o 
  -2   5   6       14.07       11.32      3.83 o 
  -1   5   6       36.80       36.96      4.27 o 
   0   5   6       76.11       72.86      5.24 o 
   1   5   6       49.41       46.17      5.09 o 
   2   5   6        0.12        3.98      3.81 o 
   3   5   6      164.81      162.93      6.63 o 
   4   5   6       14.00       17.95      5.82 o 
   5   5   6       27.52       31.07      8.29 o 
   6   5   6        0.81        9.58      6.56 o 
   7   5   6       40.61       34.09      5.90 o 
   8   5   6        6.59        6.97      5.90 o 
   9   5   6       18.79       11.32      5.92 o 
 -10   6   6       58.44       58.47      6.94 o 
  -9   6   6       28.13       28.92      5.52 o 
  -8   6   6       79.01       91.45      7.47 o 
  -7   6   6       71.88       72.46      5.96 o 
  -6   6   6       27.57       24.67      4.79 o 
  -5   6   6       75.84       92.75      7.57 o 
  -4   6   6      226.56      246.94      9.08 o 
  -3   6   6      116.10      113.54      5.96 o 
  -2   6   6       13.81       15.72      3.94 o 
  -1   6   6      178.05      169.49      7.03 o 
   0   6   6        0.15       -3.99      3.99 o 
   1   6   6      132.56      124.09      6.55 o 
   2   6   6       81.04       94.65      5.72 o 
   3   6   6        1.19        2.50      4.44 o 
   4   6   6       62.03       63.69      7.13 o 
   5   6   6        7.81        3.65      5.50 o 
   6   6   6        1.84        2.60      7.85 o 
   7   6   6        9.53        6.91      5.89 o 
   8   6   6       75.98       85.73      7.11 o 
  -9   7   6        8.80        4.02      4.98 o 
  -8   7   6        8.19        2.87      4.69 o 
  -7   7   6       31.80       30.19      6.30 o 
  -6   7   6       20.15       26.29      5.95 o 
  -5   7   6       30.10       31.02      4.27 o 
  -4   7   6        7.31        6.36      3.58 o 
  -3   7   6       56.45       51.22      4.64 o 
  -2   7   6       71.90       71.81      5.08 o 
  -1   7   6       14.86        6.73      5.97 o 
   0   7   6      117.06      132.04      6.48 o 
   1   7   6       29.00       32.15      4.42 o 
   2   7   6       43.27       43.94      5.64 o 
   3   7   6      117.20      105.84      7.21 o 
   4   7   6        0.12        3.16      9.69 o 
   5   7   6       20.52       17.86      5.08 o 
   6   7   6       34.89       40.24      6.41 o 
   7   7   6       28.58       23.12      5.85 o 
   8   7   6        1.05       -1.06      5.32 o 
  -9   8   6       33.95       36.72      5.66 o 
  -8   8   6        4.11        4.17      4.65 o 
  -7   8   6        8.53       -4.46      4.46 o 
  -6   8   6       40.57       35.50      6.29 o 
  -5   8   6       13.97       10.76      3.89 o 
  -4   8   6        0.30        0.52      3.57 o 
  -3   8   6        9.31        3.05      3.58 o 
  -2   8   6       33.04       29.16      5.45 o 
  -1   8   6      154.10      158.37      7.06 o 
   0   8   6       17.83       17.73      4.00 o 
   1   8   6      123.40      111.99      6.37 o 
   2   8   6       62.85       79.51      6.58 o 
   3   8   6       27.72       46.35      5.78 o 
   4   8   6        0.00       -4.21      4.60 o 
   5   8   6       19.47       25.25      5.63 o 
   6   8   6        1.12       -2.10      9.94 o 
   7   8   6       15.98       15.25      5.72 o 
  -8   9   6       44.09       47.97      7.72 o 
  -7   9   6        7.60       -1.51      6.69 o 
  -6   9   6      129.31      121.01      9.40 o 
  -5   9   6       31.05       39.76      4.69 o 
  -4   9   6       54.79       67.84      5.20 o 
  -3   9   6       86.79       90.84      5.69 o 
  -2   9   6       15.47       19.37      4.14 o 
  -1   9   6       14.69        8.71      3.84 o 
   0   9   6      182.87      194.53      7.84 o 
   1   9   6      169.28      178.57      8.80 o 
   2   9   6       15.17        7.97      4.80 o 
   3   9   6        0.98        5.26      4.95 o 
   4   9   6        8.94        9.84      5.25 o 
   5   9   6        2.49       10.14      5.95 o 
   6   9   6        0.85        0.21      6.02 o 
   7   9   6       65.49       58.11      7.19 o 
  -7  10   6       16.81        6.47      5.98 o 
  -6  10   6        0.07       -4.98      4.98 o 
  -5  10   6        0.11        1.96      5.15 o 
  -4  10   6        2.21        4.68      4.83 o 
  -3  10   6       14.51       11.04      5.34 o 
  -2  10   6      145.31      167.34     10.71 o 
  -1  10   6       43.44       42.93      4.65 o 
   0  10   6       91.04      102.94      5.88 o 
   1  10   6      199.58      221.94      9.55 o 
   2  10   6      181.37      178.47      9.00 o 
   3  10   6       69.01       64.55      6.43 o 
   4  10   6        9.07        3.12      5.27 o 
   5  10   6       15.85       15.75      6.86 o 
   6  10   6        0.40       12.51      5.52 o 
  -6  11   6       19.87        9.41      5.49 o 
  -5  11   6        1.94        0.38      4.98 o 
  -4  11   6        5.13        4.21      5.03 o 
  -3  11   6       26.44       21.83      5.50 o 
  -2  11   6       38.18       38.14      5.82 o 
  -1  11   6        0.03        0.06      4.99 o 
   0  11   6       71.96       73.24      8.36 o 
   1  11   6        0.97        9.13     13.42 o 
   2  11   6      111.11      108.22      9.75 o 
   3  11   6      118.50      133.61     16.36 o 
   4  11   6      179.18      171.17     19.15 o 
  -4  12   6       54.31       64.26      7.03 o 
  -3  12   6        2.64       -3.30      5.10 o 
  -2  12   6       25.03       20.02      7.00 o 
  -1  12   6      109.03      112.10      9.57 o 
   0  12   6       40.01       37.78      9.02 o 
   1  12   6        5.50       10.76      6.77 o 
   2  12   6        0.04        7.48      6.62 o 
   3  12   6        3.37        8.25     12.96 o 
  -9   1   7       18.09       22.61      6.87 o 
  -8   1   7        4.65       -3.77      4.72 o 
  -7   1   7       78.74       70.20     10.28 o 
  -6   1   7       14.40       12.10      5.03 o 
  -5   1   7       27.10       35.00      5.63 o 
  -4   1   7      148.58      142.42      8.08 o 
  -3   1   7       70.24       65.46      6.13 o 
  -2   1   7        7.79       -1.49      4.30 o 
  -1   1   7       77.14       80.37      6.84 o 
   0   1   7      231.54      213.41     11.69 o 
   1   1   7       14.20       19.89      5.16 o 
   2   1   7      277.31      289.48     11.17 o 
   3   1   7       48.71       45.85      6.07 o 
   4   1   7        5.21        5.51      5.08 o 
   5   1   7       41.27       44.13      6.34 o 
   6   1   7       88.59      107.62     12.01 o 
   7   1   7        9.03       21.99      6.57 o 
  -9   2   7       42.28       38.40      6.20 o 
  -8   2   7       97.51       94.23      9.06 o 
  -7   2   7        3.33        2.64      5.19 o 
  -6   2   7       64.94       62.54      6.27 o 
  -5   2   7      238.99      233.26     10.10 o 
  -4   2   7       40.18       26.15      5.34 o 
  -3   2   7        1.30        1.76      8.92 o 
  -2   2   7        4.19        5.92      4.86 o 
  -1   2   7       51.22       53.77      7.43 o 
   0   2   7       36.57       25.36      6.64 o 
   1   2   7      119.59      114.94      7.57 o 
   2   2   7       19.30       13.85      4.95 o 
   3   2   7      107.80      121.69      7.55 o 
   4   2   7       37.51       33.79      6.01 o 
   5   2   7        1.60        4.88      7.44 o 
   6   2   7        0.06       10.56      8.33 o 
   7   2   7        0.24       -6.93      6.93 o 
  -9   3   7        0.29        5.54      5.25 o 
  -8   3   7        0.04       -0.64      6.13 o 
  -7   3   7        5.22        8.93      5.16 o 
  -6   3   7        2.12        1.59      4.79 o 
  -5   3   7       47.72       54.44      6.25 o 
  -4   3   7       13.32       20.72      5.00 o 
  -3   3   7       89.01      100.50     12.24 o 
  -2   3   7        5.49       -4.43      4.43 o 
  -1   3   7        1.57        3.43      4.45 o 
   0   3   7       17.74        7.02      4.85 o 
   1   3   7       64.22       67.48      6.34 o 
   2   3   7       43.94       36.30      4.97 o 
   3   3   7        0.68       -1.03      4.66 o 
   4   3   7       18.76        9.76      7.28 o 
   5   3   7        0.32        5.69      5.40 o 
   6   3   7        0.20       -0.48      9.27 o 
   7   3   7        0.02        6.02      7.94 o 
  -8   4   7       38.32       40.34      5.98 o 
  -7   4   7        1.32        4.09      4.86 o 
  -6   4   7       25.03       12.55      5.01 o 
  -5   4   7       28.00       32.26      6.83 o 
  -4   4   7       37.41       35.24      5.29 o 
  -3   4   7        5.68        7.35      4.58 o 
  -2   4   7       96.11      101.11      7.06 o 
  -1   4   7       33.99       35.93      9.74 o 
   0   4   7       76.34       75.23      6.45 o 
   1   4   7      343.16      361.68     11.09 o 
   2   4   7       92.64       81.96      6.04 o 
   3   4   7        4.16        7.17      4.96 o 
   4   4   7       76.54       80.92      7.20 o 
   5   4   7       15.90       21.82      5.96 o 
   6   4   7       50.90       67.52      8.85 o 
   7   4   7       56.60       66.40      9.03 o 
  -8   5   7        0.02       -1.00      4.98 o 
  -7   5   7       52.66       64.35      6.50 o 
  -6   5   7        7.89        7.89      4.74 o 
  -5   5   7        0.28       -4.39      4.39 o 
  -4   5   7       59.47       79.74      6.99 o 
  -3   5   7       53.40       61.67      6.05 o 
  -2   5   7        9.82        6.58      4.60 o 
  -1   5   7       79.95       83.61      6.60 o 
   0   5   7       78.41       71.56      5.52 o 
   1   5   7        1.89       15.02      4.59 o 
   2   5   7       17.36       17.76      5.02 o 
   3   5   7        0.35        1.15      4.77 o 
   4   5   7       81.72       60.46      6.45 o 
   5   5   7       42.95       22.27      5.76 o 
   6   5   7        0.34       -8.66     10.54 o 
  -7   6   7        6.02        5.58      4.81 o 
  -6   6   7        1.20        3.50      4.82 o 
  -5   6   7       57.51       53.95      5.95 o 
  -4   6   7      133.33      120.28      9.70 o 
  -3   6   7        9.79       11.47      4.72 o 
  -2   6   7        9.27        9.67      4.64 o 
  -1   6   7        3.84        8.00      4.49 o 
   0   6   7      113.32      125.31      6.77 o 
   1   6   7        9.46       12.68      4.87 o 
   2   6   7       13.19       10.85      4.78 o 
   3   6   7        1.11       -2.22      4.78 o 
   4   6   7        0.94        0.10      4.92 o 
   5   6   7       19.11       11.90      5.71 o 
   6   6   7        5.40        7.18      9.09 o 
  -7   7   7       33.92       24.42      6.44 o 
  -6   7   7       11.16       23.75      5.42 o 
  -5   7   7       21.28        8.94      4.80 o 
  -4   7   7        4.85        7.80      4.94 o 
  -3   7   7      108.40      115.20      7.42 o 
  -2   7   7       12.24        3.79      4.01 o 
  -1   7   7       26.20       27.83      4.66 o 
   0   7   7       55.09       66.81      5.60 o 
   1   7   7        3.08       -1.59      4.54 o 
   2   7   7       30.14       36.03      5.61 o 
   3   7   7       88.50       94.95      7.61 o 
   4   7   7       13.66        9.07      5.26 o 
   5   7   7       61.71       61.88      7.06 o 
  -6   8   7        5.45       17.81      5.30 o 
  -5   8   7        3.51        2.57      6.76 o 
  -4   8   7        6.91        7.19      4.63 o 
  -3   8   7       74.64       75.16      5.67 o 
  -2   8   7      139.08      132.37     10.79 o 
  -1   8   7        5.49       -0.51      4.05 o 
   0   8   7       39.05       42.13      7.51 o 
   1   8   7      120.50      139.95      8.26 o 
   2   8   7       17.45       20.77      5.42 o 
   3   8   7       53.30       57.49      6.50 o 
   4   8   7       63.88       75.48      9.67 o 
  -4   9   7        4.26        2.54      6.43 o 
  -3   9   7       16.08       11.57      4.49 o 
  -2   9   7        0.01       -0.33      4.02 o 
  -1   9   7        7.76       14.91      9.74 o 
   0   9   7        3.03        2.78      4.63 o 
   1   9   7       36.01       26.81      5.95 o 
   2   9   7        0.01        2.00      5.07 o 
   3   9   7       13.82       14.11      5.65 o 
  -3  10   7       13.49       20.14     11.24 o 
  -2  10   7       83.14       94.71      9.32 o 
  -1  10   7       19.34       18.82      7.20 o 
   0  10   7        1.36        7.49      6.65 o 
   1  10   7       76.94       88.56     12.26 o 
  -6   0   8      232.43      208.45     24.83 o 
  -5   0   8      358.61      324.02     18.23 o 
  -4   0   8       86.61       48.33      9.62 o 
  -3   0   8       33.03       58.88      9.43 o 
  -2   0   8        0.41       15.81      7.97 o 
  -1   0   8       62.23       52.45      9.09 o 
   0   0   8       14.48       20.75      9.84 o 
   1   0   8        3.45        6.09     11.01 o 
   2   0   8       10.44       11.81      7.99 o 
   3   0   8       96.43      114.30     15.46 o 
   4   0   8       14.11       33.26     12.18 o 
  -5   1   8       69.95       62.51     10.55 o 
  -4   1   8        2.03        0.01      5.88 o 
  -3   1   8       33.14       28.53      5.82 o 
  -2   1   8       13.95       17.84      5.79 o 
  -1   1   8        0.14       10.42      5.45 o 
   0   1   8        3.88        7.19      5.50 o 
   1   1   8       34.53       26.84      5.96 o 
   2   1   8       23.53       24.00      7.44 o 
   3   1   8        1.70       10.51      6.47 o 
   4   1   8       15.99       18.27      7.95 o 
  -5   2   8       38.34       39.03      9.13 o 
  -4   2   8      146.52      127.17      8.50 o 
  -3   2   8       98.75       89.44      8.18 o 
  -2   2   8        5.49       -5.10      5.10 o 
  -1   2   8       19.62       15.85      5.86 o 
   0   2   8       37.22       43.25     11.40 o 
   1   2   8       31.52       15.13      5.76 o 
   2   2   8        1.13       -1.70      5.78 o 
   3   2   8       14.53       27.78     13.22 o 
  -5   3   8       61.63       76.55      7.22 o 
  -4   3   8      117.63      138.04      8.95 o 
  -3   3   8       29.21       29.24      6.24 o 
  -2   3   8       33.49       30.03      8.98 o 
  -1   3   8       43.86       52.88      6.59 o 
   0   3   8        0.09       -0.13      5.38 o 
   1   3   8        3.82        9.05      6.39 o 
   2   3   8       14.25        7.01      6.20 o 
   3   3   8        0.45        1.74      6.70 o 
  -4   4   8       21.57       22.98      5.76 o 
  -3   4   8        2.95        7.50      5.51 o 
  -2   4   8        0.17        5.34      6.23 o 
  -1   4   8        0.09       -1.05      6.53 o 
   0   4   8       15.01       16.32      5.45 o 
   1   4   8       14.20       20.77      6.33 o 
   2   4   8       10.71        9.01      6.40 o 
   3   4   8       10.08       12.65     14.99 o 
  -3   5   8        0.14       -3.61      4.95 o 
  -2   5   8       30.80       31.24      5.90 o 
  -1   5   8       37.31       49.30      6.40 o 
   0   5   8        4.09        4.38      5.74 o 
   1   5   8        8.73       12.95      5.94 o 
   2   5   8       46.49       40.44      7.03 o 
  -1   6   8        0.50       -5.13      5.13 o 
   0   6   8       40.66       33.34      7.31 o 
                                                 
