# Supplementary material for: Evaluation of the Bruker SMART X2S: crystallography for the nonspecialist?
Source: J Appl Crystallogr. 2010 Nov 27;44(Pt 1):213–5. doi: 10.1107/S0021889810042561 (PMC3253739; doi:10.1107/S0021889810042561)
Supplement: Supplementary file 8 [file j-44-00213-8_CCDCsup8.hkl]

# 
# h,k,l, Fc-squared, Fo-squared, sigma(Fo-squared) and status flag 
# 
data_8_CCDC 
_shelx_title ' scan_0m_P21_c in P2(1)/c' 
_shelx_refln_list_code          4 
_shelx_F_calc_maximum      228.72 
_exptl_crystal_F_000       840.00 
_reflns_d_resolution_high  0.8398 
 
loop_ 
 _symmetry_equiv_pos_as_xyz 
 'x, y, z' 
 '-x, y+1/2, -z+1/2' 
 '-x, -y, -z' 
 'x, -y-1/2, z-1/2' 
 
_cell_length_a    11.7937 
_cell_length_b    11.4816 
_cell_length_c    14.9358 
_cell_angle_alpha  90.000 
_cell_angle_beta   95.972 
_cell_angle_gamma  90.000 
 
_shelx_F_squared_multiplier     1.000 
 
loop_ 
 _refln_index_h 
 _refln_index_k 
 _refln_index_l 
 _refln_F_squared_calc 
 _refln_F_squared_meas 
 _refln_F_squared_sigma 
 _refln_observed_status 
   1   0   0     8214.79       -0.17      0.32 o 
   2   0   0    15896.83    15628.17    201.88 o 
   3   0   0     7192.99     7227.11     96.12 o 
   4   0   0     1976.93     2008.24     30.59 o 
   5   0   0       40.30       36.89      4.20 o 
   6   0   0     1422.14     1389.17     34.97 o 
   7   0   0     1379.98     1328.62     49.45 o 
   8   0   0      130.09      137.77     13.62 o 
   9   0   0      510.59      535.96     22.66 o 
  10   0   0     1103.74     1141.23     36.70 o 
  11   0   0        0.12        8.40      8.54 o 
  12   0   0      276.43      257.50     20.87 o 
  13   0   0      250.20      250.97     47.43 o 
   1   1   0     6824.25        1.17      0.38 o 
   2   1   0     1502.01     1443.54     16.98 o 
   3   1   0     1694.50     1703.52     19.35 o 
   4   1   0       29.03       24.65      3.24 o 
   5   1   0      391.01      425.80      9.62 o 
   6   1   0       26.03       39.54      4.53 o 
   7   1   0       34.86       32.87      9.83 o 
   8   1   0      721.63      727.22     17.63 o 
   9   1   0     1412.64     1327.23     31.26 o 
  10   1   0        9.68        2.95      5.04 o 
  11   1   0       37.32       39.89      7.23 o 
  12   1   0      146.67      148.49     11.63 o 
  13   1   0       30.10       38.69      8.81 o 
   0   2   0     1610.86     1475.15     20.37 o 
   1   2   0     4825.58     4870.71     45.22 o 
   2   2   0    11219.49    11264.36     97.67 o 
   3   2   0       66.85       71.92      2.77 o 
   4   2   0     3536.29     3761.01     35.36 o 
   5   2   0      155.61      135.30      5.58 o 
   6   2   0      353.54      337.55      9.12 o 
   7   2   0      135.38      118.35     10.49 o 
   8   2   0      190.30      186.53      9.66 o 
   9   2   0      148.63      147.98      9.49 o 
  10   2   0       10.38       10.99      5.57 o 
  11   2   0      496.73      518.85     20.35 o 
  12   2   0      700.25      716.26     21.88 o 
  13   2   0      107.66      101.96     11.11 o 
   1   3   0    15860.25    16406.52    159.87 o 
   2   3   0      719.13      788.43      8.66 o 
   3   3   0     2026.40     1929.15     17.98 o 
   4   3   0     1103.84     1051.99     14.70 o 
   5   3   0       75.54       85.38      3.89 o 
   6   3   0      175.14      180.29      8.09 o 
   7   3   0       11.57        3.22      4.81 o 
   8   3   0        3.33        0.60      6.34 o 
   9   3   0      127.63      126.67      8.89 o 
  10   3   0      926.76      971.82     26.75 o 
  11   3   0      267.54      246.70     21.19 o 
  12   3   0      182.67      182.32     12.74 o 
  13   3   0       58.04       51.27     11.73 o 
   0   4   0     4222.98     4125.27     64.08 o 
   1   4   0     4493.69     4955.52     47.12 o 
   2   4   0      544.02      560.30      6.93 o 
   3   4   0      901.96     1038.25     12.50 o 
   4   4   0      238.88      202.41      4.53 o 
   5   4   0      346.82      295.09      6.38 o 
   6   4   0        0.93       -2.49      2.49 o 
   7   4   0       72.50       76.43      5.50 o 
   8   4   0        2.88        4.54      4.09 o 
   9   4   0       97.46       71.59      7.21 o 
  10   4   0        4.22       -2.04      5.56 o 
  11   4   0      288.88      261.04     14.98 o 
  12   4   0      222.75      208.67     13.55 o 
  13   4   0       62.02       75.35     10.46 o 
   1   5   0     4668.48     4992.88     47.89 o 
   2   5   0     2464.34     2750.01     27.72 o 
   3   5   0      349.60      337.11      7.41 o 
   4   5   0        0.12        2.03      1.76 o 
   5   5   0      609.57      717.54     10.75 o 
   6   5   0       45.59       50.42      3.93 o 
   7   5   0       65.87       60.71      5.12 o 
   8   5   0      242.82      183.79     17.04 o 
   9   5   0      173.39      164.50      9.95 o 
  10   5   0        0.00       -2.83      5.22 o 
  11   5   0       80.58       66.86      8.51 o 
  12   5   0       18.84        4.83      8.37 o 
   0   6   0        8.34        7.66      3.59 o 
   1   6   0      635.44      733.90     10.32 o 
   2   6   0       95.13       93.52      3.50 o 
   3   6   0       24.63       14.48      2.86 o 
   4   6   0        2.06       -1.22      1.96 o 
   5   6   0      296.93      322.53      7.06 o 
   6   6   0       32.70       28.80      4.09 o 
   7   6   0      616.64      604.57     11.87 o 
   8   6   0       96.03       85.96      7.28 o 
   9   6   0      219.97      203.19     11.02 o 
  10   6   0      265.73      235.25     12.53 o 
  11   6   0       17.55       24.16     18.92 o 
  12   6   0       53.83       46.99     13.71 o 
   1   7   0      220.71      202.14      5.35 o 
   2   7   0        0.38        1.55      1.99 o 
   3   7   0      597.68      673.53     12.26 o 
   4   7   0      246.02      275.57      8.82 o 
   5   7   0      233.36      234.52     11.73 o 
   6   7   0      292.57      314.49      9.76 o 
   7   7   0        2.59        5.49      5.19 o 
   8   7   0       30.41       33.09     10.16 o 
   9   7   0       12.17       14.01      9.77 o 
  10   7   0       18.04       17.96     10.33 o 
  11   7   0        2.59      -10.91     10.91 o 
   0   8   0      105.46      106.68      8.04 o 
   1   8   0        0.62       -0.57      2.41 o 
   2   8   0       10.37        6.86      2.35 o 
   3   8   0        2.82        1.80      2.83 o 
   4   8   0        0.97        3.44      2.95 o 
   5   8   0       29.63       32.52      5.32 o 
   6   8   0        4.30       -9.08      9.59 o 
   7   8   0        1.33        5.34      8.02 o 
   8   8   0        0.42        5.55      9.84 o 
   9   8   0       15.33        7.22     10.33 o 
  10   8   0        0.88      -13.12     14.13 o 
  11   8   0       41.22       22.80     22.45 o 
   1   9   0      173.52      168.45      6.06 o 
   2   9   0      190.23      170.71      6.56 o 
   3   9   0       20.17       23.03      4.61 o 
   4   9   0       92.86       90.21      6.30 o 
   5   9   0       81.56       81.49      8.83 o 
   6   9   0      311.44      341.72     19.77 o 
   7   9   0        5.96        1.77      8.92 o 
   8   9   0      408.18      440.14     33.30 o 
   9   9   0      206.17      205.56     32.55 o 
  10   9   0       46.77       58.53     22.20 o 
   0  10   0      520.20      542.20     22.42 o 
   1  10   0      110.14       94.45      5.81 o 
   2  10   0       43.05       39.22      5.34 o 
   3  10   0       16.86       22.29     11.08 o 
   4  10   0       59.86       64.52      8.52 o 
   5  10   0      110.71      106.68     10.42 o 
   6  10   0       11.36        8.02      8.79 o 
   7  10   0       40.89       49.29     13.19 o 
   8  10   0       67.64       80.34     15.29 o 
   9  10   0        2.77       19.17     15.64 o 
   1  11   0       98.64       95.71      9.30 o 
   2  11   0       12.59        8.11      6.77 o 
   3  11   0       28.49       22.12      7.11 o 
   4  11   0      120.60      132.43     11.20 o 
   5  11   0       29.14       49.96      8.97 o 
   6  11   0        7.37       22.75     11.13 o 
   7  11   0       17.44       15.56     12.12 o 
   8  11   0       13.18        4.54     17.16 o 
   0  12   0       95.16       47.94     16.15 o 
   1  12   0      150.31      174.79     17.47 o 
   2  12   0      333.48      393.14     21.05 o 
   3  12   0       27.83       11.86      9.63 o 
   4  12   0      132.70      126.65     21.19 o 
   5  12   0      142.96      155.42     24.22 o 
   6  12   0       11.34       17.16     16.65 o 
   1  13   0        5.25      -10.41     10.41 o 
   2  13   0       13.21       20.69     17.16 o 
 -13   1   1       26.61       25.27      8.12 o 
 -12   1   1        1.55        6.14      6.56 o 
 -11   1   1      301.16      296.10     14.90 o 
 -10   1   1      113.56      126.09      9.62 o 
  -9   1   1       49.46       54.81      6.86 o 
  -8   1   1       49.45       39.36      5.52 o 
  -7   1   1      699.26      829.71     18.37 o 
  -6   1   1      207.52      244.05     10.92 o 
  -5   1   1     3218.99     3436.04     44.72 o 
  -4   1   1       55.30       39.58      2.66 o 
  -3   1   1       66.00       82.67      3.06 o 
  -2   1   1     1258.49     1185.18     21.30 o 
   0   1   1        3.84        0.56      0.29 o 
   2   1   1     2041.51     2202.45     20.65 o 
   3   1   1     3771.87     3608.60     37.75 o 
   4   1   1       17.77       24.31      2.30 o 
   5   1   1      247.86      254.87      6.81 o 
   6   1   1      365.21      454.75     12.02 o 
   7   1   1       19.61       30.19      4.59 o 
   8   1   1       97.72       87.74      7.12 o 
   9   1   1      173.51      164.31      9.86 o 
  10   1   1      147.12      137.00      9.91 o 
  11   1   1      507.48      465.03     20.46 o 
  12   1   1       48.24       41.75      8.05 o 
  13   1   1       89.94       85.23     10.58 o 
 -13   2   1        3.04       -4.51      6.98 o 
 -12   2   1      329.81      337.05     19.30 o 
 -11   2   1      244.93      247.23     15.95 o 
 -10   2   1       30.08       14.64      5.74 o 
  -9   2   1       75.87       88.51      8.38 o 
  -8   2   1        0.02       -2.93      3.47 o 
  -7   2   1        6.71        1.50      3.76 o 
  -6   2   1     1689.24     1900.99     28.08 o 
  -5   2   1     3160.10     3265.84     42.46 o 
  -4   2   1     7562.73     7843.04     74.53 o 
  -3   2   1       33.32       34.45      2.44 o 
  -2   2   1    18662.88    18883.37    182.30 o 
  -1   2   1     4846.39     4794.26     47.67 o 
   0   2   1     4667.51     4797.33     51.08 o 
   1   2   1      106.95       94.56      4.78 o 
   2   2   1      695.65      704.93      7.72 o 
   3   2   1     2683.58     2698.26     27.04 o 
   4   2   1     1539.46     1691.00     18.71 o 
   5   2   1      133.39       95.66      4.18 o 
   6   2   1       58.71       44.23      3.79 o 
   7   2   1        0.73       -3.78      3.78 o 
   8   2   1        5.86        4.45      4.05 o 
   9   2   1      141.00      115.80      9.17 o 
  10   2   1       52.10       30.84      6.61 o 
  11   2   1       26.10       39.02      8.35 o 
  12   2   1        0.05        1.86      6.68 o 
  13   2   1        1.98        5.48      7.65 o 
 -13   3   1        3.11        7.74      7.36 o 
 -12   3   1      154.75      120.87     10.87 o 
 -11   3   1       87.06       75.74     12.60 o 
 -10   3   1      101.50       96.70      8.91 o 
  -9   3   1       12.59       15.69      5.09 o 
  -8   3   1        2.96       -0.55      4.08 o 
  -7   3   1      347.80      342.11     11.13 o 
  -6   3   1      661.78      689.89     12.32 o 
  -5   3   1       19.65       28.33      2.70 o 
  -4   3   1     3486.31     3674.40     36.68 o 
  -3   3   1      110.02       79.02      2.91 o 
  -2   3   1      459.22      467.25      5.97 o 
  -1   3   1     5049.19     5137.85     55.68 o 
   0   3   1    39403.07    40159.63    420.20 o 
   1   3   1        1.62        5.13      1.98 o 
   2   3   1     4463.56     4657.93     44.78 o 
   3   3   1      910.27      940.19      9.95 o 
   4   3   1      977.56     1047.27     13.44 o 
   5   3   1      508.86      474.04      8.41 o 
   6   3   1      225.11      238.91      7.20 o 
   7   3   1      597.07      679.83     16.29 o 
   8   3   1       63.42       52.73      6.77 o 
   9   3   1        0.12       -1.40      4.59 o 
  10   3   1      102.78      111.84      9.42 o 
  11   3   1       52.42       57.14      8.26 o 
  12   3   1       50.15       38.78      8.04 o 
  13   3   1        5.38        3.20      7.41 o 
 -13   4   1       74.45       82.67     10.53 o 
 -12   4   1       36.38       40.55      8.18 o 
 -11   4   1       58.08       50.39      7.74 o 
 -10   4   1      281.43      300.26     14.35 o 
  -9   4   1      575.31      564.15     25.35 o 
  -8   4   1        8.53        1.72      5.07 o 
  -7   4   1      261.60      247.11     10.63 o 
  -6   4   1      639.57      654.55     11.61 o 
  -5   4   1     1763.82     2012.78     23.72 o 
  -4   4   1      387.65      416.95      7.26 o 
  -3   4   1       71.87       71.94      3.04 o 
  -2   4   1     6154.44     6937.30     65.24 o 
  -1   4   1      206.04      210.56      7.77 o 
   0   4   1        2.68        4.47      1.46 o 
   1   4   1     4390.71     4388.11     41.94 o 
   2   4   1       98.77      100.80      4.43 o 
   3   4   1      737.65      869.27     12.18 o 
   4   4   1      637.39      700.50      9.20 o 
   5   4   1       98.74       96.09      4.26 o 
   6   4   1     1469.63     1638.59     22.47 o 
   7   4   1      786.09      764.47     15.13 o 
   8   4   1      380.14      411.14     12.95 o 
   9   4   1       25.59       20.32      5.80 o 
  10   4   1      221.16      216.25     13.98 o 
  11   4   1       24.82       18.04      6.55 o 
  12   4   1      107.05      107.54     12.98 o 
  13   4   1        9.95       17.92      8.11 o 
 -13   5   1        2.56        4.72      9.45 o 
 -12   5   1       48.58       49.28      9.88 o 
 -11   5   1       95.48       78.18      9.01 o 
 -10   5   1       13.44       10.18      5.98 o 
  -9   5   1      249.20      243.95     16.09 o 
  -8   5   1      703.27      741.94     18.33 o 
  -7   5   1      251.76      256.67     11.08 o 
  -6   5   1      315.22      313.69      7.43 o 
  -5   5   1      596.22      676.94     11.46 o 
  -4   5   1       21.94       28.07      2.67 o 
  -3   5   1        6.78       10.99      3.71 o 
  -2   5   1     1366.27     1494.13     17.77 o 
  -1   5   1     2360.44     2392.55     28.27 o 
   0   5   1       45.83       45.58      2.65 o 
   1   5   1     3883.20     4050.19     45.55 o 
   2   5   1      181.74      136.77      4.74 o 
   3   5   1        0.86       -0.35      1.90 o 
   4   5   1      729.17      682.35     13.26 o 
   5   5   1     1465.93     1541.04     20.10 o 
   6   5   1     1103.67     1112.48     16.59 o 
   7   5   1       76.48       85.25      5.13 o 
   8   5   1      545.26      506.71     14.44 o 
   9   5   1      291.54      279.21     12.29 o 
  10   5   1       22.64       14.54      6.11 o 
  11   5   1        0.01       -2.81      5.95 o 
  12   5   1      215.80      184.60     18.10 o 
 -12   6   1       43.27       44.93     14.73 o 
 -11   6   1        4.33       12.97      7.84 o 
 -10   6   1       76.18       81.43     18.21 o 
  -9   6   1      129.77      113.25      9.81 o 
  -8   6   1        5.80        4.60      6.70 o 
  -7   6   1      152.92      167.36      8.72 o 
  -6   6   1      155.68      148.85      5.98 o 
  -5   6   1       22.83       20.57      2.95 o 
  -4   6   1      218.17      216.86      5.87 o 
  -3   6   1       94.52       92.84      4.21 o 
  -2   6   1        4.89        3.79      2.06 o 
  -1   6   1      116.54      129.51      4.34 o 
   0   6   1     2158.76     2342.46     27.99 o 
   1   6   1       17.40       23.67      2.52 o 
   2   6   1     2134.33     2242.12     29.61 o 
   3   6   1      778.58      847.94     15.78 o 
   4   6   1      190.89      235.50      8.45 o 
   5   6   1       21.19       22.34      3.97 o 
   6   6   1      283.29      283.87      9.61 o 
   7   6   1      786.34      792.75     16.20 o 
   8   6   1      711.99      732.03     35.28 o 
   9   6   1      204.12      195.49     15.00 o 
  10   6   1       13.04       19.03      7.88 o 
  11   6   1       47.32       30.02     12.13 o 
  12   6   1       39.05       44.91     20.18 o 
 -12   7   1        0.31        7.61     12.27 o 
 -11   7   1       60.52       42.59     13.19 o 
 -10   7   1      309.76      307.39     23.78 o 
  -9   7   1      143.69      140.14     16.23 o 
  -8   7   1        1.01       -2.36      6.67 o 
  -7   7   1       98.70       97.88      8.44 o 
  -6   7   1      619.55      551.58     13.69 o 
  -5   7   1       60.56       47.47      4.59 o 
  -4   7   1      829.64      784.21     12.13 o 
  -3   7   1     1553.82     1619.24     20.88 o 
  -2   7   1       49.82       49.01      3.27 o 
  -1   7   1      191.16      239.94      8.89 o 
   0   7   1        4.86        1.59      2.17 o 
   1   7   1      108.09      114.20      4.61 o 
   2   7   1       11.36        5.96      2.02 o 
   3   7   1      573.76      561.49     16.48 o 
   4   7   1     1760.06     1735.74     35.59 o 
   5   7   1      251.99      237.01     12.45 o 
   6   7   1      714.38      736.68     20.09 o 
   7   7   1      143.90      115.21     31.79 o 
   8   7   1       11.73        4.38      8.38 o 
   9   7   1        0.87       10.65      9.91 o 
  10   7   1        8.51        0.07      9.69 o 
  11   7   1       60.62       63.60     15.16 o 
 -11   8   1      170.02      140.43     19.62 o 
 -10   8   1       18.03       28.84     12.99 o 
  -9   8   1        0.40        0.50     10.41 o 
  -8   8   1       40.95       19.68     14.13 o 
  -7   8   1      184.79      182.41     16.95 o 
  -6   8   1       97.58      105.66     12.47 o 
  -5   8   1     2230.64     2214.20     31.16 o 
  -4   8   1     1282.64     1221.47     18.34 o 
  -3   8   1        2.86        1.39      2.43 o 
  -2   8   1     1008.02     1007.31     15.01 o 
  -1   8   1      226.29      208.73      6.00 o 
   0   8   1       19.76       15.67      3.22 o 
   1   8   1      519.11      489.32     13.52 o 
   2   8   1     1534.83     1623.07     23.41 o 
   3   8   1     1628.85     1675.49     34.73 o 
   4   8   1       35.78       30.94      6.59 o 
   5   8   1     2610.23     2639.46     67.65 o 
   6   8   1      546.37      539.89     18.75 o 
   7   8   1        3.70       -8.57      8.58 o 
   8   8   1        1.28        1.07      9.05 o 
   9   8   1      198.10      199.82     33.05 o 
  10   8   1      206.22      170.33     19.44 o 
  11   8   1       49.01       39.88     17.41 o 
 -10   9   1       53.30       67.06     24.98 o 
  -9   9   1       64.94       59.33     13.92 o 
  -8   9   1      145.17      155.16     20.18 o 
  -7   9   1       77.46       70.14     17.16 o 
  -6   9   1       39.59       55.31     15.14 o 
  -5   9   1       20.79       21.42      6.36 o 
  -4   9   1      140.56      138.04      7.92 o 
  -3   9   1      617.89      639.74     12.58 o 
  -2   9   1      739.46      710.59     12.65 o 
  -1   9   1      183.92      200.90      7.72 o 
   0   9   1      139.95      146.91      6.28 o 
   1   9   1      195.91      222.93      6.50 o 
   2   9   1        0.04        1.03      2.57 o 
   3   9   1      482.53      489.82     18.28 o 
   4   9   1      881.51      894.04     24.02 o 
   5   9   1      194.15      176.01     12.03 o 
   6   9   1       22.72       -1.43      6.44 o 
   7   9   1       24.03       21.01     11.04 o 
   8   9   1        4.66        6.81     10.49 o 
   9   9   1       15.50        2.78     11.77 o 
  10   9   1      303.01      348.96     27.61 o 
  -9  10   1        9.93       14.88     11.92 o 
  -8  10   1       26.10       26.76     22.71 o 
  -7  10   1      259.78      242.32     32.29 o 
  -6  10   1      323.07      394.31     20.49 o 
  -5  10   1       21.97       38.35     12.11 o 
  -4  10   1       13.80        9.24      7.39 o 
  -3  10   1       52.55       39.13      6.45 o 
  -2  10   1        0.16        1.48      5.01 o 
  -1  10   1      372.22      378.56     10.27 o 
   0  10   1      158.93      145.20      6.90 o 
   1  10   1      126.08      128.61      6.10 o 
   2  10   1      109.97      111.04     11.66 o 
   3  10   1       22.90        6.98      5.99 o 
   4  10   1      109.37      112.41     10.42 o 
   5  10   1      270.64      255.84     17.25 o 
   6  10   1      137.32      134.11     12.27 o 
   7  10   1      661.47      649.41     30.33 o 
   8  10   1      115.43       93.87     21.45 o 
   9  10   1        0.50       -9.84     12.13 o 
  -8  11   1      142.23      149.06     21.70 o 
  -7  11   1      152.46      192.11     19.78 o 
  -6  11   1      180.13      170.51     17.64 o 
  -5  11   1       51.35       60.12     12.07 o 
  -4  11   1       49.26       38.49      7.92 o 
  -3  11   1      131.77      121.78     10.46 o 
  -2  11   1       12.43       10.89      6.28 o 
  -1  11   1      292.83      298.86     10.62 o 
   0  11   1        3.62       -1.01      5.43 o 
   1  11   1       89.19       88.19      9.33 o 
   2  11   1      119.91      121.06     10.66 o 
   3  11   1       19.42       11.75      7.06 o 
   4  11   1       29.81       22.21      7.86 o 
   5  11   1      182.24      194.01     14.20 o 
   6  11   1      320.03      331.65     18.25 o 
   7  11   1       29.16       46.46     12.99 o 
   8  11   1      151.49      223.02     22.64 o 
  -6  12   1       70.39       87.93     15.44 o 
  -5  12   1       40.88       22.68     11.35 o 
  -4  12   1       15.58        5.47      9.55 o 
  -3  12   1        9.80       13.32      7.54 o 
  -2  12   1      190.44      242.21     24.73 o 
  -1  12   1        4.11        8.48     10.49 o 
   0  12   1      538.62      640.03     28.52 o 
   1  12   1      193.70      344.64     31.29 o 
   2  12   1        7.55        7.92      9.61 o 
   3  12   1        0.19       -2.36      7.65 o 
   4  12   1        1.43        3.14     11.68 o 
   5  12   1       23.12       23.66     11.95 o 
   6  12   1       42.34       46.76     13.71 o 
  -2  13   1        3.03      -16.65     16.65 o 
  -1  13   1        3.70       -4.91     13.37 o 
   0  13   1       74.18       55.03     14.45 o 
   1  13   1       14.64       22.18     12.43 o 
   2  13   1        1.42        0.50     15.64 o 
   3  13   1       87.35      119.09     22.20 o 
 -14   0   2       36.55       22.87     13.19 o 
 -13   0   2      249.34      264.48     44.40 o 
 -12   0   2      175.52      109.82     15.01 o 
 -11   0   2        3.00        5.64      8.18 o 
 -10   0   2      960.18      851.11     31.02 o 
  -9   0   2     1515.86     1673.12     45.80 o 
  -8   0   2      113.68      116.56     11.27 o 
  -7   0   2      861.91     1001.25     29.75 o 
  -6   0   2     4448.73     4607.78    140.78 o 
  -5   0   2     2238.35     2184.37     46.75 o 
  -4   0   2     2221.49     2471.67     58.79 o 
  -3   0   2       44.85       32.82      5.91 o 
  -2   0   2    52313.72    47505.32   1490.89 o 
  -1   0   2      635.16      549.06     13.20 o 
   1   0   2     5606.72     6061.62    132.41 o 
   2   0   2       75.23       63.35      4.52 o 
   3   0   2     4407.56     4663.40     64.26 o 
   4   0   2        1.90       -2.37      2.37 o 
   5   0   2      166.26      127.98     12.91 o 
   6   0   2     1418.56     1455.11     36.92 o 
   7   0   2     2037.06     2095.28     79.22 o 
   8   0   2     1026.21     1036.89     44.91 o 
   9   0   2        9.87        4.18      6.56 o 
  10   0   2        9.35        4.22      7.62 o 
  11   0   2      513.79      485.43     33.30 o 
  12   0   2      138.06      140.52     16.37 o 
  13   0   2       23.25        2.99      9.82 o 
 -14   1   2      120.60      118.94     17.28 o 
 -13   1   2        0.91       -2.72      6.69 o 
 -12   1   2        3.05        0.76      6.08 o 
 -11   1   2      223.41      169.86     11.94 o 
 -10   1   2       98.05       96.02      8.71 o 
  -9   1   2      240.35      230.67     21.70 o 
  -8   1   2      859.92      819.59     19.38 o 
  -7   1   2      334.05      332.22     11.04 o 
  -6   1   2     1394.47     1515.02     44.21 o 
  -5   1   2      130.93      115.24      5.06 o 
  -4   1   2      329.97      333.91      6.28 o 
  -3   1   2      924.57      901.09     12.23 o 
  -2   1   2    25131.37    24249.51    221.04 o 
  -1   1   2    21250.42    21379.14    207.16 o 
   0   1   2        8.74        9.76      1.46 o 
   1   1   2      102.88       94.89      3.59 o 
   2   1   2     1139.74     1226.92     12.09 o 
   3   1   2     3130.35     3435.32     32.28 o 
   4   1   2      732.84      706.14     10.06 o 
   5   1   2        4.07       -0.10      2.37 o 
   6   1   2      117.17      110.91      6.74 o 
   7   1   2      576.60      607.17     15.22 o 
   8   1   2       93.80       94.38      7.44 o 
   9   1   2     1296.48     1349.76     27.67 o 
  10   1   2      929.08      961.46     27.16 o 
  11   1   2      113.97      118.35     10.27 o 
  12   1   2       11.26        3.78      7.45 o 
  13   1   2        0.02        6.66      7.44 o 
 -13   2   2       31.56       22.94      8.22 o 
 -12   2   2      155.30      156.10     17.97 o 
 -11   2   2      755.03      791.49     22.30 o 
 -10   2   2       61.12       64.35      7.67 o 
  -9   2   2        6.87        6.30      4.51 o 
  -8   2   2      116.18      125.72      8.24 o 
  -7   2   2      591.45      683.13     19.41 o 
  -6   2   2     4076.16     4424.42     69.85 o 
  -5   2   2       75.16       64.60      4.51 o 
  -4   2   2       56.66       75.57      3.37 o 
  -3   2   2      940.97      953.39     11.63 o 
  -2   2   2     4322.41     4692.80     47.57 o 
  -1   2   2     6994.64     7492.81     80.20 o 
   0   2   2     9493.28    10002.89    105.67 o 
   1   2   2     3856.64     3932.71     40.09 o 
   2   2   2      273.81      268.02      4.05 o 
   3   2   2     1863.95     1890.54     18.10 o 
   4   2   2      281.22      301.06      5.68 o 
   5   2   2        0.17       -1.86      2.29 o 
   6   2   2        3.90        1.55      2.78 o 
   7   2   2     1061.50     1133.38     22.69 o 
   8   2   2      479.90      500.81     14.55 o 
   9   2   2      698.58      690.28     21.65 o 
  10   2   2     1361.64     1369.82     39.09 o 
  11   2   2       88.47       80.15     13.23 o 
  12   2   2        7.80        2.35      6.49 o 
  13   2   2       97.26      103.83     16.39 o 
 -13   3   2      115.94      110.16     11.54 o 
 -12   3   2      242.45      271.77     21.85 o 
 -11   3   2       90.77       59.84      8.34 o 
 -10   3   2      439.70      479.36     16.25 o 
  -9   3   2       94.78      117.05      8.79 o 
  -8   3   2        0.12       -3.69      3.72 o 
  -7   3   2        0.06       -0.20      3.92 o 
  -6   3   2        7.38        4.13      2.69 o 
  -5   3   2       39.72       59.32      3.50 o 
  -4   3   2     1726.01     1897.36     20.76 o 
  -3   3   2     6737.97     6571.45     62.43 o 
  -2   3   2     4175.14     4197.89     40.43 o 
  -1   3   2    21927.29    22429.52    235.61 o 
   0   3   2      938.39     1018.05     12.89 o 
   1   3   2     6554.54     6725.28     68.89 o 
   2   3   2     2439.28     2434.27     23.15 o 
   3   3   2     1750.33     1780.21     17.09 o 
   4   3   2     2123.39     2004.05     22.97 o 
   5   3   2        4.69        7.75      2.49 o 
   6   3   2       85.27       91.38      5.00 o 
   7   3   2       23.11       13.94      5.08 o 
   8   3   2      364.07      384.66     14.49 o 
   9   3   2      142.80      127.91     16.60 o 
  10   3   2     1492.82     1527.99     31.39 o 
  11   3   2      717.95      752.11     26.36 o 
  12   3   2       37.18       37.22      8.20 o 
  13   3   2       15.63       22.79      9.71 o 
 -13   4   2       54.28       45.68      9.63 o 
 -12   4   2       11.53       13.31      7.05 o 
 -11   4   2      112.60      101.37      9.73 o 
 -10   4   2      201.25      200.80     25.99 o 
  -9   4   2       40.73       33.57      7.58 o 
  -8   4   2       16.97       12.22      4.64 o 
  -7   4   2       30.55       34.69      4.43 o 
  -6   4   2      357.73      356.76      9.45 o 
  -5   4   2     3012.65     3169.14     35.22 o 
  -4   4   2     4123.70     4321.80     49.31 o 
  -3   4   2     4291.48     4478.64     43.84 o 
  -2   4   2      317.99      297.37      5.68 o 
  -1   4   2        0.26        6.43      1.86 o 
   0   4   2        4.71       10.09      1.68 o 
   1   4   2     3178.23     3271.99     37.03 o 
   2   4   2      277.14      254.81      7.63 o 
   3   4   2        8.35       13.24      1.71 o 
   4   4   2        3.98        3.19      1.67 o 
   5   4   2       24.79       15.37      2.58 o 
   6   4   2     1829.95     1911.43     25.56 o 
   7   4   2       39.88       35.76      4.42 o 
   8   4   2      112.30      108.38      8.59 o 
   9   4   2      740.37      689.71     18.33 o 
  10   4   2      256.88      236.16     12.54 o 
  11   4   2      135.18      135.95     10.70 o 
  12   4   2       18.83        8.76      7.18 o 
  13   4   2        0.02       -2.90     10.52 o 
 -13   5   2        3.48       -8.17      8.17 o 
 -12   5   2        8.12       14.53      7.97 o 
 -11   5   2        1.96        1.33      6.24 o 
 -10   5   2       24.45       29.12      6.55 o 
  -9   5   2       48.60       48.53      7.48 o 
  -8   5   2      295.51      291.20     11.98 o 
  -7   5   2       15.91        7.68      3.80 o 
  -6   5   2      102.54      106.37      5.83 o 
  -5   5   2       14.34       16.06      3.00 o 
  -4   5   2     1883.15     2089.04     26.23 o 
  -3   5   2      140.23      146.98      4.51 o 
  -2   5   2        1.38        2.68      1.87 o 
  -1   5   2     2262.70     2535.85     29.83 o 
   0   5   2     2961.45     3072.49     30.63 o 
   1   5   2     1456.96     1561.18     22.08 o 
   2   5   2     1713.74     1928.78     27.91 o 
   3   5   2      909.95      902.16     21.18 o 
   4   5   2      434.85      476.88     11.20 o 
   5   5   2      457.78      474.85      8.00 o 
   6   5   2       57.70       63.69      4.06 o 
   7   5   2       53.51       47.90      5.37 o 
   8   5   2      272.25      239.99     15.66 o 
   9   5   2      176.17      191.62     10.52 o 
  10   5   2       27.77       11.85      9.10 o 
  11   5   2        0.43       -2.37      7.27 o 
  12   5   2       66.51       47.62     23.97 o 
 -12   6   2        0.60        5.83      8.58 o 
 -11   6   2      105.65      107.41     17.02 o 
 -10   6   2       10.73        0.91      5.97 o 
  -9   6   2      322.99      279.84     19.60 o 
  -8   6   2       74.34       62.52      6.89 o 
  -7   6   2      513.96      525.90     17.42 o 
  -6   6   2      443.86      433.98     12.60 o 
  -5   6   2      187.26      199.28      6.65 o 
  -4   6   2      234.50      221.66      6.53 o 
  -3   6   2      450.63      441.78     11.62 o 
  -2   6   2     4472.93     4700.44     49.37 o 
  -1   6   2     1527.22     1637.85     21.00 o 
   0   6   2     4964.83     5358.39     51.74 o 
   1   6   2      366.31      344.34      5.79 o 
   2   6   2      226.18      230.56     12.26 o 
   3   6   2      128.75      134.38      8.75 o 
   4   6   2        9.10        9.06      4.64 o 
   5   6   2      352.86      352.17     11.51 o 
   6   6   2        6.65        4.30      2.36 o 
   7   6   2      437.11      424.89     10.90 o 
   8   6   2      749.04      757.74     37.95 o 
   9   6   2      214.89      232.16     19.40 o 
  10   6   2       63.09       77.30     14.15 o 
  11   6   2      130.60      128.67     17.99 o 
  12   6   2       55.55       56.28     15.95 o 
 -12   7   2        0.08       -3.07     11.76 o 
 -11   7   2       11.43        4.77     11.49 o 
 -10   7   2        2.94        0.63      9.81 o 
  -9   7   2       48.30       47.64     18.17 o 
  -8   7   2        4.79        5.78      6.03 o 
  -7   7   2       91.03       97.60     13.85 o 
  -6   7   2       29.56       25.68      5.94 o 
  -5   7   2      961.03     1043.58     17.75 o 
  -4   7   2        8.75        6.45      2.76 o 
  -3   7   2      432.33      413.06      8.88 o 
  -2   7   2     1106.05     1196.54     15.94 o 
  -1   7   2      239.02      286.48      6.70 o 
   0   7   2      475.26      412.65      7.71 o 
   1   7   2       99.55      115.92      5.04 o 
   2   7   2        4.30        2.20      4.22 o 
   3   7   2      120.98       97.96      8.70 o 
   4   7   2       60.29       45.62     10.87 o 
   5   7   2       58.43       67.84      8.24 o 
   6   7   2      170.52      154.01     10.34 o 
   7   7   2      235.98      237.09     18.90 o 
   8   7   2       89.77       87.05     13.54 o 
   9   7   2      219.78      223.08     20.33 o 
  10   7   2       43.14       39.41     12.63 o 
  11   7   2        0.98       10.53     11.95 o 
 -11   8   2       16.01       10.48     12.63 o 
 -10   8   2        8.94        3.61     10.69 o 
  -9   8   2       41.39       26.66     10.79 o 
  -8   8   2       14.04       19.68      9.63 o 
  -7   8   2      287.45      254.69     18.87 o 
  -6   8   2       30.40       22.57      5.93 o 
  -5   8   2       64.14       66.70      4.59 o 
  -4   8   2       12.40       19.49      3.39 o 
  -3   8   2       15.04       14.60      3.23 o 
  -2   8   2      373.62      420.67      9.06 o 
  -1   8   2       83.37       68.65      4.11 o 
   0   8   2      160.38      179.04      6.91 o 
   1   8   2     1366.49     1474.64     19.15 o 
   2   8   2      143.41      146.81     24.02 o 
   3   8   2      139.77      138.91     10.10 o 
   4   8   2      205.58      196.44     12.17 o 
   5   8   2        0.68        6.93      6.08 o 
   6   8   2        8.74       13.12      6.88 o 
   7   8   2      244.98      222.46     18.92 o 
   8   8   2        0.06       -5.10     12.36 o 
   9   8   2      123.20      136.77     17.83 o 
  10   8   2        2.56       11.35     12.49 o 
  11   8   2        1.36      -11.86     12.43 o 
 -10   9   2       25.73       23.37     26.24 o 
  -9   9   2       44.29       58.70     15.14 o 
  -8   9   2      120.45      123.37     16.16 o 
  -7   9   2      133.57      119.36     14.42 o 
  -6   9   2      375.40      396.22     21.98 o 
  -5   9   2      380.83      358.56     14.66 o 
  -4   9   2       16.12        8.43      4.16 o 
  -3   9   2      351.05      343.00      9.64 o 
  -2   9   2       78.70       78.33      5.38 o 
  -1   9   2      206.90      194.68      6.53 o 
   0   9   2      276.55      265.90      7.44 o 
   1   9   2       22.45       18.60      2.94 o 
   2   9   2       11.01        1.08      5.04 o 
   3   9   2       11.83       20.84      6.37 o 
   4   9   2      269.49      302.18     21.87 o 
   5   9   2       30.66       29.44      7.39 o 
   6   9   2      299.13      317.18     16.84 o 
   7   9   2      203.19      209.98     19.59 o 
   8   9   2       78.25      101.98     15.44 o 
   9   9   2        2.81       -4.94     10.84 o 
  10   9   2        2.09       -0.77     13.35 o 
  -9  10   2       18.16       29.02     13.19 o 
  -8  10   2        7.46       -2.37     10.16 o 
  -7  10   2       36.78       14.68     12.36 o 
  -6  10   2      262.24      280.38     20.30 o 
  -5  10   2        3.22       -0.73      5.99 o 
  -4  10   2      101.92      102.22      7.61 o 
  -3  10   2       11.73        9.97      4.88 o 
  -2  10   2      106.03      108.16      6.42 o 
  -1  10   2       57.61       58.66      5.02 o 
   0  10   2        4.04        2.59      3.64 o 
   1  10   2      309.14      279.37     16.01 o 
   2  10   2       74.01       59.68     11.93 o 
   3  10   2       62.29       57.13     10.37 o 
   4  10   2       19.92       16.99      7.45 o 
   5  10   2       88.20      102.95     10.77 o 
   6  10   2        9.22       -0.17      7.82 o 
   7  10   2      173.47      178.39     19.09 o 
   8  10   2      170.24      195.33     20.66 o 
   9  10   2       24.68       14.49     12.71 o 
  -8  11   2        6.02       -2.22     10.52 o 
  -7  11   2       80.60      102.57     15.80 o 
  -6  11   2       66.50       67.05     12.83 o 
  -5  11   2       16.52        7.59      9.09 o 
  -4  11   2      121.01      121.80     13.73 o 
  -3  11   2       67.17       62.41      9.12 o 
  -2  11   2      144.88      124.44      8.24 o 
  -1  11   2      321.92      324.92     16.00 o 
   0  11   2      178.55      190.52     10.98 o 
   1  11   2        6.10       -4.48      7.95 o 
   2  11   2       50.94       44.30      8.54 o 
   3  11   2        0.17       -5.99      6.88 o 
   4  11   2       80.78       70.69     11.79 o 
   5  11   2       86.30       84.49     11.35 o 
   6  11   2       73.00       74.00     18.15 o 
   7  11   2       50.41       33.36     13.35 o 
  -6  12   2       36.22       38.30     12.57 o 
  -5  12   2      116.98      145.02     21.45 o 
  -4  12   2      205.88      251.55     18.54 o 
  -2  12   2        4.46        5.66     17.16 o 
  -1  12   2        0.49       -3.11     10.33 o 
   0  12   2        0.13       -8.84     10.33 o 
   1  12   2        0.22       -5.25      9.05 o 
   2  12   2      182.40      180.28     16.80 o 
   3  12   2      189.16      203.56     14.65 o 
   4  12   2       20.85       30.45      9.66 o 
   5  12   2      244.31      234.61     16.75 o 
   6  12   2      103.21       98.06     29.52 o 
  -3  13   2      102.76       78.72     24.22 o 
  -2  13   2      103.46      114.54     25.73 o 
  -1  13   2      222.31      192.25     29.77 o 
   0  13   2      106.13      104.34     16.57 o 
   1  13   2       29.78       31.00     13.38 o 
   2  13   2       17.46       19.68     17.66 o 
   3  13   2      120.83      219.50     27.75 o 
 -13   1   3       34.73       25.74      8.45 o 
 -12   1   3       84.36       96.79     13.36 o 
 -11   1   3        0.26        2.52      5.61 o 
 -10   1   3      360.69      371.97     15.31 o 
  -9   1   3        2.56        3.63      4.41 o 
  -8   1   3      478.05      466.47     14.17 o 
  -7   1   3      477.94      548.28     14.61 o 
  -6   1   3     1485.56     1570.51     27.91 o 
  -5   1   3      452.81      477.12     10.92 o 
  -4   1   3      423.91      415.48      7.34 o 
  -3   1   3     1450.04     1406.35     17.19 o 
  -2   1   3     2497.32     2444.13     26.62 o 
  -1   1   3     1118.34     1095.41     11.77 o 
   0   1   3     3208.60     3351.77     34.51 o 
   1   1   3     1756.18     1747.77     22.92 o 
   2   1   3     3909.35     3988.01     41.41 o 
   3   1   3      118.91      151.60      4.19 o 
   4   1   3     1254.79     1345.49     22.22 o 
   5   1   3      670.76      746.32     13.07 o 
   6   1   3       29.49       12.13      4.22 o 
   7   1   3       77.90       61.39      7.60 o 
   8   1   3       52.73       48.67      6.17 o 
   9   1   3        0.05        2.18      4.91 o 
  10   1   3       34.41       43.38      7.22 o 
  11   1   3        7.00       11.43      6.35 o 
  12   1   3       37.09       29.52      7.85 o 
  13   1   3       11.22       23.96      9.30 o 
 -13   2   3        2.50       10.49      8.01 o 
 -12   2   3       75.26       51.89      9.98 o 
 -11   2   3       99.08      103.07     11.80 o 
 -10   2   3        0.87       -4.44      4.44 o 
  -9   2   3      100.36       98.69      8.81 o 
  -8   2   3      394.04      449.44     14.13 o 
  -7   2   3       40.12       47.20      5.69 o 
  -6   2   3      771.75      900.77     19.59 o 
  -5   2   3        1.09       -0.64      2.61 o 
  -4   2   3      117.91      104.93      4.09 o 
  -3   2   3     1640.82     1856.16     20.33 o 
  -2   2   3     1591.20     1819.01     20.73 o 
  -1   2   3       45.48       68.99      2.51 o 
   0   2   3       20.23       18.47      2.16 o 
   1   2   3     3204.59     3258.54     40.23 o 
   2   2   3       21.65       17.88      1.93 o 
   3   2   3     2890.33     2897.98     26.65 o 
   4   2   3      942.50     1033.07     15.12 o 
   5   2   3      444.49      423.81      9.20 o 
   6   2   3      133.97      134.81      7.45 o 
   7   2   3      142.41      132.51      8.00 o 
   8   2   3       68.81       64.40      6.54 o 
   9   2   3      207.43      224.50     11.86 o 
  10   2   3     1190.28     1201.42     27.13 o 
  11   2   3       23.05       21.97      6.97 o 
  12   2   3      159.52      174.78     12.68 o 
  13   2   3       66.26       50.07      9.94 o 
 -13   3   3      321.50      319.39     17.50 o 
 -12   3   3      103.55      101.38     10.59 o 
 -11   3   3       35.05       26.73      7.14 o 
 -10   3   3        6.77        8.61      5.61 o 
  -9   3   3        1.63       -1.00      4.40 o 
  -8   3   3        8.97       11.27      4.50 o 
  -7   3   3      107.76      119.54      7.72 o 
  -6   3   3     1565.41     1783.72     30.94 o 
  -5   3   3      567.00      611.43     10.93 o 
  -4   3   3     1027.30     1059.50     19.00 o 
  -3   3   3     4644.73     4889.17     51.19 o 
  -2   3   3      249.33      227.72      5.67 o 
  -1   3   3     5189.56     5376.15     59.02 o 
   0   3   3     3713.95     3919.03     46.08 o 
   1   3   3      228.29      238.25      4.46 o 
   2   3   3      338.84      379.30      5.97 o 
   3   3   3      442.22      494.90      8.78 o 
   4   3   3       48.25       50.27      3.04 o 
   5   3   3     1338.34     1445.96     20.07 o 
   6   3   3      667.39      706.40     12.80 o 
   7   3   3      163.18      167.62      8.73 o 
   8   3   3      668.34      672.15     17.26 o 
   9   3   3      126.67      123.80     10.84 o 
  10   3   3        1.20        2.86      5.30 o 
  11   3   3        2.23       -1.80      5.94 o 
  12   3   3       51.52       71.22      9.83 o 
  13   3   3       26.10       30.08      9.30 o 
 -13   4   3       23.14       27.38     10.49 o 
 -12   4   3       90.25       92.45     10.54 o 
 -11   4   3        3.12       -0.03      6.07 o 
 -10   4   3       59.57       56.51      7.86 o 
  -9   4   3      215.81      170.19     17.84 o 
  -8   4   3      411.42      385.77     16.24 o 
  -7   4   3       17.05       16.27      3.91 o 
  -6   4   3     1696.27     1775.12     26.62 o 
  -5   4   3        2.46        3.02      2.73 o 
  -4   4   3      689.04      833.68     15.98 o 
  -3   4   3     1718.74     1802.64     21.64 o 
  -2   4   3     3382.56     3388.98     35.95 o 
  -1   4   3      243.06      209.58      5.15 o 
   0   4   3     2121.46     2016.94     22.29 o 
   1   4   3      583.26      596.05      8.92 o 
   2   4   3       30.64       33.73      2.74 o 
   3   4   3      190.35      190.20      7.93 o 
   4   4   3      155.49      126.17      4.45 o 
   5   4   3      388.45      367.33      7.74 o 
   6   4   3       36.79       32.00      3.59 o 
   7   4   3      139.51      129.19      8.45 o 
   8   4   3      560.59      579.33     15.86 o 
   9   4   3      225.32      206.39     11.17 o 
  10   4   3       51.90       44.41      7.02 o 
  11   4   3       10.88       -5.04      6.17 o 
  12   4   3       17.57       17.56      7.92 o 
 -13   5   3       18.25       25.98     10.96 o 
 -12   5   3       27.91       19.48      8.15 o 
 -11   5   3      170.26      157.80     19.84 o 
 -10   5   3       14.43       12.68      6.08 o 
  -9   5   3        0.61       -0.48      5.05 o 
  -8   5   3        5.17        0.87      4.92 o 
  -7   5   3     1996.97     2177.93     32.55 o 
  -6   5   3       66.71       71.34      5.68 o 
  -5   5   3     1694.68     1688.26     32.36 o 
  -4   5   3      729.56      719.97     13.67 o 
  -3   5   3        0.09        1.44      1.93 o 
  -2   5   3      105.02      124.99      4.26 o 
  -1   5   3     2620.15     2558.79     30.34 o 
   0   5   3      120.16      102.73      8.70 o 
   1   5   3     1700.62     1775.75     22.37 o 
   2   5   3        1.65        3.65      3.84 o 
   3   5   3       81.87       83.26      7.18 o 
   4   5   3      209.30      199.54      6.51 o 
   5   5   3      554.13      591.97      9.30 o 
   6   5   3     2127.57     2232.70     28.64 o 
   7   5   3     2177.84     2307.59     30.60 o 
   8   5   3      110.15       94.78      7.64 o 
   9   5   3     1319.61     1368.62     27.90 o 
  10   5   3       36.58       24.12      7.98 o 
  11   5   3        9.64       -2.52      9.99 o 
  12   5   3      106.12      118.01     18.61 o 
 -12   6   3        7.02        3.14      9.24 o 
 -11   6   3      112.70      116.99     12.72 o 
 -10   6   3       93.63      110.25     11.66 o 
  -9   6   3        2.90        5.06      5.47 o 
  -8   6   3       13.34        1.30      6.71 o 
  -7   6   3       92.61       88.00      8.82 o 
  -6   6   3      141.39      158.69      8.68 o 
  -5   6   3       36.91       37.39      4.95 o 
  -4   6   3      910.72      947.64     16.59 o 
  -3   6   3     1577.22     1645.72     22.75 o 
  -2   6   3     4760.17     5002.19     52.40 o 
  -1   6   3     2622.28     2760.21     32.94 o 
   0   6   3      161.75      167.08      4.47 o 
   1   6   3      935.68      961.94     14.86 o 
   2   6   3       14.21       20.80      4.94 o 
   3   6   3      757.06      724.51     19.95 o 
   4   6   3      400.93      391.83     14.66 o 
   5   6   3      106.19      118.72     15.85 o 
   6   6   3        0.00       -2.56      3.20 o 
   7   6   3      255.60      246.34      9.83 o 
   8   6   3     1424.00     1404.66     26.97 o 
   9   6   3       22.08       17.19     10.16 o 
  10   6   3        3.11       -0.18      9.81 o 
  11   6   3      148.82      194.55     21.77 o 
  12   6   3        9.90       -8.82     11.92 o 
 -12   7   3      143.88      207.90     30.78 o 
 -11   7   3       64.95       53.15     19.68 o 
 -10   7   3        1.20       -5.05      9.46 o 
  -9   7   3      164.87      162.85     12.70 o 
  -8   7   3        2.17        7.12      6.08 o 
  -7   7   3      107.08      110.15      9.51 o 
  -6   7   3       65.14       61.68      6.43 o 
  -5   7   3      708.77      739.52     18.43 o 
  -4   7   3        9.35        9.15      3.28 o 
  -3   7   3      325.31      272.14      8.75 o 
  -2   7   3     1140.61     1135.41     16.67 o 
  -1   7   3     2208.22     2341.83     27.09 o 
   0   7   3       56.41       65.58      4.27 o 
   1   7   3      981.65      993.32     15.50 o 
   2   7   3     1259.59     1298.28     28.89 o 
   3   7   3       44.44       34.72      6.40 o 
   4   7   3     2174.62     2272.56     58.12 o 
   5   7   3      394.38      363.07     15.78 o 
   6   7   3      173.33      181.92     12.76 o 
   7   7   3        1.52       14.50      9.41 o 
   8   7   3        4.24       -2.57      8.83 o 
   9   7   3       31.17       32.47     12.12 o 
  10   7   3        4.78        1.59     19.93 o 
  11   7   3      412.59      477.51     32.61 o 
 -11   8   3      235.69      301.29     26.08 o 
 -10   8   3       85.60       74.82     15.37 o 
  -9   8   3        2.06       -2.12      8.84 o 
  -8   8   3       67.86       48.31     11.63 o 
  -7   8   3      404.15      440.12     22.15 o 
  -6   8   3      398.62      395.15     15.58 o 
  -5   8   3      616.73      649.71     18.69 o 
  -4   8   3     4512.40     4663.93     59.42 o 
  -3   8   3      788.93      777.26     14.43 o 
  -2   8   3      270.89      279.11      7.76 o 
  -1   8   3        1.45        2.64      2.68 o 
   0   8   3      417.70      439.89      8.84 o 
   1   8   3      164.56      159.10      6.63 o 
   2   8   3      468.85      510.84     28.74 o 
   3   8   3     1653.45     1626.57     48.11 o 
   4   8   3       94.55       78.69      8.87 o 
   5   8   3      291.95      329.67     16.53 o 
   6   8   3      246.53      223.07     14.62 o 
   7   8   3        0.54       11.61     13.37 o 
   8   8   3       46.85       36.86     11.95 o 
   9   8   3      246.91      264.98     53.99 o 
  10   8   3      198.15      209.00     22.48 o 
 -10   9   3        0.11        6.25     21.70 o 
  -9   9   3        0.68       -2.04     10.05 o 
  -8   9   3       51.83       62.72     13.19 o 
  -7   9   3       58.89       53.69     11.59 o 
  -6   9   3      275.38      231.21     17.99 o 
  -5   9   3       91.54       93.35      6.82 o 
  -4   9   3       19.14       24.60      5.46 o 
  -3   9   3     2137.64     2173.80     34.98 o 
  -2   9   3     1330.56     1319.64     21.47 o 
  -1   9   3       96.23       88.21      5.28 o 
   0   9   3      316.61      306.41      7.75 o 
   1   9   3      309.87      293.47     18.62 o 
   2   9   3      185.20      172.35     11.60 o 
   3   9   3       19.22       17.93      9.33 o 
   4   9   3      502.71      470.11     18.09 o 
   5   9   3      385.90      388.49     23.21 o 
   6   9   3      161.68      153.47     13.14 o 
   7   9   3        7.01        9.39     10.63 o 
   8   9   3      133.18      119.02     25.73 o 
   9   9   3       21.52        0.78     12.11 o 
  10   9   3      344.76      409.23     42.89 o 
  -9  10   3      132.94      151.01     18.61 o 
  -8  10   3       37.91       53.76     13.21 o 
  -7  10   3       48.81       51.32     11.99 o 
  -6  10   3       82.11       86.51     13.14 o 
  -5  10   3       41.67       26.41      9.26 o 
  -4  10   3        0.07       -1.05      4.61 o 
  -3  10   3       86.66       88.28      6.19 o 
  -2  10   3        0.33       -3.78      3.78 o 
  -1  10   3      188.73      200.45     12.49 o 
   0  10   3      208.06      207.73      7.68 o 
   1  10   3      137.25      126.99     13.24 o 
   2  10   3        0.32       -1.46      6.20 o 
   3  10   3        2.72       17.55      8.00 o 
   4  10   3      240.96      264.85     25.71 o 
   5  10   3      440.57      482.55     19.66 o 
   6  10   3        3.94       -0.18      7.47 o 
   7  10   3      100.76      100.34     16.41 o 
   8  10   3      210.19      195.25     24.98 o 
  -8  11   3      259.80      271.83     23.42 o 
  -7  11   3       22.88       24.47     11.99 o 
  -6  11   3       36.14       38.18     14.38 o 
  -5  11   3       20.36       19.04     10.60 o 
  -4  11   3       17.42       24.63      9.59 o 
  -3  11   3       65.01       71.82     20.94 o 
  -2  11   3      372.35      397.73     12.18 o 
  -1  11   3     1211.12     1345.42     27.43 o 
   0  11   3      347.55      402.63     19.99 o 
   1  11   3      113.13      143.42     12.00 o 
   2  11   3      114.34      125.90     11.45 o 
   3  11   3       92.40       89.91     14.25 o 
   4  11   3       91.97       58.79     13.50 o 
   5  11   3      131.84      124.51     12.88 o 
   6  11   3      343.75      371.98     20.22 o 
   7  11   3       19.17       19.94     10.03 o 
  -6  12   3       12.75        9.08     11.42 o 
  -5  12   3        5.59       11.54     12.36 o 
  -2  12   3      160.04      130.69     25.23 o 
  -1  12   3      148.14      130.31     15.51 o 
   0  12   3       26.35       32.39      9.33 o 
   1  12   3      136.37      156.00     18.42 o 
   2  12   3       39.76       41.30      9.90 o 
   3  12   3        0.06       -1.36      8.13 o 
   4  12   3       12.70       21.60      9.50 o 
   5  12   3       40.47       39.90     14.52 o 
   6  12   3        0.17       -0.93     11.24 o 
  -3  13   3       56.84       69.63     24.73 o 
  -2  13   3       89.62       77.71     23.72 o 
  -1  13   3       70.08       65.09     22.20 o 
   0  13   3       56.23       31.29     19.17 o 
   1  13   3       22.17       27.75     18.17 o 
   2  13   3        2.24       15.14     16.15 o 
   3  13   3       34.90       38.85     13.92 o 
 -13   0   4        0.03       12.27     10.84 o 
 -12   0   4      108.11       82.58     13.86 o 
 -11   0   4      156.49      144.92     15.33 o 
 -10   0   4       40.02       21.52      8.69 o 
  -9   0   4     1083.69     1139.58     36.15 o 
  -8   0   4     1238.38     1319.61     38.16 o 
  -7   0   4      287.42      309.83     15.49 o 
  -6   0   4       16.64       12.47      4.96 o 
  -5   0   4      597.27      632.43     24.98 o 
  -4   0   4      592.76      627.07     13.79 o 
  -3   0   4      717.58      749.07     19.80 o 
  -2   0   4     8578.96     8250.75    109.61 o 
  -1   0   4    11087.28    11051.47    129.25 o 
   0   0   4       12.01       11.81      2.55 o 
   1   0   4    22195.40    21647.39    278.79 o 
   2   0   4     3734.95     3784.14     53.29 o 
   3   0   4       25.65       17.78      3.37 o 
   4   0   4       22.70       13.55      4.44 o 
   5   0   4     3413.70     3850.81     80.79 o 
   6   0   4      727.81      819.60     26.04 o 
   7   0   4     1272.06     1319.05     45.92 o 
   8   0   4     4195.11     4394.86    132.96 o 
   9   0   4      797.79      752.64     28.54 o 
  10   0   4      521.01      556.34     25.15 o 
  11   0   4        0.52       -0.20      8.33 o 
  12   0   4       54.18       57.24     13.50 o 
  13   0   4       46.31       53.99     19.17 o 
 -13   1   4       61.89       78.31     10.44 o 
 -12   1   4       59.10       42.70      8.32 o 
 -11   1   4      124.10      114.65     14.86 o 
 -10   1   4      314.86      315.31     14.59 o 
  -9   1   4       42.41       38.47      6.40 o 
  -8   1   4     1546.57     1601.03     38.70 o 
  -7   1   4     2508.28     2512.92     41.81 o 
  -6   1   4      978.50     1010.00     20.67 o 
  -5   1   4       50.90       31.69      4.19 o 
  -4   1   4      126.61      117.94      5.75 o 
  -3   1   4      375.40      409.55      7.11 o 
  -2   1   4      438.12      484.09      9.20 o 
  -1   1   4     5135.19     5224.80     53.00 o 
   0   1   4     3424.79     3301.23     37.38 o 
   1   1   4     3433.14     3538.92     40.16 o 
   2   1   4       14.09       14.21      2.11 o 
   3   1   4     1822.28     2182.65     25.46 o 
   4   1   4     4050.00     4792.46     55.53 o 
   5   1   4      634.99      715.55     14.58 o 
   6   1   4      491.21      470.07     13.16 o 
   7   1   4      802.85      794.52     18.77 o 
   8   1   4     1077.10     1113.08     24.39 o 
   9   1   4       21.70       19.07      5.70 o 
  10   1   4      204.55      179.79     11.59 o 
  11   1   4       92.34       82.32      9.43 o 
  12   1   4       26.70       20.16      8.15 o 
  13   1   4      198.50      220.88     15.37 o 
 -13   2   4       20.17       17.47      7.78 o 
 -12   2   4        4.86       -6.22      6.22 o 
 -11   2   4       45.93       49.41      8.22 o 
 -10   2   4      138.48      134.22     10.16 o 
  -9   2   4       20.69       18.13      5.57 o 
  -8   2   4        0.04        6.08      4.27 o 
  -7   2   4      704.21      664.25     16.73 o 
  -6   2   4        0.16        0.98      3.58 o 
  -5   2   4      326.50      325.98     11.65 o 
  -4   2   4      132.27       96.07      4.80 o 
  -3   2   4       38.29       48.67      3.23 o 
  -2   2   4       83.05      114.61      3.90 o 
  -1   2   4      432.80      524.05      7.82 o 
   0   2   4       57.25       61.07      2.93 o 
   1   2   4      825.73      874.23     12.72 o 
   2   2   4      531.15      560.80      8.63 o 
   3   2   4     3409.77     3636.97     42.56 o 
   4   2   4       78.63       72.28      4.22 o 
   5   2   4      521.99      494.42     10.37 o 
   6   2   4      245.39      266.40     22.51 o 
   7   2   4      654.20      641.54     16.43 o 
   8   2   4       15.08        8.81      4.89 o 
   9   2   4     1198.45     1271.11     27.50 o 
  10   2   4      109.87      108.14      9.60 o 
  11   2   4        5.59       10.22      6.34 o 
  12   2   4       24.37       17.93     16.11 o 
  13   2   4      205.45      225.98     15.67 o 
 -13   3   4      141.97      143.85     13.18 o 
 -12   3   4      313.53      311.49     21.09 o 
 -11   3   4       69.88       78.26      9.06 o 
 -10   3   4       49.11       40.95      6.89 o 
  -9   3   4      235.41      262.06     13.20 o 
  -8   3   4       37.37       35.03      5.90 o 
  -7   3   4        0.06        0.28      3.64 o 
  -6   3   4     1270.92     1390.19     26.15 o 
  -5   3   4     1068.75      998.91     19.94 o 
  -4   3   4     1718.26     1804.99     29.70 o 
  -3   3   4     1513.38     1623.56     20.10 o 
  -2   3   4       62.58       90.32      6.09 o 
  -1   3   4      108.77      127.84      6.00 o 
   0   3   4      297.15      328.97     10.35 o 
   1   3   4     2332.04     2405.53     26.60 o 
   2   3   4     2797.25     2765.37     30.47 o 
   3   3   4       65.66       59.60      3.58 o 
   4   3   4     3264.26     3467.41     41.31 o 
   5   3   4      975.79      989.45     15.62 o 
   6   3   4      131.44      160.38      6.75 o 
   7   3   4       83.92       77.75      6.64 o 
   8   3   4     3870.40     3824.68     59.96 o 
   9   3   4      752.85      782.24     20.31 o 
  10   3   4      348.69      348.91     15.80 o 
  11   3   4      349.82      360.57     16.06 o 
  12   3   4      261.90      274.81     25.86 o 
 -13   4   4        3.57        4.63      8.00 o 
 -12   4   4        2.07        0.75      6.94 o 
 -11   4   4       10.56       13.63      6.70 o 
 -10   4   4        8.99        5.43      5.90 o 
  -9   4   4      567.22      551.49     17.18 o 
  -8   4   4      228.10      228.47      9.61 o 
  -7   4   4      111.57      112.36      8.26 o 
  -6   4   4        2.51        4.80      3.00 o 
  -5   4   4      660.78      689.11     13.93 o 
  -4   4   4      853.25      870.23     26.88 o 
  -3   4   4        6.41        5.16      2.51 o 
  -2   4   4     2082.50     2339.47     28.83 o 
  -1   4   4      602.76      657.79     10.51 o 
   0   4   4       13.87       10.51      1.90 o 
   1   4   4      713.94      716.05     10.18 o 
   2   4   4        8.37        7.91      1.57 o 
   3   4   4      241.89      177.93     10.15 o 
   4   4   4     2003.81     2218.85     27.92 o 
   5   4   4      115.50      114.26      5.42 o 
   6   4   4      358.02      304.24      8.29 o 
   7   4   4        4.04        6.94      4.15 o 
   8   4   4      752.35      780.01     18.98 o 
   9   4   4        2.23        5.84      5.99 o 
  10   4   4       72.96       74.38      8.20 o 
  11   4   4       85.15       69.52      9.36 o 
  12   4   4       38.85       44.91     10.84 o 
 -12   5   4        0.04       -7.06      7.06 o 
 -11   5   4       85.43       87.54     10.05 o 
 -10   5   4      119.77      124.13     15.44 o 
  -9   5   4       15.73       20.82      6.32 o 
  -8   5   4      464.20      480.08     16.52 o 
  -7   5   4        7.79        6.80      4.37 o 
  -6   5   4      320.41      278.06     21.19 o 
  -5   5   4      998.97     1023.83     27.59 o 
  -4   5   4      723.72      747.29     16.31 o 
  -3   5   4       53.94       54.06      4.41 o 
  -2   5   4      326.79      391.41      7.19 o 
  -1   5   4     1626.44     1711.98     20.55 o 
   0   5   4     1297.50     1463.24     19.18 o 
   1   5   4     1776.97     1833.91     25.80 o 
   2   5   4      549.62      556.78     10.37 o 
   3   5   4        2.31        2.84      2.67 o 
   4   5   4      472.11      440.25      7.81 o 
   5   5   4      446.27      493.20     14.44 o 
   6   5   4      600.81      613.21     12.39 o 
   7   5   4      269.52      267.42     12.06 o 
   8   5   4       67.94       81.83      7.28 o 
   9   5   4        1.16        8.26      5.25 o 
  10   5   4        7.00        6.82      5.91 o 
  11   5   4        0.31       -7.80     19.43 o 
  12   5   4       11.07        5.57     12.83 o 
 -12   6   4       17.45       13.38     10.01 o 
 -11   6   4       32.31       44.83      8.63 o 
 -10   6   4       12.32       15.06      8.15 o 
  -9   6   4      140.15      129.94     11.80 o 
  -8   6   4      426.20      402.86     16.99 o 
  -7   6   4      165.70      180.44     11.90 o 
  -6   6   4      391.92      367.81     26.39 o 
  -5   6   4      193.54      230.17     11.90 o 
  -4   6   4     3176.80     3274.06     49.42 o 
  -3   6   4        3.28        1.59      2.60 o 
  -2   6   4     5781.71     6068.30     62.94 o 
  -1   6   4      103.78      133.73      6.21 o 
   0   6   4     2266.40     2379.73     26.96 o 
   1   6   4      216.82      219.95      6.41 o 
   2   6   4        0.09        6.44      4.64 o 
   3   6   4      343.62      371.02     13.88 o 
   4   6   4       53.69       51.52      7.36 o 
   5   6   4       88.36       79.53      8.75 o 
   6   6   4      185.13      165.54      6.89 o 
   7   6   4      118.21      115.37     10.78 o 
   8   6   4       11.81        2.99      5.62 o 
   9   6   4        6.39        8.75     10.85 o 
  10   6   4        9.13        3.01     10.27 o 
  11   6   4        2.24      -10.35     10.35 o 
 -11   7   4        1.17        0.06     11.03 o 
 -10   7   4       10.83        6.12     10.31 o 
  -9   7   4       78.90       68.97     10.01 o 
  -8   7   4       15.66        7.08      6.69 o 
  -7   7   4      612.91      632.92     20.37 o 
  -6   7   4        4.79       10.34      6.00 o 
  -5   7   4      230.53      237.46     12.56 o 
  -4   7   4      169.40      172.64      9.99 o 
  -3   7   4      411.71      424.77     10.60 o 
  -2   7   4       50.21       28.75      3.68 o 
  -1   7   4       38.07       33.54      3.39 o 
   0   7   4       46.69       38.03      2.92 o 
   1   7   4      398.19      388.86     14.97 o 
   2   7   4        8.56        1.51      4.85 o 
   3   7   4       70.00       78.79     13.58 o 
   4   7   4      272.97      278.15     14.40 o 
   5   7   4      439.43      433.80     18.01 o 
   6   7   4      187.54      165.96     12.72 o 
   7   7   4      792.55      812.71     33.33 o 
   8   7   4        0.77        5.27     10.60 o 
   9   7   4       60.69       50.72     13.90 o 
  10   7   4       11.17       18.47     14.13 o 
  11   7   4       36.84       30.39     14.22 o 
 -11   8   4       19.52       22.24     13.46 o 
 -10   8   4        0.01        3.07     11.40 o 
  -9   8   4      134.48      111.14     15.88 o 
  -8   8   4      199.91      196.06     18.03 o 
  -7   8   4        2.43        5.44      6.49 o 
  -6   8   4       20.90       15.94      6.67 o 
  -5   8   4      360.76      382.38     14.85 o 
  -4   8   4      194.83      184.00     13.40 o 
  -3   8   4       33.21       36.45      4.49 o 
  -2   8   4        8.67        4.25      3.29 o 
  -1   8   4       37.21       32.65      3.53 o 
   0   8   4       20.13       17.37      3.05 o 
   1   8   4       19.83       22.23      3.96 o 
   2   8   4       18.80       17.38      6.07 o 
   3   8   4       72.05       62.58     11.53 o 
   4   8   4        5.02        2.03      8.45 o 
   5   8   4       38.43       39.59      8.33 o 
   6   8   4       33.87       33.94      8.45 o 
   7   8   4        0.06       -7.86      9.33 o 
   8   8   4        3.08        7.93     11.86 o 
   9   8   4        4.00       -6.07     10.88 o 
  10   8   4        8.50       38.60     14.27 o 
 -10   9   4       25.20       37.36     13.14 o 
  -9   9   4       15.91        6.96     10.53 o 
  -8   9   4       70.56       75.85     13.71 o 
  -7   9   4       24.00       26.27     10.33 o 
  -6   9   4        0.61       -3.88      7.83 o 
  -5   9   4      423.40      428.11     15.79 o 
  -4   9   4       55.38       43.97      7.01 o 
  -3   9   4     1410.24     1456.23     25.72 o 
  -2   9   4      766.39      742.55     14.78 o 
  -1   9   4     1302.94     1259.70     21.73 o 
   0   9   4      750.17      671.26     13.32 o 
   1   9   4      112.47      109.94      9.99 o 
   2   9   4      245.74      261.91     14.65 o 
   3   9   4       13.93       14.20      6.69 o 
   4   9   4       46.55       39.17      8.12 o 
   5   9   4       14.26        7.68      7.21 o 
   6   9   4      145.27      171.67     14.36 o 
   7   9   4      138.73      141.48     17.28 o 
   8   9   4       78.88       73.15     15.69 o 
   9   9   4       20.97       22.76     14.29 o 
  -9  10   4       61.23       93.58     19.68 o 
  -8  10   4      249.11      234.72     22.71 o 
  -7  10   4       15.26       25.57     10.99 o 
  -6  10   4      500.75      467.26     23.85 o 
  -5  10   4      164.04      150.95     24.98 o 
  -4  10   4        0.10        6.31      7.14 o 
  -3  10   4       41.27       27.52      4.93 o 
  -2  10   4       45.55       60.40      5.32 o 
  -1  10   4      510.72      479.51     11.24 o 
   0  10   4        0.59        5.57      6.65 o 
   1  10   4       62.20       67.70      9.20 o 
   2  10   4       13.35        5.68      6.36 o 
   3  10   4       12.05       15.38      7.36 o 
   4  10   4       32.38       32.22      8.72 o 
   5  10   4      146.73      146.96     13.44 o 
   6  10   4      142.65      131.62     13.26 o 
   7  10   4        3.69        8.83      9.21 o 
   8  10   4      127.95      188.37     30.78 o 
  -8  11   4       72.06       76.19     21.19 o 
  -7  11   4      272.00      289.32     22.80 o 
  -6  11   4       32.86       24.76     10.99 o 
  -5  11   4        4.21        8.89      9.55 o 
  -4  11   4       15.13       12.33      8.90 o 
  -3  11   4        0.24        2.10      5.93 o 
  -2  11   4        6.28       -1.43      9.82 o 
  -1  11   4        4.17       -4.69      6.11 o 
   0  11   4       43.56       40.31      8.70 o 
   1  11   4       97.60      111.26     11.43 o 
   2  11   4       15.22       11.54      7.94 o 
   3  11   4        0.18       -1.63      7.67 o 
   4  11   4       62.79       56.81     10.58 o 
   5  11   4       93.10       72.83     14.23 o 
   6  11   4       26.81       21.09      9.80 o 
   7  11   4       18.06       19.64     10.75 o 
  -6  12   4       16.98       35.04     13.12 o 
  -5  12   4        6.11       -4.54     15.14 o 
  -3  12   4      524.03      698.87     48.95 o 
  -2  12   4       79.48      109.50     24.73 o 
  -1  12   4      207.36      173.14     17.95 o 
   0  12   4       11.71        4.53     10.99 o 
   1  12   4       56.24       58.03     10.48 o 
   2  12   4       71.57       59.66     10.77 o 
   3  12   4      345.60      367.19     20.16 o 
   4  12   4      173.61      169.94     17.39 o 
   5  12   4       23.29       25.67     10.55 o 
  -3  13   4        0.26        6.56     20.18 o 
  -2  13   4       50.05       26.74     19.17 o 
  -1  13   4        5.38        2.02     18.67 o 
   0  13   4       14.11       -3.53     17.66 o 
   1  13   4      123.46      155.42     27.25 o 
   2  13   4       76.45       68.02     15.14 o 
 -13   1   5       10.01       11.97      8.00 o 
 -12   1   5       91.44       97.39     10.61 o 
 -11   1   5       12.30       22.18     10.63 o 
 -10   1   5       39.93       44.38      7.09 o 
  -9   1   5      687.54      683.68     19.03 o 
  -8   1   5       68.59       67.49      9.32 o 
  -7   1   5     1606.25     1726.05     36.34 o 
  -6   1   5        0.04        0.28      3.58 o 
  -5   1   5       99.55       89.05      6.35 o 
  -4   1   5      363.64      339.26     10.19 o 
  -3   1   5      424.20      528.49      8.77 o 
  -2   1   5      486.59      591.94      8.22 o 
  -1   1   5       26.81       29.31      2.07 o 
   0   1   5     1277.13     1319.25     19.38 o 
   1   1   5      599.07      643.29     10.62 o 
   2   1   5     5736.42     5759.97     67.70 o 
   3   1   5     5064.53     5942.46     73.99 o 
   4   1   5     2907.89     3105.04     42.16 o 
   5   1   5      183.10      181.48      8.84 o 
   6   1   5       24.35       27.03      4.84 o 
   7   1   5       88.12       75.66      8.16 o 
   8   1   5       64.38       68.19      7.55 o 
   9   1   5      543.68      506.14     16.70 o 
  10   1   5       57.34       47.23      7.78 o 
  11   1   5       76.27       93.69     10.32 o 
  12   1   5       35.40       45.79      9.34 o 
 -13   2   5       59.17       59.21     10.42 o 
 -12   2   5       13.73       17.31      7.87 o 
 -11   2   5       58.46       58.30      9.98 o 
 -10   2   5       20.29       42.53      7.27 o 
  -9   2   5       54.90       88.17     10.42 o 
  -8   2   5      565.19      586.04     16.74 o 
  -7   2   5      172.58      194.20     10.25 o 
  -6   2   5     1530.96     1550.90     51.42 o 
  -5   2   5       63.70       73.31      5.90 o 
  -4   2   5      327.17      376.37     21.75 o 
  -3   2   5     3365.93     3518.13     38.31 o 
  -2   2   5       26.36       33.62      2.65 o 
  -1   2   5       69.59       54.92      2.98 o 
   0   2   5      162.62      146.89      4.22 o 
   1   2   5      910.54      798.54     15.22 o 
   2   2   5     1460.95     1699.61     27.37 o 
   3   2   5     5470.35     6060.26     75.01 o 
   4   2   5     4372.27     4989.58     63.76 o 
   5   2   5      171.76      155.45      8.28 o 
   6   2   5     1224.63     1400.38     26.88 o 
   7   2   5      214.70      230.61     14.93 o 
   8   2   5     1307.89     1327.43     27.61 o 
   9   2   5       54.68       45.92      9.76 o 
  10   2   5       55.60       57.63      8.11 o 
  11   2   5       68.37       76.80      9.39 o 
  12   2   5       52.88       66.33      9.94 o 
 -13   3   5        6.94       18.94      8.96 o 
 -12   3   5        0.64       -0.57      7.00 o 
 -11   3   5       23.33       23.35      7.23 o 
 -10   3   5       12.67        5.42      5.72 o 
  -9   3   5       16.95       16.24      5.83 o 
  -8   3   5      317.96      295.46     12.98 o 
  -7   3   5       44.33       33.52      8.09 o 
  -6   3   5      318.90      327.61     13.26 o 
  -5   3   5     2827.96     3106.17     55.63 o 
  -4   3   5     5204.06     5397.39     88.37 o 
  -3   3   5     1560.79     1681.63     35.86 o 
  -2   3   5      956.51     1029.74     14.34 o 
  -1   3   5      866.03     1009.86     12.48 o 
   0   3   5       25.25       35.03      3.03 o 
   1   3   5      985.85      990.72     15.62 o 
   2   3   5     1058.45     1259.73     23.49 o 
   3   3   5      123.19      135.18      5.45 o 
   4   3   5       16.46       11.62      3.20 o 
   5   3   5      211.18      256.98      8.65 o 
   6   3   5      320.23      317.39     15.59 o 
   7   3   5       75.48       77.12      7.32 o 
   8   3   5     2144.37     2280.72     42.46 o 
   9   3   5       42.32       41.53      7.15 o 
  10   3   5      265.52      269.39     13.91 o 
  11   3   5        0.36       -6.49      6.49 o 
  12   3   5        0.02       -3.25      8.88 o 
 -13   4   5        5.92        7.51      8.30 o 
 -12   4   5        8.64       -2.15      7.02 o 
 -11   4   5        7.62       -1.49      6.26 o 
 -10   4   5       51.01       47.26      8.01 o 
  -9   4   5      532.07      568.21     21.34 o 
  -8   4   5     2021.53     1970.88     36.73 o 
  -7   4   5      117.31      128.77      8.64 o 
  -6   4   5      614.90      584.82     13.10 o 
  -5   4   5       10.52       14.38     12.31 o 
  -4   4   5       11.69       10.45      4.46 o 
  -3   4   5      991.34     1027.67     22.70 o 
  -2   4   5      457.56      416.76      9.49 o 
  -1   4   5     1461.96     1537.04     20.42 o 
   0   4   5      220.25      222.11      6.53 o 
   1   4   5     3748.36     4034.59     50.47 o 
   2   4   5      450.65      477.92      8.05 o 
   3   4   5     1430.19     1531.08     20.74 o 
   4   4   5      400.49      365.37      9.14 o 
   5   4   5     1151.66     1204.73     19.91 o 
   6   4   5       85.07       75.85      8.09 o 
   7   4   5       47.49       50.43      6.17 o 
   8   4   5        0.11        2.70      4.88 o 
   9   4   5      309.46      321.97     17.33 o 
  10   4   5       46.69       55.15      7.87 o 
  11   4   5        2.92        1.02      6.49 o 
  12   4   5        3.53       -5.15     11.27 o 
 -12   5   5        6.30        2.62      7.61 o 
 -11   5   5        6.18       10.42      7.05 o 
 -10   5   5        7.75       18.84      7.00 o 
  -9   5   5      349.57      347.88     26.07 o 
  -8   5   5      520.57      490.72     18.80 o 
  -7   5   5     1446.92     1553.27     36.89 o 
  -6   5   5      464.99      404.05     20.13 o 
  -5   5   5      393.02      385.17     14.15 o 
  -4   5   5      931.36      881.33     21.73 o 
  -3   5   5     2119.73     2275.76     41.84 o 
  -2   5   5       97.45       76.58      4.82 o 
  -1   5   5      330.41      315.87      7.41 o 
   0   5   5      499.79      423.02      9.94 o 
   1   5   5        0.17       12.45      2.24 o 
   2   5   5      174.53      173.27      4.27 o 
   3   5   5      571.46      589.75      8.69 o 
   4   5   5      486.79      505.54      9.30 o 
   5   5   5        1.50        2.40      2.54 o 
   6   5   5     2116.56     2083.04     30.58 o 
   7   5   5     2969.60     3061.70     48.72 o 
   8   5   5       94.13       80.14      7.34 o 
   9   5   5       81.74       73.57      9.41 o 
  10   5   5        0.04       12.45     12.87 o 
  11   5   5       85.76      116.09     23.21 o 
 -12   6   5       13.82        7.23     12.61 o 
 -11   6   5       52.71       49.74     10.58 o 
 -10   6   5      117.61      127.06     12.95 o 
  -9   6   5       11.37       16.94      7.75 o 
  -8   6   5       21.88       28.21      7.33 o 
  -7   6   5      137.17      143.95     16.09 o 
  -6   6   5        0.63        0.23      5.11 o 
  -5   6   5        2.96        5.52      6.41 o 
  -4   6   5      882.17     1009.05     23.84 o 
  -3   6   5       96.50       82.11      7.07 o 
  -2   6   5     1441.31     1597.29     24.51 o 
  -1   6   5      567.47      598.61     10.83 o 
   0   6   5      125.34      135.71      5.53 o 
   1   6   5       15.23       17.93      2.62 o 
   2   6   5       47.85       45.16      5.83 o 
   3   6   5      363.46      368.50      9.74 o 
   4   6   5      983.52     1015.37     19.81 o 
   5   6   5      361.46      358.31     10.94 o 
   6   6   5      650.38      666.91     17.77 o 
   7   6   5       41.84       26.16      6.19 o 
   8   6   5       35.42       52.74     30.53 o 
   9   6   5        3.96       -8.52      9.05 o 
  10   6   5      194.88      193.44     40.37 o 
  11   6   5       59.60       60.27     15.52 o 
 -11   7   5       48.30       72.25     22.71 o 
 -10   7   5       39.44       31.73      9.50 o 
  -9   7   5       96.40      103.82     11.47 o 
  -8   7   5       74.45       71.69      9.74 o 
  -7   7   5       53.33       44.73     15.42 o 
  -6   7   5      991.45     1056.05     27.06 o 
  -5   7   5     4123.87     4047.29     71.15 o 
  -4   7   5     2717.19     2596.02     48.42 o 
  -3   7   5      180.39      189.48     11.72 o 
  -2   7   5      969.58      973.88     15.43 o 
  -1   7   5       28.90       34.63      3.65 o 
   0   7   5        8.08       12.07      2.98 o 
   1   7   5      262.79      236.51      7.28 o 
   2   7   5      435.35      415.80     17.37 o 
   3   7   5       11.16        9.73      5.67 o 
   4   7   5       24.21       11.25      6.05 o 
   5   7   5      569.46      561.13     20.19 o 
   6   7   5      786.97      753.35     24.13 o 
   7   7   5      291.74      250.75     20.85 o 
   8   7   5       20.18       15.17     11.04 o 
   9   7   5      173.08      181.21     20.10 o 
  10   7   5       47.62       51.82     18.42 o 
 -11   8   5       33.76       17.73     12.57 o 
 -10   8   5      187.38      174.07     20.10 o 
  -9   8   5        3.85       -6.95      9.08 o 
  -8   8   5       10.35        5.89      7.14 o 
  -7   8   5      152.15      192.29     12.97 o 
  -6   8   5      454.07      463.05     17.50 o 
  -5   8   5        0.23       -0.13      7.40 o 
  -4   8   5     1471.25     1506.49     42.40 o 
  -3   8   5     1091.35     1079.01     19.97 o 
  -2   8   5       28.44       28.59      3.95 o 
  -1   8   5        6.02        2.57      2.94 o 
   0   8   5       63.01       79.18      5.45 o 
   1   8   5       70.10       84.44      4.84 o 
   2   8   5      727.57      743.84     22.37 o 
   3   8   5      438.83      448.40     37.30 o 
   4   8   5      231.94      191.94     13.47 o 
   5   8   5       61.38       53.69      8.88 o 
   6   8   5       17.48       15.17      7.79 o 
   7   8   5       17.74       18.44     11.04 o 
   8   8   5       19.96        9.67     11.35 o 
   9   8   5       63.22       66.44     15.69 o 
  10   8   5       94.17      100.46     18.39 o 
 -10   9   5       10.05       19.69     13.46 o 
  -9   9   5       10.08        1.86     12.87 o 
  -8   9   5       26.55       32.25     11.40 o 
  -7   9   5      373.99      393.69     24.50 o 
  -6   9   5      449.26      440.04     25.82 o 
  -5   9   5      398.60      340.05     15.01 o 
  -4   9   5      303.43      309.01     13.86 o 
  -3   9   5       48.15       50.99      5.54 o 
  -2   9   5      436.31      429.71     14.05 o 
  -1   9   5      138.24      134.01      7.39 o 
   0   9   5      268.23      264.36     11.02 o 
   1   9   5        0.22        6.73      6.12 o 
   2   9   5       97.94       97.96     10.17 o 
   3   9   5      111.52      102.04     10.46 o 
   4   9   5        4.90        1.90      6.32 o 
   5   9   5      338.43      310.98     17.96 o 
   6   9   5      174.94      185.99     15.10 o 
   7   9   5      113.98       87.71     21.19 o 
   8   9   5      254.14      309.75     26.40 o 
   9   9   5      106.16      123.52     27.75 o 
  -9  10   5       37.03       46.65     28.01 o 
  -8  10   5        7.57        0.76     11.40 o 
  -7  10   5       79.41       84.10     18.67 o 
  -6  10   5        1.15       -2.35      8.69 o 
  -5  10   5       76.89       72.34     11.56 o 
  -4  10   5      120.32      114.98     10.09 o 
  -3  10   5        0.61        6.02      5.40 o 
  -2  10   5       59.57       68.85      5.72 o 
  -1  10   5      268.14      241.15     11.58 o 
   0  10   5       29.33       29.58      9.08 o 
   1  10   5        3.45        2.51      6.67 o 
   2  10   5        0.95        1.80      6.94 o 
   3  10   5       16.00        5.56      7.73 o 
   4  10   5      198.92      200.32     16.65 o 
   5  10   5      122.28      126.66     13.19 o 
   6  10   5      162.10      176.55     20.68 o 
   7  10   5        0.05       14.89      9.84 o 
   8  10   5      281.86      345.56     29.27 o 
  -7  11   5       72.68       95.43     25.99 o 
  -6  11   5       85.85       73.28     14.01 o 
  -5  11   5        7.90        1.82      9.09 o 
  -4  11   5       60.55       54.85      9.12 o 
  -3  11   5      709.58      737.99     24.36 o 
  -2  11   5      334.31      355.58     18.18 o 
  -1  11   5      196.26      224.59     24.13 o 
   0  11   5      183.57      206.43     16.76 o 
   1  11   5        6.49       10.80      7.86 o 
   2  11   5       21.92       22.11      8.71 o 
   3  11   5       85.50       85.52     11.68 o 
   4  11   5      134.14      132.20     13.67 o 
   5  11   5        0.48        2.49     11.66 o 
   6  11   5      142.01      126.76     14.55 o 
  -4  12   5       13.25       24.73     20.69 o 
  -3  12   5      155.28      191.24     31.29 o 
  -2  12   5      235.71      231.61     31.79 o 
  -1  12   5        0.38        4.23     11.04 o 
   0  12   5       20.72       16.46     11.92 o 
   1  12   5       11.24       25.23      9.87 o 
   2  12   5       55.42       42.03     10.68 o 
   3  12   5        0.64        0.40      9.48 o 
   4  12   5        0.00       -9.09      9.09 o 
   5  12   5       18.99        8.58     17.66 o 
  -2  13   5        0.01       10.09     19.68 o 
  -1  13   5       15.62        6.56     19.68 o 
   0  13   5        3.27       30.78     20.18 o 
   1  13   5       42.83       18.67     19.17 o 
 -13   0   6       13.64       16.25     10.99 o 
 -12   0   6        5.94        7.86     10.06 o 
 -11   0   6       85.68       56.15     16.90 o 
 -10   0   6       19.19       23.00      9.21 o 
  -9   0   6      378.03      342.76     21.53 o 
  -8   0   6     3382.37     3602.43    189.73 o 
  -7   0   6       59.76       42.01      8.58 o 
  -6   0   6       18.02       14.36      6.54 o 
  -5   0   6      709.06      703.07     23.35 o 
  -4   0   6      770.29      786.67     33.81 o 
  -3   0   6     3263.07     3430.73     70.35 o 
  -2   0   6     5996.53     6113.40    118.21 o 
  -1   0   6     1137.26      994.39     18.02 o 
   0   0   6      994.88      994.79     18.11 o 
   1   0   6      120.51      109.27      6.19 o 
   2   0   6    15134.54    17106.01    316.67 o 
   3   0   6      313.82      303.51     28.01 o 
   4   0   6       56.44       37.72      9.08 o 
   5   0   6        7.55       -2.69      5.32 o 
   6   0   6     1711.46     1817.81     48.44 o 
   7   0   6     1612.20     1550.24     43.32 o 
   8   0   6        6.49        6.86      7.67 o 
   9   0   6      411.89      375.89     39.11 o 
  10   0   6      347.85      391.25     24.61 o 
  11   0   6       26.54       26.62     10.88 o 
  12   0   6      333.43      405.00     27.97 o 
 -13   1   6       19.02       25.18      9.00 o 
 -12   1   6        2.28        9.79      7.04 o 
 -11   1   6       38.15       36.47      7.67 o 
 -10   1   6       53.30       45.91      7.53 o 
  -9   1   6     1134.39     1249.54     28.18 o 
  -8   1   6      173.92      166.25     10.27 o 
  -7   1   6     1082.38     1030.93     22.81 o 
  -6   1   6      712.12      686.75     17.55 o 
  -5   1   6      109.94       85.63      6.56 o 
  -4   1   6       30.48       19.19      4.21 o 
  -3   1   6     6330.39     6754.08     82.64 o 
  -2   1   6      934.25      836.20     15.58 o 
  -1   1   6      356.20      421.14      7.24 o 
   0   1   6     1303.21     1309.99     15.72 o 
   1   1   6     5700.13     6101.39     68.28 o 
   2   1   6     2338.74     2564.01     39.29 o 
   3   1   6      624.23      720.35     14.49 o 
   4   1   6     2036.93     2267.69     37.37 o 
   5   1   6       20.85       18.96      4.63 o 
   6   1   6      301.78      306.35     12.03 o 
   7   1   6      937.90      957.07     25.42 o 
   8   1   6      384.51      382.64     14.59 o 
   9   1   6      397.94      429.50     20.47 o 
  10   1   6       24.60       16.74      6.63 o 
  11   1   6        5.73       10.36      7.05 o 
  12   1   6       51.16       57.18     10.33 o 
 -13   2   6       17.86       19.28     11.51 o 
 -12   2   6       15.02       18.00      7.72 o 
 -11   2   6       23.89       19.88      7.09 o 
 -10   2   6       53.02       57.18      8.38 o 
  -9   2   6      160.84      136.93     10.28 o 
  -8   2   6      453.20      448.64     15.13 o 
  -7   2   6      604.04      603.84     18.55 o 
  -6   2   6      127.78      129.03      8.19 o 
  -5   2   6      256.93      281.09     10.52 o 
  -4   2   6      681.74      716.35     14.74 o 
  -3   2   6       34.97       25.85      6.73 o 
  -2   2   6        0.43        1.32      1.87 o 
  -1   2   6      914.43      899.44     13.72 o 
   0   2   6      129.36      120.19      5.79 o 
   1   2   6      306.26      255.94      7.47 o 
   2   2   6       35.97       79.22      6.19 o 
   3   2   6       41.00       51.34      4.34 o 
   4   2   6     1904.55     1840.18     46.80 o 
   5   2   6      217.01      208.24     10.05 o 
   6   2   6      662.22      636.76     20.60 o 
   7   2   6      774.85      793.08     25.27 o 
   8   2   6       46.41       51.99      7.21 o 
   9   2   6      604.98      620.39     18.97 o 
  10   2   6      290.22      304.11     15.35 o 
  11   2   6      341.33      375.49     19.39 o 
  12   2   6       13.11       14.23      8.75 o 
 -13   3   6       19.18       24.61      9.29 o 
 -12   3   6       60.88       93.35     11.35 o 
 -11   3   6      259.74      291.26     16.07 o 
 -10   3   6      128.95      115.43     10.28 o 
  -9   3   6        0.18       -2.84      5.15 o 
  -8   3   6      155.87      131.85      9.60 o 
  -7   3   6        0.08       -2.34      4.04 o 
  -6   3   6      370.85      373.50     16.08 o 
  -5   3   6     2318.37     2372.65     37.07 o 
  -4   3   6      281.55      226.98     11.09 o 
  -3   3   6      844.31      938.59     21.89 o 
  -2   3   6      122.74      183.05      5.58 o 
  -1   3   6     1605.63     1824.09     31.60 o 
   0   3   6      649.33      687.93     12.38 o 
   1   3   6      392.19      429.58     16.17 o 
   2   3   6     6644.16     6963.93     95.21 o 
   3   3   6     2766.38     2808.73     35.31 o 
   4   3   6        3.75        5.20      3.18 o 
   5   3   6      614.35      658.51     16.10 o 
   6   3   6      627.16      612.70     19.66 o 
   7   3   6      355.56      375.30     15.26 o 
   8   3   6      815.37      817.53     20.80 o 
   9   3   6      476.70      482.94     16.56 o 
  10   3   6      120.94      139.84     11.13 o 
  11   3   6       39.18       42.68      8.82 o 
  12   3   6      240.30      292.30     20.07 o 
 -12   4   6       16.13       17.56      8.16 o 
 -11   4   6        4.90        9.69      6.83 o 
 -10   4   6       66.07       75.69      9.07 o 
  -9   4   6      178.35      220.33     12.78 o 
  -8   4   6      197.17      207.84     11.90 o 
  -7   4   6       72.92       67.70     12.03 o 
  -6   4   6      460.43      468.83     16.59 o 
  -5   4   6      379.50      349.81     20.07 o 
  -4   4   6      530.49      594.99     27.49 o 
  -3   4   6     1603.64     1560.53     31.63 o 
  -2   4   6      775.42      801.97     12.48 o 
  -1   4   6      180.51      209.56      7.22 o 
   0   4   6       15.78       12.67      3.54 o 
   1   4   6      389.86      333.34      8.30 o 
   2   4   6        1.03       10.19      3.24 o 
   3   4   6     1828.98     1977.32     26.37 o 
   4   4   6      625.15      610.07     14.29 o 
   5   4   6      177.99      173.74      7.42 o 
   6   4   6      159.59      164.64     11.84 o 
   7   4   6        6.44        1.81      4.73 o 
   8   4   6      188.54      163.66     10.14 o 
   9   4   6       46.96       28.33      7.43 o 
  10   4   6      262.28      291.78     19.12 o 
  11   4   6      261.16      249.78     17.97 o 
  12   4   6        1.42       -8.38     11.71 o 
 -12   5   6        6.47       16.97     10.56 o 
 -11   5   6       25.99       20.10      8.07 o 
 -10   5   6      539.55      537.94     22.76 o 
  -9   5   6        0.06        1.42      6.59 o 
  -8   5   6       13.18       13.39      7.14 o 
  -7   5   6       31.00       33.30      7.69 o 
  -6   5   6      243.07      219.12     21.32 o 
  -5   5   6      313.61      302.49     23.48 o 
  -4   5   6      695.49      745.10     19.96 o 
  -3   5   6        7.97        6.20      4.29 o 
  -2   5   6      130.11      131.75      6.77 o 
  -1   5   6       82.00       93.27      6.07 o 
   0   5   6       46.31       40.37      3.80 o 
   1   5   6      679.75      681.59     12.55 o 
   2   5   6     1439.05     1468.60     18.50 o 
   3   5   6      131.56      123.25      4.45 o 
   4   5   6      603.02      641.43     11.70 o 
   5   5   6      109.23      121.37      5.70 o 
   6   5   6       47.60       39.13      5.53 o 
   7   5   6      123.23      114.95     18.14 o 
   8   5   6       10.48        5.74      5.35 o 
   9   5   6        1.54       -6.49      6.49 o 
  10   5   6        3.26        3.42     11.61 o 
  11   5   6       12.68        7.00     12.57 o 
 -12   6   6        1.65       -1.89     10.00 o 
 -11   6   6       23.61       26.35     10.15 o 
 -10   6   6      131.22      143.76     13.69 o 
  -9   6   6       10.17        7.69      7.27 o 
  -8   6   6       60.90       64.62      9.44 o 
  -7   6   6      101.73       70.70      9.21 o 
  -6   6   6      421.66      455.64     28.43 o 
  -5   6   6      467.79      434.55     15.78 o 
  -4   6   6      270.02      241.84     13.41 o 
  -3   6   6      465.97      412.89     14.23 o 
  -2   6   6      307.94      314.03     12.73 o 
  -1   6   6     2194.28     2239.86     29.02 o 
   0   6   6       26.51       22.83      3.41 o 
   1   6   6      906.42      953.83     14.78 o 
   2   6   6        4.39        8.51      3.23 o 
   3   6   6      181.64      152.97      7.94 o 
   4   6   6        3.43       -1.99      3.03 o 
   5   6   6      512.24      477.10     10.55 o 
   6   6   6      174.74      169.85     17.79 o 
   7   6   6       48.85       41.26     10.97 o 
   8   6   6      617.91      597.15     30.15 o 
   9   6   6       79.97       69.89     14.38 o 
  10   6   6       62.27       54.27     15.16 o 
  11   6   6        3.46       -6.02     12.66 o 
 -11   7   6        4.22       -6.58     10.84 o 
 -10   7   6        8.13        8.47      8.73 o 
  -9   7   6      105.64      105.73     18.97 o 
  -8   7   6       13.81       12.69      7.43 o 
  -7   7   6       17.23        7.76      6.55 o 
  -6   7   6      101.11       93.08      9.59 o 
  -5   7   6       40.41       34.03      6.91 o 
  -4   7   6        7.48        5.86      5.23 o 
  -3   7   6       78.35       82.00      7.79 o 
  -2   7   6      322.31      280.11     10.85 o 
  -1   7   6       33.98       19.37      3.48 o 
   0   7   6       59.55       52.50      4.93 o 
   1   7   6        0.74        2.15      3.34 o 
   2   7   6       26.95       27.99      4.77 o 
   3   7   6        0.01        7.54      6.02 o 
   4   7   6      272.52      277.12     25.35 o 
   5   7   6      512.76      510.13     19.98 o 
   6   7   6      129.36      134.24     12.36 o 
   7   7   6      491.15      470.04     28.89 o 
   8   7   6      596.17      606.66     31.22 o 
   9   7   6      106.41       88.58     16.23 o 
  10   7   6      116.46      120.32     19.43 o 
 -10   8   6       40.12       31.19     13.33 o 
  -9   8   6       35.17       27.42     11.95 o 
  -8   8   6       71.94       58.66      9.97 o 
  -7   8   6      167.54      158.81     16.02 o 
  -6   8   6      167.52      177.58     12.63 o 
  -5   8   6      114.58      113.64      9.90 o 
  -4   8   6       27.18       18.17      6.18 o 
  -3   8   6       29.94       38.32      5.90 o 
  -2   8   6       46.43       42.02      4.60 o 
  -1   8   6       41.52       33.67      4.91 o 
   0   8   6        0.13       -2.21      3.59 o 
   1   8   6        1.89        3.57      5.09 o 
   2   8   6        8.86        3.91      8.65 o 
   3   8   6       59.90       57.95     11.20 o 
   4   8   6        2.45       21.66      7.39 o 
   5   8   6        0.06       -5.33      6.84 o 
   6   8   6      199.72      207.61     15.45 o 
   7   8   6       28.40       31.03     12.13 o 
   8   8   6       13.12       13.97     11.99 o 
   9   8   6       49.13       31.88     31.03 o 
  -9   9   6       50.82       62.09     14.62 o 
  -8   9   6        0.53        8.04     10.99 o 
  -7   9   6      465.17      450.50     25.15 o 
  -6   9   6      305.98      276.91     15.31 o 
  -5   9   6      141.00      151.01     16.50 o 
  -4   9   6      582.85      528.93     17.91 o 
  -3   9   6      145.72      132.95      9.09 o 
  -2   9   6      573.52      544.58     12.80 o 
  -1   9   6       20.02       18.43      4.49 o 
   0   9   6      250.33      229.84     15.44 o 
   1   9   6       53.57       36.85      8.23 o 
   2   9   6       30.95       20.36      7.35 o 
   3   9   6        7.26        3.48      6.89 o 
   4   9   6       48.38       42.92      9.27 o 
   5   9   6        2.78        4.51      7.94 o 
   6   9   6       34.87       36.51     10.26 o 
   7   9   6       95.50       88.90     12.39 o 
   8   9   6        1.99        2.23     12.43 o 
  -8  10   6      181.50      192.54     20.10 o 
  -7  10   6        0.08        6.06     10.99 o 
  -6  10   6        0.35       -7.41      9.09 o 
  -5  10   6       50.51       31.74     10.33 o 
  -4  10   6      133.83      137.04      9.93 o 
  -3  10   6       57.14       55.59      7.26 o 
  -2  10   6      129.12      108.04      9.24 o 
  -1  10   6      178.45      165.07     29.51 o 
   0  10   6       84.83       74.75     10.09 o 
   1  10   6        6.03       20.62      8.12 o 
   2  10   6      172.99      161.83     13.58 o 
   3  10   6        0.17       -7.03      7.03 o 
   4  10   6        6.30        4.90      8.19 o 
   5  10   6       94.30       97.02     12.65 o 
   6  10   6      426.60      427.02     66.40 o 
   7  10   6      110.71       92.22     15.85 o 
  -7  11   6       68.54       58.98     13.93 o 
  -6  11   6       20.25        9.73     10.91 o 
  -5  11   6       92.46       99.61     20.18 o 
  -4  11   6       91.31      119.26     20.94 o 
  -3  11   6        0.44       22.59     12.07 o 
  -2  11   6       25.34       20.44      8.90 o 
  -1  11   6       28.00        6.65     10.13 o 
   0  11   6        6.91        4.70      8.06 o 
   1  11   6      233.30      238.27     16.38 o 
   2  11   6      106.39      103.11     12.34 o 
   3  11   6        0.62       -4.18      8.19 o 
   4  11   6        3.42       -2.58      8.44 o 
   5  11   6        1.46       -2.95     10.69 o 
   6  11   6        7.45        7.30     10.62 o 
  -5  12   6       11.67       31.29     22.71 o 
  -4  12   6      137.34      114.04     28.26 o 
  -3  12   6      406.30      434.97     42.89 o 
  -2  12   6       37.25       21.59     13.02 o 
  -1  12   6       90.85       84.40     15.69 o 
   0  12   6       36.55       27.34     10.42 o 
   1  12   6      127.29      115.73     13.33 o 
   2  12   6        4.16       15.01      9.51 o 
   3  12   6      237.06      255.38     19.88 o 
   4  12   6      148.19      166.61     16.13 o 
 -13   1   7        4.29        8.48      9.13 o 
 -12   1   7       15.65        5.08      7.20 o 
 -11   1   7      230.67      237.76     17.00 o 
 -10   1   7       17.06       18.24      6.64 o 
  -9   1   7     2270.62     2321.27     43.31 o 
  -8   1   7      218.90      197.41     11.63 o 
  -7   1   7     2479.07     2449.46     50.98 o 
  -6   1   7      292.42      281.89     12.31 o 
  -5   1   7      480.90      495.67     15.70 o 
  -4   1   7      947.28      954.98     19.14 o 
  -3   1   7      187.09      209.73      8.27 o 
  -2   1   7      153.25      154.56      7.89 o 
  -1   1   7        8.79       13.93      2.73 o 
   0   1   7      885.38      875.97     19.38 o 
   1   1   7      291.84      303.42      9.64 o 
   2   1   7     8256.22     9388.72    146.83 o 
   3   1   7     1546.68     1604.46     47.27 o 
   4   1   7      213.58      252.49     11.51 o 
   5   1   7      997.91     1067.36     22.99 o 
   6   1   7       14.41        8.40      4.86 o 
   7   1   7      757.24      744.58     20.99 o 
   8   1   7      114.72      111.60      9.52 o 
   9   1   7      267.96      266.13     14.05 o 
  10   1   7        7.01       13.50      7.54 o 
  11   1   7       32.27       26.54      8.57 o 
  12   1   7       35.23       33.73      9.49 o 
 -13   2   7       70.03       74.80     11.41 o 
 -12   2   7       41.68       65.44     10.19 o 
 -11   2   7        0.30       -3.41      6.17 o 
 -10   2   7     1189.98     1192.39     28.87 o 
  -9   2   7        4.05       17.40      6.30 o 
  -8   2   7     1049.49     1038.42     24.75 o 
  -7   2   7      357.78      333.00     24.32 o 
  -6   2   7      533.90      503.33     15.06 o 
  -5   2   7      257.45      281.50     10.78 o 
  -4   2   7      185.39      176.13      7.58 o 
  -3   2   7      258.69      358.20     10.26 o 
  -2   2   7        2.22        4.39      2.54 o 
  -1   2   7       31.86       35.82      4.34 o 
   0   2   7       91.30      102.59      5.45 o 
   1   2   7     1162.23     1163.17     32.59 o 
   2   2   7      691.09      728.33     20.15 o 
   3   2   7     1039.82     1009.93     18.58 o 
   4   2   7      201.85      209.55     13.51 o 
   5   2   7      356.25      383.08     12.90 o 
   6   2   7      115.87      104.76      8.22 o 
   7   2   7      305.70      292.06     13.31 o 
   8   2   7       39.34       22.94      6.54 o 
   9   2   7       54.84       65.37      8.30 o 
  10   2   7       77.06       77.92      9.50 o 
  11   2   7      171.54      175.01     13.43 o 
  12   2   7       29.80       21.03      9.24 o 
 -13   3   7       38.38       57.03     10.68 o 
 -12   3   7        9.52       18.67      8.68 o 
 -11   3   7       56.59       74.11      9.89 o 
 -10   3   7      347.15      339.91     16.47 o 
  -9   3   7       44.72       36.23      7.16 o 
  -8   3   7      253.73      290.79     16.68 o 
  -7   3   7        3.21        4.11      5.70 o 
  -6   3   7      121.64      115.76      6.45 o 
  -5   3   7      594.14      730.29     15.17 o 
  -4   3   7      638.76      606.71     17.86 o 
  -3   3   7       43.99       26.05      4.60 o 
  -2   3   7       30.93       18.05      5.46 o 
  -1   3   7      710.20      785.43     21.32 o 
   0   3   7      265.06      251.59      7.19 o 
   1   3   7      109.34      111.76      5.90 o 
   2   3   7     2140.76     2329.27     37.30 o 
   3   3   7        2.02        1.83      3.09 o 
   4   3   7       43.67       42.57      4.99 o 
   5   3   7       58.53       51.23      6.24 o 
   6   3   7      519.98      507.49     19.74 o 
   7   3   7      307.58      339.90     13.78 o 
   8   3   7       81.58       90.05      8.72 o 
   9   3   7      290.13      263.76     13.86 o 
  10   3   7       23.75       19.53      8.23 o 
  11   3   7        2.58        0.63      7.85 o 
 -12   4   7       16.47        3.82      8.44 o 
 -11   4   7       20.64       17.84      7.68 o 
 -10   4   7       26.30       16.47      6.98 o 
  -9   4   7      309.28      261.85     16.69 o 
  -8   4   7     1637.35     1720.36     40.27 o 
  -7   4   7      986.35      975.99     26.98 o 
  -6   4   7        2.16        1.05      5.43 o 
  -5   4   7       83.60       63.58      7.60 o 
  -4   4   7       49.94       47.52      6.40 o 
  -3   4   7      700.48      802.00     24.78 o 
  -2   4   7      240.96      197.64      6.89 o 
  -1   4   7     1265.05     1226.81     19.50 o 
   0   4   7      114.98      113.08      5.30 o 
   1   4   7      938.22      927.43     16.38 o 
   2   4   7      640.38      667.07     14.07 o 
   3   4   7      509.47      605.68     12.13 o 
   4   4   7      215.81      211.36      9.70 o 
   5   4   7      772.51      765.58     23.04 o 
   6   4   7     1885.13     1946.36     42.97 o 
   7   4   7      493.66      489.12     21.12 o 
   8   4   7      928.60      938.03     29.65 o 
   9   4   7        7.73        7.51      6.41 o 
  10   4   7       21.51       24.42      7.69 o 
  11   4   7        0.68       -4.67     12.87 o 
 -12   5   7       15.09        8.86      9.86 o 
 -11   5   7       83.96       63.16     11.71 o 
 -10   5   7      317.00      322.56     31.85 o 
  -9   5   7       77.89       99.06     11.57 o 
  -8   5   7       10.12       10.45      7.65 o 
  -7   5   7        1.17       -3.48      5.94 o 
  -6   5   7       82.44       88.28      9.11 o 
  -5   5   7      294.99      319.87     14.65 o 
  -4   5   7        3.35        4.13      4.97 o 
  -3   5   7     1797.94     1902.50     33.20 o 
  -2   5   7      786.28      773.71     14.05 o 
  -1   5   7      150.51      191.82      7.12 o 
   0   5   7     1983.07     1900.57     32.02 o 
   1   5   7     1173.65     1237.23     19.95 o 
   2   5   7       40.17       37.05      3.71 o 
   3   5   7       13.37       16.31      2.99 o 
   4   5   7     1124.22     1049.03     17.16 o 
   5   5   7     1502.94     1578.46     23.57 o 
   6   5   7      832.71      892.40     20.10 o 
   7   5   7      335.28      330.06     21.47 o 
   8   5   7      411.96      445.02     17.26 o 
   9   5   7      105.89      101.05     16.40 o 
  10   5   7       75.41       47.99     21.70 o 
  11   5   7        1.58       12.56     13.73 o 
 -11   6   7        0.80       10.22      9.17 o 
 -10   6   7        9.84        6.58      8.09 o 
  -9   6   7       60.31       42.76      9.30 o 
  -8   6   7       79.14       99.89     10.89 o 
  -7   6   7      622.70      623.84     21.44 o 
  -6   6   7      811.51      770.51     23.25 o 
  -5   6   7      267.07      244.18     13.83 o 
  -4   6   7      299.02      363.85     14.49 o 
  -3   6   7        7.14       13.47      4.73 o 
  -2   6   7      391.12      399.74      9.65 o 
  -1   6   7      790.67      720.17     35.98 o 
   0   6   7      354.14      343.83     11.68 o 
   1   6   7      123.26      143.34      7.30 o 
   2   6   7       63.70       65.94      4.55 o 
   3   6   7       33.65       33.52      4.17 o 
   4   6   7      848.30      895.75     16.48 o 
   5   6   7     1611.30     1595.34     38.28 o 
   6   6   7      676.38      740.03     29.92 o 
   7   6   7        7.77       -2.78      8.92 o 
   8   6   7        0.12        0.50      9.77 o 
   9   6   7        9.96       -8.65     10.60 o 
  10   6   7       58.09       41.56     18.67 o 
 -11   7   7      158.00      206.72     22.40 o 
 -10   7   7       66.38       67.91     11.92 o 
  -9   7   7       38.21       49.07     10.37 o 
  -8   7   7       14.91        6.13      7.06 o 
  -7   7   7      126.13      120.54     11.29 o 
  -6   7   7      275.33      240.68     26.41 o 
  -5   7   7        1.74       -4.89      5.49 o 
  -4   7   7      520.88      518.46     17.50 o 
  -3   7   7      533.25      496.60     14.81 o 
  -2   7   7       13.20        9.76      4.53 o 
  -1   7   7       56.86       46.17      5.70 o 
   0   7   7       49.02       49.93      5.85 o 
   1   7   7       44.41       47.45      5.10 o 
   2   7   7      961.55      988.90     21.39 o 
   3   7   7      863.45      918.20     20.17 o 
   4   7   7      490.64      493.88     23.60 o 
   5   7   7      101.89       69.79     10.01 o 
   6   7   7        6.05        5.63      7.43 o 
   7   7   7        3.16       11.90     11.04 o 
   8   7   7       56.88       45.47     14.09 o 
   9   7   7      199.76      237.64     37.34 o 
  10   7   7       65.45       71.78     16.67 o 
 -10   8   7       64.51       70.65     21.45 o 
  -9   8   7       92.58       85.24     11.97 o 
  -8   8   7      181.75      139.35     13.22 o 
  -7   8   7      129.60      123.01     18.76 o 
  -6   8   7      733.18      784.66     39.61 o 
  -5   8   7      776.70      752.88     22.73 o 
  -4   8   7        9.17        3.68      5.63 o 
  -3   8   7      965.51     1002.47     22.41 o 
  -2   8   7      352.86      323.47     12.20 o 
  -1   8   7       18.51       20.27      6.31 o 
   0   8   7       31.52       49.37      6.82 o 
   1   8   7      513.97      541.52     15.18 o 
   2   8   7       28.76       26.78      7.79 o 
   3   8   7      574.01      592.79     21.85 o 
   4   8   7      795.63      851.36     31.97 o 
   5   8   7      165.12      158.67     14.13 o 
   6   8   7        3.83       -7.50      7.50 o 
   7   8   7       35.04       32.48     13.50 o 
   8   8   7       85.21      126.04     41.88 o 
   9   8   7        1.12      -12.11     12.11 o 
  -9   9   7       86.44      106.66     17.28 o 
  -8   9   7       83.55       75.59     18.92 o 
  -7   9   7       23.27       17.51      8.13 o 
  -6   9   7        0.07       -1.56      6.91 o 
  -5   9   7       58.94       78.33      9.63 o 
  -4   9   7       28.15       33.90      6.88 o 
  -3   9   7      129.73      124.66      9.15 o 
  -2   9   7        4.57        6.54      5.10 o 
  -1   9   7       59.36       42.71      7.19 o 
   0   9   7      169.55      154.54     13.59 o 
   1   9   7       29.58       41.76      9.15 o 
   2   9   7       85.00       98.60     11.46 o 
   3   9   7      383.98      338.20     18.68 o 
   4   9   7      382.87      403.61     30.19 o 
   5   9   7       31.13       26.70      9.66 o 
   6   9   7       35.86       26.09     10.06 o 
   7   9   7       18.71        6.46     15.89 o 
   8   9   7       56.20       54.94     20.69 o 
  -8  10   7       78.72       74.34     15.16 o 
  -7  10   7       22.41       20.51     10.88 o 
  -6  10   7       12.16        1.01      9.28 o 
  -5  10   7       15.03       24.52     10.18 o 
  -4  10   7      117.26      126.53     10.15 o 
  -3  10   7       42.40       41.40      7.03 o 
  -2  10   7      123.15      116.98     13.21 o 
  -1  10   7      420.56      421.41     20.64 o 
   0  10   7       89.41       73.37     10.56 o 
   1  10   7       62.38       39.64      9.63 o 
   2  10   7       17.22        5.30      7.97 o 
   3  10   7        0.90        1.77      8.06 o 
   4  10   7        4.34        9.98      8.97 o 
   5  10   7       84.63       88.63     12.97 o 
   6  10   7      287.07      311.89     29.25 o 
   7  10   7      453.01      491.36     26.43 o 
  -6  11   7       11.59       -1.22     15.39 o 
  -5  11   7        3.23        3.54     11.40 o 
  -4  11   7        9.47       23.60     14.38 o 
  -3  11   7      103.87      117.05     17.13 o 
  -2  11   7      180.97      230.98     16.42 o 
  -1  11   7       20.65        5.90      8.92 o 
   0  11   7      327.69      347.03     19.99 o 
   1  11   7       31.37       25.54      9.38 o 
   2  11   7        2.20       -2.56      8.29 o 
   3  11   7      152.94      154.00     16.03 o 
   4  11   7      330.66      359.26     21.33 o 
   5  11   7      181.93      210.72     18.01 o 
  -4  12   7       31.51       33.81     21.70 o 
  -3  12   7       39.97       17.93     14.15 o 
  -2  12   7       44.62       34.69     15.16 o 
  -1  12   7       19.78       38.54     26.49 o 
   0  12   7      132.17      118.18     15.32 o 
   1  12   7        0.13       -5.24      9.17 o 
   2  12   7       33.35       20.72     11.08 o 
   3  12   7       30.61       44.48     11.79 o 
 -13   0   8        0.03        8.30     16.15 o 
 -12   0   8       21.69        7.02     13.88 o 
 -11   0   8        0.73       -7.00      8.83 o 
 -10   0   8      354.51      371.46     24.70 o 
  -9   0   8      118.37      125.30     14.99 o 
  -8   0   8      485.26      527.35     29.27 o 
  -7   0   8     1309.30     1291.78     67.36 o 
  -6   0   8       79.26       52.00      8.97 o 
  -5   0   8     1547.61     1906.12     38.36 o 
  -4   0   8     2709.95     2762.00     61.17 o 
  -3   0   8      278.08      370.19     15.64 o 
  -2   0   8      492.61      486.01     29.01 o 
  -1   0   8     1119.84     1018.79     25.21 o 
   0   0   8     3171.03     3243.59     75.94 o 
   1   0   8      140.91      124.62     10.27 o 
   2   0   8       60.01       82.75     13.62 o 
   3   0   8      222.33      296.95     26.74 o 
   4   0   8      146.44      138.86     12.43 o 
   5   0   8      667.53      603.84     68.63 o 
   6   0   8      658.55      692.15     38.10 o 
   7   0   8      366.25      408.00     22.40 o 
   8   0   8      330.95      317.45     21.23 o 
   9   0   8      120.33      129.79     15.44 o 
  10   0   8        7.11       15.21     14.13 o 
  11   0   8        2.00       -3.28     11.24 o 
 -13   1   8       11.13       21.46      9.39 o 
 -12   1   8        1.03        3.88      7.36 o 
 -11   1   8       47.26       36.70      8.17 o 
 -10   1   8      161.80      134.11     11.47 o 
  -9   1   8     1029.57     1088.61     26.90 o 
  -8   1   8      380.17      415.60     15.87 o 
  -7   1   8      256.10      251.96     12.69 o 
  -6   1   8      230.59      248.69     12.13 o 
  -5   1   8      162.86      122.15     10.72 o 
  -4   1   8      324.58      357.76     11.00 o 
  -3   1   8       68.77      112.90      7.10 o 
  -2   1   8       95.44       74.42      5.57 o 
  -1   1   8     1007.95      993.91     17.17 o 
   0   1   8       46.19       39.71      4.78 o 
   1   1   8      501.28      484.75     22.16 o 
   2   1   8      265.92      255.16     12.32 o 
   3   1   8      274.66      243.51     11.43 o 
   4   1   8      142.65      115.60      8.38 o 
   5   1   8      344.88      326.27     21.27 o 
   6   1   8       74.43       78.89     13.40 o 
   7   1   8        0.25        6.61      5.42 o 
   8   1   8       99.21      107.11      9.71 o 
   9   1   8       29.92       39.98      8.24 o 
  10   1   8       10.52       12.22      7.68 o 
  11   1   8       93.34       99.60     11.58 o 
 -12   2   8       38.49       47.66      9.70 o 
 -11   2   8       52.94       56.53     14.93 o 
 -10   2   8       67.07       50.83      8.63 o 
  -9   2   8      509.37      562.49     25.30 o 
  -8   2   8      266.62      252.67     13.55 o 
  -7   2   8       63.88       71.29      9.65 o 
  -6   2   8      907.81      912.10     19.94 o 
  -5   2   8      717.14      747.84     18.07 o 
  -4   2   8       87.64       92.07      5.51 o 
  -3   2   8      848.23     1006.34     19.59 o 
  -2   2   8        3.36        2.38      2.90 o 
  -1   2   8      546.58      578.24     13.88 o 
   0   2   8      583.45      598.66     14.42 o 
   1   2   8      913.25      857.70     22.93 o 
   2   2   8     5306.75     5502.68    122.50 o 
   3   2   8        0.07        8.12      4.08 o 
   4   2   8     1881.45     2061.82     47.06 o 
   5   2   8     1172.41     1183.66     25.29 o 
   6   2   8        0.16       -0.70      4.94 o 
   7   2   8      390.95      384.81     15.19 o 
   8   2   8      427.46      423.52     16.99 o 
   9   2   8      174.51      181.41     12.63 o 
  10   2   8       99.45      110.10     11.08 o 
  11   2   8      232.82      243.50     15.78 o 
 -12   3   8        8.22       20.47      8.76 o 
 -11   3   8       68.80       93.06     11.29 o 
 -10   3   8       23.63       31.68      8.33 o 
  -9   3   8        7.70       10.08      6.29 o 
  -8   3   8      108.82       97.39     17.13 o 
  -7   3   8      979.76      939.44     43.04 o 
  -6   3   8      522.52      519.54     24.53 o 
  -5   3   8     1028.58     1099.18     20.99 o 
  -4   3   8      488.33      420.18     10.99 o 
  -3   3   8       68.39       80.02      8.30 o 
  -2   3   8       56.73       51.95      5.03 o 
  -1   3   8       96.31       97.72      6.34 o 
   0   3   8     1006.20     1068.37     31.50 o 
   1   3   8     1119.68     1127.62     56.93 o 
   2   3   8      696.43      651.14     18.55 o 
   3   3   8     2690.35     2621.18     38.50 o 
   4   3   8      488.41      560.84     22.37 o 
   5   3   8      160.60      162.53      9.85 o 
   6   3   8      133.57      113.98      8.90 o 
   7   3   8       36.56       41.54      6.93 o 
   8   3   8      228.05      248.56     13.41 o 
   9   3   8      175.27      195.92     12.80 o 
  10   3   8      359.82      393.44     26.44 o 
  11   3   8        2.56        3.73      8.57 o 
 -12   4   8       75.37       76.91     11.44 o 
 -11   4   8        9.30        8.73      9.41 o 
 -10   4   8      187.35      175.07     15.22 o 
  -9   4   8       67.02       62.54     10.22 o 
  -8   4   8       51.84       42.67      8.79 o 
  -7   4   8     1402.85     1402.67     34.44 o 
  -6   4   8      979.16      944.90     26.21 o 
  -5   4   8      475.63      480.40     25.58 o 
  -4   4   8       58.78       74.61      7.18 o 
  -3   4   8      321.37      311.38     12.83 o 
  -2   4   8      239.24      214.85     12.13 o 
  -1   4   8        3.30        4.15      3.64 o 
   0   4   8      383.05      361.71      9.84 o 
   1   4   8      693.72      698.74     16.04 o 
   2   4   8        0.14        0.45      4.15 o 
   3   4   8      586.74      583.51     13.86 o 
   4   4   8       57.12       51.32      5.55 o 
   5   4   8       42.55       40.26      6.12 o 
   6   4   8       52.42       46.99      6.84 o 
   7   4   8      317.18      328.32     14.07 o 
   8   4   8       50.24       51.99      7.94 o 
   9   4   8      296.77      321.70     21.85 o 
  10   4   8        8.13       12.10      9.59 o 
  11   4   8      169.37      169.85     25.99 o 
 -12   5   8        0.60        0.97     10.09 o 
 -11   5   8       17.35        7.67     10.05 o 
 -10   5   8        9.58        0.85      8.15 o 
  -9   5   8       51.11       44.54      9.99 o 
  -8   5   8      455.01      441.75     20.27 o 
  -7   5   8        8.45       17.30      7.10 o 
  -6   5   8        2.81        6.95      7.88 o 
  -5   5   8       17.36       15.38      5.99 o 
  -4   5   8       57.38       54.03      7.57 o 
  -3   5   8      363.53      365.99     14.90 o 
  -2   5   8        5.99       10.99      3.72 o 
  -1   5   8        2.09        3.69      3.82 o 
   0   5   8      308.19      351.74      9.84 o 
   1   5   8        8.19        7.54      3.98 o 
   2   5   8      793.60      814.43     14.73 o 
   3   5   8       42.28       45.72      4.18 o 
   4   5   8       14.48       16.23      4.17 o 
   5   5   8       27.80       39.14      5.65 o 
   6   5   8       13.03       10.90      5.49 o 
   7   5   8       35.59       32.10      7.34 o 
   8   5   8        9.82       15.91      7.64 o 
   9   5   8        4.22        4.40     10.67 o 
  10   5   8        3.79       15.84     12.63 o 
 -11   6   8        3.23        9.55      9.66 o 
 -10   6   8       29.12       40.10     10.64 o 
  -9   6   8       28.27       27.77     19.62 o 
  -8   6   8      247.65      258.08     24.56 o 
  -7   6   8      552.55      554.97     21.07 o 
  -6   6   8        3.71       -5.89      5.89 o 
  -5   6   8      398.62      398.79     17.00 o 
  -4   6   8       97.94      123.62      9.04 o 
  -3   6   8     1536.27     1544.90     29.65 o 
  -2   6   8        6.14       10.71      3.80 o 
  -1   6   8     1004.27     1047.67     20.93 o 
   0   6   8      628.51      569.48     14.93 o 
   1   6   8      112.57      126.77      6.52 o 
   2   6   8      238.46      208.47      9.78 o 
   3   6   8      189.07      206.02      9.45 o 
   4   6   8      180.22      149.34      9.03 o 
   5   6   8      471.58      512.55     15.96 o 
   6   6   8     1022.53     1118.22     25.64 o 
   7   6   8       34.31       41.63     12.85 o 
   8   6   8      128.04      138.94     18.71 o 
   9   6   8       29.68       11.49     12.79 o 
  10   6   8       10.99        2.31     12.11 o 
 -10   7   8       11.38       10.36     10.16 o 
  -9   7   8      119.42      139.97     20.86 o 
  -8   7   8       71.51       54.69     10.06 o 
  -7   7   8      180.90      191.40     14.52 o 
  -6   7   8        0.57       -1.97      6.08 o 
  -5   7   8      140.02      131.36     11.33 o 
  -4   7   8      564.81      599.49     17.53 o 
  -3   7   8       22.29       24.72      5.60 o 
  -2   7   8      472.97      461.21     14.48 o 
  -1   7   8      354.74      356.81     21.66 o 
   0   7   8        0.28        9.55      5.75 o 
   1   7   8      350.89      360.69     13.79 o 
   2   7   8      128.03      144.05      8.60 o 
   3   7   8       55.71       54.13      6.81 o 
   4   7   8       13.59       10.42      5.40 o 
   5   7   8       52.64       37.68      9.13 o 
   6   7   8       26.98       24.76      9.05 o 
   7   7   8      104.86      102.13     16.59 o 
   8   7   8        6.20       -4.29     13.88 o 
   9   7   8       23.84        6.45     13.73 o 
 -10   8   8        6.94       -4.07     11.88 o 
  -9   8   8       25.82       24.11     10.16 o 
  -8   8   8        0.11       -6.05      7.82 o 
  -7   8   8        9.07       19.20      8.29 o 
  -6   8   8       39.77       31.80      8.37 o 
  -5   8   8       60.54       47.63      8.59 o 
  -4   8   8        0.20       -5.00      5.51 o 
  -3   8   8       16.95       19.43      6.05 o 
  -2   8   8        0.02       -1.58      4.81 o 
  -1   8   8       19.60       24.84      7.88 o 
   0   8   8       23.46       10.61      5.59 o 
   1   8   8      209.19      181.25     10.41 o 
   2   8   8       75.89       84.30     16.53 o 
   3   8   8      564.32      591.96     28.89 o 
   4   8   8       34.77       23.39      8.48 o 
   5   8   8       29.95       22.73      9.50 o 
   6   8   8      449.51      447.81     22.51 o 
   7   8   8       18.35       12.23     11.76 o 
   8   8   8        1.21        6.13     13.54 o 
  -9   9   8       16.52       19.50     13.21 o 
  -8   9   8       41.42       41.26     13.79 o 
  -7   9   8       14.67       11.50      8.35 o 
  -6   9   8       46.11       53.99      9.69 o 
  -5   9   8        1.73        6.84      6.35 o 
  -4   9   8      349.65      355.39     14.99 o 
  -3   9   8        0.83        3.67      5.86 o 
  -2   9   8      655.40      695.91     34.48 o 
  -1   9   8      175.82      131.62      9.91 o 
   0   9   8      356.42      379.20     15.01 o 
   1   9   8       54.68       49.52     10.81 o 
   2   9   8       10.19       22.36      8.52 o 
   3   9   8       11.87       11.82      8.02 o 
   4   9   8      612.09      624.07     27.56 o 
   5   9   8      386.08      374.82     21.47 o 
   6   9   8        9.47        4.61      9.61 o 
   7   9   8      304.45      295.40     26.58 o 
  -7  10   8       41.18       43.82     13.71 o 
  -6  10   8        2.35        7.23      9.91 o 
  -5  10   8        7.11        2.72      7.10 o 
  -4  10   8       10.22        2.83      6.62 o 
  -3  10   8      108.96      131.97     12.39 o 
  -2  10   8        1.95        7.12      9.91 o 
  -1  10   8      282.83      270.39     31.03 o 
   0  10   8      530.53      470.74     22.37 o 
   1  10   8       61.76       75.68     14.15 o 
   2  10   8       56.98       61.24     10.85 o 
   3  10   8       35.17       49.40     10.86 o 
   4  10   8      113.95      107.29     17.08 o 
   5  10   8        3.14        4.34      9.92 o 
   6  10   8       85.05       91.99     19.35 o 
  -6  11   8        0.59        6.81     12.85 o 
  -5  11   8       69.28       91.39     16.25 o 
  -4  11   8       85.03       73.17     23.21 o 
  -3  11   8        5.06       12.20     12.15 o 
  -2  11   8       14.15       10.30      9.31 o 
  -1  11   8        1.99        5.90      8.75 o 
   0  11   8       19.11       12.37      9.77 o 
   1  11   8       42.21       33.23     15.24 o 
   2  11   8        0.15        2.24      9.22 o 
   3  11   8       66.88       58.16     12.30 o 
   4  11   8      131.97      110.29     14.32 o 
  -2  12   8        5.33       -2.46     13.38 o 
  -1  12   8       48.35       35.68     14.51 o 
   0  12   8       21.88       30.12     11.68 o 
   1  12   8      236.50      239.70     44.37 o 
 -12   1   9        1.86        3.46      7.43 o 
 -11   1   9      267.08      240.40     17.55 o 
 -10   1   9       63.70       47.45      8.56 o 
  -9   1   9      236.17      226.84     17.41 o 
  -8   1   9       10.84        4.49      5.83 o 
  -7   1   9       55.98       55.46      6.87 o 
  -6   1   9      423.87      432.75     12.36 o 
  -5   1   9        0.21       -1.13      3.87 o 
  -4   1   9      205.88      210.82      9.42 o 
  -3   1   9        0.24       -3.33      3.33 o 
  -2   1   9        5.29       -0.45      3.12 o 
  -1   1   9       33.47       32.27      7.50 o 
   0   1   9      261.81      259.28     15.44 o 
   1   1   9      480.72      482.73     15.86 o 
   2   1   9       23.66       20.60      5.67 o 
   3   1   9      557.25      566.01     24.40 o 
   4   1   9      563.62      583.18     16.76 o 
   5   1   9      242.83      268.27     23.21 o 
   6   1   9       56.90       71.86     11.28 o 
   7   1   9      117.56       97.68      9.52 o 
   8   1   9       16.75       16.62      6.86 o 
   9   1   9      147.36      122.55     11.53 o 
  10   1   9      218.13      241.54     19.81 o 
  11   1   9        0.96        8.61      8.56 o 
 -12   2   9       94.62       97.70     12.87 o 
 -11   2   9        0.05       10.29      7.71 o 
 -10   2   9      138.70      134.17     11.80 o 
  -9   2   9      501.62      443.84     18.52 o 
  -8   2   9      319.79      289.79     20.78 o 
  -7   2   9       27.48       20.99      5.59 o 
  -6   2   9      548.52      576.49     18.50 o 
  -5   2   9      850.56      857.06     19.91 o 
  -4   2   9       63.46       69.37      5.90 o 
  -3   2   9      171.11      191.93      8.70 o 
  -2   2   9       35.82       36.44      4.20 o 
  -1   2   9       18.20       12.75      4.31 o 
   0   2   9      244.82      262.21     14.55 o 
   1   2   9     2343.49     2376.67     45.72 o 
   2   2   9      809.23      819.12     22.01 o 
   3   2   9       75.51       76.13      6.48 o 
   4   2   9      170.91      154.30      9.75 o 
   5   2   9      389.05      417.71     14.71 o 
   6   2   9        4.05       -0.21      5.32 o 
   7   2   9       22.92       21.53      6.74 o 
   8   2   9       18.15       16.40      7.00 o 
   9   2   9      129.43      129.02     11.75 o 
  10   2   9       17.61       19.67      8.33 o 
  11   2   9      129.98      167.52     20.03 o 
 -12   3   9        0.02       -1.39      8.17 o 
 -11   3   9       79.71       72.46     10.40 o 
 -10   3   9      136.29      174.90     15.66 o 
  -9   3   9      479.56      481.75     22.39 o 
  -8   3   9        0.35       -0.11      6.74 o 
  -7   3   9      268.75      240.87     25.05 o 
  -6   3   9       53.60       49.03      5.37 o 
  -5   3   9      329.36      320.80     10.13 o 
  -4   3   9       34.10       26.50      5.52 o 
  -3   3   9     1750.85     1811.78     44.66 o 
  -2   3   9       62.44       56.48      5.88 o 
  -1   3   9       65.51       73.93      6.44 o 
   0   3   9      102.09      133.58     12.76 o 
   1   3   9        0.75        1.43      4.94 o 
   2   3   9       56.26       52.77      7.24 o 
   3   3   9       35.09       32.76      7.07 o 
   4   3   9       96.08       87.02      8.40 o 
   5   3   9        1.33       -0.45      4.76 o 
   6   3   9       21.25       22.45      5.98 o 
   7   3   9       73.77       67.31     13.33 o 
   8   3   9       39.26       34.12      7.68 o 
   9   3   9      164.89      157.19     12.37 o 
  10   3   9      104.06      110.99     13.33 o 
 -12   4   9       27.13       25.40     11.73 o 
 -11   4   9       33.53       24.38     10.61 o 
 -10   4   9      505.63      576.93     24.85 o 
  -9   4   9       69.92       80.58     11.39 o 
  -8   4   9      212.05      220.87     29.29 o 
  -7   4   9      181.35      190.03     31.47 o 
  -6   4   9       48.82       48.77     18.28 o 
  -5   4   9       88.91       79.09      7.85 o 
  -4   4   9      194.80      199.81     14.28 o 
  -3   4   9      281.44      266.51     14.26 o 
  -2   4   9       98.65       89.42      6.53 o 
  -1   4   9     1663.54     1711.15     30.13 o 
   0   4   9     3041.29     3101.83     48.32 o 
   1   4   9      326.76      320.73     13.97 o 
   2   4   9      157.38      170.72     11.21 o 
   3   4   9      659.38      694.31     25.68 o 
   4   4   9     2108.02     2123.19     38.58 o 
   5   4   9      190.03      188.23     17.48 o 
   6   4   9     1165.94     1180.12     26.40 o 
   7   4   9      307.56      339.89     15.08 o 
   8   4   9        3.64        1.04      6.63 o 
   9   4   9       27.79       34.19     10.49 o 
  10   4   9        4.88       14.13     13.20 o 
 -11   5   9      111.98      131.35     15.06 o 
 -10   5   9       22.87       19.67     14.03 o 
  -9   5   9     1010.38     1070.10     45.95 o 
  -8   5   9      181.98      163.00     13.84 o 
  -7   5   9       34.93       40.42      8.79 o 
  -6   5   9       88.01       92.10     10.27 o 
  -5   5   9       38.44       53.63     10.12 o 
  -4   5   9       49.13       45.80      6.65 o 
  -3   5   9       64.57       70.50      8.70 o 
  -2   5   9     1826.34     1843.36     33.12 o 
  -1   5   9     1712.96     1788.19     31.33 o 
   0   5   9      342.83      317.20     13.84 o 
   1   5   9      524.12      484.10     13.83 o 
   2   5   9      833.26      831.77     21.73 o 
   3   5   9       44.50       37.89      5.58 o 
   4   5   9      273.51      275.49     10.91 o 
   5   5   9      972.12      974.39     20.53 o 
   6   5   9        1.92       -4.44      5.30 o 
   7   5   9       84.24       70.48     10.32 o 
   8   5   9      358.23      428.46     29.43 o 
   9   5   9      119.72      108.98     18.51 o 
  10   5   9        4.20       -9.41     13.07 o 
 -11   6   9       66.67       80.98     13.89 o 
 -10   6   9       87.19       96.28     13.36 o 
  -9   6   9        0.34        2.78      8.19 o 
  -8   6   9       20.30       24.90      8.83 o 
  -7   6   9       39.99       24.72      8.25 o 
  -6   6   9       22.30       13.11      7.21 o 
  -5   6   9      538.44      579.06     18.11 o 
  -4   6   9      125.27      123.25     11.43 o 
  -3   6   9       39.34       52.19      9.90 o 
  -2   6   9       13.24       18.68      5.03 o 
  -1   6   9      490.18      477.44     13.74 o 
   0   6   9     2173.00     2093.76     36.06 o 
   1   6   9      164.63      138.09     12.45 o 
   2   6   9      275.13      286.27     12.75 o 
   3   6   9      699.42      748.58     16.80 o 
   4   6   9      659.57      712.79     16.43 o 
   5   6   9       14.17       10.89      6.44 o 
   6   6   9      174.77      232.98     31.03 o 
   7   6   9      231.71      217.27     21.37 o 
   8   6   9      434.87      507.69     69.64 o 
   9   6   9       22.83       26.83     16.15 o 
 -10   7   9       92.10      118.47     15.08 o 
  -9   7   9        8.77        8.11      8.92 o 
  -8   7   9        2.96        0.34      7.91 o 
  -7   7   9      188.81      205.09     15.11 o 
  -6   7   9      290.20      261.07     21.48 o 
  -5   7   9       22.14        6.55      6.24 o 
  -4   7   9      617.73      634.54     19.67 o 
  -3   7   9      528.15      487.12     19.74 o 
  -2   7   9      133.90      126.91     11.09 o 
  -1   7   9      161.27      192.71     12.91 o 
   0   7   9     1259.89     1311.33     85.66 o 
   1   7   9        2.55       11.53      5.91 o 
   2   7   9      732.78      809.69     20.66 o 
   3   7   9      879.10      832.38     21.07 o 
   4   7   9       31.35       32.40      9.04 o 
   5   7   9       39.70       37.16      9.58 o 
   6   7   9      256.75      235.33     21.60 o 
   7   7   9      109.71       81.05     16.01 o 
   8   7   9       11.62        8.66     12.66 o 
  -9   8   9       18.20        8.56      9.79 o 
  -8   8   9       20.32       32.81     10.42 o 
  -7   8   9        2.88       -7.06      7.60 o 
  -6   8   9       50.29       66.78      9.02 o 
  -5   8   9      525.14      623.81     19.39 o 
  -4   8   9      164.41      140.46     10.85 o 
  -3   8   9       92.69      104.59     11.22 o 
  -2   8   9      535.96      472.90     20.72 o 
  -1   8   9        1.49        9.39      6.38 o 
   0   8   9       28.04       27.46      6.83 o 
   1   8   9     1159.79     1275.66     37.14 o 
   2   8   9      740.19      725.87     30.63 o 
   3   8   9       14.14        9.03      8.24 o 
   4   8   9        5.15       -7.77      7.77 o 
   5   8   9       35.25       38.27     10.10 o 
   6   8   9       45.10       40.75     10.46 o 
   7   8   9       71.44       58.10     15.69 o 
   8   8   9      134.43      165.43     22.44 o 
  -8   9   9       15.23       17.09     24.98 o 
  -7   9   9       23.27       14.91      9.36 o 
  -6   9   9        1.23        7.31      7.25 o 
  -5   9   9       16.93       16.63      7.30 o 
  -4   9   9       80.66       70.07      8.75 o 
  -3   9   9       70.01       64.77      8.39 o 
  -2   9   9      303.86      361.19     31.37 o 
  -1   9   9        0.63        7.87      7.35 o 
   0   9   9        0.31       -0.10      8.06 o 
   1   9   9       13.52       14.01      8.94 o 
   2   9   9       19.07       12.05      8.99 o 
   3   9   9        2.65       -6.52      8.08 o 
   4   9   9       11.33       11.85      9.26 o 
   5   9   9       78.97       63.71     13.77 o 
   6   9   9      170.34      176.99     16.99 o 
   7   9   9       54.28       54.49     16.59 o 
  -7  10   9       69.49       66.81     12.77 o 
  -6  10   9       25.58       18.50     10.06 o 
  -5  10   9       42.22       53.00      9.29 o 
  -4  10   9       21.15       25.59     12.40 o 
  -3  10   9      131.25      140.18     13.85 o 
  -2  10   9        0.83        7.81     10.13 o 
  -1  10   9      297.42      328.75     19.70 o 
   0  10   9       81.85       72.33     12.20 o 
   1  10   9      258.62      228.31     17.25 o 
   2  10   9      267.70      290.53     19.69 o 
   3  10   9      133.93      130.81     14.72 o 
   4  10   9       29.67       17.33     10.21 o 
   5  10   9        6.47       -4.86     10.41 o 
  -5  11   9        6.02        7.06     18.67 o 
  -4  11   9       20.80       15.64     18.67 o 
  -3  11   9       20.94       32.84     13.79 o 
  -2  11   9      411.95      422.85     23.28 o 
  -1  11   9       79.35      101.26     13.80 o 
   0  11   9        6.90       -3.99     10.46 o 
   1  11   9       24.84       10.30     10.33 o 
   2  11   9        1.48       -1.98     10.47 o 
   3  11   9      141.59      152.75     16.11 o 
 -12   0  10       25.00       13.25     12.27 o 
 -11   0  10      228.92      279.52     38.35 o 
 -10   0  10      974.33     1119.01     42.27 o 
  -9   0  10     1451.52     1445.33     80.99 o 
  -8   0  10        0.36       -7.49      7.49 o 
  -7   0  10     1064.61     1070.78     87.80 o 
  -6   0  10       52.71       52.70      8.97 o 
  -5   0  10      148.81      157.13     36.84 o 
  -4   0  10        3.35        6.02      5.69 o 
  -3   0  10     1068.46     1039.22     30.74 o 
  -2   0  10        8.30        5.54      5.94 o 
  -1   0  10      427.59      459.28     38.60 o 
   0   0  10      633.37      604.50     22.49 o 
   1   0  10      979.74      954.78     29.56 o 
   2   0  10      582.34      576.76     32.29 o 
   3   0  10      506.98      459.71     21.70 o 
   4   0  10      466.16      439.83     21.76 o 
   5   0  10        5.18        5.84      7.67 o 
   6   0  10      247.20      270.20     19.98 o 
   7   0  10        0.44       14.68      9.97 o 
   8   0  10        1.60       19.30     10.69 o 
   9   0  10        8.03        3.05     10.27 o 
  10   0  10      116.62       70.91     15.49 o 
 -12   1  10        6.56       -2.96      8.02 o 
 -11   1  10       26.73       33.73      8.78 o 
 -10   1  10        5.33        4.52      9.25 o 
  -9   1  10        8.50        4.60      6.51 o 
  -8   1  10      217.17      241.16     19.74 o 
  -7   1  10      493.77      528.05     14.65 o 
  -6   1  10      186.94      180.76     11.00 o 
  -5   1  10       24.87       17.12      5.07 o 
  -4   1  10      160.11      158.11      8.79 o 
  -3   1  10       66.48       57.56     12.60 o 
  -2   1  10      339.78      342.28     11.50 o 
  -1   1  10      755.20      806.47     18.48 o 
   0   1  10     1265.73     1211.39     28.57 o 
   1   1  10      161.88      141.35     10.28 o 
   2   1  10       60.50       69.36      8.41 o 
   3   1  10        5.02       -0.30      5.49 o 
   4   1  10       14.93       15.99      6.12 o 
   5   1  10     1395.22     1413.65     30.54 o 
   6   1  10      409.75      420.78     16.74 o 
   7   1  10        4.35       -4.72      6.07 o 
   8   1  10      305.15      284.94     15.62 o 
   9   1  10       32.40       24.87      8.81 o 
  10   1  10       11.37        5.84      8.22 o 
 -12   2  10      126.36      123.19     13.27 o 
 -11   2  10      285.62      288.04     17.35 o 
 -10   2  10      130.97      157.05     15.21 o 
  -9   2  10      167.18      176.25     16.21 o 
  -8   2  10      409.30      384.54     15.43 o 
  -7   2  10      145.08      165.08      9.99 o 
  -6   2  10       86.76       90.35      6.90 o 
  -5   2  10      345.19      307.87     24.76 o 
  -4   2  10      222.25      226.79     12.67 o 
  -3   2  10       29.43       23.90      6.12 o 
  -2   2  10       28.35       31.95      4.46 o 
  -1   2  10       25.12       17.35      6.02 o 
   0   2  10      299.42      276.43     16.99 o 
   1   2  10      973.97      970.68     33.82 o 
   2   2  10     1539.44     1569.85     34.93 o 
   3   2  10     2307.79     2219.55     40.03 o 
   4   2  10        6.73        1.07      5.09 o 
   5   2  10       39.85       51.07      8.16 o 
   6   2  10       28.14       34.92      7.37 o 
   7   2  10        3.74        3.29      6.05 o 
   8   2  10      157.48      167.22     18.35 o 
   9   2  10      292.18      338.42     26.22 o 
  10   2  10       70.42       85.60     13.84 o 
 -11   3  10       84.59      101.02     19.17 o 
 -10   3  10       53.73       51.27     10.86 o 
  -9   3  10        6.22       14.14      8.82 o 
  -8   3  10        0.41        1.69     11.26 o 
  -7   3  10      395.91      360.96     27.79 o 
  -6   3  10      743.67      712.89     15.78 o 
  -5   3  10        3.81        1.64      3.69 o 
  -4   3  10     1026.54     1006.35     27.26 o 
  -3   3  10      527.54      482.15     27.18 o 
  -2   3  10        0.31       -3.35      4.19 o 
  -1   3  10       29.00       23.05      6.37 o 
   0   3  10     1009.13      939.68     24.81 o 
   1   3  10      381.76      337.65     14.68 o 
   2   3  10       64.14       58.57      8.45 o 
   3   3  10     1338.55     1352.64     29.74 o 
   4   3  10      199.81      207.22     10.59 o 
   5   3  10       12.95       14.88      5.94 o 
   6   3  10       47.05       28.96      7.20 o 
   7   3  10       54.96       62.21      8.82 o 
   8   3  10      106.33      103.18     10.86 o 
   9   3  10       81.26       72.86     10.32 o 
  10   3  10      500.09      593.08     39.53 o 
 -11   4  10        4.77       17.32     10.94 o 
 -10   4  10       29.20       30.23     10.51 o 
  -9   4  10      480.98      476.60     25.04 o 
  -8   4  10      112.45       99.89     12.04 o 
  -7   4  10       21.83       24.10      8.21 o 
  -6   4  10       53.41       40.01      8.43 o 
  -5   4  10      210.17      214.62     12.22 o 
  -4   4  10      201.23      163.87     12.43 o 
  -3   4  10       20.26       21.00      6.43 o 
  -2   4  10      279.44      243.43     10.91 o 
  -1   4  10       16.33       14.36      5.46 o 
   0   4  10     1326.46     1355.48     32.00 o 
   1   4  10      615.69      557.91     18.65 o 
   2   4  10     1666.33     1664.31     61.10 o 
   3   4  10     1076.45     1103.32     22.14 o 
   4   4  10        2.43        3.85      4.85 o 
   5   4  10        4.95        0.78      5.53 o 
   6   4  10       37.32       20.84      7.26 o 
   7   4  10       16.73       15.11      6.88 o 
   8   4  10        0.80       -8.29      8.29 o 
   9   4  10      293.13      297.34     20.03 o 
 -11   5  10        0.12       -4.78      9.67 o 
 -10   5  10       30.01       19.81     10.48 o 
  -9   5  10      153.32      126.53     13.98 o 
  -8   5  10      366.68      341.90     20.40 o 
  -7   5  10       10.86       14.08      7.60 o 
  -6   5  10      119.68       95.61      9.12 o 
  -5   5  10        0.82       -1.82      5.12 o 
  -4   5  10       10.79       16.46     10.18 o 
  -3   5  10      105.28      116.79     10.92 o 
  -2   5  10      116.26      100.24      8.03 o 
  -1   5  10       20.33       18.99      5.59 o 
   0   5  10       74.40       48.24      7.97 o 
   1   5  10        5.26        3.45      6.18 o 
   2   5  10      494.55      468.41     15.73 o 
   3   5  10      120.35      124.55     10.18 o 
   4   5  10        1.07        2.92      4.91 o 
   5   5  10       35.83       30.55      6.23 o 
   6   5  10        0.76       -3.26      7.05 o 
   7   5  10       39.14       28.33      9.49 o 
   8   5  10        2.76        1.82     12.27 o 
   9   5  10        7.65       24.46     14.01 o 
 -10   6  10       48.07       49.90     11.96 o 
  -9   6  10       19.68       22.00     10.24 o 
  -8   6  10       24.93       31.91      9.79 o 
  -7   6  10        2.06        0.59      7.60 o 
  -6   6  10       28.99       27.67     10.78 o 
  -5   6  10      194.22      216.31     12.74 o 
  -4   6  10       57.97       53.40      7.78 o 
  -3   6  10      410.24      479.61     19.11 o 
  -2   6  10     1058.01     1134.02     30.13 o 
  -1   6  10      192.67      184.98     15.04 o 
   0   6  10     1105.18     1118.18     29.03 o 
   1   6  10        3.43       -5.99      5.99 o 
   2   6  10      281.02      237.47     12.66 o 
   3   6  10       95.66       84.22      7.57 o 
   4   6  10      704.68      731.74     29.28 o 
   5   6  10       14.32       12.31      6.85 o 
   6   6  10       40.66       40.19     22.96 o 
   7   6  10       60.01       32.44     14.63 o 
   8   6  10       23.28       20.22     14.09 o 
  -9   7  10       92.85       73.90     19.80 o 
  -8   7  10       23.43       22.05     21.13 o 
  -7   7  10       11.65        8.60      8.37 o 
  -6   7  10       27.56       16.93      7.35 o 
  -5   7  10       91.76       88.09     12.25 o 
  -4   7  10      116.48      120.91     10.15 o 
  -3   7  10       36.76       24.84      8.45 o 
  -2   7  10       75.16       68.06      9.50 o 
  -1   7  10      484.88      491.07     21.67 o 
   0   7  10      482.35      524.62     28.74 o 
   1   7  10       23.44       18.02     10.27 o 
   2   7  10      154.50      154.19     10.97 o 
   3   7  10        8.49        6.55      6.46 o 
   4   7  10      208.43      192.86     22.57 o 
   5   7  10      116.71      111.36     14.43 o 
   6   7  10        5.33        7.28      9.30 o 
   7   7  10        7.05        7.60     12.63 o 
   8   7  10       55.67       83.17     18.03 o 
  -8   8  10        6.59       -1.76      9.11 o 
  -7   8  10       27.93       32.88      8.97 o 
  -6   8  10        9.58       23.79      7.94 o 
  -5   8  10       24.01       17.33      7.21 o 
  -4   8  10        0.02       -2.60      6.14 o 
  -3   8  10        0.06       -7.08      8.33 o 
  -2   8  10       34.42       18.57      8.13 o 
  -1   8  10      134.63      129.74     12.09 o 
   0   8  10        8.08       -3.39      9.07 o 
   1   8  10      505.78      542.55     18.07 o 
   2   8  10        9.29        5.38      8.22 o 
   3   8  10        0.37       -1.07      8.48 o 
   4   8  10       29.76       17.53     14.36 o 
   5   8  10        4.93        4.99      9.20 o 
   6   8  10       12.40       30.73     11.41 o 
   7   8  10        3.54        3.35     13.50 o 
  -7   9  10        0.59        6.05      8.32 o 
  -6   9  10       36.99       41.11      9.20 o 
  -5   9  10       96.79       91.60     11.51 o 
  -4   9  10      100.03       94.52     10.07 o 
  -3   9  10       33.84       28.63      9.42 o 
  -2   9  10      519.97      544.19     21.40 o 
  -1   9  10      359.34      333.33     24.08 o 
   0   9  10        0.59       -3.47      9.17 o 
   1   9  10      350.49      362.71     21.20 o 
   2   9  10        9.76        1.87      9.31 o 
   3   9  10      229.37      278.43     19.36 o 
   4   9  10        0.22        2.98      9.83 o 
   5   9  10      148.32      148.51     17.76 o 
   6   9  10       14.69       -0.52     11.24 o 
  -6  10  10        8.55       -2.73     12.83 o 
  -5  10  10       38.16       54.42     11.65 o 
  -4  10  10       31.08       26.52     10.77 o 
  -3  10  10       38.48       18.81     11.95 o 
  -2  10  10        5.17        7.00     11.10 o 
  -1  10  10      125.07      137.32     14.88 o 
   0  10  10       13.40       20.56     14.72 o 
   1  10  10        3.29        0.99      9.40 o 
   2  10  10       54.43       33.58     12.66 o 
   3  10  10      180.65      145.61     23.62 o 
   4  10  10       63.69       64.29     17.17 o 
  -3  11  10       86.85       87.09     22.96 o 
  -2  11  10       71.38       42.05     12.03 o 
  -1  11  10        0.15        7.19     11.06 o 
   0  11  10        8.86       -2.68     10.36 o 
   1  11  10      131.27      158.03     17.86 o 
 -11   1  11        0.94       10.62      8.42 o 
 -10   1  11       14.80        8.09      9.28 o 
  -9   1  11        2.68        4.56      7.92 o 
  -8   1  11       45.93       47.68      6.83 o 
  -7   1  11       10.58        6.47      5.52 o 
  -6   1  11      489.89      517.86     16.07 o 
  -5   1  11      102.76       96.85     11.29 o 
  -4   1  11      124.18      124.33      8.47 o 
  -3   1  11       47.02       36.93      5.77 o 
  -2   1  11      102.18       97.50      7.47 o 
  -1   1  11      149.19      140.07     12.09 o 
   0   1  11     2749.40     2883.08     55.49 o 
   1   1  11     1045.48      989.63     26.26 o 
   2   1  11       36.35       14.95      6.79 o 
   3   1  11      858.35      851.23     25.51 o 
   4   1  11     1200.52     1202.66     27.58 o 
   5   1  11       43.09       28.20      7.17 o 
   6   1  11      360.69      388.99     17.23 o 
   7   1  11        1.92        0.01      6.39 o 
   8   1  11      232.48      250.90     22.07 o 
   9   1  11       32.59       33.12      9.55 o 
  10   1  11      215.24      242.01     16.82 o 
 -11   2  11       67.05       70.58     12.89 o 
 -10   2  11       23.70        2.98      9.04 o 
  -9   2  11       45.27       39.42     21.42 o 
  -8   2  11        1.99        0.15      6.34 o 
  -7   2  11      247.21      286.98     12.00 o 
  -6   2  11       57.44       49.12      6.55 o 
  -5   2  11      443.53      463.23     19.16 o 
  -4   2  11      355.81      390.91     18.14 o 
  -3   2  11       11.27        4.33      4.53 o 
  -2   2  11       38.74       47.12      9.44 o 
  -1   2  11      415.53      404.20     16.27 o 
   0   2  11      438.63      411.25     22.36 o 
   1   2  11     1149.47     1139.45     28.98 o 
   2   2  11       47.51       40.31     11.43 o 
   3   2  11        8.92       11.04      5.95 o 
   4   2  11      326.85      273.68     13.90 o 
   5   2  11       13.35       -2.36      5.77 o 
   6   2  11       72.23       51.51      9.61 o 
   7   2  11        4.74        3.85      6.98 o 
   8   2  11      136.06      121.25     11.98 o 
   9   2  11      217.80      266.51     16.43 o 
 -11   3  11       39.07       27.73     11.64 o 
 -10   3  11       13.56        9.08      9.26 o 
  -9   3  11        4.42       20.73      9.50 o 
  -8   3  11      240.66      221.36     18.65 o 
  -7   3  11       92.84      104.80     14.86 o 
  -6   3  11        8.82        1.91      5.99 o 
  -5   3  11      136.89      132.81     11.00 o 
  -4   3  11        0.31        3.17      6.28 o 
  -3   3  11      157.49      162.00     12.97 o 
  -2   3  11      842.38      805.30     19.64 o 
  -1   3  11        7.23        3.57      5.89 o 
   0   3  11        0.56       -3.09      5.54 o 
   1   3  11      446.20      447.37     17.28 o 
   2   3  11      108.81      101.69     13.27 o 
   3   3  11      111.33      125.25      8.71 o 
   4   3  11       85.65       72.52      8.45 o 
   5   3  11        0.02        8.61      6.42 o 
   6   3  11      209.68      195.58     12.72 o 
   7   3  11       21.52       10.07      8.01 o 
   8   3  11       11.31       11.87      8.12 o 
   9   3  11        8.72       21.71     12.72 o 
 -11   4  11      207.99      224.34     19.57 o 
 -10   4  11      256.11      287.29     20.40 o 
  -9   4  11        0.40       -1.02      8.70 o 
  -8   4  11        0.36       -6.54      6.59 o 
  -7   4  11      107.43       78.74     10.49 o 
  -6   4  11        6.21       -2.11      6.03 o 
  -5   4  11       20.70       10.70      7.18 o 
  -4   4  11       84.37       91.98     14.90 o 
  -3   4  11      601.14      633.79     21.73 o 
  -2   4  11      650.72      662.04     17.73 o 
  -1   4  11      564.55      549.44     19.63 o 
   0   4  11        2.92        0.35      5.81 o 
   1   4  11        0.04       -3.53      5.54 o 
   2   4  11      135.42      117.94     10.83 o 
   3   4  11      151.91      167.96      9.79 o 
   4   4  11      121.46      106.84      8.62 o 
   5   4  11     1054.17     1072.71     45.59 o 
   6   4  11        1.14        0.39      6.42 o 
   7   4  11      503.02      514.98     43.70 o 
   8   4  11      164.89      193.57     16.40 o 
   9   4  11        0.74      -12.07     12.07 o 
 -10   5  11       15.89       -5.84      8.93 o 
  -9   5  11      198.33      199.56     16.77 o 
  -8   5  11      173.88      195.50     13.86 o 
  -7   5  11       80.81       69.03      9.50 o 
  -6   5  11       47.88       41.44      7.78 o 
  -5   5  11        4.82        1.77      6.87 o 
  -4   5  11      247.53      279.69     16.60 o 
  -3   5  11       83.41       66.76      9.71 o 
  -2   5  11     1208.81     1161.87     30.85 o 
  -1   5  11     1049.40     1033.15     28.66 o 
   0   5  11        3.28        2.37      6.18 o 
   1   5  11      121.16       96.53     10.21 o 
   2   5  11       63.26       60.20      7.95 o 
   3   5  11      202.28      177.39     10.37 o 
   4   5  11      146.44      109.48      8.89 o 
   5   5  11      592.24      629.43     21.94 o 
   6   5  11      365.05      439.41     33.56 o 
   7   5  11       61.10       48.19     30.53 o 
   8   5  11       38.25       83.20     43.90 o 
 -10   6  11      105.84      115.76     18.89 o 
  -9   6  11       68.80       84.08     13.70 o 
  -8   6  11       84.89       78.04     13.04 o 
  -7   6  11       35.38       34.09      8.54 o 
  -6   6  11       40.71       44.63      8.22 o 
  -5   6  11       18.59       20.11      7.05 o 
  -4   6  11       98.57       88.06     11.72 o 
  -3   6  11      751.45      761.42     36.16 o 
  -2   6  11     1877.05     1881.53     42.94 o 
  -1   6  11      126.21      105.61     10.87 o 
   0   6  11      249.45      228.67     14.74 o 
   1   6  11      689.45      669.40     23.38 o 
   2   6  11       63.22       78.02     14.15 o 
   3   6  11       35.53       34.57      7.75 o 
   4   6  11       31.14       30.70      7.99 o 
   5   6  11        6.59        0.67      8.45 o 
   6   6  11        3.71       14.38     11.42 o 
   7   6  11      208.20      255.69     25.00 o 
   8   6  11      270.82      280.12     27.00 o 
  -9   7  11        1.13       -7.51      9.88 o 
  -8   7  11       45.01       35.14      9.23 o 
  -7   7  11      141.86      144.41     12.58 o 
  -6   7  11      156.84      179.58     13.55 o 
  -5   7  11       25.90       20.61      7.46 o 
  -4   7  11        3.14        1.96      7.54 o 
  -3   7  11      190.74      157.89     13.44 o 
  -2   7  11      128.21      120.42     11.92 o 
  -1   7  11      440.06      410.97     19.05 o 
   0   7  11      166.27      167.02     13.39 o 
   1   7  11       88.79       96.30      9.76 o 
   2   7  11        4.34        2.79      6.30 o 
   3   7  11       31.28       37.34     10.08 o 
   4   7  11      162.36      150.66     14.88 o 
   5   7  11       11.04        3.25      9.51 o 
   6   7  11      141.41      148.10     16.25 o 
   7   7  11      164.51      158.48     43.40 o 
  -8   8  11       58.35       61.88     11.32 o 
  -7   8  11       81.65       95.65     11.48 o 
  -6   8  11        5.89       13.11      7.83 o 
  -5   8  11      161.74      173.68     13.47 o 
  -4   8  11      481.03      504.88     23.36 o 
  -3   8  11      108.98       98.23     11.63 o 
  -2   8  11        6.15        7.77      8.22 o 
  -1   8  11       89.56      103.01     11.46 o 
   0   8  11       86.52       79.13     11.10 o 
   1   8  11        4.72       12.85      9.21 o 
   2   8  11      287.12      282.67     37.84 o 
   3   8  11       71.93       87.07     12.69 o 
   4   8  11       39.27       38.90     10.88 o 
   5   8  11        2.64        2.38      9.87 o 
   6   8  11        6.81       16.32     11.36 o 
  -6   9  11      103.78      121.51     12.20 o 
  -5   9  11        0.05       -4.08      7.27 o 
  -4   9  11        3.19       10.36      9.51 o 
  -3   9  11       56.43       33.23     10.22 o 
  -2   9  11       11.67       11.59      8.74 o 
  -1   9  11       62.01       63.58     13.79 o 
   0   9  11      227.98      227.57     17.71 o 
   1   9  11      121.79      130.52     22.44 o 
   2   9  11        1.16       -2.81      9.88 o 
   3   9  11       32.36       38.52     15.18 o 
   4   9  11       23.98       25.54     11.06 o 
   5   9  11      170.85      188.35     26.79 o 
  -4  10  11       16.17       24.15     25.99 o 
  -3  10  11      194.01      237.00     22.83 o 
  -2  10  11      170.68      196.42     30.78 o 
  -1  10  11       52.76       48.41     12.48 o 
   0  10  11       33.07       24.01     11.13 o 
   1  10  11        2.47       -4.04      9.70 o 
   2  10  11       59.32       41.83     12.95 o 
   3  10  11       16.69       25.89     12.12 o 
 -11   0  12       86.25       91.33     26.74 o 
 -10   0  12        0.23      -10.60     15.14 o 
  -9   0  12      167.16      164.50     27.75 o 
  -8   0  12      208.37      232.93     50.46 o 
  -7   0  12      160.74      160.37     15.27 o 
  -6   0  12      443.24      426.06     41.63 o 
  -5   0  12      241.11      203.30     41.38 o 
  -4   0  12       23.18       15.22      7.52 o 
  -3   0  12     1049.73     1105.65     49.70 o 
  -2   0  12     2382.73     2412.22     72.16 o 
  -1   0  12        1.23        7.80      7.75 o 
   0   0  12        1.67       -7.03      7.03 o 
   1   0  12      736.18      619.15     37.85 o 
   2   0  12      290.06      301.75     29.27 o 
   3   0  12      308.24      241.70     26.24 o 
   4   0  12      969.77      956.87     59.29 o 
   5   0  12        2.37        3.72     11.10 o 
   6   0  12        0.70        0.10      9.32 o 
   7   0  12      334.72      397.26     26.94 o 
   8   0  12      111.48      106.51     16.95 o 
   9   0  12       40.23       24.26     17.41 o 
 -11   1  12      220.77      177.34     17.67 o 
 -10   1  12       46.14       58.94     10.35 o 
  -9   1  12        2.57       -5.92      8.15 o 
  -8   1  12       46.20       56.71     16.37 o 
  -7   1  12      196.41      214.19     12.14 o 
  -6   1  12      107.17      117.93      9.05 o 
  -5   1  12       71.04       65.08      7.86 o 
  -4   1  12      128.53      150.69     20.27 o 
  -3   1  12        7.92        1.27      5.07 o 
  -2   1  12      165.54      164.24     10.06 o 
  -1   1  12     2897.02     3067.12     50.57 o 
   0   1  12      457.78      454.84     26.57 o 
   1   1  12      688.32      643.18     28.94 o 
   2   1  12        2.53       14.56     10.34 o 
   3   1  12       56.38       33.07      8.60 o 
   4   1  12       29.83       18.73      6.92 o 
   5   1  12       14.63       12.76      8.01 o 
   6   1  12      492.01      548.15     31.94 o 
   7   1  12      327.70      321.90     17.41 o 
   8   1  12        0.62       -7.63      7.63 o 
   9   1  12        1.38        5.18      9.23 o 
 -11   2  12       21.84       24.71     11.76 o 
 -10   2  12        1.79        6.28      8.41 o 
  -9   2  12       10.61        1.18      7.60 o 
  -8   2  12       50.54       80.74     12.96 o 
  -7   2  12      288.19      258.76     37.32 o 
  -6   2  12        0.26       -1.88      5.40 o 
  -5   2  12      595.33      591.02     23.64 o 
  -4   2  12      815.69      823.45     20.26 o 
  -3   2  12      206.96      238.16     11.73 o 
  -2   2  12      291.57      311.04     16.44 o 
  -1   2  12        1.72        0.29      6.06 o 
   0   2  12      294.52      273.45     17.73 o 
   1   2  12     1310.35     1282.72     32.41 o 
   2   2  12       14.29       13.04      7.43 o 
   3   2  12      789.80      809.06     37.63 o 
   4   2  12      621.09      534.13     18.39 o 
   5   2  12       57.45       40.93      8.16 o 
   6   2  12      310.42      295.71     15.99 o 
   7   2  12        0.88       -3.24      7.43 o 
   8   2  12        2.07        1.20      7.79 o 
   9   2  12      277.62      329.83     18.93 o 
 -10   3  12        0.03       13.82      9.19 o 
  -9   3  12       12.22       17.70      8.76 o 
  -8   3  12      161.25      159.84     12.85 o 
  -7   3  12       21.52       14.49      8.78 o 
  -6   3  12     1474.34     1547.65     72.90 o 
  -5   3  12      422.68      441.74     22.29 o 
  -4   3  12      317.25      286.92     34.21 o 
  -3   3  12      725.85      655.22     22.73 o 
  -2   3  12       37.86       36.20      8.36 o 
  -1   3  12       69.17       78.00      9.69 o 
   0   3  12      584.53      568.24     20.80 o 
   1   3  12     2438.54     2278.55     48.00 o 
   2   3  12      539.71      545.22     33.60 o 
   3   3  12       98.31       97.13      8.60 o 
   4   3  12      248.02      280.35     14.80 o 
   5   3  12       65.97       54.90      9.07 o 
   6   3  12       20.59        9.91      7.80 o 
   7   3  12       76.80       84.02     14.57 o 
   8   3  12      459.71      479.20     21.46 o 
 -10   4  12        1.42        6.90     10.38 o 
  -9   4  12        1.64        3.43      8.08 o 
  -8   4  12       26.23       21.18      8.15 o 
  -7   4  12       57.14       50.70      9.54 o 
  -6   4  12       17.39        8.20      8.47 o 
  -5   4  12      300.95      314.89     37.34 o 
  -4   4  12      284.33      244.00     15.90 o 
  -3   4  12       71.12       57.07      9.45 o 
  -2   4  12       87.14       90.92     10.80 o 
  -1   4  12      704.45      764.31     39.21 o 
   0   4  12      283.20      270.85     15.96 o 
   1   4  12       94.79      102.99     10.90 o 
   2   4  12       92.15       86.50     10.55 o 
   3   4  12       10.97       10.12      5.87 o 
   4   4  12      154.21      130.10     14.47 o 
   5   4  12       16.25       11.75      7.30 o 
   6   4  12       24.18       31.04      8.77 o 
   7   4  12       60.49       43.11     11.46 o 
   8   4  12       17.66        8.07     13.35 o 
  -9   5  12       10.80       16.70      8.96 o 
  -8   5  12       45.42       45.96      9.81 o 
  -7   5  12       10.99       16.87      7.74 o 
  -6   5  12        0.68        3.78      8.08 o 
  -5   5  12        0.34        1.06      7.66 o 
  -4   5  12       33.79       43.22      9.40 o 
  -3   5  12        0.01       -1.25      7.36 o 
  -2   5  12        0.23        9.04      7.20 o 
  -1   5  12        2.70       -6.36      6.36 o 
   0   5  12      742.89      840.95     40.13 o 
   1   5  12       35.16       34.58      8.71 o 
   2   5  12       67.60       73.62      9.19 o 
   3   5  12       21.88       23.78      6.51 o 
   4   5  12        1.78       -4.58      5.75 o 
   5   5  12        4.32       12.30      8.92 o 
   6   5  12      154.45      131.01     14.25 o 
   7   5  12       55.38       41.05     25.48 o 
  -9   6  12       49.23       68.42     11.63 o 
  -8   6  12        0.24        0.44      8.43 o 
  -7   6  12       50.55       37.95      9.14 o 
  -6   6  12       52.38       52.09     11.15 o 
  -5   6  12       28.72       31.05     10.17 o 
  -4   6  12       24.93       26.76      8.90 o 
  -3   6  12      176.28      181.60     14.49 o 
  -2   6  12      363.14      343.40     27.65 o 
  -1   6  12       42.45       35.26     12.62 o 
   0   6  12      146.47      147.27     21.51 o 
   1   6  12       56.77       40.73      9.13 o 
   2   6  12      185.99      174.38     18.35 o 
   3   6  12       42.44       41.05     11.34 o 
   4   6  12       68.39       89.52     10.39 o 
   5   6  12      147.99      171.34     23.61 o 
   6   6  12       50.17       41.84     15.27 o 
   7   6  12      169.36      150.69     20.87 o 
  -8   7  12       43.40       45.12     10.29 o 
  -7   7  12        1.34       -4.98      7.65 o 
  -6   7  12        0.95       -1.77      7.48 o 
  -5   7  12       23.94       16.79      9.19 o 
  -4   7  12       16.50       18.32      8.89 o 
  -3   7  12       32.44       38.41     16.55 o 
  -2   7  12      184.60      162.43     14.42 o 
  -1   7  12       83.12       73.00     10.66 o 
   0   7  12        0.36        5.86      7.67 o 
   1   7  12        3.63        3.02      6.91 o 
   2   7  12        1.06       -3.52      6.57 o 
   3   7  12       85.11       83.70     15.09 o 
   4   7  12       13.02       18.36     10.36 o 
   5   7  12       99.53      100.68     14.55 o 
   6   7  12       90.61      109.08     19.09 o 
  -7   8  12        0.74        1.60      8.31 o 
  -6   8  12        0.55        5.94      8.71 o 
  -5   8  12       22.29       11.96      9.70 o 
  -4   8  12       25.90       30.53      9.90 o 
  -3   8  12        7.32        8.68      8.85 o 
  -2   8  12       35.29       49.19     10.43 o 
  -1   8  12        3.96        9.75      8.60 o 
   0   8  12      179.31      194.96     20.10 o 
   1   8  12        0.70        1.04      8.87 o 
   2   8  12       23.23       18.32     10.76 o 
   3   8  12        2.18       -3.04      9.28 o 
   4   8  12       10.94        3.56     10.17 o 
   5   8  12        0.92       11.00     13.77 o 
  -5   9  12       26.29       31.03     11.92 o 
  -4   9  12        9.96       16.86     11.01 o 
  -3   9  12       65.84       69.71     12.22 o 
  -2   9  12        0.81       -1.27     11.20 o 
  -1   9  12      209.31      245.96     25.48 o 
   0   9  12       24.04       19.64     12.84 o 
   1   9  12       26.96       30.98     23.00 o 
   2   9  12        1.80       -2.24      9.60 o 
   3   9  12      100.63       94.13     15.11 o 
  -2  10  12       74.76       94.57     17.95 o 
  -1  10  12        0.75        2.28     10.64 o 
   0  10  12        4.12       -1.37     10.51 o 
 -10   1  13        0.02       -0.61     11.24 o 
  -9   1  13        0.57        9.78      9.19 o 
  -8   1  13       45.11       57.54     10.51 o 
  -7   1  13       51.81       55.45     10.16 o 
  -6   1  13      156.34      162.53     10.95 o 
  -5   1  13      272.34      305.41     14.64 o 
  -4   1  13        0.01        1.70      5.67 o 
  -3   1  13      161.34      149.96     10.15 o 
  -2   1  13      567.63      583.08     17.77 o 
  -1   1  13       64.21       68.30      8.17 o 
   0   1  13      897.50      946.82     32.28 o 
   1   1  13       34.18       23.33      7.99 o 
   2   1  13       15.02       26.54      9.81 o 
   3   1  13       23.68       16.32      8.45 o 
   4   1  13       68.73       82.96     10.69 o 
   5   1  13       10.29       16.29      7.69 o 
   6   1  13       26.99       40.44      9.34 o 
   7   1  13        0.46        7.18      8.20 o 
   8   1  13       84.89       89.73     12.06 o 
 -10   2  13        0.01       -9.75      9.75 o 
  -9   2  13        0.77        3.48      9.20 o 
  -8   2  13        9.45       -7.76      8.35 o 
  -7   2  13      213.15      234.17     16.83 o 
  -6   2  13      144.59      127.25     17.17 o 
  -5   2  13      134.49      150.88     16.97 o 
  -4   2  13      209.68      187.15     11.85 o 
  -3   2  13       61.23       58.58     10.56 o 
  -2   2  13       62.04       53.33     10.03 o 
  -1   2  13     2699.31     2906.99     58.56 o 
   0   2  13       81.17       66.45      9.71 o 
   1   2  13      116.42       99.88     10.81 o 
   2   2  13      896.54      878.65     26.93 o 
   3   2  13      257.62      250.05     16.54 o 
   4   2  13       18.40       10.85      7.11 o 
   5   2  13       78.59      105.29     11.06 o 
   6   2  13        0.35       -4.62      7.72 o 
   7   2  13      150.42      145.10     15.22 o 
   8   2  13        0.37        0.34      9.23 o 
 -10   3  13       22.53       23.52     10.05 o 
  -9   3  13        0.55       -1.01      9.61 o 
  -8   3  13        4.78        3.97      8.97 o 
  -7   3  13       18.87       21.03      9.29 o 
  -6   3  13      304.07      350.43     19.95 o 
  -5   3  13       11.29        8.23     10.74 o 
  -4   3  13       28.10       28.22      8.42 o 
  -3   3  13       49.76       39.59      8.78 o 
  -2   3  13       12.32        7.18      7.46 o 
  -1   3  13        3.60        0.61      6.45 o 
   0   3  13       27.46       23.09      7.91 o 
   1   3  13        3.54        4.85      6.91 o 
   2   3  13      164.53      139.91     13.00 o 
   3   3  13      107.10       87.66      8.77 o 
   4   3  13       83.35       71.65      9.80 o 
   5   3  13      103.53      100.13     10.90 o 
   6   3  13        6.46       12.62      7.94 o 
   7   3  13       35.40       47.53     10.09 o 
  -9   4  13      131.41      151.19     14.18 o 
  -8   4  13       13.69       11.09      9.84 o 
  -7   4  13       22.17       22.80     12.27 o 
  -6   4  13       52.43       33.87      9.70 o 
  -5   4  13        9.68       -1.72      7.79 o 
  -4   4  13       87.66       84.87     11.28 o 
  -3   4  13       99.37      110.14     13.23 o 
  -2   4  13      184.01      226.38     20.14 o 
  -1   4  13      270.17      293.59     17.34 o 
   0   4  13        1.02       -2.53      7.49 o 
   1   4  13       10.33        3.17      6.89 o 
   2   4  13       33.85       33.13      8.87 o 
   3   4  13       59.63       50.17      8.15 o 
   4   4  13      153.69      178.35     11.67 o 
   5   4  13      342.50      406.85     23.28 o 
   6   4  13      108.55      149.94     39.50 o 
   7   4  13        9.73       13.40     10.73 o 
  -9   5  13       37.21       23.29     10.39 o 
  -8   5  13      137.49      147.64     13.89 o 
  -7   5  13       89.20       80.56     12.39 o 
  -6   5  13        1.51       12.87      8.93 o 
  -5   5  13       23.75       14.58      8.92 o 
  -4   5  13      585.71      588.93     40.81 o 
  -3   5  13      722.08      733.31     25.61 o 
  -2   5  13        0.98       -7.66      7.66 o 
  -1   5  13     1066.98     1143.57     32.43 o 
   0   5  13      528.47      558.06     40.31 o 
   1   5  13       39.82       37.84      9.42 o 
   2   5  13        9.70       10.38      7.34 o 
   3   5  13      394.63      396.08     15.99 o 
   4   5  13      150.30      165.46     13.03 o 
   5   5  13       68.50       89.99     12.88 o 
   6   5  13      491.03      573.03     36.04 o 
  -8   6  13       15.57       19.00      9.64 o 
  -7   6  13       28.72        4.05     10.00 o 
  -6   6  13       15.63       20.80     10.10 o 
  -5   6  13       44.81       37.96     10.45 o 
  -4   6  13       44.91       36.76     14.49 o 
  -3   6  13      189.59      178.00     15.13 o 
  -2   6  13      443.90      508.49     22.64 o 
  -1   6  13      339.85      380.79     20.70 o 
   0   6  13       15.90        8.20      8.15 o 
   1   6  13      131.42      100.71     12.15 o 
   2   6  13       53.82       76.97     10.21 o 
   3   6  13       21.73       27.14      8.72 o 
   4   6  13       54.97       46.75     11.88 o 
   5   6  13       90.49       75.05     13.50 o 
   6   6  13       90.83      104.18     19.38 o 
  -7   7  13       24.36       23.99     11.15 o 
  -6   7  13      104.33      119.35     14.82 o 
  -5   7  13      351.08      357.60     21.62 o 
  -4   7  13      205.33      177.85     15.73 o 
  -3   7  13       10.45       11.37      9.42 o 
  -2   7  13        0.97       -2.63      8.43 o 
  -1   7  13        0.03        1.99      8.48 o 
   0   7  13       88.09       83.26     11.98 o 
   1   7  13      803.48      903.73     41.51 o 
   2   7  13      343.38      364.96     22.36 o 
   3   7  13        1.32        5.81      9.84 o 
   4   7  13      131.70      143.78     16.48 o 
   5   7  13        2.70       -5.42     10.06 o 
  -5   8  13       44.31       48.55     11.94 o 
  -4   8  13       82.53       91.83     17.72 o 
  -3   8  13       18.77        5.02      9.98 o 
  -2   8  13        1.17        2.34      8.82 o 
  -1   8  13        6.55       -1.65     13.35 o 
   0   8  13      272.53      252.47     37.34 o 
   1   8  13       43.59       40.77     11.42 o 
   2   8  13      226.35      206.77     20.31 o 
   3   8  13      198.96      243.00     24.57 o 
  -3   9  13        6.49        0.60     12.99 o 
  -2   9  13        7.28        0.50     12.13 o 
  -1   9  13        0.02       -2.83     18.67 o 
   0   9  13       48.53       49.68     12.68 o 
   1   9  13      190.35      190.86     18.82 o 
  -9   0  14      179.64      229.09     34.31 o 
  -8   0  14      273.61      241.70     33.30 o 
  -7   0  14       75.67       74.18     21.19 o 
  -6   0  14       77.42       81.37     13.33 o 
  -5   0  14      494.89      568.55     26.19 o 
  -4   0  14      279.75      287.96     40.62 o 
  -3   0  14     1143.58     1100.82     36.56 o 
  -2   0  14     2116.44     2146.14     97.89 o 
  -1   0  14        0.10       -4.98      8.02 o 
   0   0  14      691.07      779.24     76.19 o 
   1   0  14      148.58      136.75     22.20 o 
   2   0  14      178.82      149.36     23.72 o 
   3   0  14        0.24       12.02     10.60 o 
   4   0  14      263.85      315.97     43.90 o 
   5   0  14     1270.25     1401.22     48.34 o 
   6   0  14      304.83      278.21     24.39 o 
   7   0  14      110.10      124.37     19.23 o 
  -9   1  14       50.02       70.91     17.28 o 
  -8   1  14       35.28       38.71     10.55 o 
  -7   1  14       34.54       53.97     10.90 o 
  -6   1  14       20.01       19.73      9.14 o 
  -5   1  14      433.66      471.44     17.35 o 
  -4   1  14      496.68      521.74     18.31 o 
  -3   1  14      518.00      539.10     17.68 o 
  -2   1  14       51.54       36.41      8.79 o 
  -1   1  14      653.26      701.78     25.66 o 
   0   1  14        0.17        3.39      7.54 o 
   1   1  14      156.56      135.49     23.01 o 
   2   1  14      265.09      257.44     32.04 o 
   3   1  14       76.74       88.75     10.50 o 
   4   1  14      123.37      118.37     12.02 o 
   5   1  14        8.14        9.57      8.15 o 
   6   1  14      304.83      287.40     17.33 o 
   7   1  14      282.11      290.78     19.34 o 
  -9   2  14        0.30       -5.68      9.61 o 
  -8   2  14       77.93       60.37     12.03 o 
  -7   2  14      320.23      301.37     19.51 o 
  -6   2  14      286.70      309.83     19.18 o 
  -5   2  14        0.56       11.89      8.49 o 
  -4   2  14      193.02      194.75     11.94 o 
  -3   2  14      272.37      292.09     17.75 o 
  -2   2  14       68.83       87.60     11.36 o 
  -1   2  14       29.19       22.63      7.97 o 
   0   2  14      446.16      461.36     24.94 o 
   1   2  14        0.07       -3.84      7.03 o 
   2   2  14       83.74       92.37     11.76 o 
   3   2  14      260.79      254.74     15.59 o 
   4   2  14      694.03      686.16     22.79 o 
   5   2  14       91.72       98.76     11.86 o 
   6   2  14        2.94        0.85      8.31 o 
   7   2  14       53.13       36.82     10.56 o 
  -9   3  14        7.25       12.50     10.60 o 
  -8   3  14      165.46      169.23     18.27 o 
  -7   3  14        0.02       -1.75      8.64 o 
  -6   3  14      664.09      694.21     26.83 o 
  -5   3  14      911.35      917.66     29.60 o 
  -4   3  14      204.63      202.87     15.93 o 
  -3   3  14       47.88       37.77      9.56 o 
  -2   3  14       94.54      100.99     11.88 o 
  -1   3  14      722.23      652.80     23.79 o 
   0   3  14        3.39       10.64      8.03 o 
   1   3  14      467.52      451.37     20.58 o 
   2   3  14      386.78      432.07     22.39 o 
   3   3  14        0.22        1.35      6.44 o 
   4   3  14       30.87       30.40      8.90 o 
   5   3  14       32.30       17.28      8.80 o 
   6   3  14       33.89       20.82      9.39 o 
  -8   4  14        6.87        8.49     10.55 o 
  -7   4  14      187.48      206.96     17.53 o 
  -6   4  14       30.22       51.27     10.86 o 
  -5   4  14        5.78        5.86      9.20 o 
  -4   4  14       36.46       28.73      9.83 o 
  -3   4  14        0.18       -6.77      8.69 o 
  -2   4  14        0.98       -5.15      7.74 o 
  -1   4  14        5.20       -4.77      7.35 o 
   0   4  14       29.65       16.87      8.31 o 
   1   4  14      381.46      416.27     38.41 o 
   2   4  14        0.91        7.15      8.23 o 
   3   4  14      194.47      205.76     12.81 o 
   4   4  14      168.27      152.66     13.28 o 
   5   4  14       10.73        3.85     10.51 o 
   6   4  14       34.71       17.17     11.60 o 
  -8   5  14        2.46      -10.09     10.09 o 
  -7   5  14        7.19       18.49     12.77 o 
  -6   5  14       28.24        8.69      9.81 o 
  -5   5  14       10.44        3.36      9.03 o 
  -4   5  14      131.51      150.32     14.91 o 
  -3   5  14      408.62      421.37     41.16 o 
  -2   5  14      311.93      309.06     19.40 o 
  -1   5  14      364.10      326.96     19.77 o 
   0   5  14       49.40       50.16     10.65 o 
   1   5  14       66.43       61.60     10.94 o 
   2   5  14        1.54        4.39      7.49 o 
   3   5  14       28.20       31.61      9.47 o 
   4   5  14      105.58       91.49     11.97 o 
   5   5  14        0.98       -0.18     20.18 o 
  -7   6  14        9.77        8.59     11.13 o 
  -6   6  14       10.12        9.40     10.00 o 
  -5   6  14       20.43       29.93     15.43 o 
  -4   6  14      106.76      110.80     13.50 o 
  -3   6  14       29.39       21.81      9.73 o 
  -2   6  14      121.72      121.59     13.86 o 
  -1   6  14      107.76       98.83     19.49 o 
   0   6  14       39.78       31.63     10.24 o 
   1   6  14       22.53       19.87      9.54 o 
   2   6  14        7.02        3.63      8.16 o 
   3   6  14       12.56        5.82     10.05 o 
   4   6  14      179.29      172.36     17.87 o 
  -5   7  14       11.91        2.65      9.55 o 
  -4   7  14       20.32       30.67     11.12 o 
  -3   7  14      156.25      145.53     15.55 o 
  -2   7  14       12.59        9.27      9.73 o 
  -1   7  14       29.36       18.55      9.83 o 
   0   7  14        9.96       10.86      9.87 o 
   1   7  14        0.60        3.24      9.80 o 
   2   7  14       26.19       38.53     12.01 o 
   3   7  14       90.98       91.35     15.61 o 
  -3   8  14       12.29       11.26     10.29 o 
  -2   8  14        0.44        0.75      9.76 o 
  -1   8  14      169.58      146.39     25.23 o 
   0   8  14        0.57        5.66     14.63 o 
   1   8  14       15.43       15.47     11.19 o 
  -8   1  15       43.41       40.99     15.49 o 
  -7   1  15       83.66       88.21     12.41 o 
  -6   1  15        0.52        1.43      8.75 o 
  -5   1  15      186.49      177.80     15.23 o 
  -4   1  15       32.49       32.45     10.20 o 
  -3   1  15        3.90       13.07      7.15 o 
  -2   1  15       80.09       66.52     11.05 o 
  -1   1  15        0.24        2.84      7.83 o 
   0   1  15       25.71       14.02     10.32 o 
   1   1  15      180.35      172.14     34.82 o 
   2   1  15      192.89      169.59     19.09 o 
   3   1  15        1.10       -7.37      7.37 o 
   4   1  15       36.70       47.12     10.14 o 
   5   1  15       48.23       38.02      9.97 o 
   6   1  15       20.10       19.60     10.30 o 
  -8   2  15        3.41       16.92     11.50 o 
  -7   2  15      181.70      162.16     15.70 o 
  -6   2  15      104.78      107.49     15.94 o 
  -5   2  15        0.13       -0.05      8.69 o 
  -4   2  15      238.60      243.73     17.56 o 
  -3   2  15        0.31       -3.14      7.74 o 
  -2   2  15        0.20       -7.20      7.20 o 
  -1   2  15       25.04       38.58     10.22 o 
   0   2  15       50.94       39.37     16.65 o 
   1   2  15      327.61      291.58     48.03 o 
   2   2  15       30.94        6.05     11.13 o 
   3   2  15      277.28      264.30     20.83 o 
   4   2  15       60.17       61.20     10.58 o 
   5   2  15       70.77       74.59     11.98 o 
  -8   3  15       45.02       29.27     13.92 o 
  -7   3  15       81.92       63.84     12.76 o 
  -6   3  15       30.49       24.14     10.24 o 
  -5   3  15       53.01       43.67     11.41 o 
  -4   3  15        0.28       -8.06      8.06 o 
  -3   3  15      433.66      451.88     32.88 o 
  -2   3  15      378.82      333.16     19.80 o 
  -1   3  15        1.00       11.42      8.87 o 
   0   3  15        5.84       -4.41      8.27 o 
   1   3  15       26.74       25.85      9.46 o 
   2   3  15       56.07       49.28     10.75 o 
   3   3  15       87.54      101.12     11.96 o 
   4   3  15        4.22        9.13      8.78 o 
   5   3  15       19.41       24.48      9.69 o 
  -7   4  15       51.14       32.49     11.90 o 
  -6   4  15       29.70       17.79     11.06 o 
  -5   4  15        4.71        4.09      9.61 o 
  -4   4  15      137.62      145.92     20.60 o 
  -3   4  15       12.73       15.65      9.64 o 
  -2   4  15      157.70      132.69     14.08 o 
  -1   4  15        0.07       -2.69      8.50 o 
   0   4  15       57.30       44.26     10.66 o 
   1   4  15       22.16       14.64      9.49 o 
   2   4  15       34.23       24.34      9.04 o 
   3   4  15        0.05       -3.39      6.98 o 
   4   4  15       32.44        9.19     10.22 o 
   5   4  15       90.42       98.63     15.56 o 
  -6   5  15        4.36        1.02     10.09 o 
  -5   5  15        0.11        8.66     10.49 o 
  -4   5  15      211.35      248.12     21.02 o 
  -3   5  15      829.06      947.94     38.72 o 
  -2   5  15        3.89        4.75      9.07 o 
  -1   5  15       14.41       22.54     12.45 o 
   0   5  15       32.44       31.49     11.70 o 
   1   5  15        0.21       -7.08     11.18 o 
   2   5  15       37.06       39.06      9.89 o 
   3   5  15       41.07       43.29     10.85 o 
   4   5  15      474.30      529.26     27.58 o 
  -5   6  15       99.65      106.47     15.04 o 
  -4   6  15       60.82       56.57     12.71 o 
  -3   6  15       10.70       16.66     12.73 o 
  -2   6  15      171.11      178.94     17.01 o 
  -1   6  15      205.85      239.86     18.61 o 
   0   6  15      339.18      343.60     21.17 o 
   1   6  15        7.42        5.41      9.70 o 
   2   6  15       40.63       38.29     10.13 o 
   3   6  15       14.16       15.27     11.22 o 
  -3   7  15       70.48       70.65     13.85 o 
  -2   7  15       95.06      105.94     14.49 o 
  -1   7  15      126.16      128.62     15.85 o 
   0   7  15        7.74        9.36     12.83 o 
   1   7  15       76.85       67.62     25.23 o 
  -7   0  16       35.77       57.52     23.21 o 
  -6   0  16       31.50       26.74     20.18 o 
  -5   0  16       31.53       11.10     17.66 o 
  -4   0  16      425.37      461.47     69.13 o 
  -3   0  16      223.61      244.08     20.73 o 
  -2   0  16      246.33      319.36     32.29 o 
  -1   0  16      504.57      548.00     46.42 o 
   0   0  16       16.70        9.08     18.17 o 
   1   0  16        2.66        7.06     16.65 o 
   2   0  16      406.02      336.57     36.33 o 
   3   0  16      471.47      476.80     31.75 o 
   4   0  16       33.01       43.89     14.73 o 
  -7   1  16      162.22      172.39     23.18 o 
  -6   1  16       62.28       48.90     14.78 o 
  -5   1  16        0.31       -8.14      8.38 o 
  -4   1  16       69.67       66.93     15.98 o 
  -3   1  16      174.68      200.07     16.90 o 
  -2   1  16       73.99      107.17     13.36 o 
  -1   1  16       33.04        6.58      9.04 o 
   0   1  16       58.55       60.23     12.57 o 
   1   1  16        0.06        1.11     11.20 o 
   2   1  16       22.53       13.52     12.63 o 
   3   1  16      190.22      205.27     15.80 o 
   4   1  16      584.77      649.17     25.86 o 
  -7   2  16      137.18      148.81     16.56 o 
  -6   2  16      210.77      189.19     26.87 o 
  -5   2  16      211.50      230.79     18.39 o 
  -4   2  16        2.17        9.64      9.30 o 
  -3   2  16        1.31        4.87      9.15 o 
  -2   2  16       32.29       30.72     10.68 o 
  -1   2  16      197.69      205.87     16.99 o 
   0   2  16      204.76      214.93     19.16 o 
   1   2  16      148.68      158.75     15.71 o 
   2   2  16       63.30       33.62     33.56 o 
   3   2  16        8.37       18.52      9.31 o 
   4   2  16       17.24       16.54      9.92 o 
  -6   3  16        0.37       -5.55     10.08 o 
  -5   3  16      161.00      193.14     17.43 o 
  -4   3  16       19.01       20.87     10.93 o 
  -3   3  16      158.85      179.54     18.46 o 
  -2   3  16       14.84        6.10      9.08 o 
  -1   3  16      130.47      164.34     24.46 o 
   0   3  16      218.55      223.31     17.67 o 
   1   3  16       64.64       65.88     12.23 o 
   2   3  16      406.38      472.40     25.22 o 
   3   3  16       81.23       46.81     10.91 o 
  -5   4  16       91.63      107.69     15.10 o 
  -4   4  16        6.52       17.58     10.64 o 
  -3   4  16       15.85        9.03     10.57 o 
  -2   4  16       71.75       70.79     12.74 o 
  -1   4  16        5.53        5.08      9.44 o 
   0   4  16       59.82       40.46     11.55 o 
   1   4  16      289.47      298.72     23.67 o 
   2   4  16      128.33      132.54     13.41 o 
   3   4  16       32.05       39.63     12.47 o 
  -4   5  16       43.21       27.07     11.89 o 
  -3   5  16       38.31       58.84     12.91 o 
  -2   5  16       39.90       39.26     12.19 o 
  -1   5  16        1.62       -2.94      9.33 o 
   0   5  16        4.96       -2.23      9.14 o 
   1   5  16       16.45       14.80     11.27 o 
   2   5  16        0.11      -15.86     17.16 o 
  -5   1  17      113.13      127.38     22.96 o 
  -4   1  17       11.09        0.21     10.54 o 
  -3   1  17       53.97       51.06     12.63 o 
  -2   1  17       20.34       23.05     10.81 o 
  -1   1  17       54.61       59.28     12.01 o 
   0   1  17       86.39      114.89     18.39 o 
   1   1  17       45.36       25.58     14.58 o 
   2   1  17      193.20      194.95     23.12 o 
  -4   2  17        0.22        6.36     10.72 o 
  -3   2  17        4.89        2.21      9.84 o 
  -2   2  17       21.95       34.64     11.44 o 
  -1   2  17       40.04       24.45     10.57 o 
   0   2  17       80.25       74.65     13.08 o 
   1   2  17      407.43      461.45     32.22 o 
   2   2  17       58.08       76.00     25.23 o 
  -4   3  17        0.28       17.91     10.29 o 
  -3   3  17       23.94       26.45     11.25 o 
  -2   3  17        9.67       -1.05     10.21 o 
  -1   3  17       15.85        9.23     10.37 o 
   0   3  17        4.10        3.58     10.63 o 
   1   3  17        2.50       -5.19     10.06 o 
  -1   4  17       68.83       34.31     21.70 o 
                                                 
