# Supplementary material for: Evaluation of the Bruker SMART X2S: crystallography for the nonspecialist?
Source: J Appl Crystallogr. 2010 Nov 27;44(Pt 1):213–5. doi: 10.1107/S0021889810042561 (PMC3253739; doi:10.1107/S0021889810042561)
Supplement: Supplementary file 9 [file j-44-00213-11_CCDCsup9.hkl]

# 
# h,k,l, Fc-squared, Fo-squared, sigma(Fo-squared) and status flag 
# 
data_11_CCDC 
_shelx_title ' scan_0m_P1 in P1' 
_shelx_refln_list_code          4 
_shelx_F_calc_maximum      220.19 
_exptl_crystal_F_000       366.00 
_reflns_d_resolution_high  0.8410 
 
loop_ 
 _symmetry_equiv_pos_as_xyz 
 'x, y, z' 
 
_cell_length_a     7.5076 
_cell_length_b     7.7599 
_cell_length_c    11.5071 
_cell_angle_alpha  95.317 
_cell_angle_beta  103.999 
_cell_angle_gamma  97.013 
 
_shelx_F_squared_multiplier     1.000 
 
loop_ 
 _refln_index_h 
 _refln_index_k 
 _refln_index_l 
 _refln_F_squared_calc 
 _refln_F_squared_meas 
 _refln_F_squared_sigma 
 _refln_observed_status 
   1  -1 -13       72.91       73.28     40.25 o 
   2  -1 -13       65.07       37.67     40.25 o 
   3  -1 -13       91.88       96.50     41.80 o 
   4  -1 -13       32.67      104.24     41.80 o 
   0   0 -13       77.02       40.25     41.28 o 
   1   0 -13       21.59       53.67     36.64 o 
   2   0 -13       12.73       52.12     39.74 o 
   3   0 -13      154.92      142.43     43.86 o 
   4   0 -13      152.31      187.33     49.03 o 
   0   1 -13       85.42      106.31     46.45 o 
   1   1 -13       46.22       57.28     35.61 o 
   2   1 -13      205.96      204.36     51.61 o 
   3   1 -13       11.04      -29.42     29.42 o 
   4   1 -13      378.65      285.38     58.31 o 
   0   2 -13       15.37       54.70     40.25 o 
   1   2 -13       24.65       26.83     37.67 o 
   2   2 -13      176.91      185.78     46.96 o 
   3   2 -13      157.14      127.98     42.83 o 
   4   2 -13       39.80        7.74     33.03 o 
   1   3 -13      278.21      234.29     52.12 o 
   2   3 -13        4.23      -16.00     30.96 o 
   3   3 -13      302.19      277.64     56.77 o 
   1  -3 -12       84.88       74.83     43.35 o 
   2  -3 -12      116.55      135.72     46.45 o 
   3  -3 -12      431.01      463.94     66.06 o 
   4  -3 -12      149.05      252.35     54.19 o 
   0  -2 -12       74.27       13.93     36.64 o 
   1  -2 -12      375.67      571.27     75.34 o 
   2  -2 -12      129.98      215.71     50.57 o 
   3  -2 -12      119.18      118.18     42.83 o 
   4  -2 -12       70.41       14.45     32.00 o 
   5  -2 -12       79.43       97.02     38.19 o 
  -1  -1 -12      188.02      322.54     61.93 o 
   0  -1 -12      168.42      176.49     47.48 o 
   1  -1 -12       47.28       31.48     30.96 o 
   2  -1 -12      750.29      752.41     82.57 o 
   3  -1 -12      251.95      244.09     50.06 o 
   4  -1 -12       23.24       40.25     33.03 o 
   5  -1 -12      122.84      139.85     41.80 o 
  -2   0 -12       65.54      164.11     50.06 o 
  -1   0 -12       43.24       99.08     45.41 o 
   0   0 -12      571.95      900.52     87.21 o 
   1   0 -12      209.03      358.66     58.83 o 
   2   0 -12       41.04       29.42     31.48 o 
   3   0 -12      114.99      230.16     48.51 o 
   4   0 -12       27.02        9.81     29.42 o 
   5   0 -12       40.55        8.77     32.51 o 
   6   0 -12      225.70      221.90     50.06 o 
  -2   1 -12      251.81      458.26     69.15 o 
  -1   1 -12      191.25      208.49     48.51 o 
   0   1 -12       24.13        2.06     28.90 o 
   1   1 -12      614.29      538.76     70.18 o 
   2   1 -12      268.74      198.17     46.96 o 
   3   1 -12        5.55       36.12     30.45 o 
   4   1 -12      217.90      202.81     46.45 o 
   5   1 -12        5.22      -10.84     27.87 o 
  -2   2 -12       46.84        7.22     37.16 o 
  -1   2 -12      344.59      427.81     67.60 o 
   0   2 -12      165.95      206.94     47.99 o 
   1   2 -12        5.25      -14.45     26.83 o 
   2   2 -12      138.59       73.80     35.09 o 
   3   2 -12       10.63      -19.09     27.35 o 
   4   2 -12        7.88       34.06     28.90 o 
   5   2 -12      235.00      248.74     51.09 o 
  -1   3 -12       85.59       38.19     39.22 o 
   0   3 -12      266.57      243.58     52.64 o 
   1   3 -12      227.73      174.43     45.93 o 
   2   3 -12        2.47        2.06     26.83 o 
   3   3 -12      382.02      189.91     44.90 o 
   4   3 -12       76.36       77.92     38.70 o 
   5   3 -12       89.14       69.67     34.58 o 
  -1   4 -12       93.74      126.43     45.93 o 
   0   4 -12        0.80       11.33     20.03 o 
   1   4 -12       79.60       63.58     43.61 o 
   2   4 -12       18.24       -2.56     32.00 o 
   3   4 -12       13.76      -24.77     24.77 o 
   4   4 -12      209.10       90.83     35.09 o 
   1   5 -12        2.13       -5.21     20.45 o 
   2   5 -12      427.74      246.16     51.09 o 
   0  -4 -11       26.10      131.08     49.54 o 
   1  -4 -11       75.50       78.44     43.35 o 
   2  -4 -11       17.73       54.19     36.64 o 
   3  -4 -11        0.31        3.61     32.00 o 
   4  -4 -11      129.09      133.66     40.77 o 
  -1  -3 -11       52.31      136.24     47.48 o 
   0  -3 -11      350.02      611.01     78.96 o 
   1  -3 -11       26.98       32.00     30.96 o 
   2  -3 -11      223.40      119.73     41.80 o 
   3  -3 -11      179.32      159.46     43.86 o 
   4  -3 -11       95.97       90.31     39.22 o 
   5  -3 -11      548.97      519.15     63.47 o 
  -2  -2 -11      403.69      890.20     98.57 o 
  -1  -2 -11       46.43       73.28     42.83 o 
   0  -2 -11      107.60      123.85     42.83 o 
   1  -2 -11        9.07      -16.00     27.35 o 
   2  -2 -11        4.65        4.13     28.90 o 
   3  -2 -11      355.77      379.30     55.22 o 
   4  -2 -11      275.01      229.65     46.96 o 
   5  -2 -11        1.28      -10.84     25.80 o 
   6  -2 -11      139.91      108.89     38.70 o 
  -2  -1 -11       21.02       -9.81     31.48 o 
  -1  -1 -11      258.35      622.88     73.28 o 
   0  -1 -11       52.35       22.71     29.42 o 
   1  -1 -11      362.53      373.11     56.25 o 
   2  -1 -11      583.85      475.29     62.96 o 
   3  -1 -11       29.09      -22.71     22.71 o 
   4  -1 -11      960.17      887.10     80.50 o 
   5  -1 -11      395.48      340.08     52.12 o 
   6  -1 -11        3.54       -0.52     26.83 o 
  -3   0 -11      251.52      446.39     68.64 o 
  -2   0 -11       98.89       92.37     41.28 o 
  -1   0 -11       79.63       82.05     37.16 o 
   0   0 -11      104.82       79.47     33.03 o 
   1   0 -11       32.42        1.03     25.80 o 
   2   0 -11      488.70      577.98     68.64 o 
   3   0 -11      459.79      538.25     62.44 o 
   4   0 -11      226.14      258.54     47.48 o 
   5   0 -11      315.75      258.03     46.96 o 
   6   0 -11      174.32      203.84     43.86 o 
  -3   1 -11       20.62      -11.87     30.45 o 
  -2   1 -11       86.26      220.36     49.03 o 
  -1   1 -11       96.46       94.44     40.25 o 
   0   1 -11      458.27      541.86     67.09 o 
   1   1 -11      931.51      886.07     83.60 o 
   2   1 -11        4.04      -10.84     24.77 o 
   3   1 -11      827.10      804.53     78.44 o 
   4   1 -11      474.77      474.26     60.38 o 
   5   1 -11       32.33       45.93     30.45 o 
   6   1 -11      126.03      115.08     38.19 o 
  -3   2 -11      192.04      253.38     53.15 o 
  -2   2 -11       76.61       53.67     37.67 o 
  -1   2 -11      414.94      496.96     66.06 o 
   0   2 -11       53.45      100.63     37.67 o 
   1   2 -11      401.27      393.24     54.70 o 
   2   2 -11      552.98      554.76     63.47 o 
   3   2 -11      419.32      346.27     52.64 o 
   4   2 -11      484.56      496.96     59.35 o 
   5   2 -11       77.62       40.77     29.93 o 
   6   2 -11        4.50      -24.25     27.87 o 
  -3   3 -11       13.30       36.64     37.67 o 
  -2   3 -11      104.48      146.56     46.45 o 
  -1   3 -11      316.15      296.73     54.19 o 
   0   3 -11      698.77      684.29     72.25 o 
   1   3 -11       83.63       37.67     31.48 o 
   2   3 -11      321.24      183.20     39.22 o 
   3   3 -11      314.09      303.26     67.09 o 
   4   3 -11       51.70      -12.39     25.80 o 
   5   3 -11      111.33       48.51     32.00 o 
  -2   4 -11      475.19      454.65     63.99 o 
  -1   4 -11       73.24       93.12     23.96 o 
   0   4 -11      220.46      209.08     29.42 o 
   1   4 -11      322.12      260.66     28.27 o 
   2   4 -11      183.56       96.50     26.32 o 
   3   4 -11      290.51      250.29     45.41 o 
   4   4 -11       31.86       22.71     27.87 o 
   5   4 -11        6.92       -7.22     27.35 o 
  -1   5 -11      281.32      252.36     32.45 o 
   0   5 -11      146.92      140.56     58.57 o 
   1   5 -11       42.78       26.34     17.71 o 
   2   5 -11      167.73      108.01     21.67 o 
   3   5 -11       28.94       31.48     31.48 o 
   4   5 -11      108.59       42.83     28.90 o 
   0   6 -11       63.49       60.02     23.07 o 
   1   6 -11       33.29       19.46     20.09 o 
   2   6 -11       66.20       35.61     32.51 o 
   0  -5 -10      166.89      224.48     60.38 o 
   1  -5 -10       75.18       69.15     39.22 o 
   2  -5 -10      138.16       71.22     37.16 o 
   3  -5 -10      497.18      442.26     66.06 o 
   4  -5 -10       64.39       23.74     32.51 o 
  -1  -4 -10       44.99        3.10     32.51 o 
   0  -4 -10      107.43       88.25     42.32 o 
   1  -4 -10      560.43      940.77     91.86 o 
   2  -4 -10      181.25      250.29     49.54 o 
   3  -4 -10       81.15       59.35     34.06 o 
   4  -4 -10       58.87       27.35     32.51 o 
   5  -4 -10       39.29       49.03     35.09 o 
  -2  -3 -10       56.12       -8.77     32.51 o 
  -1  -3 -10      456.26      747.77     82.57 o 
   0  -3 -10      215.44      268.87     50.57 o 
   1  -3 -10       57.26       60.38     32.00 o 
   2  -3 -10      924.57     1016.63     88.25 o 
   3  -3 -10      113.99       57.80     31.48 o 
   4  -3 -10      119.35       54.19     33.03 o 
   5  -3 -10      173.09      157.91     38.70 o 
   6  -3 -10       20.04        2.58     28.38 o 
  -3  -2 -10      222.48      479.42     74.31 o 
  -2  -2 -10      211.20      339.05     59.86 o 
  -1  -2 -10      115.78      141.40     43.86 o 
   0  -2 -10      899.84     1531.14     98.05 o 
   1  -2 -10      298.36      472.19     60.38 o 
   2  -2 -10       51.06       13.93     26.83 o 
   3  -2 -10      215.88      261.64     45.93 o 
   4  -2 -10        6.24       -6.19     24.77 o 
   5  -2 -10      111.30      117.66     33.54 o 
   6  -2 -10      398.31      429.36     54.19 o 
  -3  -1 -10       25.27       40.25     39.74 o 
  -2  -1 -10      600.84     1163.19     89.79 o 
  -1  -1 -10      331.06      540.83     65.02 o 
   0  -1 -10       16.56        1.03     22.19 o 
   1  -1 -10      938.22      987.73     73.80 o 
   2  -1 -10      189.86      140.37     37.67 o 
   3  -1 -10      156.00      159.98     38.19 o 
   4  -1 -10      608.49      461.87     55.73 o 
   5  -1 -10        9.88       12.90     23.22 o 
   6  -1 -10      274.50      278.15     43.35 o 
   7  -1 -10      292.90      285.38     44.38 o 
  -4   0 -10      295.59      392.20     65.02 o 
  -3   0 -10      461.37      687.39     76.89 o 
  -2   0 -10      130.35      230.68     46.45 o 
  -1   0 -10      514.74      703.39     71.22 o 
   0   0 -10      314.39      477.35     58.83 o 
   1   0 -10       31.84       49.54     26.83 o 
   2   0 -10      424.83      410.27     53.15 o 
   3   0 -10       18.15       47.48     25.29 o 
   4   0 -10       24.44       59.86     28.38 o 
   5   0 -10      643.72      573.34     59.35 o 
   6   0 -10       98.67       70.70     28.90 o 
   7   0 -10       35.19       29.93     28.38 o 
  -4   1 -10        0.08       13.93     36.12 o 
  -3   1 -10      425.59      802.47     79.99 o 
  -2   1 -10      305.44      618.75     69.15 o 
  -1   1 -10       96.43       47.99     26.83 o 
   0   1 -10      587.70      576.44     64.51 o 
   1   1 -10      265.91      174.94     39.74 o 
   2   1 -10      160.50      152.75     36.12 o 
   3   1 -10     1416.94     1243.18     82.57 o 
   4   1 -10      212.57      193.52     39.22 o 
   5   1 -10      273.90      189.39     37.67 o 
   6   1 -10      504.38      411.81     50.06 o 
   7   1 -10       39.69       52.12     28.90 o 
  -4   2 -10      347.89      456.19     66.57 o 
  -3   2 -10       24.51       24.25     34.06 o 
  -2   2 -10      105.00      118.18     39.22 o 
  -1   2 -10      295.31      360.72     54.70 o 
   0   2 -10       35.99       27.87     28.38 o 
   1   2 -10      425.64      491.80     57.28 o 
   2   2 -10       31.15       -8.77     18.06 o 
   3   2 -10       13.81       19.09     20.64 o 
   4   2 -10      841.06      728.16     69.67 o 
   5   2 -10      316.48      345.76     49.03 o 
   6   2 -10       10.62       33.03     26.32 o 
   7   2 -10      196.50      151.20     38.70 o 
  -4   3 -10      180.82      199.71     52.12 o 
  -3   3 -10      174.65      301.89     53.67 o 
  -2   3 -10       97.59      103.73     37.67 o 
  -1   3 -10      322.25      333.89     51.09 o 
   0   3 -10      235.12      197.65     40.25 o 
   1   3 -10       94.48      106.31     33.03 o 
   3   3 -10      433.90      460.69     44.90 o 
   4   3 -10      132.52      110.95     33.03 o 
   5   3 -10      414.55      266.29     42.83 o 
   6   3 -10       11.42       10.32     25.80 o 
  -3   4 -10       27.80       -5.39     19.84 o 
  -2   4 -10      220.58      262.81     31.07 o 
  -1   4 -10       24.22       32.68     18.90 o 
   0   4 -10      338.93      279.96     70.18 o 
   1   4 -10      348.43      269.75     42.06 o 
   2   4 -10       20.88       -0.90     34.06 o 
   3   4 -10      603.00      592.43     61.93 o 
   4   4 -10      287.17      223.45     41.80 o 
   5   4 -10       18.93       -2.06     20.13 o 
   6   4 -10      240.97      209.00     42.83 o 
  -3   5 -10       24.84       27.81     22.40 o 
  -2   5 -10      146.74      106.06     25.63 o 
  -1   5 -10      129.73      153.99     25.16 o 
   0   5 -10       19.10        4.48     15.62 o 
   1   5 -10      948.21      697.31    118.95 o 
   2   5 -10      354.39      291.15     27.62 o 
   3   5 -10       13.74        2.06     24.25 o 
   4   5 -10      185.32      117.14     35.09 o 
   5   5 -10        0.44      -12.90     21.16 o 
  -2   6 -10        6.16        3.35     24.00 o 
  -1   6 -10      231.47      136.52     25.05 o 
   0   6 -10      468.13      328.50     34.32 o 
   1   6 -10        3.20        3.40     14.49 o 
   2   6 -10      173.10      152.57     23.56 o 
   3   6 -10      131.96      147.08     39.22 o 
   1  -6  -9       86.09      101.46     33.15 o 
   2  -6  -9        1.11      -10.57     56.51 o 
   3  -6  -9        2.17       20.00     28.93 o 
   4  -6  -9      170.21      227.83     39.63 o 
  -1  -5  -9       27.53       84.63     42.83 o 
   0  -5  -9      190.83      303.44     58.31 o 
   1  -5  -9        4.13       -1.06     23.71 o 
   2  -5  -9      390.05      401.25     45.77 o 
   3  -5  -9      189.49      162.87     53.67 o 
   4  -5  -9      125.20       97.56     30.17 o 
   5  -5  -9      544.14      326.15     73.28 o 
  -2  -4  -9      400.33      751.38     84.63 o 
  -1  -4  -9       15.49       25.29     30.96 o 
   0  -4  -9      197.34      293.64     52.64 o 
   1  -4  -9       32.91       56.77     34.06 o 
   2  -4  -9        4.68        5.16     28.90 o 
   3  -4  -9      568.86      557.49     48.91 o 
   4  -4  -9      388.59      312.37     38.02 o 
   5  -4  -9       44.71       37.67     29.42 o 
  -3  -3  -9       72.66      155.85     46.96 o 
  -2  -3  -9       34.10       53.67     35.09 o 
  -1  -3  -9      177.49      424.71     62.44 o 
   0  -3  -9       10.22       -5.16     25.29 o 
   1  -3  -9      879.45     1141.00     81.54 o 
   2  -3  -9      823.44      794.73     74.31 o 
   3  -3  -9       55.05       76.38     29.42 o 
   4  -3  -9     1090.06     1050.18     73.80 o 
   5  -3  -9      196.34      159.98     36.64 o 
   6  -3  -9       73.58       32.51     26.32 o 
  -4  -2  -9        5.23      -33.54     33.54 o 
  -3  -2  -9      346.64      561.47     71.73 o 
  -2  -2  -9       91.93      158.95     42.83 o 
  -1  -2  -9      352.03      385.49     55.73 o 
   0  -2  -9      545.26      678.10     69.67 o 
   1  -2  -9       49.31        7.22     21.67 o 
   2  -2  -9      970.53      872.65     75.86 o 
   3  -2  -9      895.69      918.07     68.12 o 
   4  -2  -9      386.53      524.83     56.77 o 
   5  -2  -9      834.91      807.11     60.89 o 
   6  -2  -9      123.94       79.99     28.90 o 
  -4  -1  -9       87.11      338.53     62.44 o 
  -3  -1  -9       75.92      194.04     47.99 o 
  -2  -1  -9       96.83      301.38     50.06 o 
  -1  -1  -9       99.40      102.70     34.06 o 
   0  -1  -9     1215.63     1492.95     89.28 o 
   1  -1  -9     1627.95     1876.90    104.24 o 
   2  -1  -9       10.53       -5.68     19.09 o 
   3  -1  -9     1082.92     1180.74     76.38 o 
   4  -1  -9      270.37      187.84     36.12 o 
   5  -1  -9      240.92      277.64     39.74 o 
   6  -1  -9      292.57      250.80     39.74 o 
   7  -1  -9        6.70       81.02     26.83 o 
  -4   0  -9      283.26      428.33     63.47 o 
  -3   0  -9      268.88      388.07     55.73 o 
  -2   0  -9      625.48      864.40     79.47 o 
  -1   0  -9     1740.50     2038.94    113.02 o 
   0   0  -9      138.42       89.28     28.90 o 
   1   0  -9     1061.83      946.45     69.67 o 
   2   0  -9     1185.94     1059.98     73.80 o 
   3   0  -9      444.92      482.51     54.19 o 
   4   0  -9     1580.10     1427.93     82.57 o 
   5   0  -9       90.68       55.73     24.77 o 
   6   0  -9       45.37       59.35     24.77 o 
   7   0  -9      512.70      609.98     56.77 o 
  -5   1  -9       49.73      252.35     52.64 o 
  -4   1  -9      105.16      163.07     43.86 o 
  -3   1  -9       55.65      152.24     41.28 o 
  -2   1  -9      256.68      299.31     47.48 o 
  -1   1  -9      836.65     1031.60     75.34 o 
   0   1  -9     1493.71     2004.88    103.73 o 
   1   1  -9      188.15      199.71     38.70 o 
   2   1  -9      539.95      487.16     53.67 o 
   3   1  -9      295.58      173.40     33.03 o 
   4   1  -9      289.98      290.02     39.74 o 
   5   1  -9      478.13      466.00     49.03 o 
   6   1  -9      116.69      106.82     29.42 o 
   7   1  -9        8.60       -5.16     22.71 o 
  -5   2  -9      191.91      376.72     61.41 o 
  -4   2  -9      257.76      269.90     50.57 o 
  -3   2  -9      705.59      878.84     79.99 o 
  -2   2  -9     1773.16     1942.44    106.31 o 
  -1   2  -9      242.46      293.64     46.45 o 
   0   2  -9      728.10      886.07     67.09 o 
   1   2  -9      715.33      705.45     64.51 o 
   2   2  -9      121.21       30.45     23.22 o 
   3   2  -9     1230.85     1115.72     71.73 o 
   4   2  -9      189.26      160.49     33.03 o 
   5   2  -9       20.69       -2.58     17.55 o 
   6   2  -9      637.71      770.99     65.54 o 
   7   2  -9      215.62      227.07     41.28 o 
  -4   3  -9       42.60      157.91     42.32 o 
  -3   3  -9      297.05      333.37     52.12 o 
  -2   3  -9      184.54      234.81     43.35 o 
  -1   3  -9      800.97      659.00     66.06 o 
   0   3  -9      373.49      308.60     45.93 o 
   1   3  -9      170.47      107.34     27.87 o 
   2   3  -9      305.16      269.25     23.29 o 
   3   3  -9      127.56       98.31     15.07 o 
   4   3  -9      655.12      608.95     57.28 o 
   5   3  -9      403.23      371.56     46.96 o 
   6   3  -9       15.94       26.83     26.32 o 
   7   3  -9      121.69      120.76     35.61 o 
  -4   4  -9      289.60      387.04     57.28 o 
  -3   4  -9      813.21      814.98     51.81 o 
  -2   4  -9      298.06      300.64     31.22 o 
  -1   4  -9      301.29      296.28     29.02 o 
   0   4  -9      174.83      166.62     21.80 o 
   1   4  -9       22.94        4.33     12.40 o 
   2   4  -9      499.00      379.21     27.61 o 
   3   4  -9      558.66      470.49     27.82 o 
   4   4  -9       16.74        5.16     17.55 o 
   5   4  -9      367.92      298.80     42.83 o 
   6   4  -9      225.47      201.26     40.25 o 
  -4   5  -9      185.84      253.38     45.41 o 
  -3   5  -9        3.42        0.28     17.28 o 
  -2   5  -9      318.89      325.79     32.11 o 
  -1   5  -9      258.52      159.95     23.65 o 
   0   5  -9       68.40       47.49     16.82 o 
   1   5  -9      289.26      296.29     26.51 o 
   2   5  -9       24.24       -3.03     11.72 o 
   3   5  -9      487.20      329.76     44.38 o 
   4   5  -9      447.94      297.25     43.86 o 
   5   5  -9       56.00       52.64     29.93 o 
  -3   6  -9      203.91      137.98     26.27 o 
  -2   6  -9       83.11       70.94     21.75 o 
  -1   6  -9       49.38       25.11     16.37 o 
   0   6  -9       16.10        8.87     14.75 o 
   1   6  -9      196.80      123.66     20.87 o 
   2   6  -9      697.54      512.13     35.34 o 
   3   6  -9       19.41       14.45     23.22 o 
   4   6  -9       92.00      135.21     36.64 o 
  -1   7  -9       30.22       16.49     18.58 o 
   0   7  -9      175.66      109.00     22.91 o 
   1   7  -9        6.38       -2.21     16.23 o 
   2   7  -9      156.05       61.41     32.51 o 
  -1  -6  -8       45.80       10.84     37.16 o 
   0  -6  -8      139.52      125.49     32.65 o 
   1  -6  -8      483.66      746.51     78.70 o 
   2  -6  -8      108.15      105.65     30.09 o 
   3  -6  -8       97.97       82.57     29.97 o 
   4  -6  -8       63.39       52.18     26.52 o 
   5  -6  -8        7.27       17.55     38.70 o 
  -2  -5  -8       60.86      117.14     42.32 o 
  -1  -5  -8      449.71      807.11     83.09 o 
   0  -5  -8      186.68      234.29     35.37 o 
   1  -5  -8       27.95        3.80     22.02 o 
   2  -5  -8      548.50      498.48     47.17 o 
   3  -5  -8        9.34       -2.66     21.67 o 
   4  -5  -8      205.05      166.16     63.22 o 
   5  -5  -8      164.41      144.50     52.64 o 
   6  -5  -8       13.24       19.61     42.83 o 
  -3  -4  -8      497.83      942.84     93.41 o 
  -2  -4  -8      352.75      475.29     64.51 o 
  -1  -4  -8      267.71      318.41     54.70 o 
   0  -4  -8      769.55      954.19     85.67 o 
   1  -4  -8      156.82      186.97     29.46 o 
   2  -4  -8      194.17      185.70     31.74 o 
   3  -4  -8      373.98      390.87     65.80 o 
   4  -4  -8       18.16        7.43     25.54 o 
   5  -4  -8      204.24      214.60     31.31 o 
   6  -4  -8      478.89      406.65     71.73 o 
  -4  -3  -8       61.56      325.63     58.83 o 
  -3  -3  -8       17.67        7.74     31.48 o 
  -2  -3  -8      659.70     1141.52     84.12 o 
  -1  -3  -8      377.91      575.40     65.02 o 
   0  -3  -8        8.71       18.58     21.67 o 
   1  -3  -8      816.23      796.28     72.76 o 
   2  -3  -8       61.99       37.67     24.25 o 
   3  -3  -8      464.39      495.93     53.67 o 
   4  -3  -8      965.09      730.22     63.47 o 
   5  -3  -8       42.20       38.19     24.25 o 
   6  -3  -8      281.47      241.00     35.61 o 
  -4  -2  -8      686.32     1355.17     99.08 o 
  -3  -2  -8      713.23     1245.25     91.34 o 
  -2  -2  -8      314.48      542.89     62.44 o 
  -1  -2  -8      428.56      415.94     54.70 o 
   0  -2  -8      233.61      340.08     47.99 o 
   1  -2  -8      397.98      375.69     49.54 o 
   2  -2  -8     1070.06      959.87     66.57 o 
   3  -2  -8        6.09       11.35     21.16 o 
   4  -2  -8       82.18       69.15     25.80 o 
   5  -2  -8     1123.13     1155.97     68.64 o 
   6  -2  -8      191.56      187.33     31.48 o 
  -5  -1  -8      136.01      611.01     75.34 o 
  -4  -1  -8        7.61      -10.84     29.42 o 
  -3  -1  -8      530.30      817.43     79.99 o 
  -2  -1  -8      472.36      731.25     71.73 o 
  -1  -1  -8       46.67       30.45     22.71 o 
   0  -1  -8      961.63     1131.71     75.86 o 
   1  -1  -8      245.84      243.06     39.22 o 
   2  -1  -8      637.99      876.78     59.86 o 
   3  -1  -8     2762.99     2604.02    120.24 o 
   4  -1  -8      421.30      448.97     46.96 o 
   5  -1  -8      340.30      354.53     41.28 o 
   6  -1  -8      489.44      434.00     44.38 o 
   7  -1  -8        1.71       18.58     20.64 o 
  -5   0  -8      437.95      838.08     86.70 o 
  -4   0  -8      609.04     1182.29     87.73 o 
  -3   0  -8       43.55       27.87     26.32 o 
  -2   0  -8      147.65       61.93     29.42 o 
  -1   0  -8      439.26      554.76     56.25 o 
   0   0  -8      531.18      583.14     56.77 o 
   1   0  -8     1696.83     1308.72     79.47 o 
   2   0  -8      460.14      407.68     46.45 o 
   3   0  -8        8.37       17.03     19.61 o 
   4   0  -8     1946.01     1986.67     58.36 o 
   5   0  -8      474.25      517.61     49.54 o 
   6   0  -8       76.32       25.29     19.61 o 
   7   0  -8      393.09      377.24     42.83 o 
  -5   1  -8       29.25       34.06     35.09 o 
  -4   1  -8      238.65      314.28     50.06 o 
  -3   1  -8      356.75      600.69     62.96 o 
  -2   1  -8       32.53       35.61     24.77 o 
  -1   1  -8     1008.75     1021.79     69.67 o 
   0   1  -8      496.12      458.26     50.57 o 
   1   1  -8      399.87      450.52     49.54 o 
   2   1  -8     3719.26     3445.20    146.04 o 
   3   1  -8      933.71      941.09     46.45 o 
   4   1  -8      172.95      147.08     29.42 o 
   5   1  -8      503.37      508.32     49.03 o 
   6   1  -8        6.70       22.71     21.16 o 
   7   1  -8      365.63      358.14     44.38 o 
   8   1  -8      154.04      157.91     36.12 o 
  -5   2  -8      366.69      625.46     68.12 o 
  -4   2  -8       40.03       32.51     29.42 o 
  -3   2  -8      128.64      136.76     35.09 o 
  -2   2  -8      521.28      571.79     58.31 o 
  -1   2  -8      301.31      308.09     44.90 o 
   0   2  -8     1878.23     1747.88     91.34 o 
   1   2  -8     2047.57     1919.73     94.95 o 
   2   2  -8       26.81       30.96     18.06 o 
   3   2  -8     1612.21     1578.58     86.70 o 
   4   2  -8      370.91      375.15     18.13 o 
   5   2  -8       71.40       38.19     20.64 o 
   6   2  -8      716.55      557.34     54.19 o 
   7   2  -8        8.53        0.00     22.71 o 
  -5   3  -8       66.60       73.80     37.16 o 
  -4   3  -8      186.99      141.40     40.25 o 
  -3   3  -8        8.12       26.32     28.38 o 
  -2   3  -8      694.81      625.98     60.89 o 
  -1   3  -8      577.76      605.85     58.31 o 
   0   3  -8       66.36       71.22     26.83 o 
   1   3  -8     2333.18     2211.82    104.24 o 
   2   3  -8      944.79      930.17     36.62 o 
   3   3  -8       14.42       20.00      9.05 o 
   4   3  -8      381.37      264.22     37.67 o 
   5   3  -8        1.28        7.22     19.61 o 
   6   3  -8      430.60      460.32     51.61 o 
   7   3  -8      222.63      203.33     40.77 o 
  -5   4  -8       65.52       53.15     30.96 o 
  -4   4  -8      194.23      127.47     24.10 o 
  -3   4  -8      255.65      268.00     28.77 o 
  -2   4  -8       59.22       21.78     15.08 o 
  -1   4  -8     1377.06     1180.78     48.27 o 
   0   4  -8     1933.29     1518.40     54.07 o 
   1   4  -8       36.68       23.04     12.27 o 
   2   4  -8      548.85      519.45     71.73 o 
   3   4  -8      214.15      172.57     17.37 o 
   4   4  -8       56.00       21.16     19.61 o 
   5   4  -8      737.49      632.17     60.38 o 
   6   4  -8       11.27        5.16     23.74 o 
  -4   5  -8        5.89       -2.70     16.46 o 
  -3   5  -8      287.94      281.72     29.29 o 
  -2   5  -8      418.91      475.88     35.74 o 
  -1   5  -8        6.96      -11.30     13.16 o 
   0   5  -8      711.53      698.32     60.38 o 
   1   5  -8      572.16      562.11     38.96 o 
   2   5  -8        2.22        5.82     10.39 o 
   3   5  -8      271.80      240.62     21.43 o 
   4   5  -8       13.32        4.13     21.67 o 
   5   5  -8      259.12      190.43     36.64 o 
   6   5  -8      297.52      243.58     45.41 o 
  -4   6  -8       71.49       33.54     25.29 o 
  -3   6  -8       10.73       17.70     15.75 o 
  -2   6  -8      505.51      347.45     54.44 o 
  -1   6  -8      703.07      489.22     54.44 o 
   0   6  -8        0.93       -9.14     12.15 o 
   1   6  -8      142.37      138.26     19.98 o 
   2   6  -8      140.68      134.55     20.33 o 
   3   6  -8       47.03       50.57     24.25 o 
   4   6  -8      460.04      304.47     46.45 o 
   5   6  -8       59.02       59.35     28.90 o 
  -3   7  -8      186.50      193.01     40.77 o 
  -2   7  -8       37.46        2.81     15.61 o 
  -1   7  -8      124.50      135.07     22.04 o 
   0   7  -8      223.44      181.20     35.61 o 
   1   7  -8        0.22       -9.45     14.69 o 
   2   7  -8      156.62      121.57     21.97 o 
   3   7  -8       50.43       17.03     23.74 o 
   0  -7  -7       80.64      132.88     33.39 o 
   1  -7  -7        9.98       16.61     26.37 o 
   2  -7  -7      358.56      311.20     41.52 o 
   3  -7  -7      153.20      118.59     70.18 o 
   4  -7  -7       59.95      107.34     49.03 o 
  -2  -6  -7      205.25      317.38     58.31 o 
  -1  -6  -7       19.01        7.40     24.25 o 
   0  -6  -7      281.87      328.88     60.38 o 
   1  -6  -7       75.28       81.33     25.54 o 
   2  -6  -7        3.09       12.73     22.91 o 
   3  -6  -7      565.57      526.04     47.81 o 
   4  -6  -7      260.15      162.79     33.54 o 
   5  -6  -7       43.64       50.57     43.35 o 
   6  -6  -7      306.66      159.46     58.31 o 
  -3  -5  -7       49.10       50.06     37.16 o 
  -2  -5  -7       59.15      104.24     36.64 o 
  -1  -5  -7      119.58      295.84     34.64 o 
   0  -5  -7        5.78      -17.29     24.51 o 
   1  -5  -7      999.75     1133.34     89.54 o 
   2  -5  -7      750.11      832.82     54.60 o 
   3  -5  -7       24.04       16.72     29.93 o 
   4  -5  -7      594.58      536.61     54.96 o 
   5  -5  -7       20.06       14.45     33.03 o 
   6  -5  -7      152.99      177.01     52.12 o 
   7  -5  -7      128.50       28.90     46.96 o 
  -4  -4  -7       19.25       90.83     39.22 o 
  -3  -4  -7      299.24      507.80     65.54 o 
  -2  -4  -7       19.04        2.06     25.80 o 
  -1  -4  -7      848.16     1233.58     57.57 o 
   0  -4  -7     1051.07     1329.73     59.83 o 
   1  -4  -7       24.79        3.91     15.87 o 
   2  -4  -7     1207.63      959.40     51.02 o 
   3  -4  -7      681.41      653.36     46.10 o 
   4  -4  -7      139.60      189.30     27.65 o 
   5  -4  -7     1478.18     1319.54     58.62 o 
   6  -4  -7       25.65       -2.58     31.48 o 
   7  -4  -7      119.58      138.30     51.09 o 
  -5  -3  -7       45.76      145.01     45.41 o 
  -4  -3  -7       61.47       59.35     37.16 o 
  -3  -3  -7      208.91      432.46     58.31 o 
  -2  -3  -7      163.16      432.97     55.73 o 
  -1  -3  -7      180.69      224.48     40.25 o 
   0  -3  -7     1598.18     1958.44    103.73 o 
   1  -3  -7     1790.88     2223.01    145.27 o 
   2  -3  -7       22.04       19.54     16.10 o 
   3  -3  -7      784.86      821.95     46.53 o 
   4  -3  -7       61.24        5.51     15.99 o 
   5  -3  -7      462.42      442.19     55.48 o 
   6  -3  -7      417.72      252.87     31.48 o 
  -5  -2  -7       23.64       56.25     37.67 o 
  -4  -2  -7      422.86      794.73     78.44 o 
  -3  -2  -7      136.71      105.79     34.06 o 
  -2  -2  -7     1871.46     2748.52    132.63 o 
  -1  -2  -7     3134.11     4185.22    173.40 o 
   0  -2  -7      102.21       64.51     24.25 o 
   1  -2  -7     1817.04     1863.48     93.41 o 
   2  -2  -7      922.33      879.88     60.38 o 
   3  -2  -7       25.50       47.99     21.67 o 
   4  -2  -7     3275.36     2973.00    124.89 o 
   5  -2  -7       64.43       40.25     20.13 o 
   6  -2  -7      164.62      128.50     23.74 o 
  -5  -1  -7       56.49      119.21     39.74 o 
  -4  -1  -7      312.23      516.57     61.41 o 
  -3  -1  -7      281.68      661.07     65.54 o 
  -2  -1  -7      692.65      881.43     67.09 o 
  -1  -1  -7     1272.83     1331.94     81.02 o 
   0  -1  -7     2212.62     2712.91    123.85 o 
   1  -1  -7      285.94      278.15     39.74 o 
   2  -1  -7      721.19      917.03     59.35 o 
   3  -1  -7      274.53      304.47     37.67 o 
   4  -1  -7      590.28      554.61     27.21 o 
   5  -1  -7     1086.94      975.86     56.77 o 
   6  -1  -7      359.51      389.62     38.70 o 
   7  -1  -7        2.04       -3.10     16.51 o 
  -6   0  -7       31.46        5.16     34.58 o 
  -5   0  -7      449.35      910.84     84.63 o 
  -4   0  -7      172.66      175.46     40.25 o 
  -3   0  -7     1883.37     2969.39    134.17 o 
  -2   0  -7     3202.78     4498.98    174.94 o 
  -1   0  -7      235.05      282.28     40.25 o 
   0   0  -7     1723.20     2245.36    105.79 o 
   1   0  -7      500.27      368.46     43.35 o 
   2   0  -7       62.43       91.34     23.22 o 
   3   0  -7     3631.16     3133.52     82.47 o 
   4   0  -7      620.12      531.50     35.61 o 
   5   0  -7       82.71       49.54     18.58 o 
   6   0  -7     1236.21     1260.21     68.12 o 
   7   0  -7      244.29      352.47     39.22 o 
  -6   1  -7       65.24      146.56     46.45 o 
  -5   1  -7      239.88      468.58     59.35 o 
  -4   1  -7      433.31      760.15     71.22 o 
  -3   1  -7      931.57     1318.53     79.47 o 
  -2   1  -7      315.89      324.08     43.35 o 
  -1   1  -7     1767.96     1827.87     94.95 o 
   0   1  -7      623.47      712.16     52.12 o 
   1   1  -7      715.94      662.10     51.09 o 
   2   1  -7      794.51      866.05     34.46 o 
   3   1  -7      267.48      298.05     18.91 o 
   4   1  -7     1801.15     1814.97     86.18 o 
   5   1  -7     1101.10     1105.39     62.44 o 
   6   1  -7       51.87       38.70     20.13 o 
   7   1  -7      194.31      159.98     30.45 o 
   8   1  -7       35.99      -11.35     20.64 o 
  -6   2  -7      324.15      609.46     68.64 o 
  -5   2  -7      123.98      163.59     39.22 o 
  -4   2  -7      599.23      808.66     69.67 o 
  -3   2  -7     1542.84     2123.57    104.76 o 
  -2   2  -7      459.75      371.04     44.90 o 
  -1   2  -7      962.45     1114.17     70.18 o 
   0   2  -7      203.78      282.28     36.64 o 
   1   2  -7       58.01       21.16     17.03 o 
   2   2  -7     2286.84     1916.36    145.27 o 
   3   2  -7     2394.34     2199.24     47.21 o 
   4   2  -7       37.24       12.39     17.03 o 
   5   2  -7      924.61      994.96     60.38 o 
   6   2  -7      361.58      436.07     45.41 o 
   7   2  -7        3.69       17.03     22.19 o 
   8   2  -7      130.03      130.56     34.58 o 
  -6   3  -7       97.99      208.49     43.35 o 
  -5   3  -7      348.17      575.40     61.93 o 
  -4   3  -7      629.97      534.12     56.77 o 
  -3   3  -7       16.08       47.99     25.29 o 
  -2   3  -7     1083.66     1196.22     72.25 o 
  -1   3  -7      390.12      446.39     45.41 o 
   0   3  -7      629.48      544.96     50.57 o 
   1   3  -7     1370.74     1323.94     44.48 o 
   2   3  -7       21.24        0.09      7.64 o 
   3   3  -7     1416.42     1175.00     31.76 o 
   4   3  -7     1277.89     1140.49     67.09 o 
   5   3  -7      121.13      103.73     26.32 o 
   6   3  -7      125.87      120.76     31.48 o 
   7   3  -7       60.58       44.38     27.35 o 
  -5   4  -7       43.68       21.16     23.74 o 
  -4   4  -7      573.11      660.04     78.18 o 
  -3   4  -7      387.57      350.96     28.99 o 
  -2   4  -7      405.83      466.60     31.85 o 
  -1   4  -7      247.40      261.05     23.65 o 
   0   4  -7       12.04       18.68     10.87 o 
   1   4  -7     1225.90     1030.72     70.96 o 
   2   4  -7     2837.41     2328.81     67.49 o 
   3   4  -7       29.26       15.15      9.06 o 
   4   4  -7      345.58      329.24     39.74 o 
   5   4  -7      355.60      311.70     42.83 o 
   6   4  -7       21.24      -20.64     20.64 o 
   7   4  -7      134.37      216.74     42.83 o 
  -5   5  -7      218.86      236.35     44.38 o 
  -4   5  -7       10.76      -13.44     13.44 o 
  -3   5  -7      488.95      463.86     49.03 o 
  -2   5  -7      130.12      147.59     20.98 o 
  -1   5  -7      349.64      286.21     31.74 o 
   0   5  -7     1068.62      796.71     36.81 o 
   1   5  -7       69.78       20.74     12.39 o 
   2   5  -7      431.66      365.40     52.12 o 
   3   5  -7      800.53      653.74     30.83 o 
   4   5  -7      114.25      115.08     28.38 o 
   5   5  -7       43.96       40.25     25.80 o 
   6   5  -7      119.09      113.53     33.03 o 
  -4   6  -7      109.95       53.67     25.80 o 
  -3   6  -7      145.58      165.02     45.15 o 
  -2   6  -7      316.26      273.59     28.90 o 
  -1   6  -7       13.61        6.10     12.71 o 
   0   6  -7      451.10      268.66     52.64 o 
   1   6  -7     1245.29      892.56     39.82 o 
   2   6  -7        5.73       -5.96     11.02 o 
   3   6  -7       78.87      104.73     17.36 o 
   4   6  -7      192.68      219.84     38.70 o 
   5   6  -7       77.83       89.28     31.48 o 
  -3   7  -7       41.22       50.06     25.29 o 
  -2   7  -7       87.30       77.46     29.16 o 
  -1   7  -7      495.01      326.30     29.53 o 
   0   7  -7      123.29       45.44     16.49 o 
   1   7  -7       47.53       64.86     17.11 o 
   2   7  -7      303.49      217.15     29.67 o 
   3   7  -7       66.09        4.64     22.71 o 
   4   7  -7       20.34       26.83     28.38 o 
  -2   8  -7        2.15        9.35     17.41 o 
  -1   8  -7       31.01       21.29     19.35 o 
   0   8  -7      251.54      119.65     22.62 o 
   1   8  -7       13.58       14.63     16.73 o 
   2   8  -7       16.81       18.20     18.10 o 
  -1  -7  -6      257.97      367.83     80.25 o 
   0  -7  -6      131.51      114.62     58.31 o 
   1  -7  -6       13.62       11.82     22.85 o 
   2  -7  -6      226.02      188.84     34.25 o 
   3  -7  -6       10.44       -5.35     22.17 o 
   4  -7  -6      184.32      109.40     49.03 o 
   5  -7  -6      139.96       89.79     48.51 o 
  -3  -6  -6      468.64      596.05     74.31 o 
  -2  -6  -6      224.60      270.41     52.12 o 
  -1  -6  -6      339.66      474.82     43.61 o 
   0  -6  -6      231.19      193.55     31.56 o 
   1  -6  -6        6.00        1.39     18.43 o 
   2  -6  -6      387.10      261.92     35.17 o 
   3  -6  -6      306.83      266.41     50.83 o 
   4  -6  -6       41.02       43.84     27.87 o 
   5  -6  -6      180.27       60.38     41.80 o 
   6  -6  -6      269.48      166.17     53.15 o 
  -4  -5  -6      118.78      473.74     67.60 o 
  -3  -5  -6        6.64       48.51     35.09 o 
  -2  -5  -6      455.78      810.49     51.63 o 
  -1  -5  -6      317.25      416.32     53.41 o 
   0  -5  -6        6.52        7.03     18.21 o 
   1  -5  -6      611.71      725.93     64.77 o 
   2  -5  -6       35.04       45.79     19.70 o 
   3  -5  -6      611.45      521.08     76.38 o 
   4  -5  -6      994.10      751.45     46.28 o 
   5  -5  -6      115.52       47.48     35.61 o 
   6  -5  -6      150.14       77.92     41.28 o 
   7  -5  -6      127.57      104.76     52.12 o 
  -4  -4  -6      651.64     1384.06     96.50 o 
  -3  -4  -6      456.13      897.42     81.02 o 
  -2  -4  -6      417.28      697.25     43.02 o 
  -1  -4  -6      116.97       64.68     17.63 o 
   0  -4  -6       46.94       18.98     28.38 o 
   1  -4  -6     1004.17      985.81     48.06 o 
   2  -4  -6     1184.66     1010.61     49.14 o 
   3  -4  -6       18.37      -13.12     13.12 o 
   4  -4  -6      132.16      125.73     21.32 o 
   5  -4  -6      915.62      663.60    121.27 o 
   6  -4  -6       88.66       79.47     36.64 o 
   7  -4  -6      118.73      110.95     44.38 o 
   8  -4  -6      111.52      137.27     57.80 o 
  -5  -3  -6      291.32      960.90     89.28 o 
  -4  -3  -6       16.18       10.84     25.80 o 
  -3  -3  -6      479.63      870.07     75.86 o 
  -2  -3  -6      491.74      732.80     67.09 o 
  -1  -3  -6       40.56       13.33     13.00 o 
   0  -3  -6     1507.52     1864.00     66.78 o 
   1  -3  -6      313.15      321.35     43.86 o 
   2  -3  -6     1058.90     1098.15     53.93 o 
   3  -3  -6     3272.11     3038.50     94.34 o 
   4  -3  -6      610.65      671.96     39.91 o 
   5  -3  -6      251.97      201.91     22.96 o 
   6  -3  -6      321.67      231.22     23.30 o 
  -6  -2  -6        2.07        4.64     31.48 o 
  -5  -2  -6      404.84      783.37     76.89 o 
  -4  -2  -6      506.41     1234.41     81.02 o 
  -3  -2  -6       83.03      141.40     33.03 o 
  -2  -2  -6      107.40       82.57     26.32 o 
  -1  -2  -6      367.70      359.69     43.35 o 
   0  -2  -6     1542.05     1709.70     90.83 o 
   1  -2  -6     2832.73     2589.80     81.18 o 
   2  -2  -6     1202.94     1166.48     56.77 o 
   3  -2  -6      143.25      158.68     21.53 o 
   4  -2  -6     2043.99     1869.80     65.58 o 
   5  -2  -6      134.49      145.01     23.22 o 
   6  -2  -6      336.17      274.03     28.90 o 
  -6  -1  -6      373.81      859.75     85.15 o 
  -5  -1  -6       25.33       23.22     27.35 o 
  -4  -1  -6      291.92      493.35     55.73 o 
  -3  -1  -6      531.58      880.91     61.93 o 
  -2  -1  -6      129.74       60.38     23.74 o 
  -1  -1  -6     2666.50     3225.36    133.14 o 
   0  -1  -6     1103.01     1528.04     78.96 o 
   1  -1  -6      827.01      813.31     53.15 o 
   2  -1  -6     5602.49     5695.20    203.84 o 
   3  -1  -6     1451.32     1544.62     46.60 o 
   4  -1  -6      206.93      185.45     14.89 o 
   5  -1  -6      625.69      480.17     51.61 o 
   6  -1  -6       40.32       13.93     13.93 o 
   7  -1  -6      749.49      842.20     51.09 o 
  -6   0  -6       91.66      272.99     48.51 o 
  -5   0  -6      457.38      925.29     71.73 o 
  -4   0  -6       12.54       -0.52     21.16 o 
  -3   0  -6      475.47      621.85     58.31 o 
  -2   0  -6      763.81      853.04     60.38 o 
  -1   0  -6     1058.98     1671.18     59.30 o 
   0   0  -6     4427.09     4575.88    175.98 o 
   1   0  -6     4809.42     4164.06    166.69 o 
   2   0  -6      479.91      494.47     25.11 o 
   3   0  -6     2117.49     1732.68     52.12 o 
   4   0  -6       40.50       33.20     13.68 o 
   5   0  -6      560.62      661.58     43.86 o 
   6   0  -6     1242.01     1057.92     56.77 o 
   7   0  -6       53.66       30.45     20.13 o 
  -6   1  -6       15.24       82.57     36.64 o 
  -5   1  -6      119.77      142.43     37.16 o 
  -4   1  -6      466.33      629.59     60.89 o 
  -3   1  -6      146.58      106.65     18.84 o 
  -2   1  -6     2565.11     2784.96     83.37 o 
  -1   1  -6     1924.20     2413.60    104.24 o 
   0   1  -6      163.12       91.86     21.16 o 
   1   1  -6     4697.71     4758.16    118.27 o 
   2   1  -6     1793.10     1977.52     55.50 o 
   3   1  -6       89.00       75.10      8.56 o 
   4   1  -6     1138.65     1257.11     63.99 o 
   5   1  -6        2.98        4.64     13.93 o 
   6   1  -6     1000.27     1106.94     61.93 o 
   7   1  -6      662.22      734.87     53.67 o 
   8   1  -6       54.29      135.21     33.54 o 
  -6   2  -6      298.43      628.56     64.51 o 
  -5   2  -6        9.29       27.87     26.32 o 
  -4   2  -6      843.52     1109.01     70.18 o 
  -3   2  -6      463.86      565.08     53.15 o 
  -2   2  -6      152.82      165.14     29.93 o 
  -1   2  -6     3679.60     3604.14    141.40 o 
   0   2  -6     3901.61     3541.70    137.79 o 
   1   2  -6      561.64      656.05     42.32 o 
   2   2  -6     1013.03      905.86     32.61 o 
   3   2  -6       82.65       58.77      6.42 o 
   4   2  -6      609.99      691.00     46.45 o 
   5   2  -6     1781.75     1609.07     77.92 o 
   6   2  -6       22.70       -1.03     14.97 o 
   7   2  -6      243.99      323.05     42.32 o 
   8   2  -6      212.56      313.25     45.93 o 
  -6   3  -6       53.13       60.89     27.87 o 
  -5   3  -6      316.90      404.07     48.51 o 
  -4   3  -6       38.63       -3.10     19.61 o 
  -3   3  -6     1424.24     1565.72     80.50 o 
  -2   3  -6     1763.30     1850.06     88.76 o 
  -1   3  -6       11.97      -10.32     10.32 o 
   0   3  -6     1879.34     1786.23     54.96 o 
   1   3  -6     1371.11     1251.56     41.72 o 
   2   3  -6       86.18       66.96      8.13 o 
   3   3  -6     1538.05     1678.80     37.66 o 
   4   3  -6      162.82      146.04     25.80 o 
   5   3  -6      706.17      733.83     53.15 o 
   6   3  -6     1026.75     1248.34     73.80 o 
   7   3  -6       87.42      214.68     38.70 o 
  -6   4  -6        4.64        9.29     20.64 o 
  -5   4  -6      390.28      461.30     34.05 o 
  -4   4  -6      255.21      371.89     29.93 o 
  -3   4  -6       56.77       56.18     14.33 o 
  -2   4  -6     1317.01     1234.53     66.31 o 
  -1   4  -6     1263.63     1080.38     41.36 o 
   0   4  -6       15.59       19.20      9.45 o 
   1   4  -6      870.41      829.29     33.19 o 
   2   4  -6      251.09      245.86     18.71 o 
   3   4  -6      455.48      405.90     17.21 o 
   4   4  -6     1452.07     1303.43     39.80 o 
   5   4  -6      188.98      176.49     34.58 o 
   6   4  -6      144.33      150.69     35.09 o 
   7   4  -6      202.95      351.95     51.09 o 
  -6   5  -6      127.15      139.34     35.09 o 
  -5   5  -6       18.17       40.25     21.67 o 
  -4   5  -6      527.94      451.51     55.48 o 
  -3   5  -6      833.06      725.02     36.10 o 
  -2   5  -6       60.02       30.87     19.09 o 
  -1   5  -6      576.25      536.72    105.02 o 
   0   5  -6      657.33      526.21     30.71 o 
   1   5  -6      107.57       74.61     26.83 o 
   2   5  -6     1166.12     1098.79     40.78 o 
   3   5  -6      420.61      390.31     24.88 o 
   4   5  -6      220.23      207.97     35.61 o 
   5   5  -6      775.39      781.31     68.64 o 
   6   5  -6       34.64       24.77     27.87 o 
  -5   6  -6      191.90      136.24     36.64 o 
  -4   6  -6      160.89      107.86     29.42 o 
  -3   6  -6      286.24      180.14     20.87 o 
  -2   6  -6      340.34      269.22     24.51 o 
  -1   6  -6      120.07       77.19     15.11 o 
   0   6  -6     1165.01      949.92     40.17 o 
   1   6  -6      275.12      330.09     90.83 o 
   2   6  -6      185.03      126.37     17.36 o 
   3   6  -6      795.30      692.67     35.61 o 
   4   6  -6      298.32      281.25     42.32 o 
   5   6  -6      150.11      179.07     37.67 o 
  -4   7  -6      213.77      155.85     35.09 o 
  -3   7  -6       23.56       14.38     13.85 o 
  -2   7  -6      156.47      114.24     19.13 o 
  -1   7  -6      216.78      147.24     29.67 o 
   0   7  -6       55.27       31.55     18.06 o 
   1   7  -6      483.84      352.33     71.47 o 
   2   7  -6      342.99      263.18     26.23 o 
   3   7  -6       10.38       14.59     14.49 o 
   4   7  -6      266.83      229.13     43.35 o 
  -3   8  -6       89.67       69.67     30.45 o 
  -2   8  -6       78.10       15.20     16.97 o 
  -1   8  -6      884.25      445.63     34.78 o 
   0   8  -6      127.19      128.19     23.48 o 
   1   8  -6       33.11       13.58     15.14 o 
   2   8  -6      315.77      258.36     55.73 o 
   1  -8  -5       83.72      133.25     32.11 o 
   2  -8  -5        1.52        7.25     24.95 o 
   3  -8  -5      270.05      142.43     52.64 o 
  -2  -7  -5      118.31      242.55     52.12 o 
  -1  -7  -5       96.20      141.66     29.76 o 
   0  -7  -5        5.89       -4.30     19.70 o 
   1  -7  -5      696.27      729.51     52.82 o 
   2  -7  -5      411.47      363.54     38.91 o 
   3  -7  -5        8.44        6.17     22.68 o 
   4  -7  -5      241.36      200.75     51.09 o 
   5  -7  -5        3.22       -4.13     32.51 o 
  -3  -6  -5      165.23      297.76     53.67 o 
  -2  -6  -5        0.86       11.09     19.47 o 
  -1  -6  -5      807.77      970.45     51.25 o 
   0  -6  -5      928.05     1094.66    102.44 o 
   1  -6  -5        4.44        3.12     16.58 o 
   2  -6  -5      685.22      531.74     42.50 o 
   3  -6  -5      162.80      181.65     27.78 o 
   4  -6  -5        0.42       -5.16     17.15 o 
   5  -6  -5     1315.31      925.29     98.57 o 
   6  -6  -5        8.54        2.06     34.58 o 
   7  -6  -5      137.02       29.93     45.93 o 
  -4  -5  -5       14.29      -11.35     29.93 o 
  -3  -5  -5      384.29      739.51     72.25 o 
  -2  -5  -5      275.12      475.80     37.25 o 
  -1  -5  -5      203.08      264.78     49.28 o 
   0  -5  -5     1305.17     1371.72     58.74 o 
   1  -5  -5     1112.08     1252.23     54.59 o 
   2  -5  -5        4.10        4.01     14.75 o 
   3  -5  -5      555.81      541.80     39.80 o 
   4  -5  -5       21.65       -0.20     15.37 o 
   5  -5  -5      444.44      375.17     59.35 o 
   6  -5  -5      455.12      302.41     58.31 o 
   7  -5  -5       63.32       36.12     43.86 o 
  -5  -4  -5       57.70       87.73     38.70 o 
  -4  -4  -5      397.96      813.82     76.89 o 
  -3  -4  -5       28.83       71.73     27.35 o 
  -2  -4  -5     2024.00     2791.99    166.69 o 
  -1  -4  -5     2504.92     3104.25     93.95 o 
   0  -4  -5        6.35       12.86     13.08 o 
   1  -4  -5     1345.14     1461.06     57.22 o 
   2  -4  -5      207.45      158.15     22.31 o 
   3  -4  -5      194.58      149.98     21.81 o 
   4  -4  -5     3174.94     2738.41     85.01 o 
   5  -4  -5       16.01       -4.39     12.02 o 
   6  -4  -5      196.41      158.95     45.93 o 
   7  -4  -5      669.37      683.78     86.70 o 
   8  -4  -5       32.82       12.39     45.93 o 
  -6  -3  -5       64.75      202.29     47.99 o 
  -5  -3  -5       29.05       47.48     32.51 o 
  -4  -3  -5      607.46     1016.12     72.25 o 
  -3  -3  -5      762.66     1550.23     87.73 o 
  -2  -3  -5      838.38     1123.60     45.18 o 
  -1  -3  -5     1402.59     1591.57     56.43 o 
   0  -3  -5     2000.71     2464.78     77.00 o 
   1  -3  -5       91.48       89.99     16.46 o 
   2  -3  -5     1298.85     1239.17     57.80 o 
   3  -3  -5      426.11      451.62     31.72 o 
   4  -3  -5      623.15      578.09     42.83 o 
   5  -3  -5     1588.00     1283.63     51.86 o 
   6  -3  -5      592.78      638.54     63.73 o 
   7  -3  -5       10.82       22.71     35.61 o 
  -6  -2  -5       86.44      161.53     43.35 o 
  -5  -2  -5      650.70     1516.18     92.89 o 
  -4  -2  -5       85.01      121.27     31.48 o 
  -3  -2  -5     1889.06     3005.52    130.56 o 
  -2  -2  -5     2683.68     3787.34    153.27 o 
  -1  -2  -5       60.57       67.09     22.71 o 
   0  -2  -5     1927.00     2522.56    113.27 o 
   1  -2  -5       50.17       16.26     12.04 o 
   2  -2  -5      698.30      862.68     60.64 o 
   3  -2  -5     4774.63     3964.97    109.92 o 
   4  -2  -5      909.00      855.80     36.93 o 
   5  -2  -5      175.36      137.51     17.39 o 
   6  -2  -5     1113.10     1072.88     51.61 o 
  -6  -1  -5       82.15      156.37     39.74 o 
  -5  -1  -5      513.96      868.52     66.57 o 
  -4  -1  -5     1326.30     2215.95    109.92 o 
  -3  -1  -5     1183.64     1561.07     82.57 o 
  -2  -1  -5      740.93      779.25     53.67 o 
  -1  -1  -5     2673.25     3170.65    126.95 o 
   0  -1  -5      333.52      362.27     38.19 o 
   1  -1  -5     2904.50     2722.17     77.67 o 
   2  -1  -5     2167.16     2566.16     92.12 o 
   3  -1  -5      314.19      263.66     20.90 o 
   4  -1  -5     3093.11     3063.99     74.42 o 
   5  -1  -5     1688.67     1903.82     52.12 o 
   6  -1  -5       36.35       40.77     14.97 o 
   7  -1  -5      307.93      330.28     33.03 o 
  -7   0  -5       54.77       76.38     39.74 o 
  -6   0  -5      585.66     1328.33     86.18 o 
  -5   0  -5      161.58      224.48     39.74 o 
  -4   0  -5      491.67      700.81     55.22 o 
  -3   0  -5     1626.02     2582.35    111.47 o 
  -2   0  -5      440.90      515.26     56.51 o 
  -1   0  -5     1899.91     2624.64     75.88 o 
   0   0  -5      138.14      104.78     12.24 o 
   1   0  -5      359.98      388.80     40.45 o 
   2   0  -5     4641.51     4629.05    204.62 o 
   3   0  -5     4714.47     4597.76    123.85 o 
   4   0  -5      240.52      338.23     13.89 o 
   5   0  -5     1104.93     1029.53     51.61 o 
   6   0  -5      211.97      193.52     26.83 o 
   7   0  -5       51.68       69.67     20.64 o 
  -6   1  -5      216.08      405.62     52.64 o 
  -5   1  -5     1090.82     1822.20     95.99 o 
  -4   1  -5      804.08      971.00     73.80 o 
  -3   1  -5      232.63      257.71     21.57 o 
  -2   1  -5     2765.34     3218.58     88.42 o 
  -1   1  -5      172.60      179.33     20.38 o 
   0   1  -5     3675.96     3501.38     75.25 o 
   1   1  -5     4721.20     4755.26    112.46 o 
   2   1  -5        8.50       -1.22      6.48 o 
   3   1  -5     3003.09     2763.50     65.46 o 
   4   1  -5     2309.42     2478.11     98.05 o 
   5   1  -5       69.02      107.34     20.64 o 
   6   1  -5      425.26      399.94     38.70 o 
   7   1  -5      151.31      191.46     32.51 o 
   8   1  -5      239.92      344.21     43.35 o 
  -6   2  -5      210.98      382.91     49.03 o 
  -5   2  -5       48.11       36.12     22.19 o 
  -4   2  -5      955.90     1292.21     74.31 o 
  -3   2  -5      514.02      527.93     46.96 o 
  -2   2  -5     1632.32     2115.83     90.31 o 
  -1   2  -5     1127.81     1410.38     68.64 o 
   0   2  -5       23.72        2.06     11.35 o 
   1   2  -5     3346.01     3394.01     83.68 o 
   2   2  -5     6218.98     5502.70    105.10 o 
   3   2  -5      341.10      522.65     14.01 o 
   4   2  -5      589.01      523.80     39.22 o 
   5   2  -5      335.08      206.94     29.93 o 
   6   2  -5      285.17      408.20     42.32 o 
   7   2  -5      301.86      426.78     46.96 o 
   8   2  -5       62.89       90.83     32.00 o 
  -7   3  -5       21.19       49.54     26.83 o 
  -6   3  -5      529.29      747.25     62.96 o 
  -5   3  -5      302.17      332.79     28.77 o 
  -4   3  -5       67.57       25.80     19.61 o 
  -3   3  -5     1819.63     2052.87     89.79 o 
  -2   3  -5       83.11       41.80     17.55 o 
  -1   3  -5     2168.96     2032.15     58.67 o 
   0   3  -5     4203.34     3609.93    131.85 o 
   1   3  -5      322.12      319.14     25.47 o 
   2   3  -5     1158.60      985.33     41.03 o 
   3   3  -5     1890.10     1738.86     37.11 o 
   4   3  -5       60.79       42.83     17.03 o 
   5   3  -5      461.30      533.60     48.51 o 
   6   3  -5      531.65      683.26     53.15 o 
   7   3  -5      130.27       98.05     29.93 o 
  -6   4  -5        6.55       10.32     19.61 o 
  -5   4  -5      327.42      442.69     30.76 o 
  -4   4  -5      144.71      116.49     17.10 o 
  -3   4  -5      728.54      752.05     60.64 o 
  -2   4  -5     1760.25     1681.43     66.57 o 
  -1   4  -5       58.19       94.99     18.84 o 
   0   4  -5     1129.42      857.88     33.32 o 
   1   4  -5     2474.13     1964.69     57.59 o 
   2   4  -5       62.05       82.10     11.84 o 
   3   4  -5      321.28      353.40     15.84 o 
   4   4  -5      341.92      289.41     18.32 o 
   5   4  -5      368.16      423.17     46.45 o 
   6   4  -5       99.06      180.10     34.58 o 
   7   4  -5      195.48      260.61     43.35 o 
  -6   5  -5       87.41       78.44     27.87 o 
  -5   5  -5       28.97       -3.10     17.03 o 
  -4   5  -5      942.85      890.55     37.53 o 
  -3   5  -5       93.60       95.26     16.00 o 
  -2   5  -5      608.15      446.01     28.24 o 
  -1   5  -5     2099.70     1701.61     54.01 o 
   0   5  -5      442.52      308.16     24.51 o 
   1   5  -5      219.10      209.71     18.51 o 
   2   5  -5      931.91      710.38     38.96 o 
   3   5  -5       35.10       29.28     10.66 o 
   4   5  -5      464.47      458.63     28.90 o 
   5   5  -5      907.45     1060.50     71.22 o 
   6   5  -5       21.05       23.22     23.74 o 
  -5   6  -5       26.35       19.09     21.67 o 
  -4   6  -5      145.70      116.11     27.87 o 
  -3   6  -5      861.65      658.01     40.51 o 
  -2   6  -5       68.11      102.09     15.79 o 
  -1   6  -5       19.19        5.74     10.72 o 
   0   6  -5      565.28      407.38     28.09 o 
   1   6  -5       19.94       11.48     10.78 o 
   2   6  -5      215.36      202.79     20.95 o 
   3   6  -5      300.83      325.12     40.77 o 
   4   6  -5      103.43       67.09     27.87 o 
   5   6  -5       23.45       36.64     25.29 o 
  -5   7  -5      369.32      247.19     43.35 o 
  -4   7  -5       80.83      111.47     29.93 o 
  -3   7  -5       92.90       23.74     14.45 o 
  -2   7  -5      743.84      486.44     32.26 o 
  -1   7  -5      162.09       85.26     23.48 o 
   0   7  -5       32.57       38.82     14.41 o 
   1   7  -5      341.02      262.25     25.26 o 
   2   7  -5       17.58       19.75     14.24 o 
   3   7  -5      324.82      266.35     26.40 o 
  -3   8  -5       95.99       68.64     28.38 o 
  -2   8  -5       75.62       23.04     16.53 o 
  -1   8  -5      174.14      128.43     20.92 o 
   0   8  -5       52.26        4.49     15.11 o 
   1   8  -5      104.62       42.28     18.84 o 
   2   8  -5      295.66      243.60     27.33 o 
   3   8  -5        0.89       -9.29     24.25 o 
  -1  -8  -4      207.08      127.98     40.25 o 
   0  -8  -4        7.56       13.88     22.81 o 
   1  -8  -4       12.35       -2.34     29.67 o 
   2  -8  -4      289.11      206.23     35.19 o 
   3  -8  -4      126.74       58.31     42.32 o 
   4  -8  -4       17.41      -17.55     33.03 o 
  -2  -7  -4      221.85      408.50     44.38 o 
  -1  -7  -4      120.33      112.39     34.83 o 
   0  -7  -4      106.88      113.65     24.55 o 
   1  -7  -4      421.02      394.52     38.43 o 
   2  -7  -4       16.33      -15.68     15.68 o 
   3  -7  -4      488.57      284.81     43.09 o 
   4  -7  -4      618.18      412.33     67.09 o 
   5  -7  -4       92.23       70.70     41.28 o 
   6  -7  -4       88.84       41.28     41.28 o 
  -4  -6  -4      301.91      510.90     66.57 o 
  -3  -6  -4      154.31      412.33     55.73 o 
  -2  -6  -4      256.04      401.73     84.89 o 
  -1  -6  -4       14.64       11.37     20.90 o 
   0  -6  -4       10.16       40.34     17.84 o 
   1  -6  -4      806.18      726.22     43.89 o 
   2  -6  -4      676.09      549.29     81.02 o 
   3  -6  -4       54.10        7.89     16.52 o 
   4  -6  -4       68.58       64.77     20.79 o 
   5  -6  -4      306.43      179.59     46.45 o 
   6  -6  -4        4.85        4.13     37.16 o 
   7  -6  -4      110.47       30.45     39.74 o 
  -5  -5  -4      249.39      529.99     68.64 o 
  -4  -5  -4        9.91       -3.61     23.74 o 
  -3  -5  -4      323.08      479.78     35.68 o 
  -2  -5  -4      196.71      239.04     26.63 o 
  -1  -5  -4      411.81      439.91     33.57 o 
   0  -5  -4     1623.87     1916.55     67.40 o 
   1  -5  -4      221.64      319.38     28.95 o 
   2  -5  -4     1023.26      920.83    109.92 o 
   3  -5  -4     2143.65     1946.18     68.81 o 
   4  -5  -4      334.14      289.34     26.92 o 
   5  -5  -4      257.54      155.33     43.86 o 
   6  -5  -4      211.44      113.02     42.32 o 
   7  -5  -4       57.12        1.55     32.51 o 
  -5  -4  -4      193.86      529.47     62.96 o 
  -4  -4  -4      270.95      620.82     61.41 o 
  -3  -4  -4       84.04      167.33     27.09 o 
  -2  -4  -4      105.17      141.92     26.32 o 
  -1  -4  -4      350.01      331.31     46.19 o 
   0  -4  -4     1345.77     1635.26    134.17 o 
   1  -4  -4     2291.17     1853.10     62.97 o 
   2  -4  -4     1382.24     1357.00     51.54 o 
   3  -4  -4      333.89      280.25     25.11 o 
   4  -4  -4      890.18      728.05     40.77 o 
   5  -4  -4        5.77       -5.58      8.57 o 
   6  -4  -4      438.12      319.96     54.70 o 
   7  -4  -4      343.68      245.13     54.70 o 
   8  -4  -4       68.83       38.70     45.93 o 
  -6  -3  -4      321.42      743.12     75.34 o 
  -5  -3  -4        5.93       14.97     24.77 o 
  -4  -3  -4      318.93      634.75     59.86 o 
  -3  -3  -4      371.16      650.23     57.80 o 
  -2  -3  -4      813.58      879.74     45.41 o 
  -1  -3  -4     3820.94     4505.36    117.48 o 
   0  -3  -4     1102.58     1460.69     50.71 o 
   1  -3  -4     1158.27     1072.26     67.86 o 
   2  -3  -4     4649.28     4730.44    125.38 o 
   3  -3  -4      806.22      719.15     34.68 o 
   4  -3  -4      515.76      464.54     26.20 o 
   5  -3  -4      856.61      806.82     84.63 o 
   6  -3  -4       54.73       34.06     28.38 o 
   7  -3  -4     1013.68     1063.08    101.15 o 
  -6  -2  -4       58.08      226.03     43.35 o 
  -5  -2  -4      396.57      770.47     68.12 o 
  -4  -2  -4       26.38        1.03     18.58 o 
  -3  -2  -4     1203.10     1926.44     90.83 o 
  -2  -2  -4      981.88     1022.31     59.35 o 
  -1  -2  -4     1011.63     1410.27     46.65 o 
   0  -2  -4     4826.40     4590.68    119.32 o 
   1  -2  -4     5316.19     5186.95    132.90 o 
   2  -2  -4     1475.43     1484.56     38.38 o 
   3  -2  -4     1240.78      931.56     29.21 o 
   4  -2  -4       66.81       80.76      9.43 o 
   5  -2  -4      918.13      882.90     35.25 o 
   6  -2  -4     1236.79     1006.98     39.55 o 
  -7  -1  -4      223.01      577.47     67.09 o 
  -6  -1  -4        3.65       36.12     27.35 o 
  -5  -1  -4      284.85      591.40     55.73 o 
  -4  -1  -4      668.05     1007.34     63.47 o 
  -3  -1  -4      707.18      875.75     55.22 o 
  -2  -1  -4     4826.05     5660.63    202.29 o 
  -1  -1  -4     2617.58     3329.08    125.92 o 
   0  -1  -4      651.07      626.32     26.60 o 
   1  -1  -4     6290.24     6442.71    123.06 o 
   2  -1  -4     1330.14     1504.12     52.02 o 
   3  -1  -4      871.56      787.24     42.39 o 
   4  -1  -4     2901.82     3471.40     99.08 o 
   5  -1  -4       23.24        1.55      9.29 o 
   6  -1  -4     1657.93     1892.90     75.34 o 
   7  -1  -4     1068.10     1174.55     56.77 o 
  -7   0  -4       18.91       20.64     29.42 o 
  -6   0  -4      383.19      725.58     63.47 o 
  -5   0  -4       21.62        9.29     19.61 o 
  -4   0  -4     1966.97     2821.80    118.18 o 
  -3   0  -4      827.76     1165.77     61.93 o 
  -2   0  -4       11.19        4.51      8.57 o 
  -1   0  -4     4897.58     5423.61    104.69 o 
   0   0  -4     4862.74     4899.85    165.57 o 
   1   0  -4     2132.10     2249.91     99.52 o 
   2   0  -4     1148.58      962.40     28.75 o 
   3   0  -4       13.64        2.27      3.80 o 
   4   0  -4     1230.96     1170.93     53.15 o 
   5   0  -4     2644.97     2508.55     93.92 o 
   6   0  -4       35.26       42.32     16.00 o 
   7   0  -4      189.19      214.16     29.42 o 
  -6   1  -4      285.19      421.10     49.03 o 
  -5   1  -4      744.18     1241.12     69.67 o 
  -4   1  -4      162.38      175.43     16.04 o 
  -3   1  -4     3478.05     4547.97    112.54 o 
  -2   1  -4     2851.44     3127.24     82.31 o 
  -1   1  -4      180.60      164.35     28.28 o 
   0   1  -4     4429.52     4348.38     92.34 o 
   1   1  -4     1447.21     1483.75     36.96 o 
   2   1  -4     1287.06     1124.45     28.96 o 
   3   1  -4     5649.24     6381.56    205.39 o 
   4   1  -4      537.47      697.71     39.22 o 
   5   1  -4     1502.69     1812.91     77.41 o 
   6   1  -4     1864.28     2240.72     94.95 o 
   7   1  -4        9.51       31.48     21.16 o 
  -7   2  -4      207.61      420.07     48.51 o 
  -6   2  -4       15.29        7.22     24.25 o 
  -5   2  -4      863.46     1167.84     69.67 o 
  -4   2  -4      899.19     1114.17     95.47 o 
  -3   2  -4      526.41      792.26     33.32 o 
  -2   2  -4     2336.94     2333.33     65.87 o 
  -1   2  -4     1659.63     1823.29     53.82 o 
   0   2  -4       17.69       22.11      6.21 o 
   1   2  -4     4369.52     4352.82     81.76 o 
   2   2  -4      703.42      686.73     17.48 o 
   3   2  -4     1162.77     1213.25     56.77 o 
   4   2  -4     2852.94     2698.98    106.82 o 
   5   2  -4      375.11      435.55     40.25 o 
   6   2  -4      246.22      237.39     33.54 o 
   7   2  -4      272.46      364.85     42.32 o 
  -7   3  -4      227.13      308.60     40.77 o 
  -6   3  -4      414.96      634.23     47.99 o 
  -5   3  -4       48.14       31.05     21.67 o 
  -4   3  -4     1545.37     1744.73     56.01 o 
  -3   3  -4     1340.72     1494.01     47.61 o 
  -2   3  -4       48.86       48.74     10.36 o 
  -1   3  -4     2310.77     1995.77     55.97 o 
   0   3  -4     1034.75      814.79     54.44 o 
   1   3  -4     1320.15     1159.56     28.87 o 
   2   3  -4     4946.76     4889.54    115.39 o 
   3   3  -4     1345.33     1451.44     59.60 o 
   4   3  -4      547.92      578.62     29.93 o 
   5   3  -4     1680.01     2114.80     95.47 o 
   6   3  -4        7.36       13.93     17.55 o 
   7   3  -4      138.20      211.07     37.16 o 
  -7   4  -4        6.06       -4.13     20.64 o 
  -6   4  -4      188.24      235.84     35.09 o 
  -5   4  -4      878.96     1042.85     39.78 o 
  -4   4  -4      536.47      549.35     33.80 o 
  -3   4  -4      750.68      615.37     27.62 o 
  -2   4  -4      874.94      804.06     31.19 o 
  -1   4  -4      240.41      228.19     34.32 o 
   0   4  -4     7993.17     7789.63    280.48 o 
   1   4  -4      964.12      982.80     34.97 o 
   2   4  -4      401.99      453.45     22.82 o 
   3   4  -4     1984.90     1940.07     56.03 o 
   4   4  -4      488.91      534.73     34.32 o 
   6   4  -4      142.36      208.49     37.16 o 
   7   4  -4       14.86       44.38     27.35 o 
  -6   5  -4      188.22      213.65     37.16 o 
  -5   5  -4      418.68      277.12     37.67 o 
  -4   5  -4      408.40      395.24     23.39 o 
  -3   5  -4       19.37       18.06     14.45 o 
  -2   5  -4     1029.36      870.64     33.94 o 
  -1   5  -4      544.39      414.65     23.95 o 
   0   5  -4      442.95      391.82     24.58 o 
   1   5  -4     2296.75     1798.11     55.02 o 
   2   5  -4     1124.06     1117.43     39.37 o 
   3   5  -4       30.68       23.11     12.90 o 
   4   5  -4      765.41      786.44     35.35 o 
   5   5  -4        8.52       24.25     24.25 o 
   6   5  -4       87.23      180.62     38.19 o 
  -6   6  -4      401.03      361.76     46.96 o 
  -5   6  -4      180.56      140.37     30.96 o 
  -4   6  -4      205.83      151.20     28.90 o 
  -3   6  -4      344.46      236.59     20.05 o 
  -2   6  -4       60.20       30.90     20.13 o 
  -1   6  -4     4545.30     3562.35     93.60 o 
   0   6  -4      588.04      425.32     27.70 o 
   1   6  -4       43.50       59.94     16.51 o 
   2   6  -4      923.60      893.40     62.96 o 
   3   6  -4      138.02      157.46     19.09 o 
   4   6  -4      301.22      250.15     23.10 o 
   5   6  -4       42.91       46.96     27.35 o 
  -5   7  -4      115.93       64.51     28.38 o 
  -4   7  -4        3.65      -13.93     13.93 o 
  -3   7  -4      415.05      256.74     23.05 o 
  -2   7  -4      268.85      191.87     21.29 o 
  -1   7  -4       40.87       32.77     13.32 o 
   0   7  -4      582.30      501.78     32.38 o 
   1   7  -4      506.43      431.43     31.07 o 
   2   7  -4       20.38        5.75     12.87 o 
   3   7  -4      233.28      231.30     42.32 o 
   4   7  -4       16.64       38.19     28.90 o 
  -4   8  -4       74.34       54.70     28.38 o 
  -3   8  -4        4.08       12.39     21.67 o 
  -2   8  -4     1026.93      642.98     39.39 o 
  -1   8  -4      294.08      164.18     21.89 o 
   0   8  -4        8.89       13.18     14.95 o 
   1   8  -4      246.37      223.83     28.64 o 
   2   8  -4       15.70      -11.83     15.24 o 
   3   8  -4       69.74       58.27     20.33 o 
  -1   9  -4      103.57       60.02     20.13 o 
  -1  -8  -3      395.96      414.22     41.72 o 
   0  -8  -3      468.96      421.26     58.06 o 
   1  -8  -3        2.54       -7.52     18.58 o 
   2  -8  -3      216.87      183.93     30.70 o 
   3  -8  -3       12.93       45.93     39.74 o 
   4  -8  -3       36.67        5.16     34.06 o 
  -3  -7  -3      335.96      526.89     65.02 o 
  -2  -7  -3      198.00      375.59     37.66 o 
  -1  -7  -3       82.85       51.76     19.84 o 
   0  -7  -3      634.07      629.67     45.46 o 
   1  -7  -3      302.17      269.51     48.51 o 
   2  -7  -3       25.70       44.19     19.55 o 
   3  -7  -3      368.00      268.67     30.15 o 
   4  -7  -3       10.93       12.90     27.87 o 
   5  -7  -3      273.88      199.20     53.67 o 
   6  -7  -3      318.41      173.40     53.67 o 
  -4  -6  -3      321.59      623.91     69.67 o 
  -3  -6  -3       11.35       -1.79     17.50 o 
  -2  -6  -3     1033.40     1158.71     53.46 o 
  -1  -6  -3     1035.92     1205.02     53.91 o 
   0  -6  -3        4.47       14.23     14.51 o 
   1  -6  -3      601.66      577.29     39.67 o 
   2  -6  -3       20.73       27.65     15.50 o 
   3  -6  -3      356.79      241.39     40.25 o 
   4  -6  -3     1567.35     1160.61     87.21 o 
   5  -6  -3       10.01        2.58     27.87 o 
   6  -6  -3       82.01        3.61     34.06 o 
   7  -6  -3      228.76      271.96     62.96 o 
  -5  -5  -3        3.16        8.77     28.90 o 
  -4  -5  -3      583.44      911.36     70.18 o 
  -3  -5  -3      734.48     1139.32     48.79 o 
  -2  -5  -3      302.96      356.64     30.96 o 
  -1  -5  -3      955.00     1045.08     45.54 o 
   0  -5  -3      810.50      881.15     41.36 o 
   1  -5  -3       61.90       43.59     13.76 o 
   2  -5  -3     1597.17     1423.98     53.65 o 
   3  -5  -3      410.88      317.67     19.41 o 
   4  -5  -3      450.70      405.75     27.35 o 
   5  -5  -3     1241.70      864.40     83.09 o 
   6  -5  -3      364.10      354.02     58.83 o 
   7  -5  -3        4.23       -4.64     33.54 o 
   8  -5  -3      135.71      174.43     56.77 o 
  -6  -4  -3      122.45      161.01     39.74 o 
  -5  -4  -3      678.86     1646.22     95.99 o 
  -4  -4  -3       67.29       42.32     24.25 o 
  -3  -4  -3      869.98     1164.71     45.59 o 
  -2  -4  -3     1213.16     1880.43     60.46 o 
  -1  -4  -3       18.96        1.27      9.99 o 
   0  -4  -3     1548.03     1844.43     60.29 o 
   1  -4  -3       51.80       56.72     17.55 o 
   2  -4  -3      602.33      510.37     28.70 o 
   3  -4  -3     2764.11     2327.30     69.56 o 
   4  -4  -3      915.33      748.26     30.74 o 
   5  -4  -3      174.98       19.09     25.80 o 
   6  -4  -3      463.25      334.92     53.67 o 
   7  -4  -3        5.04       19.09     32.51 o 
   8  -4  -3       21.48        0.52     40.25 o 
  -6  -3  -3       68.08      152.24     38.70 o 
  -5  -3  -3      561.78     1030.57     70.18 o 
  -4  -3  -3     1400.40     2502.36    111.98 o 
  -3  -3  -3      379.86      411.12     28.64 o 
  -2  -3  -3     1113.31     1234.20     85.67 o 
  -1  -3  -3     1934.18     2205.43     98.05 o 
   0  -3  -3       99.86      103.83     20.90 o 
   1  -3  -3     4893.86     4600.32    118.39 o 
   2  -3  -3     2589.28     2454.34     72.30 o 
   3  -3  -3      346.73      305.91     24.00 o 
   4  -3  -3     2837.19     2471.77     81.02 o 
   5  -3  -3     1036.23     1158.03     75.86 o 
   6  -3  -3       19.84        2.58     26.32 o 
   7  -3  -3      418.89      341.11     58.83 o 
   8  -3  -3       15.95      -10.32     39.74 o 
  -7  -2  -3       89.45      226.03     45.93 o 
  -6  -2  -3      739.39     1643.13     94.44 o 
  -5  -2  -3      220.23      395.82     44.38 o 
  -4  -2  -3      229.72      214.16     31.48 o 
  -3  -2  -3     1312.48     1919.22     88.25 o 
  -2  -2  -3      355.35      455.49     47.22 o 
  -1  -2  -3     3404.77     4185.98    103.43 o 
   0  -2  -3      978.46     1076.51     63.25 o 
   1  -2  -3       79.82       77.13      8.74 o 
   2  -2  -3     4219.83     4251.18    105.68 o 
   3  -2  -3     4932.91     4852.80     94.95 o 
   4  -2  -3      638.18      763.19     29.81 o 
   5  -2  -3      656.04      549.66     46.96 o 
   6  -2  -3       67.18       61.73     10.74 o 
  -7  -1  -3      192.22      492.83     57.28 o 
  -6  -1  -3      244.56      386.01     47.99 o 
  -5  -1  -3     1328.49     2318.64    105.28 o 
  -4  -1  -3      220.28      330.79     36.12 o 
  -3  -1  -3      978.10     1216.86     62.96 o 
  -2  -1  -3     3867.16     4535.11    157.91 o 
  -1  -1  -3      162.53      200.41     16.16 o 
   0  -1  -3     8336.26     7962.85    150.17 o 
   1  -1  -3     6602.39     6416.01    121.27 o 
   2  -1  -3       13.06       10.40      4.83 o 
   3  -1  -3     3929.28     3750.52     74.63 o 
   4  -1  -3     1854.41     1869.34     42.44 o 
   5  -1  -3       71.38       73.80     13.42 o 
   6  -1  -3     1050.00     1297.88     54.70 o 
  -7   0  -3      457.07     1003.21     72.25 o 
  -6   0  -3      380.67      623.91     55.73 o 
  -5   0  -3       61.40       11.35     17.55 o 
  -4   0  -3     1368.12     2099.84     88.25 o 
  -3   0  -3      452.43      606.37     40.25 o 
  -2   0  -3     5416.03     6808.34    155.59 o 
  -1   0  -3     5717.33     6773.94    131.57 o 
   0   0  -3      247.26      291.70     14.86 o 
   1   0  -3     5320.10     5949.65    132.04 o 
   2   0  -3     7670.62     7814.17    189.65 o 
   3   0  -3     1479.84     1850.58     69.67 o 
   4   0  -3      654.04      461.35     29.93 o 
   5   0  -3      286.23      257.51     25.29 o 
   6   0  -3      670.63      882.46     47.48 o 
  -7   1  -3       23.38       35.61     28.38 o 
  -6   1  -3      793.39     1165.26     68.64 o 
  -5   1  -3      107.27      123.41     14.03 o 
  -4   1  -3      762.76      897.96     32.36 o 
  -3   1  -3     4315.46     5027.54    120.34 o 
  -2   1  -3       39.30       56.59      9.16 o 
  -1   1  -3     5722.54     5819.31    110.23 o 
   0   1  -3     7237.04     6661.03    185.32 o 
   1   1  -3      361.64      262.86     15.25 o 
   2   1  -3     2576.52     2374.39     49.59 o 
   3   1  -3     2325.71     2125.75     63.22 o 
   4   1  -3      125.72       67.09     14.97 o 
   5   1  -3     2008.14     2501.84     98.57 o 
   6   1  -3     1135.30     1550.75     73.80 o 
   7   1  -3      251.24      327.18     37.67 o 
  -7   2  -3      335.84      547.02     49.54 o 
  -6   2  -3       63.13      105.30     41.54 o 
  -5   2  -3      630.37      776.77     51.35 o 
  -4   2  -3      179.13      183.15     17.47 o 
  -3   2  -3     2555.79     2848.66     77.71 o 
  -2   2  -3     6810.39     6888.12    160.11 o 
  -1   2  -3      290.68      354.01     15.93 o 
   0   2  -3     1636.35     1591.17     34.19 o 
   1   2  -3     2641.49     2719.98     55.94 o 
   2   2  -3      521.14      590.14     17.68 o 
   3   2  -3     1194.80     1272.16     43.35 o 
   4   2  -3      754.93      658.01     53.93 o 
   5   2  -3      617.11      778.15     24.83 o 
   6   2  -3      145.65      238.42     33.03 o 
   7   2  -3      557.42      842.72     57.28 o 
  -7   3  -3      373.23      505.22     50.06 o 
  -6   3  -3       60.15       76.38     21.16 o 
  -5   3  -3      489.82      541.48     28.03 o 
  -4   3  -3     2924.38     2963.27     77.66 o 
  -3   3  -3      122.09      118.69     12.34 o 
  -2   3  -3     1800.92     1850.17     51.98 o 
  -1   3  -3     4093.46     3600.54     89.94 o 
   0   3  -3      380.59      302.76     18.58 o 
   1   3  -3     1006.83      874.87     29.09 o 
   2   3  -3     1700.06     1511.75     42.63 o 
   3   3  -3       68.62       56.40      8.43 o 
   4   3  -3     2552.86     2946.22    110.18 o 
   5   3  -3     2111.26     2947.18     74.64 o 
   6   3  -3       58.77       50.06     20.64 o 
  -7   4  -3      122.34      126.95     29.93 o 
  -6   4  -3       97.43      108.37     24.77 o 
  -5   4  -3      133.04      102.80     20.38 o 
  -4   4  -3      495.91      532.38     27.61 o 
  -3   4  -3     3000.95     2613.45     68.47 o 
  -2   4  -3      588.75      529.18     34.06 o 
  -1   4  -3        5.44       15.83      7.47 o 
   0   4  -3     1020.49     1114.52     53.67 o 
   1   4  -3       13.39        7.07      7.05 o 
   2   4  -3     1552.61     1439.48     44.16 o 
   3   4  -3     1395.45     1387.26     43.40 o 
   4   4  -3       84.19       98.66     13.62 o 
   5   4  -3      114.41      198.13     19.86 o 
   6   4  -3      819.33     1096.62     70.18 o 
  -7   5  -3       37.81       27.35     22.71 o 
  -6   5  -3      228.01      198.17     33.03 o 
  -5   5  -3     1239.47     1132.23     63.99 o 
  -4   5  -3      230.72      229.83     37.16 o 
  -3   5  -3      301.41      270.87     18.62 o 
  -2   5  -3     1599.51     1288.73     42.37 o 
  -1   5  -3       71.06       55.43     10.87 o 
   0   5  -3      439.77      382.94     42.83 o 
   1   5  -3      924.96      849.55     33.42 o 
   2   5  -3       11.23        2.78      8.18 o 
   3   5  -3     1806.10     1721.05     70.18 o 
   4   5  -3     1675.71     1955.60     70.70 o 
   5   5  -3        1.53       -9.81     17.55 o 
   6   5  -3      359.75      424.20     52.12 o 
  -6   6  -3      116.28      129.01     30.96 o 
  -5   6  -3       35.36       38.19     20.13 o 
  -4   6  -3      659.72      557.34     50.57 o 
  -3   6  -3      765.03      544.64     30.19 o 
  -2   6  -3       77.88       33.56     10.56 o 
  -1   6  -3      757.24      658.54     31.01 o 
   0   6  -3       83.81       82.63     14.54 o 
   1   6  -3      907.28      604.08     31.22 o 
   2   6  -3     1673.91     1601.32     53.93 o 
   3   6  -3       11.71       -1.33     12.64 o 
   4   6  -3      150.74      201.64     23.22 o 
   5   6  -3      379.73      354.53     50.57 o 
  -5   7  -3      127.91      112.50     28.90 o 
  -4   7  -3       29.33        6.19     18.58 o 
  -3   7  -3      401.00      314.56     24.39 o 
  -2   7  -3        2.75        9.92     11.02 o 
  -1   7  -3      185.11      153.27     18.96 o 
   0   7  -3      419.48      352.95     31.48 o 
   1   7  -3       12.88       17.41     12.59 o 
   2   7  -3      594.01      512.44     44.90 o 
   3   7  -3      686.24      651.88     37.53 o 
   4   7  -3       36.76       71.73     31.48 o 
  -4   8  -3      416.41      132.11     30.96 o 
  -3   8  -3        8.39       16.00     21.16 o 
  -2   8  -3      334.71      177.34     46.19 o 
  -1   8  -3       35.12       16.51     13.50 o 
   0   8  -3      255.32      101.76     34.06 o 
   1   8  -3     1079.14      845.37     42.65 o 
   2   8  -3       23.10       29.08     16.16 o 
   3   8  -3       85.94       39.85     19.18 o 
  -2   9  -3       58.44       55.22     28.90 o 
  -1   9  -3      142.84       94.95     30.96 o 
   0   9  -3       22.51        2.58     23.22 o 
  -2  -8  -2      116.84      143.28     46.45 o 
  -1  -8  -2        2.24        9.58     19.87 o 
   0  -8  -2       23.27       14.53     19.33 o 
   1  -8  -2      324.54      203.01     36.38 o 
   2  -8  -2      279.62      233.68     31.89 o 
   3  -8  -2       73.73       35.61     33.03 o 
   4  -8  -2       28.54       59.35     39.74 o 
   5  -8  -2       56.04       14.97     39.74 o 
  -3  -7  -2      118.89      171.08     29.19 o 
  -2  -7  -2       19.71       31.26     18.58 o 
  -1  -7  -2      531.43      529.86     44.12 o 
   0  -7  -2      813.38      747.34     44.48 o 
   1  -7  -2       57.49       24.03     16.48 o 
   2  -7  -2      504.68      365.20     32.95 o 
   3  -7  -2      634.20      466.68     36.71 o 
   4  -7  -2       32.32      -17.03     26.32 o 
   5  -7  -2      227.25      142.95     43.86 o 
   6  -7  -2      116.03       79.99     44.38 o 
  -5  -6  -2       71.98      249.77     50.06 o 
  -4  -6  -2      118.43      266.29     46.45 o 
  -3  -6  -2       86.36      128.50     22.99 o 
  -2  -6  -2      247.93      305.52     41.80 o 
  -1  -6  -2      312.90      286.56     28.43 o 
   0  -6  -2      589.10      514.27    109.15 o 
   1  -6  -2     1262.27      946.72     43.02 o 
   2  -6  -2      749.60      657.22     37.10 o 
   3  -6  -2      378.85      270.91     26.22 o 
   4  -6  -2      263.52      234.81     45.41 o 
   5  -6  -2       60.45        7.22     26.83 o 
   6  -6  -2      249.68      156.88     47.99 o 
   7  -6  -2      197.66       94.44     47.48 o 
  -5  -5  -2       53.40       32.51     24.77 o 
  -4  -5  -2      217.18      412.85     49.54 o 
  -3  -5  -2      137.30      199.97     50.57 o 
  -2  -5  -2      966.15     1066.26    100.63 o 
  -1  -5  -2     2320.26     2586.70     79.29 o 
   0  -5  -2      383.30      384.29     28.49 o 
   1  -5  -2      718.69      678.59     33.09 o 
   2  -5  -2     1618.14     1361.81     49.97 o 
   3  -5  -2       36.09       32.30     12.70 o 
   4  -5  -2      747.17      522.74     26.68 o 
   5  -5  -2      754.10      567.66     64.51 o 
   6  -5  -2       60.94       59.35     37.16 o 
   7  -5  -2      751.02      609.98     76.89 o 
   8  -5  -2      207.29      103.21     50.06 o 
  -5  -4  -2      265.00      516.06     55.22 o 
  -4  -4  -2      113.44      105.12     16.32 o 
  -3  -4  -2     1732.33     2518.64     74.91 o 
  -2  -4  -2      811.98      980.96     39.33 o 
  -1  -4  -2      333.47      326.15     23.71 o 
   0  -4  -2     3305.70     3001.15     82.88 o 
   1  -4  -2     2095.95     2176.42     64.51 o 
   2  -4  -2     1803.16     1787.78     43.53 o 
   3  -4  -2      794.52      765.23     23.00 o 
   4  -4  -2       71.87       29.42     22.71 o 
   5  -4  -2      649.37      503.67     58.83 o 
   6  -4  -2      894.55      718.35     74.83 o 
   7  -4  -2       14.29      -12.90     31.48 o 
   8  -4  -2       68.05      125.40     49.54 o 
  -7  -3  -2       92.13      181.14     42.32 o 
  -6  -3  -2       58.41      101.15     31.48 o 
  -5  -3  -2      423.67      882.97     61.93 o 
  -4  -3  -2      561.51      917.55     57.80 o 
  -3  -3  -2      837.54      998.52     35.83 o 
  -2  -3  -2     3806.84     4681.77    117.27 o 
  -1  -3  -2     1045.25      942.15     56.25 o 
   0  -3  -2      939.47      947.56     34.25 o 
   1  -3  -2     3032.94     2770.23     74.65 o 
   2  -3  -2       65.89       56.52     10.02 o 
   3  -3  -2     2064.80     1769.65     51.70 o 
   4  -3  -2     3437.48     3325.47    143.46 o 
   5  -3  -2        7.52        8.77     21.67 o 
   6  -3  -2     1431.96     1447.54     90.83 o 
   7  -3  -2      710.55      819.50     81.02 o 
   8  -3  -2       19.21        3.10     39.22 o 
  -7  -2  -2       60.76      239.97     43.35 o 
  -6  -2  -2      387.48      776.15     58.83 o 
  -5  -2  -2      139.91      120.76     26.83 o 
  -4  -2  -2     2615.40     3943.19    149.66 o 
  -3  -2  -2     1134.17     1595.65     73.28 o 
  -2  -2  -2      210.42      397.47     39.74 o 
  -1  -2  -2     4674.76     5177.80     98.46 o 
   0  -2  -2     2417.82     2861.19     73.84 o 
   1  -2  -2     2762.94     2876.44     58.93 o 
   2  -2  -2     3208.06     3506.85     69.92 o 
   3  -2  -2      151.16      106.47      7.92 o 
   4  -2  -2     1136.70     1065.15     26.29 o 
   5  -2  -2     2475.42     2404.31    114.05 o 
   6  -2  -2       60.29       99.08     35.09 o 
   7  -2  -2      118.28      110.95     40.25 o 
  -7  -1  -2       34.90       78.96     29.42 o 
  -6  -1  -2      649.38     1146.16     69.67 o 
  -5  -1  -2      936.54     1581.20     77.41 o 
  -4  -1  -2      179.80      177.01     24.77 o 
  -3  -1  -2     3684.29     5127.03    175.98 o 
  -2  -1  -2     1154.85      754.78     28.64 o 
  -1  -1  -2     1213.33     1494.60     41.26 o 
   0  -1  -2     4415.36     3839.19     72.78 o 
   1  -1  -2      131.58      129.17      8.12 o 
   2  -1  -2     3901.13     3401.99     66.38 o 
   3  -1  -2     8554.44     8948.33    163.82 o 
   4  -1  -2      468.11      544.72     23.03 o 
   5  -1  -2     1651.44     2029.81     59.24 o 
  -7   0  -2      334.44      541.86     54.19 o 
  -6   0  -2       40.33       55.73     22.19 o 
  -5   0  -2     1309.68     1934.18     86.18 o 
  -4   0  -2     2065.43     2966.30    114.56 o 
  -3   0  -2     1536.12     2477.59     95.99 o 
  -2   0  -2     4547.60     4723.13     88.03 o 
  -1   0  -2     1642.20     2439.87     48.45 o 
   0   0  -2       16.27        7.66      4.09 o 
   1   0  -2    24986.18    25629.82    640.14 o 
   2   0  -2     2668.22     2324.56     53.12 o 
   3   0  -2     1703.61     1630.74     63.47 o 
   4   0  -2     3669.60     3980.86    138.30 o 
   5   0  -2      403.76      545.99     33.03 o 
  -8   1  -2       20.71       16.00     18.58 o 
  -7   1  -2      545.77      927.87     62.44 o 
  -6   1  -2      680.74     1180.74     63.99 o 
  -5   1  -2      150.68       89.00     12.39 o 
  -4   1  -2     2157.51     2901.63     75.32 o 
  -3   1  -2      557.37      537.35     21.65 o 
  -2   1  -2     1072.98     1509.56     33.75 o 
  -1   1  -2     4305.14     3790.06     71.84 o 
   0   1  -2      554.26      319.73     10.58 o 
   1   1  -2     4293.13     3707.26     59.19 o 
   2   1  -2     9471.23     8924.58    206.96 o 
   3   1  -2     1558.42     1992.06     41.66 o 
   4   1  -2      763.93     1012.04     29.46 o 
   5   1  -2     1854.50     2226.32     57.85 o 
  -8   2  -2      209.89      458.26     47.99 o 
  -7   2  -2       23.43        5.16     16.00 o 
  -6   2  -2      440.64      557.42     29.24 o 
  -5   2  -2     2182.37     2754.33     58.67 o 
  -4   2  -2      629.51      842.21     25.99 o 
  -3   2  -2     2465.92     2377.51     51.22 o 
  -2   2  -2     2055.39     2412.05     43.58 o 
  -1   2  -2      252.93      360.97     11.25 o 
   0   2  -2    48460.55    50024.81   1382.00 o 
   1   2  -2     2550.74     2312.99     54.50 o 
   2   2  -2      798.97     1028.98     25.96 o 
   3   2  -2     3822.84     4107.31     83.09 o 
   4   2  -2      413.99      391.46     22.69 o 
   5   2  -2     1190.81     1365.04     92.37 o 
   6   2  -2      310.23      392.20     25.80 o 
  -8   3  -2      213.26      283.83     38.70 o 
  -7   3  -2      244.82      412.85     42.32 o 
  -6   3  -2      491.86      492.32     42.83 o 
  -5   3  -2      757.59      818.48     24.81 o 
  -4   3  -2      381.97      436.76     19.33 o 
  -3   3  -2      504.72      510.58     20.33 o 
  -2   3  -2     3169.26     2851.33     81.28 o 
  -1   3  -2      927.30      618.23     30.96 o 
   0   3  -2     1243.98     1130.26     28.59 o 
   1   3  -2     4624.03     3933.53     78.69 o 
   2   3  -2     1670.08     1947.87     44.81 o 
   3   3  -2       72.68       84.85     10.60 o 
   4   3  -2     1332.35     1684.26     50.06 o 
   5   3  -2      139.48      180.01     22.45 o 
  -7   4  -2      191.01      188.88     32.51 o 
  -6   4  -2      878.11     1008.38     60.38 o 
  -5   4  -2      109.69       59.35     18.58 o 
  -4   4  -2     1016.79      862.51     26.88 o 
  -3   4  -2     1151.43     1081.84     34.35 o 
  -2   4  -2       11.09       -0.88      5.44 o 
  -1   4  -2    18000.82    16872.14    592.18 o 
   0   4  -2     1596.47     1134.36     36.13 o 
   1   4  -2      107.41      152.75     20.38 o 
   2   4  -2     2523.02     2846.07     74.27 o 
   3   4  -2       46.06       24.29      8.80 o 
   4   4  -2      868.44     1028.96     38.45 o 
   5   4  -2      296.56      408.21     28.02 o 
  -7   5  -2      368.36      254.93     38.19 o 
  -6   5  -2      200.09      128.50     26.83 o 
  -5   5  -2      264.96      275.57     34.06 o 
  -4   5  -2       99.06       73.90      9.28 o 
  -3   5  -2     1700.53     1490.46     44.62 o 
  -2   5  -2      905.34      652.74     29.67 o 
  -1   5  -2       83.02       55.45     19.09 o 
   0   5  -2     1418.78     1231.56     41.42 o 
   1   5  -2      880.00      834.88     39.48 o 
   2   5  -2        1.98        5.77      7.93 o 
   3   5  -2      727.86      869.93     35.33 o 
   4   5  -2        0.93       -1.64      9.91 o 
   5   5  -2      425.95      598.11     45.93 o 
  -6   6  -2       13.62        8.26     18.06 o 
  -5   6  -2      384.99      248.22     36.12 o 
  -4   6  -2      365.04      236.87     32.51 o 
  -3   6  -2        3.81        0.31      8.18 o 
  -2   6  -2     3027.88     2308.12    106.57 o 
  -1   6  -2     1203.53      867.82     35.18 o 
   0   6  -2        5.02       -5.42     12.64 o 
   1   6  -2      903.76      886.35     37.70 o 
   2   6  -2        9.49       -4.88      9.30 o 
   3   6  -2      230.09      224.15     22.19 o 
   4   6  -2      383.21      494.22     33.35 o 
  -6   7  -2      144.58      118.18     33.03 o 
  -5   7  -2        2.17        5.68     19.61 o 
  -4   7  -2      628.62      412.85     45.41 o 
  -3   7  -2      432.79      274.03     36.12 o 
  -2   7  -2        5.20       12.63     11.61 o 
  -1   7  -2      328.22      286.10     28.64 o 
   0   7  -2      280.30      209.05     21.53 o 
   1   7  -2        6.19        0.85     10.56 o 
   2   7  -2      349.79      387.78     29.83 o 
   3   7  -2       68.87       51.09     20.64 o 
   4   7  -2      224.87      286.41     37.16 o 
  -5   8  -2       70.61        5.68     23.22 o 
  -4   8  -2       17.83      -13.93     21.16 o 
  -3   8  -2      274.54      190.94     35.61 o 
  -2   8  -2      675.29      329.24     41.80 o 
  -1   8  -2        1.63       19.09     19.61 o 
   0   8  -2      242.61      207.45     35.09 o 
   1   8  -2       14.96       10.84     18.58 o 
   2   8  -2       56.33       17.03     21.16 o 
   3   8  -2      317.30      391.17     45.41 o 
  -2   9  -2       77.03       46.45     25.80 o 
  -1   9  -2       56.48       81.54     29.42 o 
   0   9  -2        4.08       -1.55     20.13 o 
   1  -9  -1       22.82       54.41     24.99 o 
   2  -9  -1       51.25        2.06     34.58 o 
  -2  -8  -1      320.74      359.67     41.54 o 
  -1  -8  -1      268.11      250.30     32.40 o 
   0  -8  -1       17.89       12.47     17.07 o 
   1  -8  -1      324.30      260.16     31.24 o 
   2  -8  -1        5.59        8.31     17.73 o 
   3  -8  -1      191.87      215.71     52.12 o 
   4  -8  -1      533.29      243.58     55.22 o 
   5  -8  -1       12.89        9.29     34.58 o 
  -4  -7  -1      240.28      378.27     56.25 o 
  -3  -7  -1      277.45      440.82     62.70 o 
  -2  -7  -1       23.53       24.78     17.19 o 
  -1  -7  -1      389.18      335.11     31.69 o 
   0  -7  -1      126.72      146.46     23.18 o 
   1  -7  -1      187.71      167.95     42.57 o 
   2  -7  -1      832.62      563.43     38.65 o 
   3  -7  -1      173.48      111.03     20.43 o 
   4  -7  -1      162.73      204.36     45.41 o 
   5  -7  -1      431.58      225.00     52.12 o 
   6  -7  -1       63.22       57.28     39.74 o 
  -5  -6  -1      439.94      911.36     83.09 o 
  -4  -6  -1       37.34       45.93     25.80 o 
  -3  -6  -1      279.71      314.57     30.29 o 
  -2  -6  -1      409.31      578.16     38.47 o 
  -1  -6  -1        0.19        8.00     14.97 o 
   0  -6  -1     1415.89     1389.80     53.64 o 
   1  -6  -1      171.47      178.76     27.61 o 
   2  -6  -1      212.17      208.72     22.03 o 
   3  -6  -1     1246.48      929.48     39.91 o 
   4  -6  -1      560.89      388.59     55.22 o 
   5  -6  -1      155.18      105.79     36.64 o 
   6  -6  -1      146.12       78.44     38.19 o 
   7  -6  -1        2.82       23.22     42.32 o 
  -6  -5  -1       70.93       86.18     35.09 o 
  -5  -5  -1      257.01      512.44     57.28 o 
  -4  -5  -1      593.00      988.75     84.63 o 
  -3  -5  -1        6.54        8.33     11.46 o 
  -2  -5  -1      835.06      829.73     37.95 o 
  -1  -5  -1      661.69      665.41     33.32 o 
   0  -5  -1      416.18      429.25     37.93 o 
   1  -5  -1     2730.78     2395.96     71.04 o 
   2  -5  -1     1135.35      936.81     39.57 o 
   3  -5  -1      145.14      105.83     11.55 o 
   4  -5  -1     1094.96      881.94     68.64 o 
   5  -5  -1      171.33      160.49     38.70 o 
   6  -5  -1      132.94      115.60     38.70 o 
   7  -5  -1      320.44      292.09     57.80 o 
  -6  -4  -1      542.35     1107.46     78.44 o 
  -5  -4  -1      130.41      250.29     39.74 o 
  -4  -4  -1      153.48      196.77     19.68 o 
  -3  -4  -1      938.30     1314.92     49.80 o 
  -2  -4  -1       73.61       71.71     14.71 o 
  -1  -4  -1     4778.28     4912.93    178.30 o 
   0  -4  -1     2109.16     2436.18     70.45 o 
   1  -4  -1        1.34       -1.84      6.12 o 
   2  -4  -1     3179.91     2826.25     60.37 o 
   3  -4  -1     2401.20     1997.05     47.46 o 
   4  -4  -1      890.18      894.84     63.47 o 
   5  -4  -1      416.87      411.81     50.06 o 
   6  -4  -1       31.02       -7.74     21.67 o 
   7  -4  -1      251.89      328.21     53.67 o 
   8  -4  -1      199.18      259.06     60.89 o 
  -7  -3  -1      211.22      624.43     65.02 o 
  -6  -3  -1      112.49      152.24     33.54 o 
  -5  -3  -1      748.62     1195.19     69.15 o 
  -4  -3  -1        2.15        2.53      7.64 o 
  -3  -3  -1     1434.88     1504.59     78.96 o 
  -2  -3  -1     2545.57     2783.95     74.91 o 
  -1  -3  -1      450.18      496.83     22.62 o 
   0  -3  -1     4957.48     4648.26     78.77 o 
   1  -3  -1     3004.29     2640.42     69.87 o 
   2  -3  -1        2.85       -0.60      6.06 o 
   3  -3  -1     1950.27     1632.80     81.54 o 
   4  -3  -1      418.48      284.86     37.16 o 
   5  -3  -1      460.63      427.30     47.99 o 
   6  -3  -1     1180.17     1174.03     78.96 o 
   7  -3  -1      198.17      235.84     47.48 o 
   8  -3  -1      292.51      297.25     60.38 o 
  -7  -2  -1      420.05      990.31     70.18 o 
  -6  -2  -1      258.57      460.84     48.51 o 
  -5  -2  -1      202.33      285.90     35.61 o 
  -4  -2  -1     1406.00     2033.98     43.54 o 
  -3  -2  -1       91.38      152.33     17.03 o 
  -2  -2  -1     9364.96    11885.24    214.48 o 
  -1  -2  -1     9803.42    11004.50    172.17 o 
   0  -2  -1      180.38      196.12      8.66 o 
   1  -2  -1     6204.90     6424.47    150.41 o 
   2  -2  -1     3249.49     3166.52     68.36 o 
   3  -2  -1     2482.53     2873.99     74.12 o 
   4  -2  -1     1245.16     1279.82     68.64 o 
   5  -2  -1      340.91      292.09     40.25 o 
   6  -2  -1      695.24      873.17     66.57 o 
   7  -2  -1      230.71      291.57     52.64 o 
  -8  -1  -1      286.18      564.57     61.93 o 
  -7  -1  -1       24.27      -21.16     21.16 o 
  -6  -1  -1      693.59     1170.42     66.57 o 
  -5  -1  -1       11.89        0.52     11.87 o 
  -4  -1  -1     1933.89     2621.05    102.70 o 
  -3  -1  -1     5343.86     5603.52    131.69 o 
  -2  -1  -1      117.44      126.42     14.45 o 
  -1  -1  -1     4700.05     4772.05     87.96 o 
   0  -1  -1     4101.03     3478.85    127.21 o 
   1  -1  -1      189.83      117.92     11.01 o 
   2  -1  -1     2287.77     2011.55     57.65 o 
   3  -1  -1     1058.43      892.13     27.59 o 
   4  -1  -1      745.44      698.22     45.41 o 
   5  -1  -1     3146.95     3801.28    152.24 o 
  -8   0  -1      225.60      446.91     43.86 o 
  -7   0  -1      219.75      326.66     40.25 o 
  -6   0  -1      550.46      694.39     29.51 o 
  -5   0  -1      832.52     1150.79     30.06 o 
  -4   0  -1      140.60      126.47      9.53 o 
  -3   0  -1     5495.77     7100.00    112.56 o 
  -2   0  -1    13439.25    15076.31    268.62 o 
  -1   0  -1      405.36      616.05     14.27 o 
   0   0  -1     2110.65       -1.06      1.06 o 
   2   0  -1     1700.97     1781.43     65.54 o 
   3   0  -1     4340.16     5172.45    115.20 o 
   4   0  -1     1566.11     1684.25     67.35 o 
  -8   1  -1       28.04       10.32     17.55 o 
  -7   1  -1      483.23      628.38     31.80 o 
  -6   1  -1       46.22       41.07     11.02 o 
  -5   1  -1     1634.89     2154.74     59.83 o 
  -4   1  -1     5007.97     5578.14    106.20 o 
  -3   1  -1      198.14      161.10      9.71 o 
  -2   1  -1     2183.86     2400.90     47.34 o 
  -1   1  -1     3230.64     3111.80     58.52 o 
   0   1  -1       17.94        3.30      2.04 o 
   1   1  -1     1823.71     1785.13     35.10 o 
   2   1  -1     1951.07     1611.24     51.35 o 
   3   1  -1      396.99      370.42     14.30 o 
   4   1  -1     4994.83     5829.12    133.83 o 
   5   1  -1     2499.64     3444.68    114.56 o 
   6   1  -1       76.91       92.37     15.48 o 
  -8   2  -1       63.81       97.02     25.29 o 
  -7   2  -1      536.77      681.71     46.96 o 
  -6   2  -1      229.89      259.15     19.70 o 
  -5   2  -1      382.46      416.57     15.87 o 
  -4   2  -1     1283.44     1382.25     27.90 o 
  -3   2  -1     6114.15     6403.68    186.36 o 
  -2   2  -1     1712.77     1989.96     35.61 o 
  -1   2  -1        6.76        7.11      3.71 o 
   0   2  -1     1922.59     2325.16     46.87 o 
   1   2  -1       20.37        8.28      3.93 o 
   2   2  -1     7217.88     7792.09    143.10 o 
   3   2  -1     4348.17     5009.08     97.99 o 
   4   2  -1       63.59       43.76      8.70 o 
   5   2  -1      461.24      694.10     36.64 o 
   6   2  -1     1153.12     1624.55     67.09 o 
  -8   3  -1      190.89      213.13     34.06 o 
  -7   3  -1       95.83       89.79     22.19 o 
  -6   3  -1      713.88      906.20     51.61 o 
  -5   3  -1     2494.46     2657.18    100.63 o 
  -4   3  -1      554.17      519.67     34.58 o 
  -3   3  -1      458.19      525.82     17.26 o 
  -2   3  -1     1857.79     1547.29     40.78 o 
  -1   3  -1       49.89       32.27      5.77 o 
   0   3  -1     1519.99     1466.13     37.22 o 
   1   3  -1     1942.33     1811.33     41.08 o 
   2   3  -1       27.26        9.02      5.57 o 
   3   3  -1     4061.18     4450.86    165.39 o 
   4   3  -1     2303.36     2819.49     64.82 o 
   5   3  -1        1.95       12.39     13.42 o 
   6   3  -1      515.72      943.35     51.09 o 
  -8   4  -1      146.77      122.82     29.42 o 
  -7   4  -1       90.82       91.86     22.71 o 
  -6   4  -1      427.45      446.39     41.28 o 
  -5   4  -1      165.71      222.42     27.87 o 
  -4   4  -1     1477.79     1316.46     62.96 o 
  -3   4  -1     1997.70     1844.61     48.71 o 
  -2   4  -1      123.93       99.51     10.12 o 
  -1   4  -1     3176.78     2988.81     75.53 o 
   0   4  -1       33.33       52.68      9.10 o 
   1   4  -1     4412.44     3979.22     98.06 o 
   2   4  -1     5732.66     6095.88    144.27 o 
   3   4  -1       11.90        6.88      8.06 o 
   4   4  -1      676.14      958.32     50.06 o 
   5   4  -1      472.69      627.01     47.48 o 
  -7   5  -1      125.52      166.17     30.96 o 
  -6   5  -1      748.37      627.53     52.12 o 
  -5   5  -1      358.05      349.37     37.67 o 
  -4   5  -1       70.14       56.77     19.09 o 
  -3   5  -1      760.52      688.94     43.35 o 
  -2   5  -1        4.68        3.37      7.05 o 
  -1   5  -1      925.43      781.59     30.43 o 
   0   5  -1     1509.56     1386.53     44.52 o 
   1   5  -1       84.61       61.36     11.28 o 
   2   5  -1     1394.24     1428.70    138.56 o 
   3   5  -1     1187.09     1122.56     42.76 o 
   4   5  -1       36.78       28.38     17.03 o 
   5   5  -1      307.54      480.45     45.93 o 
  -7   6  -1      181.44      138.30     30.96 o 
  -6   6  -1        7.20       14.45     20.64 o 
  -5   6  -1      274.62      207.97     32.51 o 
  -4   6  -1      855.15      571.79     49.03 o 
  -3   6  -1      283.42      225.00     30.45 o 
  -2   6  -1     1460.27     1078.04     59.35 o 
  -1   6  -1       29.76       28.26     10.56 o 
   0   6  -1     1184.70      943.16     37.95 o 
   1   6  -1     3184.75     2806.44    108.63 o 
   2   6  -1       15.85       12.39     13.93 o 
   3   6  -1      369.50      367.95     36.64 o 
   4   6  -1      106.41      228.61     33.03 o 
  -6   7  -1       99.09       64.51     26.32 o 
  -5   7  -1        8.60        9.29     16.51 o 
  -4   7  -1      258.39      168.75     30.45 o 
  -3   7  -1       11.60       12.39     18.06 o 
  -2   7  -1      314.57      136.24     27.35 o 
  -1   7  -1      745.53      633.72     46.45 o 
   0   7  -1      152.49      154.82     26.83 o 
   1   7  -1      215.58      287.96     34.06 o 
   2   7  -1      432.09      497.48     44.90 o 
   3   7  -1       24.81       23.74     20.13 o 
   4   7  -1      157.09      230.16     38.19 o 
  -5   8  -1      161.95       66.57     25.80 o 
  -4   8  -1      112.14       -3.10     22.19 o 
  -3   8  -1      400.62      196.62     35.09 o 
  -2   8  -1       77.34       54.70     22.71 o 
  -1   8  -1      124.92       79.47     24.77 o 
   0   8  -1      932.08      683.26     58.31 o 
   1   8  -1       15.91       35.09     22.19 o 
   2   8  -1       92.43       70.70     26.32 o 
   3   8  -1       67.12       73.28     28.38 o 
  -2   9  -1      206.72      120.76     33.54 o 
  -1   9  -1       74.82       48.51     25.80 o 
   0   9  -1       11.52      -14.45     20.13 o 
   0  -9   0      193.04      149.29     30.19 o 
   1  -9   0        8.72       13.96     22.33 o 
   2  -9   0      113.85       76.89     40.25 o 
  -3  -8   0       88.42       86.18     26.27 o 
  -2  -8   0      246.21      275.52     33.28 o 
  -1  -8   0      157.92       80.34     22.94 o 
   0  -8   0      190.31       99.26     23.28 o 
   1  -8   0      414.80      238.16     29.24 o 
   2  -8   0      153.00      125.81     23.55 o 
   3  -8   0      350.26      193.52     47.99 o 
   4  -8   0       85.40       77.41     40.77 o 
   5  -8   0       53.17       45.93     39.74 o 
  -4  -7   0      113.55      206.94     42.32 o 
  -3  -7   0       78.89       56.40     30.96 o 
  -2  -7   0      396.37      329.30     32.26 o 
  -1  -7   0      671.95      653.93     42.87 o 
   0  -7   0       58.03       33.04     22.19 o 
   1  -7   0      215.41      216.63     25.26 o 
   2  -7   0      279.78      215.59     24.30 o 
   3  -7   0       12.79        1.24     14.60 o 
   4  -7   0      427.45      184.23     43.35 o 
   5  -7   0      361.95      217.78     50.57 o 
   6  -7   0       28.05        3.61     36.12 o 
  -5  -6   0       97.91      207.97     41.80 o 
  -4  -6   0      190.07      252.94     35.35 o 
  -3  -6   0     1162.04     1517.49     58.37 o 
  -2  -6   0      349.71      369.37     31.16 o 
  -1  -6   0       93.43       85.55     24.00 o 
   0  -6   0     1284.62     1001.23     42.83 o 
   1  -6   0      245.37      279.37     43.86 o 
   2  -6   0     1451.57     1247.76     50.32 o 
   3  -6   0      609.43      504.06     29.54 o 
   4  -6   0       35.33       36.64     26.83 o 
   5  -6   0      302.34      155.85     40.25 o 
   6  -6   0      481.94      346.27     57.80 o 
   7  -6   0        1.23      -20.64     32.51 o 
  -6  -5   0       74.49      109.40     36.64 o 
  -5  -5   0      396.98      688.42     65.54 o 
  -4  -5   0      415.54      499.68     45.67 o 
  -3  -5   0      311.08      322.23     26.82 o 
  -2  -5   0     1385.87     1579.17    123.60 o 
  -1  -5   0      136.67       86.05     14.47 o 
   0  -5   0      553.14      403.04     41.80 o 
   1  -5   0      794.80      699.65     31.48 o 
   2  -5   0       16.19       10.90      6.81 o 
   3  -5   0     1350.73     1014.65     82.73 o 
   4  -5   0     1811.18     1611.13     92.89 o 
   5  -5   0        4.37       -2.06     20.64 o 
   6  -5   0      543.48      320.47     52.12 o 
   7  -5   0      191.58      207.97     50.06 o 
  -7  -4   0       95.06      271.96     49.03 o 
  -6  -4   0      223.11      522.25     56.25 o 
  -5  -4   0      234.82      305.14     24.99 o 
  -4  -4   0     1624.01     2486.51     95.47 o 
  -3  -4   0      785.20      937.35     37.97 o 
  -2  -4   0       71.83       94.44     19.09 o 
  -1  -4   0     2870.14     3017.38    120.76 o 
   0  -4   0      300.00      375.17     36.64 o 
   1  -4   0     2282.51     2160.69     63.22 o 
   2  -4   0     5344.79     5128.16    100.40 o 
   3  -4   0      101.14       67.18      6.41 o 
   4  -4   0      834.51      781.83     59.35 o 
   5  -4   0     1456.23     1304.08     81.02 o 
   6  -4   0       11.76       54.70     28.90 o 
   7  -4   0      141.86      155.85     44.38 o 
  -7  -3   0       41.18      142.43     36.12 o 
  -6  -3   0      756.44     1412.45     79.99 o 
  -5  -3   0      814.71     1301.49     44.64 o 
  -4  -3   0       30.58       14.40      8.89 o 
  -3  -3   0     1849.76     2466.67    130.56 o 
  -2  -3   0       85.29       36.01      8.03 o 
  -1  -3   0     1214.19     1315.88     90.31 o 
   0  -3   0     2087.30     1739.91     39.43 o 
   1  -3   0       21.75        4.74      4.65 o 
   2  -3   0     2596.43     1994.92    106.31 o 
   3  -3   0     4774.97     4608.90    175.46 o 
   4  -3   0      259.83      339.05     37.67 o 
   5  -3   0      706.01      713.71     54.70 o 
   6  -3   0      575.46      523.80     57.80 o 
   7  -3   0      463.38      550.12     64.51 o 
  -8  -2   0      134.07      441.74     56.77 o 
  -7  -2   0      308.68      704.42     62.96 o 
  -6  -2   0       60.51       72.25     22.71 o 
  -5  -2   0     1014.71     1610.61     39.82 o 
  -4  -2   0     2050.86     2917.51     60.39 o 
  -3  -2   0      431.69      687.51     20.33 o 
  -2  -2   0     5520.64     5823.88    130.98 o 
  -1  -2   0      661.90     1085.14     30.55 o 
   0  -2   0      814.32      731.22     22.14 o 
   1  -2   0    43368.36    43349.38    743.13 o 
   2  -2   0     1242.51      978.70     32.26 o 
   3  -2   0     1823.61     2111.70     91.86 o 
   4  -2   0     2959.15     3038.54    120.76 o 
   5  -2   0       38.92       50.06     23.22 o 
   6  -2   0      934.79     1227.70     73.28 o 
   7  -2   0      361.67      541.86     62.44 o 
  -8  -1   0       16.52       25.80     27.35 o 
  -7  -1   0      672.99     1184.35     69.67 o 
  -6  -1   0      721.60     1287.27     73.28 o 
  -5  -1   0      298.98      320.43     16.31 o 
  -4  -1   0     1818.62     2351.14     43.88 o 
  -3  -1   0      103.26       58.63      5.46 o 
  -2  -1   0     1747.95     2452.96     57.10 o 
  -1  -1   0     4519.10     4001.56     73.01 o 
   1  -1   0     2473.56     1871.41    112.24 o 
   2  -1   0     6923.73     6299.51    213.13 o 
   3  -1   0     1096.09     1602.87     68.64 o 
   4  -1   0      407.02      510.90     37.16 o 
   5  -1   0     1204.20     1305.11     69.15 o 
  -7   0   0       31.24       20.24     12.52 o 
  -6   0   0      561.57      675.67     44.64 o 
  -5   0   0     2408.33     3158.22     68.05 o 
  -4   0   0       42.93       60.09      6.14 o 
  -3   0   0     5186.93     5510.87     88.53 o 
  -2   0   0     1914.95     2634.40     43.52 o 
   2   0   0     1898.96     2599.07     61.83 o 
   3   0   0     4997.31     5362.86    170.30 o 
   4   0   0       54.55       18.06      8.77 o 
   5   0   0     2494.79     3099.44    109.40 o 
   6   0   0      524.53      785.95     41.80 o 
  -8   1   0      259.54      413.88     38.70 o 
  -7   1   0      391.27      710.73     38.65 o 
  -6   1   0      727.63      841.46     49.54 o 
  -5   1   0     1224.12     1273.62     27.61 o 
  -4   1   0      453.13      550.37     13.21 o 
  -3   1   0     1114.97     1635.17     26.43 o 
  -2   1   0     6817.97     6449.55     89.05 o 
  -1   1   0     2500.08     1954.84     46.34 o 
   1   1   0     4677.14     3980.60     89.09 o 
   2   1   0     1744.10     2376.33     48.32 o 
   3   1   0       82.26       98.05     14.45 o 
   4   1   0     1801.72     2363.02     85.15 o 
   5   1   0      293.40      383.43     27.35 o 
   6   1   0      757.44     1362.39     59.35 o 
   7   1   0      686.44     1180.74     58.83 o 
  -8   2   0       76.07       81.02     23.22 o 
  -7   2   0      380.50      372.59     35.09 o 
  -6   2   0      891.28     1094.44     93.41 o 
  -5   2   0       37.65       32.30      5.41 o 
  -4   2   0     2981.31     2901.27    103.73 o 
  -3   2   0     1831.76     2259.30     48.23 o 
  -2   2   0     1232.48     1038.78     32.22 o 
  -1   2   0    43361.69    41810.73    871.60 o 
   0   2   0      791.58      683.75     19.58 o 
   1   2   0      644.34     1062.44     25.21 o 
   2   2   0     5308.89     5777.07    108.53 o 
   3   2   0      442.92      712.21     26.80 o 
   4   2   0     2107.25     2780.73     74.96 o 
   5   2   0      980.92     1666.35     70.70 o 
   6   2   0       61.12       82.57     19.61 o 
  -8   3   0      170.65      244.09     33.54 o 
  -7   3   0      464.02      492.32     42.32 o 
  -6   3   0      578.33      558.89     38.70 o 
  -5   3   0      743.37      761.18     43.35 o 
  -4   3   0      267.38      298.28     27.35 o 
  -3   3   0     4751.39     4713.66    155.85 o 
  -2   3   0     2580.36     2138.54     76.89 o 
  -1   3   0       12.10       -0.95      4.11 o 
   0   3   0     2201.92     1738.26     39.40 o 
   1   3   0     1219.61     1231.27     31.13 o 
   2   3   0      102.96       36.56      7.10 o 
   3   3   0     1832.35     2480.52     66.70 o 
   4   3   0       21.99       24.86     12.03 o 
   5   3   0      857.05     1260.73     64.51 o 
   6   3   0      764.72     1368.07     70.18 o 
  -8   4   0      171.27      124.89     28.90 o 
  -7   4   0      130.26      137.79     25.80 o 
  -6   4   0       11.93       18.06     15.48 o 
  -5   4   0     1426.29     1252.47     62.44 o 
  -4   4   0      827.10      812.27     45.93 o 
  -3   4   0       99.06       94.95     17.55 o 
  -1   4   0     2321.49     2167.44     83.60 o 
   0   4   0      302.51      402.78     19.88 o 
   1   4   0     2751.76     3096.80     79.49 o 
   2   4   0       73.33       58.83     13.93 o 
   3   4   0      772.53     1044.50     50.06 o 
   4   4   0     1631.15     2517.33    100.12 o 
   5   4   0      235.97      305.51     37.67 o 
   6   4   0      217.22      389.62     43.86 o 
  -7   5   0      181.99      155.33     29.42 o 
  -6   5   0      557.39      446.39     43.35 o 
  -5   5   0        3.96       10.84     15.48 o 
  -4   5   0     1816.35     1567.78     74.83 o 
  -3   5   0     1327.58      977.93     53.15 o 
  -2   5   0       15.97       10.84     11.35 o 
  -1   5   0      855.52      699.26     41.80 o 
   0   5   0      555.33      391.17     33.54 o 
   1   5   0      148.68      109.92     19.09 o 
   2   5   0     1372.20     1587.39     70.18 o 
   3   5   0      298.98      365.88     34.06 o 
   4   5   0      440.08      588.30     47.99 o 
   5   5   0      397.83      732.80     58.83 o 
  -7   6   0        0.83        6.71     19.09 o 
  -6   6   0      465.62      336.99     40.77 o 
  -5   6   0      299.58      228.61     33.54 o 
  -4   6   0       35.48       38.19     18.06 o 
  -3   6   0      602.08      567.15     41.80 o 
  -2   6   0     1487.13     1193.64     63.47 o 
  -1   6   0      247.01      216.23     28.38 o 
   0   6   0     1237.01      887.62     52.64 o 
   1   6   0       92.78       77.92     20.13 o 
   2   6   0      331.90      317.89     34.06 o 
   3   6   0     1182.66     1332.46     70.70 o 
   4   6   0      186.48      166.69     31.48 o 
   5   6   0       93.10      162.04     35.09 o 
  -6   7   0       27.63      -14.45     19.09 o 
  -5   7   0      371.41      159.46     31.48 o 
  -4   7   0      418.49      254.93     35.61 o 
  -3   7   0       13.23        8.26     17.55 o 
  -2   7   0      310.31      201.26     32.00 o 
  -1   7   0      213.72      252.35     33.54 o 
   0   7   0       60.89       30.45     17.03 o 
   1   7   0      665.25      656.42     46.96 o 
   2   7   0      383.62      361.76     40.25 o 
   3   7   0       87.39       58.31     24.25 o 
   4   7   0      112.08      180.62     37.16 o 
  -5   8   0       52.24       10.32     22.71 o 
  -4   8   0       79.85       75.34     26.32 o 
  -3   8   0      369.35      194.55     35.09 o 
  -2   8   0      153.36      111.47     29.42 o 
  -1   8   0      393.78      209.52     35.09 o 
   0   8   0      189.58      105.79     27.35 o 
   1   8   0      151.08      152.75     32.51 o 
   2   8   0      254.02      176.49     35.09 o 
   3   8   0       85.70      107.34     32.51 o 
  -2   9   0      107.37       77.41     29.42 o 
  -1   9   0        8.88        6.19     25.29 o 
   0   9   0      195.00      113.53     32.51 o 
   0  -9   1       13.86       12.08     21.60 o 
   1  -9   1       77.14       48.24     23.05 o 
   2  -9   1      215.03      119.73     45.41 o 
  -3  -8   1       79.75       96.20     35.61 o 
  -2  -8   1       86.20      113.08     27.87 o 
  -1  -8   1       16.43       10.57     16.36 o 
   0  -8   1      924.70      699.26     61.93 o 
   1  -8   1      127.55       64.73     24.25 o 
   2  -8   1       79.19       23.97     17.70 o 
   3  -8   1      408.77      197.65     46.96 o 
   4  -8   1      118.79       35.09     34.58 o 
   5  -8   1      167.46      113.02     45.93 o 
  -4  -7   1      168.28      277.03     32.47 o 
  -3  -7   1       24.45       19.45     16.01 o 
  -2  -7   1      398.77      423.35     36.00 o 
  -1  -7   1      225.35      204.12     26.03 o 
   0  -7   1      153.82      127.98     35.09 o 
   1  -7   1      767.34      587.36     39.48 o 
   2  -7   1      305.96      210.86     23.57 o 
   3  -7   1        8.04      -10.33     12.77 o 
   4  -7   1      247.97      116.11     37.67 o 
   5  -7   1        7.04       10.32     30.96 o 
   6  -7   1       97.65       53.15     39.22 o 
  -5  -6   1       16.76       -3.10     23.22 o 
  -4  -6   1      121.59      205.21     26.27 o 
  -3  -6   1      362.31      423.78     33.18 o 
  -2  -6   1       17.86       18.58     19.09 o 
  -1  -6   1     3182.14     2807.35    127.47 o 
   0  -6   1     1169.25      918.07     63.47 o 
   1  -6   1       31.74       29.93     21.16 o 
   2  -6   1     1464.60     1072.88     74.31 o 
   3  -6   1      302.94      197.08     19.45 o 
   4  -6   1      870.07      586.76     64.51 o 
   5  -6   1      256.29      178.56     44.38 o 
   6  -6   1        5.41       -6.71     27.87 o 
   7  -6   1      176.03       86.18     43.35 o 
  -6  -5   1       35.48       49.03     29.42 o 
  -5  -5   1      330.34      561.41     37.24 o 
  -4  -5   1       37.34       31.92     14.24 o 
  -3  -5   1     1149.16     1299.43     67.09 o 
  -2  -5   1     1410.60     1294.79     71.22 o 
  -1  -5   1       81.37       81.02     21.16 o 
   0  -5   1     1534.93     1332.97     73.28 o 
   1  -5   1      913.25      806.60     55.22 o 
   2  -5   1        3.17        3.47      9.69 o 
   3  -5   1      732.21      632.38     30.60 o 
   4  -5   1       61.29       17.55     21.16 o 
   5  -5   1      355.21      231.71     43.86 o 
   6  -5   1      756.47      609.98     69.15 o 
   7  -5   1      126.76      149.66     45.41 o 
  -7  -4   1      165.94      322.54     49.54 o 
  -6  -4   1       35.23       81.02     29.42 o 
  -5  -4   1      470.23      674.36     33.73 o 
  -4  -4   1      675.80      961.93     53.67 o 
  -3  -4   1       11.70       -1.03     11.87 o 
  -2  -4   1     5725.37     6237.06    217.78 o 
  -1  -4   1     4337.19     4038.15    151.20 o 
   0  -4   1       33.66       15.48     12.39 o 
   1  -4   1     3158.58     3040.00     81.04 o 
   2  -4   1      151.54      116.41     13.05 o 
   3  -4   1     2017.57     1871.17     54.01 o 
   4  -4   1     1473.94     1259.18     74.83 o 
   5  -4   1      167.63      177.01     35.61 o 
   6  -4   1      418.09      445.36     54.70 o 
   7  -4   1       92.40       52.12     36.12 o 
  -7  -3   1       26.16        8.26     23.22 o 
  -6  -3   1      544.22      891.50     38.43 o 
  -5  -3   1        4.40        3.72      9.79 o 
  -4  -3   1     2282.21     2918.30     74.06 o 
  -3  -3   1     4060.28     4443.15    106.39 o 
  -2  -3   1       30.29       14.55      6.57 o 
  -1  -3   1     1978.39     1813.34     49.89 o 
   0  -3   1     1509.41     1439.54     34.30 o 
   1  -3   1       53.09       27.54      9.81 o 
   2  -3   1     1851.38     1536.72     44.50 o 
   3  -3   1      431.98      509.27     20.90 o 
   4  -3   1      546.40      542.38     42.83 o 
   5  -3   1     2516.22     2404.83    113.53 o 
   6  -3   1      719.73      910.32     66.57 o 
   7  -3   1       97.35      135.21     38.70 o 
  -8  -2   1      119.81      248.22     44.38 o 
  -7  -2   1       23.06       56.77     25.29 o 
  -6  -2   1     1129.90     1655.22     53.42 o 
  -5  -2   1      471.04      653.13     20.54 o 
  -4  -2   1       72.67       41.80      7.79 o 
  -3  -2   1     4356.14     5080.34    115.86 o 
  -2  -2   1     7067.83     7781.01    142.54 o 
  -1  -2   1       18.74       15.83      4.42 o 
   0  -2   1     1830.72     2341.75     61.57 o 
   1  -2   1       51.75       15.15      4.50 o 
   2  -2   1     1731.03     1935.64     84.12 o 
   3  -2   1     6207.02     6196.00    145.73 o 
   4  -2   1     1286.56     1308.20     66.06 o 
   5  -2   1      365.67      450.00     43.86 o 
   6  -2   1      225.06      302.93     40.25 o 
  -8  -1   1       24.62        4.64     24.25 o 
  -7  -1   1      602.33     1131.71     66.06 o 
  -6  -1   1       77.37       87.81     14.11 o 
  -5  -1   1     2498.62     3439.80     62.95 o 
  -4  -1   1     4970.26     5933.49    113.46 o 
  -3  -1   1      410.90      387.70     32.75 o 
  -2  -1   1     1993.92     1706.84     66.47 o 
  -1  -1   1     1825.44     1789.34     34.86 o 
   0  -1   1       19.25       20.60      5.10 o 
   1  -1   1     3228.87     3121.53     73.11 o 
   2  -1   1     2128.17     2343.40     46.88 o 
   3  -1   1      185.88      170.20      9.81 o 
   4  -1   1     5037.41     5534.59    132.04 o 
   5  -1   1     1653.19     2090.36     86.44 o 
  -7   0   1      874.66     1309.37     37.51 o 
  -6   0   1      229.85      297.40     17.03 o 
  -5   0   1      584.28      636.03     20.53 o 
  -4   0   1     1571.82     1649.59     34.00 o 
  -3   0   1     4230.04     5234.62     85.86 o 
  -2   0   1     1687.31     1990.46     34.32 o 
   0   0   1     2209.94       -0.28      1.39 o 
   1   0   1      418.38      621.65     14.04 o 
   2   0   1    13605.54    15277.64    268.39 o 
   3   0   1     5501.58     6910.33    158.48 o 
   4   0   1      124.47      134.69     17.55 o 
   5   0   1      822.61     1154.42     54.19 o 
   6   0   1      565.81      834.98     45.93 o 
   7   0   1      222.82      466.52     41.28 o 
  -7   1   1      240.43      282.11     21.45 o 
  -6   1   1     1171.34     1586.79     46.16 o 
  -5   1   1     3127.29     3715.49     72.50 o 
  -4   1   1      763.51      676.65     16.78 o 
  -3   1   1     1093.22      904.05     18.70 o 
  -2   1   1     2307.07     2053.34     40.24 o 
  -1   1   1      190.97      116.09     12.29 o 
   0   1   1     4100.30     3695.58    152.75 o 
   1   1   1     4630.13     4792.69     87.95 o 
   2   1   1      113.02      120.76     16.00 o 
   3   1   1     5343.43     5761.26    184.75 o 
   4   1   1     1993.97     2621.05     97.53 o 
   5   1   1        6.09        2.06     10.84 o 
   6   1   1      645.77     1104.88     58.31 o 
   7   1   1       16.30       37.67     19.61 o 
  -8   2   1      207.53      229.13     30.45 o 
  -7   2   1      227.49      270.41     28.90 o 
  -6   2   1      709.44      889.53     32.93 o 
  -5   2   1      344.13      329.27     21.16 o 
  -4   2   1     1265.94     1237.50     52.12 o 
  -3   2   1     2458.22     2792.92     72.88 o 
  -2   2   1     3139.09     3262.66    123.34 o 
  -1   2   1     6233.05     6668.08    149.13 o 
   0   2   1      179.78      195.09     15.22 o 
   1   2   1     9878.28    10996.68    241.97 o 
   2   2   1     9402.49    11857.21    261.25 o 
   3   2   1       91.85      130.70     12.27 o 
   4   2   1     1403.68     1965.66     84.12 o 
   5   2   1      189.86      282.28     32.00 o 
   6   2   1      253.40      532.05     44.90 o 
   7   2   1      437.72      997.02     61.41 o 
  -8   3   1      287.70      310.67     35.61 o 
  -7   3   1      197.51      244.61     29.42 o 
  -6   3   1     1176.21     1202.41     58.83 o 
  -5   3   1      471.42      413.36     33.54 o 
  -4   3   1      429.64      315.31     27.35 o 
  -3   3   1     1982.69     1673.06     66.57 o 
  -2   3   1        4.83       -6.71      6.71 o 
  -1   3   1     3053.69     2657.03     81.54 o 
   0   3   1     4897.06     4680.86    198.42 o 
   1   3   1      451.03      549.87     35.09 o 
   2   3   1     2526.00     2795.16     72.35 o 
   3   3   1     1519.81     1590.91     47.20 o 
   4   3   1        0.32        5.26      9.99 o 
   5   3   1      711.55     1210.67     66.57 o 
   6   3   1      109.99      153.78     30.45 o 
  -8   4   1      199.82      219.84     33.54 o 
  -7   4   1      260.49      329.24     36.64 o 
  -6   4   1       36.03       45.93     17.03 o 
  -5   4   1      457.02      389.11     35.61 o 
  -4   4   1      872.46      898.97     48.51 o 
  -3   4   1     2334.51     2011.59     80.50 o 
  -2   4   1     3160.99     2783.61    103.73 o 
  -1   4   1        0.09       -3.61      9.29 o 
   0   4   1     2125.27     2505.46     92.89 o 
   1   4   1     4801.49     5283.91    169.27 o 
   2   4   1       73.35       95.99     17.55 o 
   3   4   1      947.12     1453.86    116.63 o 
   4   4   1      123.50      204.36     29.93 o 
   5   4   1      119.94      194.55     32.51 o 
   6   4   1      562.02     1171.45     73.28 o 
  -7   5   1      319.99      194.55     30.45 o 
  -6   5   1      138.80       65.54     21.16 o 
  -5   5   1      171.81      106.82     22.19 o 
  -4   5   1     1093.61      796.79     49.54 o 
  -3   5   1      149.62      114.56     20.64 o 
  -2   5   1     1163.93     1048.11     53.67 o 
  -1   5   1     2682.30     2176.21     92.37 o 
   0   5   1      411.35      383.95     34.58 o 
   1   5   1      642.43      719.90     43.35 o 
   2   5   1      897.92      755.51     46.45 o 
   3   5   1        6.67      -11.87     14.45 o 
   4   5   1      577.84      936.64     59.86 o 
   5   5   1      259.11      432.97     50.57 o 
  -7   6   1        4.55        2.58     19.09 o 
  -6   6   1      165.09       93.92     25.29 o 
  -5   6   1      148.81      131.08     26.83 o 
  -4   6   1      543.56      421.62     41.28 o 
  -3   6   1     1230.01      815.89     52.12 o 
  -2   6   1      211.95      147.59     24.77 o 
  -1   6   1      169.64      173.40     25.80 o 
   0   6   1     1439.36     1364.97     68.64 o 
   1   6   1        0.54        6.19     14.45 o 
   2   6   1      427.23      515.02     44.90 o 
   3   6   1      257.91      317.89     37.67 o 
   4   6   1       33.02       44.38     25.29 o 
   5   6   1      452.76      970.19     76.38 o 
  -6   7   1       60.65       28.38     21.67 o 
  -5   7   1      416.25      290.54     39.74 o 
  -4   7   1      168.30      122.82     26.32 o 
  -3   7   1      179.77       91.34     24.77 o 
  -2   7   1      814.54      524.83     49.03 o 
  -1   7   1      183.32      129.53     27.35 o 
   0   7   1      119.88      154.82     28.38 o 
   1   7   1      417.11      368.46     39.74 o 
   2   7   1       23.19       -3.10     16.51 o 
   3   7   1      274.08      500.06     50.57 o 
   4   7   1      242.76      435.04     52.64 o 
  -5   8   1       12.04       -3.61     20.64 o 
  -4   8   1      526.80      373.11     46.45 o 
  -3   8   1      192.83      104.24     28.90 o 
  -2   8   1        9.16       14.45     21.16 o 
  -1   8   1      332.20      325.12     43.35 o 
   0   8   1       19.30       10.32     19.09 o 
   1   8   1      281.77      309.63     41.28 o 
   2   8   1      310.94      352.47     45.93 o 
  -2   9   1       50.09       25.80     27.87 o 
  -1   9   1       20.38       21.67     26.32 o 
   0  -9   2        3.05       22.13     20.62 o 
   1  -9   2       52.86       35.24     21.43 o 
   2  -9   2       62.22       34.06     40.77 o 
  -3  -8   2      313.26      339.20     56.77 o 
  -2  -8   2       60.29       27.27     18.90 o 
  -1  -8   2       14.07       13.42     27.35 o 
   0  -8   2      258.07      148.62     39.74 o 
   1  -8   2        1.42        8.77     26.32 o 
   2  -8   2      665.00      370.87     33.58 o 
   3  -8   2      287.56      198.17     47.99 o 
   4  -8   2       18.12       12.39     35.09 o 
   5  -8   2       72.42       26.32     37.16 o 
  -4  -7   2      214.17      147.33     26.94 o 
  -3  -7   2       69.57       60.38     29.42 o 
  -2  -7   2      356.59      350.92     48.51 o 
  -1  -7   2        2.67       -2.06     22.19 o 
   0  -7   2      271.30      336.47     49.54 o 
   1  -7   2      300.22      191.97     40.25 o 
   2  -7   2        4.85       12.39     26.32 o 
   3  -7   2      438.42      289.51     50.57 o 
   4  -7   2      627.01      302.93     54.19 o 
   5  -7   2        2.12       22.71     29.93 o 
   6  -7   2      132.56       82.05     44.38 o 
  -5  -6   2      119.88      122.11     23.17 o 
  -4  -6   2      393.57      561.47     55.22 o 
  -3  -6   2      227.35      287.44     40.25 o 
  -2  -6   2        1.56       10.84     20.64 o 
  -1  -6   2      949.97      957.29     64.51 o 
   0  -6   2        2.50       -7.22     16.00 o 
   1  -6   2     1207.67      873.68     65.02 o 
   2  -6   2     3054.78     2344.96    117.66 o 
   3  -6   2        4.07       18.06     23.22 o 
   4  -6   2      371.51      289.51     45.93 o 
   5  -6   2      395.84      246.68     49.03 o 
   6  -6   2       14.78       11.87     33.03 o 
  -6  -5   2      555.07      806.08     71.73 o 
  -5  -5   2      407.69      568.69     52.12 o 
  -4  -5   2        0.34        3.10     16.51 o 
  -3  -5   2      732.26      850.98     54.70 o 
  -2  -5   2        0.47       -6.19     13.93 o 
  -1  -5   2      876.70      774.60     53.15 o 
   0  -5   2     1378.62     1258.66     70.70 o 
   1  -5   2       88.87       44.90     19.09 o 
   2  -5   2      889.08      735.47     72.51 o 
   3  -5   2     1720.28     1480.17     51.42 o 
   4  -5   2       98.36       83.60     27.87 o 
   5  -5   2      235.99      195.07     38.70 o 
   6  -5   2      191.90      107.34     36.64 o 
   7  -5   2      367.13      392.20     62.44 o 
  -7  -4   2      165.33      373.63     51.61 o 
  -6  -4   2       29.89       21.80     14.69 o 
  -5  -4   2      332.04      452.58     42.83 o 
  -4  -4   2      831.85      954.71     56.25 o 
  -3  -4   2       27.56       33.03     17.03 o 
  -2  -4   2     2608.62     2780.51    115.08 o 
  -1  -4   2      103.48      120.24     21.67 o 
   0  -4   2     1641.36     1126.04     61.41 o 
   1  -4   2    18040.25    16885.02    512.44 o 
   2  -4   2       10.11        3.37      8.20 o 
   3  -4   2     1147.31     1170.51     40.07 o 
   4  -4   2      987.56      795.76     57.80 o 
   5  -4   2      108.48       86.70     26.83 o 
   6  -4   2      912.66      956.77     71.22 o 
   7  -4   2      180.15      246.16     47.48 o 
  -7  -3   2      517.38      912.90     66.06 o 
  -6  -3   2      434.61      687.39     45.41 o 
  -5  -3   2      140.02      177.02     27.09 o 
  -4  -3   2     1332.53     1646.15     47.47 o 
  -3  -3   2       92.07      107.41     11.61 o 
  -2  -3   2     1685.80     1985.51     53.15 o 
  -1  -3   2     4599.14     3971.16     95.81 o 
   0  -3   2     1261.33     1057.96     28.65 o 
   1  -3   2      859.62      577.74     24.76 o 
   2  -3   2     3236.56     2984.12     76.86 o 
   3  -3   2      502.29      549.35     24.28 o 
   4  -3   2      351.88      458.86     36.38 o 
   5  -3   2      741.53      853.04     58.31 o 
   6  -3   2      490.30      461.35     52.64 o 
  -8  -2   2      224.02      434.00     53.15 o 
  -7  -2   2       36.95        6.19     20.13 o 
  -6  -2   2      346.62      403.56     37.16 o 
  -5  -2   2     1128.54     1366.85     53.15 o 
  -4  -2   2      394.46      401.00     17.56 o 
  -3  -2   2     3917.61     4320.82     98.37 o 
  -2  -2   2      795.29     1099.17     26.03 o 
  -1  -2   2     2589.96     2421.70     57.53 o 
   0  -2   2    48483.29    49587.74   2274.78 o 
   1  -2   2      250.23      348.05     35.61 o 
   2  -2   2     2029.08     2434.27     64.11 o 
   3  -2   2     2330.89     2333.33     62.45 o 
   4  -2   2      625.60      861.32     30.63 o 
   5  -2   2     2243.73     2513.20    110.95 o 
   6  -2   2      417.83      649.20     50.57 o 
  -8  -1   2      228.10      510.90     51.61 o 
  -7  -1   2      373.27      635.63     33.75 o 
  -6  -1   2      320.85      415.00     29.42 o 
  -5  -1   2     1849.66     2289.69     60.76 o 
  -4  -1   2      803.94     1069.12     28.23 o 
  -3  -1   2     1598.12     1916.32     40.90 o 
  -2  -1   2     9434.58     9084.32    206.20 o 
  -1  -1   2     4297.15     3687.02     89.32 o 
   0  -1   2      496.54      312.82     13.40 o 
   1  -1   2     4464.32     3740.21     72.10 o 
   2  -1   2     1069.31     1463.65     33.36 o 
   3  -1   2      557.60      540.56     26.82 o 
   4  -1   2     2146.42     2956.41     61.86 o 
   5  -1   2      149.18      106.37     14.18 o 
   6  -1   2      720.16     1122.94     60.89 o 
  -7   0   2      380.68      435.55     21.45 o 
  -6   0   2      438.33      507.04     20.93 o 
  -5   0   2      404.93      513.81     18.61 o 
  -4   0   2     3649.37     4144.53     63.00 o 
  -3   0   2     1705.55     1774.21     29.06 o 
  -2   0   2     2651.15     2345.36     41.62 o 
  -1   0   2    25069.15    26100.04    923.96 o 
   0   0   2        0.45        6.91      4.67 o 
   1   0   2     1615.12     2325.50     54.95 o 
   2   0   2     4332.34     4533.22     87.16 o 
   3   0   2     1532.77     2608.25     67.14 o 
   4   0   2     2095.63     3136.59    112.50 o 
   5   0   2     1298.64     2022.43     84.63 o 
   6   0   2       40.71       34.58     17.55 o 
   7   0   2      325.46      734.87     51.09 o 
  -8   1   2      261.65      275.06     52.12 o 
  -7   1   2      147.45      157.18     29.51 o 
  -6   1   2     1464.09     1736.95     36.85 o 
  -5   1   2     1683.24     1963.62     42.17 o 
  -4   1   2      484.89      566.43     16.05 o 
  -3   1   2     8562.28     9021.01    163.64 o 
  -2   1   2     3862.61     3486.18     66.65 o 
  -1   1   2      113.71      152.81      8.44 o 
   0   1   2     4547.71     3782.87     89.00 o 
   1   1   2     1211.10     1483.63     32.68 o 
   2   1   2     1184.43      813.21     29.19 o 
   3   1   2     3665.81     4974.79    170.81 o 
   4   1   2      168.20      213.65     26.83 o 
   5   1   2      981.04     1623.52     74.83 o 
   6   1   2      648.85     1350.52     68.64 o 
   7   1   2       34.47       40.25     21.67 o 
  -8   2   2      205.69      227.07     50.57 o 
  -7   2   2      104.70       96.50     18.06 o 
  -6   2   2       62.49      104.87      8.91 o 
  -5   2   2     2421.18     2408.26     47.95 o 
  -4   2   2     1129.30     1009.52     60.38 o 
  -3   2   2      151.96       95.45      8.30 o 
  -2   2   2     3238.85     3487.48     69.34 o 
  -1   2   2     2814.65     2918.00     58.58 o 
   0   2   2     2425.42     2917.58     70.84 o 
   1   2   2     4535.47     5071.02     97.77 o 
   2   2   2      207.12      372.77     16.86 o 
   3   2   2     1084.46     1545.07     71.22 o 
   4   2   2     2653.91     3849.78    143.46 o 
   5   2   2      140.77      177.52     27.87 o 
   6   2   2      381.76      675.52     55.73 o 
   7   2   2       57.74      179.59     33.03 o 
  -8   3   2       19.55        1.55     16.00 o 
  -7   3   2      678.17      638.36     42.32 o 
  -6   3   2     1450.85     1371.68     63.47 o 
  -5   3   2        8.77        5.16      9.81 o 
  -4   3   2     3460.38     3387.91    117.66 o 
  -3   3   2     2029.35     1805.68     70.18 o 
  -2   3   2       58.26       46.06      9.81 o 
  -1   3   2     3120.86     2734.87     68.96 o 
   0   3   2      929.74      911.86     33.29 o 
   1   3   2     1060.39      974.02     33.32 o 
   2   3   2     3780.93     4688.49    113.84 o 
   3   3   2      813.20     1070.35     61.41 o 
   4   3   2      588.85      870.07     55.73 o 
   5   3   2      412.87      796.28     56.25 o 
   6   3   2       58.96      110.95     29.93 o 
  -8   4   2       60.55       63.99     22.19 o 
  -7   4   2       13.00       -8.26     13.93 o 
  -6   4   2      876.09      744.67     45.41 o 
  -5   4   2      635.02      523.28     36.12 o 
  -4   4   2       74.12       76.38     17.03 o 
  -3   4   2      804.61      721.96     41.28 o 
  -2   4   2     1865.52     1798.97     73.80 o 
  -1   4   2     2109.70     2087.45     84.12 o 
   0   4   2     3221.26     2807.87    106.82 o 
   1   4   2      338.28      279.70     27.35 o 
   2   4   2      768.81      998.02     37.76 o 
   3   4   2     1777.23     2595.41    130.82 o 
   4   4   2      108.78      139.85     28.38 o 
   5   4   2      254.68      451.03     49.54 o 
   6   4   2       59.12      175.46     38.70 o 
  -8   5   2      188.95      178.04     31.48 o 
  -7   5   2      764.19      610.50     51.09 o 
  -6   5   2       61.55       51.09     19.09 o 
  -5   5   2      775.64      561.99     41.80 o 
  -4   5   2      737.92      575.92     40.25 o 
  -3   5   2       35.08       45.41     16.51 o 
  -2   5   2     1659.98     1393.87     66.06 o 
  -1   5   2      705.54      586.24     40.25 o 
   0   5   2      383.23      392.72     34.58 o 
   1   5   2     2311.55     2606.60    103.73 o 
   2   5   2      939.86     1136.36     59.86 o 
   3   5   2      145.85      205.91     29.93 o 
   4   5   2      203.91      345.76     42.83 o 
   5   5   2       53.06       48.51     28.90 o 
  -7   6   2      199.57      100.63     27.35 o 
  -6   6   2      238.75      222.94     33.54 o 
  -5   6   2       59.89       23.22     17.03 o 
  -4   6   2      257.60      232.74     32.00 o 
  -3   6   2      413.21      327.70     35.61 o 
  -2   6   2      753.83      611.53     45.41 o 
  -1   6   2     1226.05      758.09     50.57 o 
   0   6   2      595.58      540.31     40.77 o 
   1   6   2      298.48      340.08     36.12 o 
   2   6   2      260.56      364.34     39.22 o 
   3   6   2       84.61      133.66     29.42 o 
   4   6   2      107.77      196.10     37.67 o 
   5   6   2       84.94      248.74     47.48 o 
  -6   7   2      124.46       24.25     23.74 o 
  -5   7   2      231.04      109.40     28.38 o 
  -4   7   2       32.39       38.19     22.19 o 
  -3   7   2      643.42      400.98     43.86 o 
  -2   7   2      486.70      346.27     40.77 o 
  -1   7   2       55.27       26.32     17.03 o 
   0   7   2      815.18      742.61     53.67 o 
   1   7   2      509.71      487.67     48.51 o 
   2   7   2       19.69       25.29     22.19 o 
   3   7   2      110.28      218.81     39.74 o 
  -5   8   2       52.61       35.09     24.77 o 
  -4   8   2       38.64       30.45     26.83 o 
  -3   8   2       73.60       45.41     24.25 o 
  -2   8   2      272.68      154.82     32.00 o 
  -1   8   2      332.93      302.93     40.77 o 
   0   8   2       21.09        8.77     20.64 o 
   1   8   2        2.22       18.06     20.64 o 
   2   8   2      122.02      155.85     36.12 o 
   0  -9   3       22.34      -16.51     32.00 o 
   1  -9   3      154.45      105.28     43.35 o 
   2  -9   3       57.99       26.32     36.64 o 
  -3  -8   3       78.50       67.09     35.09 o 
  -2  -8   3       25.14       22.19     30.96 o 
  -1  -8   3     1078.11      742.09     77.92 o 
   0  -8   3      245.07      246.68     46.96 o 
   1  -8   3       35.08       28.90     28.90 o 
   2  -8   3      327.44      228.61     48.51 o 
   3  -8   3        9.14       10.84     30.45 o 
   4  -8   3      425.36      146.04     46.45 o 
  -4  -7   3       35.61        1.03     26.83 o 
  -3  -7   3      682.01      562.50     61.93 o 
  -2  -7   3      606.06      505.74     58.31 o 
  -1  -7   3       11.15       16.00     24.77 o 
   0  -7   3      438.58      404.07     52.12 o 
   1  -7   3      187.42      126.43     34.06 o 
   2  -7   3        2.63       18.58     23.74 o 
   3  -7   3      390.79      243.06     45.41 o 
   4  -7   3       25.97       22.19     29.93 o 
   5  -7   3      127.41      101.66     41.28 o 
  -6  -6   3        0.78      -16.00     26.32 o 
  -5  -6   3      372.02      518.12     55.22 o 
  -4  -6   3      144.70      207.45     37.67 o 
  -3  -6   3       12.08       11.35     20.13 o 
  -2  -6   3     1669.08     1434.12     85.15 o 
  -1  -6   3      870.80      527.93     54.70 o 
   0  -6   3       80.10       31.48     19.61 o 
   1  -6   3      725.48      597.08     59.86 o 
   2  -6   3       73.32       10.32     20.13 o 
   3  -6   3      775.24      590.89     62.96 o 
   4  -6   3      662.87      463.94     59.35 o 
   5  -6   3       38.59       57.28     31.48 o 
   6  -6   3      111.82       69.67     34.06 o 
  -6  -5   3      370.44      538.25     54.19 o 
  -5  -5   3        1.77       18.58     20.13 o 
  -4  -5   3     1683.13     2074.55     99.60 o 
  -3  -5   3     1811.33     1720.53     87.73 o 
  -2  -5   3        9.99       -3.10     13.93 o 
  -1  -5   3      952.09      757.57     54.19 o 
   0  -5   3      440.84      390.66     42.83 o 
   1  -5   3       77.53       98.57     25.80 o 
   2  -5   3     1608.93     1330.39     77.92 o 
   3  -5   3      288.31      216.97     30.71 o 
   4  -5   3      226.95      154.30     33.03 o 
   5  -5   3     1254.82      929.93     72.25 o 
   6  -5   3      231.30      210.04     44.90 o 
  -7  -4   3        1.35       22.19     26.83 o 
  -6  -4   3      802.15     1154.42     68.12 o 
  -5  -4   3      115.22      193.01     30.96 o 
  -4  -4   3       86.62       71.08     12.41 o 
  -3  -4   3     1394.92     1388.16     44.26 o 
  -2  -4   3     1492.99     1441.55     45.75 o 
  -1  -4   3       12.76       10.32     13.42 o 
   1  -4   3        0.98        4.13     13.93 o 
   2  -4   3      600.35      537.97     29.24 o 
   3  -4   3     3056.45     2540.65     75.53 o 
   4  -4   3      503.14      443.81     48.51 o 
   5  -4   3      121.74      125.40     32.00 o 
   6  -4   3       93.65       99.60     35.09 o 
  -8  -3   3       89.13      159.98     39.22 o 
  -6  -3   3       58.07       27.87     18.58 o 
  -5  -3   3     2120.14     2754.80    103.73 o 
  -4  -3   3     2549.12     2998.46     75.51 o 
  -3  -3   3       73.45       48.34      8.51 o 
  -2  -3   3     1736.49     1497.34     43.64 o 
  -1  -3   3     1006.89      911.20     50.57 o 
   0  -3   3      383.81      307.67     15.88 o 
   1  -3   3     4148.08     3862.49    110.44 o 
   2  -3   3     1768.59     1938.62     57.12 o 
   3  -3   3      107.28      118.97     15.21 o 
   4  -3   3     2943.64     2933.85    132.11 o 
   5  -3   3      503.29      492.83     47.99 o 
   6  -3   3       53.65       96.50     30.45 o 
  -8  -2   3        6.61       -1.55     23.22 o 
  -7  -2   3      551.60      725.06     52.64 o 
  -6  -2   3      144.96      198.17     29.93 o 
  -5  -2   3      627.97      788.79     27.87 o 
  -4  -2   3      759.32      629.07     45.41 o 
  -3  -2   3     1148.12     1318.92     35.59 o 
  -2  -2   3      522.29      619.54     20.55 o 
  -1  -2   3     2477.28     2767.72     75.34 o 
   0  -2   3     1651.68     1620.30     95.99 o 
   1  -2   3      301.90      378.19     27.35 o 
   2  -2   3     6913.97     6736.94    211.93 o 
   3  -2   3     2564.56     2998.67     63.32 o 
   4  -2   3      165.67      183.92     15.50 o 
   5  -2   3      624.92      827.83     34.16 o 
   6  -2   3       64.70       71.73     28.90 o 
  -8  -1   3      411.53      772.54     58.83 o 
  -7  -1   3      247.35      350.92     43.35 o 
  -6  -1   3     1136.57     1579.04     45.01 o 
  -5  -1   3     2010.26     2479.87     63.29 o 
  -4  -1   3      139.72       72.25     21.16 o 
  -3  -1   3     2367.50     2135.99     99.60 o 
  -2  -1   3     2579.12     2560.05    122.82 o 
  -1  -1   3      356.55      266.98     11.23 o 
   0  -1   3     7319.47     6710.56    133.74 o 
   1  -1   3     5666.60     5854.58    110.62 o 
   2  -1   3       31.56       46.19      7.37 o 
   3  -1   3     4314.13     4943.66     97.32 o 
   4  -1   3      807.18      944.19     42.57 o 
   5  -1   3      101.17      126.83     15.79 o 
   6  -1   3      755.95     1213.25     66.06 o 
   7  -1   3       20.95       52.12     23.74 o 
  -8   0   3      133.36      102.18     36.64 o 
  -7   0   3      313.83      351.95     50.06 o 
  -6   0   3      683.79      869.63     36.14 o 
  -5   0   3      291.77      204.09     21.71 o 
  -4   0   3      682.85      522.88     14.26 o 
  -3   0   3     1469.41     1862.54     36.75 o 
  -2   0   3     7505.31     7978.22    129.17 o 
  -1   0   3     5324.57     5887.65    111.69 o 
   0   0   3      246.16      310.58     14.34 o 
   1   0   3     5756.19     6485.43    179.74 o 
   2   0   3     5448.22     6562.11    237.08 o 
   3   0   3      454.01      578.50     38.19 o 
   4   0   3     1370.69     1911.47     83.60 o 
   5   0   3       40.45       13.93     16.00 o 
   6   0   3      370.39      703.39     49.54 o 
   7   0   3      480.59      969.67     63.99 o 
  -8   1   3      369.77      509.35     70.70 o 
  -7   1   3      235.71      312.69     18.26 o 
  -6   1   3     1061.92     1198.19     32.85 o 
  -5   1   3       85.44       71.38     10.50 o 
  -4   1   3     1868.55     1892.70     48.48 o 
  -3   1   3     3930.29     3748.51     86.66 o 
  -2   1   3       16.26        7.74      4.68 o 
  -1   1   3     6714.63     6473.77    121.33 o 
   0   1   3     8212.77     8261.60    150.36 o 
   1   1   3      162.43      226.94     12.59 o 
   2   1   3     3857.82     4369.01    104.34 o 
   3   1   3     1060.73     1310.27     63.47 o 
   4   1   3      220.73      184.75     27.35 o 
   5   1   3     1300.80     2312.97    101.15 o 
   6   1   3      246.49      418.01     43.86 o 
   7   1   3      196.40      349.37     43.86 o 
  -8   2   3      296.68      249.77     56.25 o 
  -7   2   3      203.93      252.87     25.80 o 
  -6   2   3       73.05       62.61     11.35 o 
  -5   2   3      706.28      486.24     43.09 o 
  -4   2   3      624.47      709.23     25.68 o 
  -3   2   3     4839.97     4807.87    134.95 o 
  -2   2   3     4173.49     4295.01    111.21 o 
  -1   2   3       86.24       70.07      7.75 o 
   0   2   3      980.54     1085.65     38.35 o 
   1   2   3     3443.40     4045.81     99.59 o 
   2   2   3      360.26      442.17     19.48 o 
   3   2   3     1334.08     1998.69     86.70 o 
   4   2   3      195.27      240.48     32.51 o 
   5   2   3      201.45      379.82     41.80 o 
   6   2   3      772.28     1690.09     87.21 o 
   7   2   3       89.73      195.59     38.70 o 
  -7   3   3      421.09      319.96     31.48 o 
  -6   3   3       29.35       10.84     11.35 o 
  -5   3   3     1033.96      969.15     48.51 o 
  -4   3   3     2808.61     2482.59     61.83 o 
  -3   3   3      357.80      314.75     21.93 o 
  -2   3   3     2632.56     2609.89     72.76 o 
  -1   3   3     4802.13     4682.46    110.71 o 
   0   3   3       96.24      119.19     13.51 o 
   1   3   3     1914.17     2147.60     82.57 o 
   2   3   3     1182.75     1281.87     45.15 o 
   3   3   3      379.23      386.01     39.74 o 
   4   3   3     1395.23     2257.23    105.79 o 
   5   3   3      566.68      987.73     65.02 o 
   6   3   3       71.42      103.21     30.45 o 
  -8   4   3       25.05        9.29     19.09 o 
  -7   4   3        6.36       27.87     17.03 o 
  -6   4   3      490.94      384.46     35.61 o 
  -5   4   3      165.39      107.34     20.13 o 
  -4   4   3      895.03      742.61     43.35 o 
  -3   4   3     2729.87     2161.76     89.28 o 
  -2   4   3      607.67      489.13     30.96 o 
  -1   4   3       58.57       69.67     14.97 o 
   0   4   3     1575.83     1889.80     78.44 o 
   1   4   3       18.83        8.26     12.39 o 
   2   4   3     1264.49     1777.61     57.11 o 
   3   4   3      846.01     1376.84     69.67 o 
   4   4   3       59.39       49.03     24.25 o 
   5   4   3      698.43     1581.20     90.31 o 
   6   4   3      120.42      350.92     49.03 o 
  -8   5   3      129.75      107.86     28.38 o 
  -7   5   3       10.88      -14.97     14.97 o 
  -6   5   3      356.66      316.34     36.12 o 
  -5   5   3     1207.67      848.40     52.12 o 
  -4   5   3      468.20      381.88     37.67 o 
  -3   5   3      418.16      296.73     31.48 o 
  -2   5   3     1574.32     1444.96     69.15 o 
  -1   5   3       58.09       43.86     16.00 o 
   0   5   3      797.39      875.23     51.09 o 
   1   5   3      992.41     1094.04     58.31 o 
   2   5   3      301.22      331.31     37.16 o 
   3   5   3      740.61     1120.36     67.09 o 
   4   5   3      588.33     1080.11     71.73 o 
   5   5   3        3.42      -25.80     25.80 o 
  -7   6   3      241.51      108.89     28.90 o 
  -6   6   3       72.73       43.86     21.67 o 
  -5   6   3       13.78        8.26     17.03 o 
  -4   6   3     1553.03     1066.17     63.99 o 
  -3   6   3      357.91      278.67     34.06 o 
  -2   6   3       30.49       27.87     15.48 o 
  -1   6   3      601.37      672.94     45.93 o 
   0   6   3        5.05       25.29     16.00 o 
   1   6   3     1076.93     1307.17     69.67 o 
   2   6   3     1017.82     1237.50     69.67 o 
   3   6   3       10.99        1.55     20.13 o 
   4   6   3      319.40      581.60     62.44 o 
  -6   7   3      302.98      163.07     32.51 o 
  -5   7   3      290.31      135.72     28.90 o 
  -4   7   3       13.69       -6.19     16.51 o 
  -3   7   3      379.40      286.41     38.19 o 
  -2   7   3       25.21       12.90     17.03 o 
  -1   7   3      298.64      270.93     37.16 o 
   0   7   3      648.43      608.95     55.22 o 
   1   7   3       81.95       49.03     23.22 o 
   2   7   3      208.92      400.46     46.96 o 
   3   7   3      338.69      543.92     59.86 o 
  -4   8   3       34.84        7.22     20.64 o 
  -3   8   3       17.12       -5.16     19.61 o 
  -2   8   3      199.37      218.29     37.16 o 
  -1   8   3        4.23      -12.39     17.55 o 
   0   8   3      486.61      405.62     47.99 o 
   1   8   3      383.16      406.14     50.06 o 
   0  -9   4      135.92      140.88     49.03 o 
   1  -9   4       97.00       65.54     39.74 o 
  -3  -8   4       66.22       60.89     34.06 o 
  -2  -8   4        6.88       36.12     32.00 o 
  -1  -8   4      261.17      126.43     39.22 o 
   0  -8   4        8.15        5.16     24.77 o 
   1  -8   4      303.13       98.05     37.16 o 
   2  -8   4     1037.49      636.30     75.86 o 
   3  -8   4        4.04      -26.32     27.87 o 
   4  -8   4       78.84       59.86     40.25 o 
  -4  -7   4       11.94       28.90     30.96 o 
  -3  -7   4      233.13      255.45     44.90 o 
  -2  -7   4       21.05        5.68     20.64 o 
  -1  -7   4      509.13      431.94     54.70 o 
   0  -7   4      579.98      393.75     53.15 o 
   1  -7   4       41.88       42.32     28.38 o 
   2  -7   4      254.11      139.85     36.64 o 
   3  -7   4      431.81      257.51     49.54 o 
   4  -7   4        3.22       17.55     31.48 o 
   5  -7   4      103.18       51.61     38.70 o 
  -5  -6   4       60.33      111.98     33.54 o 
  -4  -6   4      284.55      270.93     42.83 o 
  -3  -6   4      123.19      100.63     29.93 o 
  -2  -6   4      949.39      852.53     62.96 o 
  -1  -6   4       39.43       18.58     21.67 o 
   0  -6   4      609.08      444.84     52.12 o 
   1  -6   4     4550.94     3089.12    150.17 o 
   2  -6   4       60.67       35.09     25.29 o 
   3  -6   4      344.66      253.90     43.35 o 
   4  -6   4      180.24      133.14     37.16 o 
   5  -6   4      180.18       77.41     34.06 o 
   6  -6   4      417.12      321.50     58.83 o 
  -6  -5   4       91.15      193.01     38.19 o 
  -5  -5   4        4.04       16.00     20.64 o 
  -4  -5   4      761.22      857.69     59.86 o 
  -3  -5   4       41.60       49.54     22.71 o 
  -2  -5   4     1147.88      960.38     64.51 o 
  -1  -5   4     2310.41     1826.33     92.37 o 
   0  -5   4      447.26      379.82     44.90 o 
   1  -5   4      511.86      501.09     51.61 o 
   2  -5   4     1072.66      793.70     59.35 o 
   3  -5   4       19.93        3.10     17.55 o 
   4  -5   4      400.84      431.42     50.57 o 
   5  -5   4      415.19      336.99     50.06 o 
   6  -5   4      188.12      117.14     39.74 o 
  -6  -4   4      161.54      141.40     30.45 o 
  -5  -4   4      399.39      369.50     43.86 o 
  -4  -4   4      476.42      544.69     39.22 o 
  -3  -4   4     1995.17     2027.36     58.13 o 
  -2  -4   4      397.51      478.23     24.99 o 
  -1  -4   4      983.48     1084.24     62.44 o 
   0  -4   4     7981.60     7571.07    274.54 o 
   1  -4   4      244.14      217.26     30.45 o 
   2  -4   4      859.44      759.64     54.19 o 
   3  -4   4      673.26      621.62     34.67 o 
   4  -4   4      531.08      573.86     54.70 o 
   5  -4   4      904.57      993.41     69.67 o 
   6  -4   4      178.96      280.22     46.96 o 
  -7  -3   4      149.67      197.13     34.58 o 
  -6  -3   4        4.91        8.26     18.58 o 
  -5  -3   4     1662.22     1989.40     98.05 o 
  -4  -3   4      574.80      586.92     24.25 o 
  -3  -3   4     1387.64     1423.91     41.81 o 
  -2  -3   4     4961.42     5065.10    185.26 o 
  -1  -3   4     1318.24     1246.28     63.47 o 
   0  -3   4      999.75      787.50     49.03 o 
   1  -3   4     2387.15     2018.72     61.55 o 
   2  -3   4       46.91       45.70     12.55 o 
   3  -3   4     1362.67     1478.95     51.95 o 
   4  -3   4     1546.27     1799.70     76.38 o 
   5  -3   4       50.55       50.06     23.74 o 
  -7  -2   4      288.14      365.88     44.90 o 
  -6  -2   4      221.20      278.67     38.70 o 
  -5  -2   4      381.28      479.42     48.51 o 
  -4  -2   4     2805.38     2788.77    119.21 o 
  -3  -2   4     1161.64     1100.23     63.47 o 
  -2  -2   4      693.65      721.96     46.96 o 
   0  -2   4       33.45       16.78      5.79 o 
   1  -2   4     1667.83     1791.28     43.18 o 
   2  -2   4     2203.52     2257.23     53.12 o 
   3  -2   4      524.04      761.14     34.29 o 
   4  -2   4      897.48     1149.11     41.77 o 
   5  -2   4      867.46     1285.64     47.59 o 
  -8  -1   4      167.40      281.77     44.38 o 
  -7  -1   4        8.42       22.19     23.22 o 
  -6  -1   4     1822.01     2209.76    111.98 o 
  -5  -1   4     1530.55     1695.76     93.41 o 
  -4  -1   4      560.79      554.25     54.70 o 
  -3  -1   4     5678.11     5795.83    225.00 o 
  -2  -1   4     1275.93     1150.42     46.96 o 
  -1  -1   4     1440.26     1489.75     51.60 o 
   0  -1   4     4499.43     4306.96     86.26 o 
   1  -1   4      173.15      173.07     12.36 o 
   2  -1   4     2878.84     3064.95     66.06 o 
   3  -1   4     3472.24     4349.76    109.46 o 
   4  -1   4      157.03      181.77     21.93 o 
   5  -1   4      766.25     1167.83     41.26 o 
   6  -1   4      277.27      551.15     51.09 o 
   7  -1   4        4.66        8.26     21.67 o 
  -8   0   4      217.28      207.45     47.48 o 
  -7   0   4      171.50      224.48     43.86 o 
  -6   0   4       42.57       34.58      6.95 o 
  -5   0   4     2582.96     2307.29    121.27 o 
  -4   0   4     1229.48     1169.96     31.76 o 
  -3   0   4       18.92        8.92      7.99 o 
  -2   0   4     1146.62      994.87     24.82 o 
  -1   0   4     2173.30     2218.82     50.61 o 
   0   0   4     4920.99     4938.41    153.20 o 
   1   0   4     4801.42     4991.80    107.40 o 
   2   0   4       20.38        7.08      9.81 o 
   3   0   4      764.87     1096.88     51.86 o 
   4   0   4     2005.87     2848.63    114.56 o 
   5   0   4       21.32        9.81     16.00 o 
   6   0   4      379.16      771.51     56.25 o 
   7   0   4       13.85       70.70     27.87 o 
  -8   1   4       25.23        4.13     37.67 o 
  -7   1   4     1020.13     1088.36     98.57 o 
  -6   1   4     1689.89     1859.57     43.92 o 
  -5   1   4       27.43       27.68      6.31 o 
  -4   1   4     2948.96     3449.88     82.95 o 
  -3   1   4      854.63      815.07     41.54 o 
  -2   1   4     1322.49     1456.48     42.15 o 
  -1   1   4     6361.24     6297.24    183.96 o 
   0   1   4      641.50      576.38     18.95 o 
   1   1   4     2617.19     3301.86     70.10 o 
   2   1   4     4795.93     5763.41    110.48 o 
   3   1   4      685.34      850.98     53.15 o 
   4   1   4      678.92     1058.95     61.41 o 
   5   1   4      263.35      469.10     47.48 o 
   6   1   4        3.74      -16.00     16.51 o 
   7   1   4      218.43      607.92     59.86 o 
  -8   2   4      235.05      225.52     54.70 o 
  -7   2   4       64.94       51.82     13.47 o 
  -6   2   4     1221.58     1048.11     46.96 o 
  -5   2   4      892.33      916.28     31.95 o 
  -4   2   4       71.93       69.26     10.60 o 
  -3   2   4     1220.43      945.97     31.95 o 
  -2   2   4     1545.57     1485.55     43.64 o 
  -1   2   4     5383.19     5328.05    104.71 o 
   0   2   4     4752.75     4802.91    115.54 o 
   1   2   4     1034.71     1337.17     43.24 o 
   2   2   4      917.20     1077.86     29.00 o 
   3   2   4     1240.26     1772.66     86.18 o 
   4   2   4       22.18       33.54     20.64 o 
   5   2   4      383.74      928.39     62.44 o 
   6   2   4       63.21      189.39     36.64 o 
  -7   3   4     1040.56     1057.92     54.19 o 
  -6   3   4       55.78       25.80     13.42 o 
  -5   3   4      893.45      789.74     53.93 o 
  -4   3   4      517.28      423.66     21.33 o 
  -3   3   4      809.57      749.17     28.46 o 
  -2   3   4     4692.58     4797.12    120.50 o 
  -1   3   4     1136.80     1043.47     49.54 o 
   0   3   4     1084.43     1403.67     62.96 o 
   1   3   4     3805.55     4425.80    112.50 o 
   2   3   4      783.50      918.68     35.19 o 
   3   3   4      369.39      623.40     53.15 o 
   4   3   4      292.34      595.01     56.77 o 
   5   3   4        5.62      -15.48     19.61 o 
   6   3   4      319.05      701.32     67.09 o 
  -7   4   4      348.27      314.28     34.06 o 
  -6   4   4      418.18      278.67     31.48 o 
  -5   4   4        6.24       -9.29      9.29 o 
  -4   4   4      868.23      775.08     65.80 o 
  -3   4   4      374.46      305.16     20.25 o 
  -2   4   4     1402.44     1290.66     61.41 o 
  -1   4   4     2259.16     1839.74     78.44 o 
   0   4   4     1368.46     1643.64     72.76 o 
   1   4   4      326.84      319.44     33.03 o 
   2   4   4      100.82      140.48     18.43 o 
   3   4   4       82.78      147.08     28.90 o 
   4   4   4      259.22      532.57     57.28 o 
   5   4   4      220.96      548.57     59.86 o 
  -7   5   4       56.49       63.47     21.16 o 
  -6   5   4      226.58      142.43     26.32 o 
  -5   5   4      264.41      204.87     28.90 o 
  -4   5   4      337.34      258.54     30.96 o 
  -3   5   4     2148.80     1907.35     84.63 o 
  -2   5   4      998.91      883.49     51.61 o 
  -1   5   4      209.55      221.90     28.38 o 
   0   5   4     1620.89     1839.23     84.12 o 
   1   5   4      388.76      408.20     41.80 o 
   2   5   4      187.96      351.43     40.25 o 
   3   5   4      302.96      507.28     51.09 o 
   4   5   4        7.27       10.84     27.35 o 
   5   5   4      247.88      685.84     71.22 o 
  -7   6   4      104.09       66.57     25.29 o 
  -6   6   4        5.18        5.16     18.58 o 
  -5   6   4      293.34      235.84     33.03 o 
  -4   6   4       78.35       50.06     20.13 o 
  -3   6   4       56.68       34.06     17.03 o 
  -2   6   4      681.70      540.31     46.45 o 
  -1   6   4      818.48      696.16     49.03 o 
   0   6   4        6.68       11.87     16.51 o 
   1   6   4        1.48       -2.06     14.97 o 
   2   6   4      262.51      395.82     45.93 o 
   3   6   4      153.70      337.50     47.48 o 
   4   6   4      333.23      576.95     66.06 o 
  -6   7   4       90.29       16.00     21.67 o 
  -5   7   4       92.45       53.67     23.22 o 
  -4   7   4      608.07      314.28     40.77 o 
  -3   7   4      476.56      323.05     41.28 o 
  -2   7   4       13.53        6.71     17.03 o 
  -1   7   4      422.56      305.51     40.25 o 
   0   7   4       98.85       97.02     26.32 o 
   1   7   4      112.88       89.79     29.42 o 
   2   7   4      211.95      397.88     51.61 o 
  -4   8   4       17.94       43.86     25.80 o 
  -3   8   4      139.82      164.11     34.06 o 
  -2   8   4      292.26      222.42     38.70 o 
  -1   8   4       12.66       17.03     25.29 o 
   0   8   4        3.07       16.00     22.19 o 
  -3  -8   5        0.87      -22.71     26.83 o 
  -2  -8   5      289.40      174.43     45.41 o 
  -1  -8   5       93.41       64.51     34.06 o 
   0  -8   5       45.04       -6.19     25.29 o 
   1  -8   5      155.75       47.48     35.61 o 
   2  -8   5       72.86       49.54     37.16 o 
   3  -8   5       96.82       42.83     34.06 o 
  -4  -7   5      714.82      665.71     70.70 o 
  -3  -7   5      326.79      377.24     53.15 o 
  -2  -7   5       16.79       -8.26     22.71 o 
  -1  -7   5      354.09      253.90     46.96 o 
   0  -7   5       30.16       32.51     27.35 o 
   1  -7   5      171.52      145.01     38.19 o 
   2  -7   5      751.09      525.86     66.06 o 
   3  -7   5       87.83       46.45     30.45 o 
   4  -7   5       80.24      104.76     41.28 o 
   5  -7   5      374.81      221.39     52.64 o 
  -5  -6   5       22.99       54.19     32.51 o 
  -4  -6   5      104.45       76.89     29.42 o 
  -3  -6   5      293.88      259.58     42.83 o 
  -2  -6   5      203.75      172.36     37.16 o 
  -1  -6   5       15.09        4.64     20.64 o 
   0  -6   5      518.85      369.50     50.06 o 
   1  -6   5       21.87      -13.42     19.09 o 
   2  -6   5       69.33       60.89     26.32 o 
   3  -6   5      885.45      666.75     69.15 o 
   4  -6   5      150.01      181.14     41.28 o 
   5  -6   5       20.39        3.10     30.45 o 
  -6  -5   5       20.46       17.03     26.32 o 
  -5  -5   5      916.61     1126.04     75.34 o 
  -4  -5   5      464.55      502.64     54.19 o 
  -3  -5   5       34.36       -6.19     19.09 o 
  -2  -5   5      951.48      748.80     65.54 o 
  -1  -5   5      209.95      194.55     34.06 o 
   0  -5   5      450.30      360.21     43.86 o 
   1  -5   5     2132.65     1679.77     91.34 o 
   2  -5   5      594.90      505.22     54.19 o 
   3  -5   5       88.57       97.53     30.96 o 
   4  -5   5      942.95      763.76     72.25 o 
   5  -5   5       33.25        6.19     26.83 o 
   6  -5   5       85.24       95.99     40.25 o 
  -7  -4   5      198.18      235.84     43.35 o 
  -6  -4   5       96.64      145.01     34.58 o 
  -5  -4   5      373.34      365.37     45.93 o 
  -4  -4   5      339.99      276.61     40.25 o 
  -3  -4   5      325.14      374.14     44.90 o 
  -2  -4   5       65.98       55.22     19.61 o 
  -1  -4   5     2369.87     2095.19     98.05 o 
   0  -4   5     1147.94      935.10     59.86 o 
   1  -4   5       60.30       57.80     20.13 o 
   2  -4   5     1796.08     1617.84     86.18 o 
   3  -4   5      733.40      823.63     57.80 o 
   4  -4   5      136.11      104.24     27.87 o 
   5  -4   5      327.28      458.26     53.15 o 
  -7  -3   5      127.64      120.76     35.09 o 
  -6  -3   5      533.79      666.75     61.93 o 
  -5  -3   5      471.06      545.47     53.67 o 
  -4  -3   5       62.08       60.89     23.22 o 
  -3  -3   5     1917.17     1578.62     85.67 o 
  -2  -3   5     1139.96     1009.92     61.41 o 
  -1  -3   5      321.89      342.66     37.67 o 
   0  -3   5     4267.18     3496.29    141.92 o 
   1  -3   5     2141.06     1976.50     91.86 o 
   2  -3   5       81.64       75.34     20.64 o 
   3  -3   5     1799.54     1974.95     93.92 o 
   4  -3   5       81.94       58.83     22.19 o 
   5  -3   5      303.10      338.02     40.77 o 
  -8  -2   5       71.96       22.19     29.42 o 
  -7  -2   5      295.50      475.80     55.73 o 
  -6  -2   5      293.12      416.97     51.09 o 
  -5  -2   5      335.55      286.93     41.80 o 
  -4  -2   5      626.31      488.71     51.61 o 
  -3  -2   5      343.87      484.58     49.03 o 
  -2  -2   5     6082.45     5635.34    207.97 o 
  -1  -2   5     3369.19     3327.10     85.64 o 
   0  -2   5       19.08       24.25      7.97 o 
   1  -2   5     1134.89     1466.37     46.71 o 
   2  -2   5     1645.55     1960.98     94.70 o 
   3  -2   5      512.93      556.24     28.09 o 
   4  -2   5      971.94     1458.09     49.96 o 
   5  -2   5       35.20       19.61     25.80 o 
   6  -2   5      197.99      361.24     45.41 o 
  -8  -1   5      234.07      364.34     54.19 o 
  -7  -1   5      153.52      136.24     36.12 o 
  -6  -1   5      442.16      401.49     53.15 o 
  -5  -1   5       72.67       70.70     27.35 o 
  -4  -1   5     2318.66     2342.38    117.14 o 
  -3  -1   5     2966.78     2517.84    121.27 o 
  -2  -1   5        7.78        7.62      6.04 o 
  -1  -1   5     4808.02     4546.84    244.61 o 
   0  -1   5     3589.70     3479.64     90.12 o 
   1  -1   5      176.55      212.12     17.56 o 
   2  -1   5     2728.26     3137.41     84.29 o 
   3  -1   5      268.32      216.17     18.15 o 
   4  -1   5      810.82      920.59     44.38 o 
   5  -1   5     1090.28     1826.33     89.28 o 
   6  -1   5      220.06      396.33     47.48 o 
   7  -1   5      148.50      275.06     44.38 o 
  -8   0   5      280.41      406.65     62.96 o 
  -7   0   5       58.15       92.89     37.67 o 
  -6   0   5      211.40      261.12     47.99 o 
  -5   0   5     1156.24      929.42     74.83 o 
  -4   0   5      234.85      353.69     20.64 o 
  -3   0   5     4638.73     4648.45    115.02 o 
  -2   0   5     4622.85     4591.67    115.66 o 
  -1   0   5      360.56      401.85     22.80 o 
   0   0   5      121.20      103.25     13.51 o 
   1   0   5     1919.05     2413.80     69.15 o 
   2   0   5      449.54      442.17     23.53 o 
   3   0   5     1684.62     2447.49    128.50 o 
   4   0   5      471.73      797.82     52.12 o 
   5   0   5      139.88      223.97     35.61 o 
   6   0   5      614.63     1517.21     84.12 o 
   7   0   5       52.97      101.15     33.54 o 
  -8   1   5       28.14      -11.87     36.12 o 
  -7   1   5      308.60      252.87     55.73 o 
  -6   1   5       40.57       38.91      9.72 o 
  -5   1   5     1680.51     1861.28     55.86 o 
  -4   1   5     3040.98     2936.38     79.99 o 
  -3   1   5      323.58      261.13     17.29 o 
  -2   1   5     2195.75     2572.23     70.54 o 
  -1   1   5     2836.99     2693.69     74.08 o 
   0   1   5      335.01      438.33     24.37 o 
   1   1   5     2645.68     3119.56     93.54 o 
   2   1   5      782.69      796.81     28.46 o 
   3   1   5     1182.31     1554.36     77.41 o 
   4   1   5     1343.55     2417.21    106.31 o 
   5   1   5      521.55      962.45     63.47 o 
   6   1   5       81.25      127.98     33.03 o 
  -8   2   5       10.66       -3.61     35.09 o 
  -7   2   5       80.87       77.21     50.32 o 
  -6   2   5     1147.01     1216.86     50.57 o 
  -5   2   5      163.86      177.87     15.86 o 
  -4   2   5      894.33      802.39     31.07 o 
  -3   2   5     4742.69     4062.92    133.66 o 
  -2   2   5      706.55      782.34     39.74 o 
  -1   2   5       59.80       19.09     10.84 o 
   0   2   5     1913.95     2534.71     72.25 o 
   1   2   5       63.41       48.92      9.91 o 
   2   2   5     2789.17     3872.78     85.33 o 
   3   2   5     1874.29     2969.39    124.89 o 
   4   2   5       75.23      112.50     28.90 o 
   5   2   5      661.92     1501.73     85.67 o 
   6   2   5       80.89      181.14     38.19 o 
  -8   3   5      151.82       57.80     42.83 o 
  -7   3   5       16.89        8.77     14.45 o 
  -6   3   5      582.70      597.08     37.67 o 
  -5   3   5     1546.58     1429.82     45.50 o 
  -4   3   5      648.55      569.26     27.03 o 
  -3   3   5      432.11      411.81     29.42 o 
  -2   3   5     1301.24     1255.05     56.77 o 
  -1   3   5       90.23      105.28     17.55 o 
   0   3   5     1985.28     2536.94     99.08 o 
   1   3   5     1442.15     1597.97     82.57 o 
   2   3   5      834.73     1079.51     41.88 o 
   3   3   5      790.64     1453.89     63.47 o 
   4   3   5      615.71      988.77     68.64 o 
   5   3   5       25.78       62.96     30.45 o 
   6   3   5       63.17      216.74     44.38 o 
  -7   4   5      683.82      687.39     45.93 o 
  -6   4   5      182.46      134.17     22.71 o 
  -5   4   5       24.06        2.58     13.42 o 
  -4   4   5     3157.94     2567.38    103.21 o 
  -3   4   5      196.77      115.60     20.13 o 
  -2   4   5      213.33      147.59     22.71 o 
  -1   4   5     1306.99     1420.70     67.60 o 
   0   4   5        5.82      -10.84     10.84 o 
   1   4   5     2590.97     3072.09    123.34 o 
   2   4   5     2003.07     2698.46    117.14 o 
   3   4   5       28.06       33.54     22.19 o 
   4   4   5      380.92      848.40     75.34 o 
   5   4   5       51.61      116.63     38.70 o 
  -7   5   5       60.94       74.31     24.25 o 
  -6   5   5      443.80      318.92     36.12 o 
  -5   5   5      467.80      298.28     34.06 o 
  -4   5   5       28.54       17.03     14.97 o 
  -3   5   5      583.24      476.32     42.32 o 
  -2   5   5        2.89      -10.32     13.42 o 
  -1   5   5     1118.74     1093.52     61.41 o 
   0   5   5     1324.81     1493.47     73.80 o 
   1   5   5      201.57      215.71     32.00 o 
   2   5   5      302.46      505.22     50.57 o 
   3   5   5      390.56      628.56     60.89 o 
   4   5   5       12.32        5.68     26.32 o 
  -7   6   5      127.20      139.34     32.00 o 
  -6   6   5       13.44       -5.68     17.55 o 
  -5   6   5     1308.28     1149.26     66.57 o 
  -4   6   5        0.36       -5.16     16.00 o 
  -3   6   5      162.36      129.53     26.32 o 
  -2   6   5      640.02      518.64     48.51 o 
  -1   6   5        6.27      -11.35     14.97 o 
   0   6   5      963.81     1015.60     65.54 o 
   1   6   5      787.81      886.59     62.44 o 
   2   6   5        0.89       34.06     22.71 o 
   3   6   5      143.89      343.18     51.09 o 
  -5   7   5        7.21       10.84     22.71 o 
  -4   7   5      256.04      189.91     34.06 o 
  -3   7   5        8.34       27.35     20.64 o 
  -2   7   5      419.29      283.32     39.74 o 
  -1   7   5      699.22      652.30     59.86 o 
   0   7   5        5.35       36.12     23.22 o 
   1   7   5      113.38      218.29     38.19 o 
   2   7   5      120.82      293.64     45.93 o 
  -3   8   5      246.28      159.98     33.54 o 
  -2   8   5        3.39       10.84     21.67 o 
  -1   8   5       92.20       56.25     28.90 o 
  -2  -8   6      323.50      278.67     53.67 o 
  -1  -8   6       32.31       37.67     34.58 o 
   0  -8   6      130.69      115.08     40.25 o 
   1  -8   6      884.52      454.65     66.06 o 
   2  -8   6       78.19       42.32     36.12 o 
   3  -8   6       89.35       65.02     42.32 o 
  -4  -7   6      263.21      166.69     42.83 o 
  -3  -7   6       14.20       36.64     30.45 o 
  -2  -7   6      359.60      244.61     47.99 o 
  -1  -7   6      488.64      294.67     50.06 o 
   0  -7   6       55.50        0.00     25.80 o 
   1  -7   6      205.97      121.27     37.16 o 
   2  -7   6      171.42       90.31     36.64 o 
   3  -7   6       24.81       14.45     28.90 o 
   4  -7   6      215.50      163.59     47.48 o 
  -5  -6   6      139.23       52.64     33.03 o 
  -4  -6   6      295.72      320.47     50.06 o 
  -3  -6   6      790.86      684.81     69.67 o 
  -2  -6   6      184.80      121.79     32.51 o 
  -1  -6   6      272.65      242.55     42.32 o 
   0  -6   6     1164.55      995.99     73.80 o 
   1  -6   6      119.96       72.76     29.93 o 
   2  -6   6      335.64      204.36     40.77 o 
   3  -6   6      257.89      133.14     36.64 o 
   4  -6   6      156.75      115.60     37.67 o 
   5  -6   6      199.07      157.91     43.35 o 
  -6  -5   6       33.14        8.26     26.32 o 
  -5  -5   6      761.88      795.76     74.31 o 
  -4  -5   6      231.77      273.51     43.35 o 
  -3  -5   6      442.10      375.69     50.06 o 
  -2  -5   6     1168.73     1109.52     75.34 o 
  -1  -5   6      105.32      100.63     28.38 o 
   0  -5   6      649.42      542.89     56.77 o 
   1  -5   6      592.65      497.48     54.70 o 
   2  -5   6       59.91       21.67     23.22 o 
   3  -5   6      847.67      749.31     69.15 o 
   4  -5   6      532.81      457.23     57.28 o 
   5  -5   6       20.98       14.45     31.48 o 
  -7  -4   6      211.49      286.41     47.48 o 
  -6  -4   6      130.94      141.40     35.61 o 
  -5  -4   6      196.54      205.91     38.19 o 
  -4  -4   6     1424.47     1243.70     80.50 o 
  -3  -4   6      457.81      386.01     46.96 o 
  -2  -4   6      241.70      257.00     38.19 o 
  -1  -4   6      884.58      825.17     58.83 o 
   0  -4   6       20.07        7.22     17.55 o 
   1  -4   6     1283.62     1134.81     70.18 o 
   2  -4   6     1274.18     1254.53     75.34 o 
   3  -4   6       55.05       63.47     25.29 o 
   4  -4   6      250.39      275.57     41.80 o 
   5  -4   6      393.02      434.00     53.67 o 
  -7  -3   6       86.02      138.82     36.12 o 
  -6  -3   6      994.83     1145.65     79.47 o 
  -5  -3   6      726.21      772.54     60.89 o 
  -4  -3   6      175.35      207.97     36.64 o 
  -3  -3   6     1543.98     1722.60     91.34 o 
  -2  -3   6       80.00       43.35     21.16 o 
  -1  -3   6     1379.14     1374.78     75.34 o 
   0  -3   6     1893.11     1778.33     89.28 o 
   1  -3   6        9.50       21.67     15.48 o 
   2  -3   6     1776.32     1926.08     62.24 o 
   3  -3   6     1427.91     1482.99     54.68 o 
   4  -3   6       38.95       19.80     13.14 o 
   5  -3   6      319.85      457.74     47.48 o 
  -8  -2   6      222.95      305.51     52.12 o 
  -7  -2   6      230.32      364.34     51.61 o 
  -6  -2   6       31.91       13.93     24.25 o 
  -5  -2   6     1747.17     1487.79     91.86 o 
  -4  -2   6      606.47      576.95     60.38 o 
  -3  -2   6       80.49       83.60     27.35 o 
  -2  -2   6     1023.81      907.74     62.44 o 
  -1  -2   6      578.40      722.49     29.40 o 
   0  -2   6     3968.37     3547.89     94.20 o 
   1  -2   6     3632.24     3503.57     94.62 o 
   2  -2   6      159.23      156.75     17.63 o 
   3  -2   6      429.29      591.10     30.26 o 
   4  -2   6      855.04     1147.88     45.34 o 
   5  -2   6        9.51       15.48     18.06 o 
   6  -2   6      296.00      487.16     55.22 o 
  -8  -1   6       53.25       95.99     40.25 o 
  -7  -1   6      627.99      590.37     70.18 o 
  -6  -1   6     1032.90     1066.17     80.50 o 
  -5  -1   6        7.03       -9.29     19.09 o 
  -4  -1   6     1173.13     1179.71     79.99 o 
  -3  -1   6       83.11       71.04     11.61 o 
  -2  -1   6     1809.61     1910.25     57.14 o 
  -1  -1   6     4718.10     4760.00    120.12 o 
   0  -1   6      163.72      143.31     16.23 o 
   1  -1   6     1916.98     2239.86    176.75 o 
   2  -1   6     2554.56     2736.89     77.71 o 
   3  -1   6      140.57      123.37     15.86 o 
   4  -1   6      461.40      663.24     32.25 o 
   5  -1   6       96.15       98.57     27.35 o 
   6  -1   6       16.31       86.70     27.87 o 
  -8   0   6      363.09      406.14     66.06 o 
  -7   0   6       56.69       45.93     32.00 o 
  -6   0   6     1233.84      910.84     89.79 o 
  -5   0   6      536.07      595.01     68.64 o 
  -4   0   6       40.89       54.95      9.61 o 
  -3   0   6     2085.47     1758.00    122.56 o 
  -2   0   6      521.26      514.09     27.59 o 
  -1   0   6     4899.25     4697.76    131.85 o 
   0   0   6     4379.21     4739.03    120.57 o 
   1   0   6     1078.48     1580.63     87.73 o 
   2   0   6      714.26      881.30     35.12 o 
   3   0   6      471.64      715.62     29.99 o 
   4   0   6       12.11        7.74     15.48 o 
   5   0   6      447.43      960.90     64.51 o 
   6   0   6      100.57      232.74     41.80 o 
  -8   1   6      258.42      245.13     59.86 o 
  -7   1   6      778.37      734.87     87.21 o 
  -6   1   6       42.58       26.63     13.42 o 
  -5   1   6      661.81      569.14     25.35 o 
  -4   1   6      211.74      177.85     24.00 o 
  -3   1   6     1473.74     1488.36     80.50 o 
  -2   1   6     5618.09     5644.11    183.72 o 
  -1   1   6      814.59      687.44     32.84 o 
   0   1   6     1077.34     1465.28     51.94 o 
   1   1   6     2650.93     3092.34    105.43 o 
   2   1   6      117.18      100.35     12.06 o 
   3   1   6      520.59      796.69     69.67 o 
   4   1   6      259.49      528.44     52.64 o 
   5   1   6       25.71       24.77     21.67 o 
   6   1   6      376.11      913.42     76.38 o 
  -8   2   6       51.34       47.48     46.96 o 
  -7   2   6      487.42      319.96     59.86 o 
  -6   2   6      316.22      290.46     22.71 o 
  -5   2   6      131.45      133.14     17.55 o 
  -4   2   6     2005.80     1845.94     71.22 o 
  -3   2   6      173.82      188.36     20.64 o 
  -2   2   6     1242.44     1068.75     51.61 o 
  -1   2   6     2814.10     2422.37     95.99 o 
   0   2   6     1569.13     2060.14     63.08 o 
   1   2   6      341.22      308.74     20.95 o 
   2   2   6       66.98      107.52     13.25 o 
   3   2   6       84.10      143.46     28.38 o 
   4   2   6      501.73     1212.73     75.86 o 
   5   2   6      439.65      957.29     70.18 o 
   6   2   6        2.31        0.52     25.80 o 
  -8   3   6      295.25      247.71     59.86 o 
  -7   3   6       23.62       17.03     16.00 o 
  -6   3   6      336.11      213.13     24.77 o 
  -5   3   6      253.51      233.26     25.29 o 
  -4   3   6      623.99      675.52     39.74 o 
  -3   3   6     3265.90     3047.83    111.98 o 
  -2   3   6     1040.48     1085.78     54.70 o 
  -1   3   6      291.10      330.28     32.51 o 
   0   3   6     1498.42     1939.34     84.12 o 
   1   3   6       30.58       23.74     14.45 o 
   2   3   6      475.88      734.79     77.15 o 
   3   3   6      452.33      821.05     69.67 o 
   4   3   6       14.08       -4.64     19.61 o 
   5   3   6      291.81      789.05     73.80 o 
  -7   4   6      114.81       88.25     23.22 o 
  -6   4   6       87.58       63.47     19.61 o 
  -5   4   6      887.42      785.44     45.93 o 
  -4   4   6      139.33       90.83     19.61 o 
  -3   4   6       26.67        0.52     11.35 o 
  -2   4   6     1204.91     1107.46     57.80 o 
  -1   4   6     1014.90      967.61     55.22 o 
   0   4   6       39.06        6.71     12.90 o 
   1   4   6       79.47       70.18     20.64 o 
   2   4   6      424.00      756.54     55.73 o 
   3   4   6      464.51     1048.11     71.73 o 
   4   4   6      689.89     1379.94     89.79 o 
  -7   5   6      125.67       77.41     25.29 o 
  -6   5   6      146.80       87.73     24.25 o 
  -5   5   6      117.41       92.89     22.19 o 
  -4   5   6      983.10      720.42     49.54 o 
  -3   5   6      602.69      485.61     44.38 o 
  -2   5   6       26.87        8.26     14.97 o 
  -1   5   6      613.05      592.43     51.61 o 
   0   5   6        7.26       36.64     18.58 o 
   1   5   6      306.32      427.30     46.45 o 
   2   5   6      441.59      889.68     63.99 o 
   3   5   6        4.36       20.13     27.35 o 
   4   5   6      117.94      393.24     58.31 o 
  -6   6   6      258.44      199.20     33.54 o 
  -5   6   6      180.54      133.14     28.38 o 
  -4   6   6       43.05       13.42     19.09 o 
  -3   6   6      327.27      277.12     36.64 o 
  -2   6   6      387.70      364.85     41.28 o 
  -1   6   6        3.75      -11.35     14.97 o 
   0   6   6      216.02      282.80     38.70 o 
   1   6   6      340.93      453.61     52.12 o 
   2   6   6      229.91      327.70     49.03 o 
  -5   7   6      139.05       64.51     27.35 o 
  -4   7   6      182.17       90.31     29.42 o 
  -3   7   6        9.31        7.74     21.67 o 
  -2   7   6      226.28      218.29     37.16 o 
  -1   7   6       21.57       22.19     23.74 o 
   0   7   6      129.38       99.60     30.45 o 
   1   7   6      251.91      437.62     54.19 o 
  -2  -8   7       17.86        1.03     32.00 o 
  -1  -8   7       11.27       56.77     38.19 o 
   0  -8   7      239.51      132.11     45.41 o 
   1  -8   7       35.86       24.25     32.51 o 
   2  -8   7        0.89      -12.39     29.42 o 
  -4  -7   7       19.32       49.03     34.58 o 
  -3  -7   7       65.45       63.99     35.09 o 
  -2  -7   7      309.41      203.84     46.45 o 
  -1  -7   7       38.47        2.58     26.83 o 
   0  -7   7      127.22       69.67     31.48 o 
   1  -7   7      505.56      245.64     52.12 o 
   2  -7   7       82.09        7.22     24.77 o 
   3  -7   7       40.21       50.06     34.58 o 
  -5  -6   7       78.50       60.38     34.06 o 
  -4  -6   7      190.57      196.62     42.83 o 
  -3  -6   7       86.86       58.31     29.93 o 
  -2  -6   7       11.22      -17.03     17.03 o 
  -1  -6   7     1213.13      791.12     77.41 o 
   0  -6   7      468.39      249.77     45.93 o 
   1  -6   7       12.89       39.74     28.90 o 
   2  -6   7      320.29      253.38     46.96 o 
   3  -6   7      146.72      143.46     40.25 o 
   4  -6   7      105.86      151.72     44.38 o 
  -6  -5   7      117.81      156.88     43.35 o 
  -5  -5   7       48.94       35.09     27.35 o 
  -4  -5   7      113.76      112.50     33.54 o 
  -3  -5   7      810.86      645.59     67.09 o 
  -2  -5   7      413.46      246.68     44.38 o 
  -1  -5   7       67.98       24.77     22.71 o 
   1  -5   7      334.78      324.60     46.96 o 
   2  -5   7      130.01       98.05     32.51 o 
   3  -5   7      470.53      428.84     55.73 o 
   4  -5   7       12.73       -4.13     25.80 o 
   5  -5   7      224.67      266.80     49.03 o 
  -7  -4   7      133.88      132.11     39.74 o 
  -6  -4   7       23.40        3.61     26.32 o 
  -5  -4   7      354.25      413.88     55.73 o 
  -4  -4   7      365.79      364.34     50.06 o 
  -3  -4   7       35.49      -10.32     18.06 o 
  -2  -4   7     2789.68     2437.85    120.76 o 
  -1  -4   7     1253.48     1119.33     72.25 o 
   0  -4   7        8.20       31.48     20.64 o 
   1  -4   7      230.55      263.19     39.74 o 
   2  -4   7      410.96      405.62     49.54 o 
   3  -4   7      388.73      350.40     45.93 o 
   4  -4   7      592.82      699.77     64.51 o 
  -7  -3   7       58.43       60.89     33.03 o 
  -6  -3   7      132.23       95.47     34.06 o 
  -5  -3   7      120.73       81.02     31.48 o 
  -4  -3   7     1280.74     1238.02     80.50 o 
  -3  -3   7     1386.08     1254.53     79.99 o 
  -2  -3   7       17.57        2.58     17.03 o 
  -1  -3   7     1388.76     1081.66     73.28 o 
   0  -3   7      591.61      628.93     32.63 o 
   1  -3   7      393.10      337.79     26.82 o 
   2  -3   7     1052.24     1234.39     49.40 o 
   3  -3   7       26.32        4.09     12.60 o 
   4  -3   7      639.08      653.99     50.32 o 
  -8  -2   7      137.17       95.99     42.83 o 
  -7  -2   7        5.50        1.03     27.87 o 
  -6  -2   7      357.77      304.99     51.61 o 
  -5  -2   7      956.26      914.45     83.60 o 
  -4  -2   7       36.29       27.35     21.67 o 
  -3  -2   7     2367.14     1967.21    109.40 o 
  -2  -2   7     2301.45     1987.00    130.30 o 
  -1  -2   7       53.56       39.80     10.62 o 
   0  -2   7      173.68      155.24     29.67 o 
   1  -2   7      971.50     1213.26     45.71 o 
   2  -2   7      471.91      433.86     30.10 o 
   3  -2   7     1599.91     2064.00     67.85 o 
   4  -2   7      594.08      716.50     74.83 o 
   5  -2   7      107.93      126.95     33.03 o 
   6  -2   7      340.48      466.00     57.28 o 
  -8  -1   7       32.21       33.03     35.09 o 
  -7  -1   7      187.75      132.11     42.32 o 
  -6  -1   7       51.19      105.79     34.58 o 
  -5  -1   7     1089.33      992.89     79.47 o 
  -4  -1   7     1765.65     1724.66    103.73 o 
  -3  -1   7      271.98      270.80     26.83 o 
  -2  -1   7      789.89      865.02     55.99 o 
  -1  -1   7      688.88      656.71     73.02 o 
   0  -1   7      624.47      706.74     58.57 o 
   1  -1   7     1751.85     2036.83     63.64 o 
   2  -1   7      338.62      394.18     33.29 o 
   3  -1   7      934.13     1156.21     45.46 o 
   4  -1   7      454.22      958.83     65.02 o 
   5  -1   7      245.71      383.43     49.54 o 
   6  -1   7       61.98       92.89     32.00 o 
  -8   0   7        1.46       -3.61     38.19 o 
  -7   0   7      237.70      258.54     52.64 o 
  -6   0   7     1266.03     1358.26     98.57 o 
  -5   0   7       74.54      114.56     37.67 o 
  -4   0   7      616.47      549.61     33.80 o 
  -3   0   7     3625.70     3209.80     89.29 o 
  -2   0   7       62.55       60.79     13.74 o 
  -1   0   7      486.37      463.40     30.10 o 
   0   0   7     1700.40     2255.16     69.83 o 
   1   0   7      243.97      267.33     23.15 o 
   2   0   7     3299.92     4090.67    158.88 o 
   3   0   7     1876.99     2748.29     79.79 o 
   4   0   7      164.29      298.80     39.74 o 
   5   0   7      447.37      974.32     70.18 o 
   6   0   7       26.93       78.44     32.00 o 
  -8   1   7      156.53      218.81     62.44 o 
  -7   1   7        5.20        4.64     36.12 o 
  -6   1   7      351.70      397.88     65.02 o 
  -5   1   7     1063.37      966.84     79.21 o 
  -4   1   7      607.43      592.69     54.96 o 
  -3   1   7      273.06      246.78     21.39 o 
  -2   1   7      748.48      758.99     37.51 o 
  -1   1   7      288.03      299.09     25.47 o 
   0   1   7     2216.01     2803.51    134.17 o 
   1   1   7     1304.61     1452.71     52.34 o 
   2   1   7      691.84      897.10     52.35 o 
   3   1   7      318.16      704.42     52.64 o 
   4   1   7      318.84      558.89     56.77 o 
   5   1   7       51.77       98.57     32.00 o 
  -8   2   7      132.32      133.14     53.67 o 
  -7   2   7      893.12     1106.43    109.92 o 
  -6   2   7      153.57      154.69     18.33 o 
  -5   2   7       70.44       42.94     16.77 o 
  -4   2   7     3273.48     3072.69     88.38 o 
  -3   2   7       26.12       36.10     12.14 o 
  -2   2   7      906.18      824.34     46.96 o 
  -1   2   7     1757.38     1682.67     59.01 o 
   0   2   7       99.39       66.90     15.12 o 
   1   2   7     3230.02     4250.82    117.28 o 
   2   2   7     1853.49     2860.60    115.85 o 
   3   2   7      133.92      202.81     36.12 o 
   4   2   7      392.18      675.52     63.47 o 
   5   2   7       18.36       40.25     26.83 o 
  -8   3   7       30.75      -10.32     36.12 o 
  -7   3   7       21.30       10.84     31.48 o 
  -6   3   7      417.15      324.60     31.48 o 
  -5   3   7      479.23      439.16     32.51 o 
  -4   3   7       70.89       13.93     13.93 o 
  -3   3   7      817.82      722.48     44.38 o 
  -2   3   7       21.36       36.64     16.00 o 
  -1   3   7     1816.09     2268.59     95.99 o 
   0   3   7     1613.66     1994.04     90.83 o 
   1   3   7      181.34      263.93     27.35 o 
   2   3   7      198.80      402.99     32.79 o 
   3   3   7      212.20      426.26     51.09 o 
   4   3   7       58.95       66.57     30.96 o 
   5   3   7       51.71      124.89     36.12 o 
  -7   4   7      113.39      129.01     25.29 o 
  -6   4   7       29.14       23.22     17.03 o 
  -5   4   7     1478.38     1346.91     67.60 o 
  -4   4   7      141.19      235.32     29.93 o 
  -3   4   7      667.93      627.53     44.38 o 
  -2   4   7     1149.42     1086.30     59.86 o 
  -1   4   7       25.36       -2.58     14.97 o 
   0   4   7     1096.49     1245.76     70.70 o 
   1   4   7      829.89     1160.10     71.22 o 
   2   4   7       16.88       24.25     22.19 o 
   3   4   7      269.35      605.33     65.02 o 
   4   4   7       16.42       85.67     35.61 o 
  -7   5   7      131.88      124.89     29.42 o 
  -6   5   7      159.03      110.95     26.32 o 
  -5   5   7       25.11       15.48     19.09 o 
  -4   5   7      607.37      529.47     47.48 o 
  -3   5   7       22.45       14.45     15.48 o 
  -2   5   7      769.29      737.45     52.12 o 
  -1   5   7      995.80     1073.91     65.54 o 
   0   5   7        5.10       14.97     19.09 o 
   1   5   7      143.44      210.04     37.67 o 
   2   5   7       58.17      144.50     34.58 o 
   3   5   7       48.72       69.15     37.67 o 
  -6   6   7      306.17      226.03     37.16 o 
  -5   6   7       46.55       54.19     24.25 o 
  -4   6   7      254.52      223.45     35.61 o 
  -3   6   7      535.78      420.59     46.45 o 
  -2   6   7        5.66       30.96     19.09 o 
  -1   6   7       86.53       87.73     25.80 o 
   0   6   7      276.43      264.74     41.28 o 
   1   6   7       18.76        3.61     21.67 o 
   2   6   7      194.69      311.18     48.51 o 
  -4   7   7       60.23       47.99     26.83 o 
  -3   7   7      161.14      199.20     38.19 o 
  -2   7   7      353.92      307.57     45.41 o 
  -1   7   7        9.18       21.67     23.74 o 
   0   7   7       91.36      101.66     34.06 o 
  -3  -7   8       56.45       42.32     33.03 o 
  -2  -7   8      156.82      165.14     45.93 o 
  -1  -7   8        0.04       26.32     35.61 o 
   0  -7   8      221.70      193.52     45.41 o 
   1  -7   8      124.73       92.37     38.19 o 
   2  -7   8       37.49       -0.52     30.96 o 
   3  -7   8      194.57      189.39     52.12 o 
  -5  -6   8       64.24       51.09     35.61 o 
  -4  -6   8      447.92      364.85     59.35 o 
  -3  -6   8       49.37       35.09     30.96 o 
  -2  -6   8      137.50      152.75     43.35 o 
  -1  -6   8      142.63       67.60     33.03 o 
   0  -6   8        0.83       17.55     28.38 o 
   1  -6   8      720.81      453.61     60.89 o 
   2  -6   8      498.66      263.19     50.06 o 
   3  -6   8        9.12       -5.16     28.90 o 
   4  -6   8       66.97       19.61     33.54 o 
  -6  -5   8      283.44      349.89     59.35 o 
  -5  -5   8      270.57      290.54     52.12 o 
  -4  -5   8       15.69        2.06     26.32 o 
  -3  -5   8      276.38      255.45     48.51 o 
  -2  -5   8        0.95       23.22     23.74 o 
  -1  -5   8      579.29      489.74     60.38 o 
   0  -5   8      711.45      694.10     71.22 o 
   1  -5   8        6.62        5.68     21.67 o 
   2  -5   8      429.06      419.04     56.77 o 
   3  -5   8      291.34      258.03     46.96 o 
   4  -5   8        7.56        6.71     27.35 o 
  -6  -4   8       17.21       12.39     29.93 o 
  -5  -4   8      724.07      634.23     72.76 o 
  -4  -4   8       54.45       25.29     25.29 o 
  -3  -4   8      211.36      223.45     44.38 o 
  -2  -4   8      543.41      561.47     62.96 o 
  -1  -4   8       39.23       30.96     22.71 o 
   0  -4   8     1978.28     1432.06     88.76 o 
   1  -4   8     1362.89     1114.68     75.86 o 
   2  -4   8       60.09       45.41     26.32 o 
   3  -4   8      234.55      243.58     42.83 o 
   4  -4   8      191.67      128.50     36.64 o 
  -7  -3   8      210.57      207.97     49.03 o 
  -6  -3   8      451.34      409.23     60.89 o 
  -5  -3   8        2.70      -12.39     21.16 o 
  -4  -3   8      401.03      237.90     43.86 o 
  -3  -3   8       11.94       45.41     23.74 o 
  -2  -3   8      967.24      811.24     74.83 o 
  -1  -3   8     2341.22     2073.00    111.47 o 
   0  -3   8       67.97       81.44     15.66 o 
   1  -3   8      575.83      689.81     99.60 o 
   2  -3   8      693.56      645.30     61.15 o 
   3  -3   8        8.65       12.89     13.51 o 
   4  -3   8      181.46      272.58     67.60 o 
   5  -3   8       50.65       71.22     33.03 o 
  -7  -2   8       10.74       33.03     33.03 o 
  -6  -2   8      713.52      586.76     71.73 o 
  -5  -2   8       59.34       31.48     27.87 o 
  -4  -2   8      366.11      428.33     57.80 o 
  -3  -2   8     1583.57     1246.79     88.25 o 
  -2  -2   8       38.25       17.21     10.21 o 
  -1  -2   8     2102.75     1822.77     61.01 o 
   0  -2   8     1857.96     1588.03     57.21 o 
   1  -2   8      308.11      304.98     26.41 o 
   2  -2   8      488.08      570.08     51.86 o 
   3  -2   8      110.17      125.92     20.56 o 
   4  -2   8       39.66       30.96     21.16 o 
   5  -2   8      362.49      493.87     58.83 o 
  -8  -1   8      152.46      176.49     51.09 o 
  -7  -1   8      382.93      431.94     66.06 o 
  -6  -1   8        9.44       -1.55     26.32 o 
  -5  -1   8      525.08      363.30     56.25 o 
  -4  -1   8      169.58      157.03     13.98 o 
  -3  -1   8      963.55      978.55     44.90 o 
  -2  -1   8     3724.70     3594.16    245.90 o 
  -1  -1   8      393.72      415.71     29.35 o 
   0  -1   8      475.30      561.65     32.61 o 
   1  -1   8      999.35     1097.47     62.70 o 
   2  -1   8       30.15       13.50     12.19 o 
   3  -1   8      348.35      540.68     33.28 o 
   4  -1   8      212.61      323.57     44.38 o 
   5  -1   8       30.86       -1.03     23.22 o 
  -8   0   8        7.96      -26.32     32.51 o 
  -7   0   8      397.90      254.93     56.25 o 
  -6   0   8       64.11       28.90     30.45 o 
  -5   0   8      467.54      550.82     26.37 o 
  -4   0   8     1911.82     2003.85     76.89 o 
  -3   0   8       23.61       13.93     10.93 o 
  -2   0   8      491.29      416.65     29.94 o 
  -1   0   8     1693.50     1548.53     55.50 o 
   0   0   8      544.49      676.79     91.60 o 
   1   0   8      415.30      481.18     38.96 o 
   2   0   8      105.21      130.41     18.66 o 
   3   0   8       44.88       92.89     25.29 o 
   4   0   8      612.94     1290.66     79.99 o 
   5   0   8      469.35      871.62     77.41 o 
  -8   1   8      141.40       98.57     52.12 o 
  -7   1   8        2.56      -32.00     32.00 o 
  -6   1   8      492.84      362.27     65.54 o 
  -5   1   8      331.70      313.22    103.47 o 
  -4   1   8      439.10      452.61     31.22 o 
  -3   1   8     2751.64     2660.96     82.01 o 
  -2   1   8      622.51      719.47     39.71 o 
  -1   1   8      221.69      238.90     24.92 o 
   0   1   8      954.57     1193.75     48.75 o 
   1   1   8       44.46       81.04     16.04 o 
   2   1   8      460.64      706.25     38.06 o 
   3   1   8      504.35     1006.83     67.60 o 
   4   1   8        7.23       11.35     22.19 o 
   5   1   8      137.14      580.05     63.47 o 
  -8   2   8      166.41      113.02     59.86 o 
  -7   2   8       62.44       17.55     38.70 o 
  -6   2   8      190.02      221.90     32.00 o 
  -5   2   8     1094.74     1135.63     99.86 o 
  -4   2   8       89.81       50.02     13.94 o 
  -3   2   8       15.18       -1.82     12.39 o 
  -2   2   8     1095.44      896.52     42.11 o 
  -1   2   8      403.54      410.86     31.83 o 
   0   2   8      221.20      249.08     26.88 o 
   1   2   8      389.34      492.04     76.89 o 
   2   2   8      319.76      584.88     36.90 o 
   3   2   8      727.10     1376.32     83.60 o 
   4   2   8      719.23     1402.64     88.25 o 
  -7   3   8      245.11      219.32     58.31 o 
  -6   3   8      271.78      227.33     35.87 o 
  -5   3   8       45.25       57.65     16.06 o 
  -4   3   8      956.85      777.18     46.96 o 
  -3   3   8      454.12      430.39     40.25 o 
  -2   3   8       48.85       56.25     18.58 o 
  -1   3   8      818.04      935.68     84.38 o 
   0   3   8       13.97       -8.54     11.89 o 
   1   3   8      372.44      598.97     42.12 o 
   2   3   8      642.29     1250.92     80.50 o 
   3   3   8       17.35       23.22     24.25 o 
   4   3   8       61.51      257.00     46.96 o 
  -6   4   8      464.35      410.78     41.28 o 
  -5   4   8      209.83      178.04     28.38 o 
  -4   4   8       21.62       25.29     17.03 o 
  -3   4   8      396.38      410.78     41.28 o 
  -2   4   8      194.13      174.94     29.42 o 
  -1   4   8      150.11      220.36     33.54 o 
   0   4   8      755.50     1005.28     64.51 o 
   1   4   8      267.03      362.00     33.79 o 
   2   4   8      355.34      420.59     54.19 o 
   3   4   8      514.42      846.85     81.54 o 
  -6   5   8       13.84      -11.87     19.09 o 
  -5   5   8      166.80      123.85     26.83 o 
  -4   5   8      199.43      133.14     27.87 o 
  -3   5   8        5.81       -1.03     17.55 o 
  -2   5   8      546.29      561.99     53.67 o 
  -1   5   8       38.58       29.42     21.67 o 
   0   5   8      188.21      208.49     36.64 o 
   1   5   8      439.75      734.35     68.12 o 
   2   5   8       61.65       49.54     30.96 o 
  -5   6   8        7.63       10.32     23.22 o 
  -4   6   8       72.06       37.16     23.22 o 
  -3   6   8       97.75       34.58     22.19 o 
  -2   6   8      105.33       91.34     29.42 o 
  -1   6   8      485.67      497.99     57.28 o 
   0   6   8      130.09      179.59     38.19 o 
   1   6   8       39.00       22.71     27.87 o 
  -2  -7   9      148.92       56.25     38.19 o 
  -1  -7   9        3.89      -10.32     30.45 o 
   0  -7   9      177.68      126.95     44.38 o 
   1  -7   9       25.79        4.13     29.93 o 
  -4  -6   9      100.07       63.47     38.19 o 
  -3  -6   9       24.28      -19.09     27.87 o 
  -2  -6   9      685.26      544.44     72.25 o 
  -1  -6   9      210.38      122.82     41.80 o 
   0  -6   9       15.47      -12.39     24.77 o 
   1  -6   9       35.79       62.44     34.06 o 
   2  -6   9       85.58       64.51     36.12 o 
   3  -6   9      207.24      139.34     43.86 o 
  -5  -5   9       56.45       13.42     29.93 o 
  -4  -5   9      443.56      326.66     55.73 o 
  -3  -5   9      476.18      362.27     58.31 o 
  -2  -5   9       19.88      -20.13     20.13 o 
  -1  -5   9      282.73      149.66     41.28 o 
   0  -5   9       58.93       44.38     27.87 o 
   1  -5   9      257.23       78.96     35.61 o 
   2  -5   9      304.87      347.31     54.19 o 
   3  -5   9        6.06      -13.42     26.83 o 
   4  -5   9      189.73       69.67     39.22 o 
  -6  -4   9      222.71      221.90     51.09 o 
  -5  -4   9      382.69      340.60     58.31 o 
  -4  -4   9       17.77       -8.77     23.74 o 
  -3  -4   9      555.30      415.94     58.83 o 
  -2  -4   9      510.31      235.32     45.41 o 
  -1  -4   9       20.03       35.61     25.29 o 
   0  -4   9      158.10      170.81     37.67 o 
   1  -4   9      304.01      222.94     42.32 o 
   2  -4   9      309.54      292.09     45.41 o 
   3  -4   9      845.23      791.12     73.28 o 
   4  -4   9      289.52      302.93     50.57 o 
  -7  -3   9      115.43       90.83     41.80 o 
  -6  -3   9       15.13       32.00     30.96 o 
  -5  -3   9      392.22      276.61     50.57 o 
  -4  -3   9      645.93      460.32     62.96 o 
  -3  -3   9      125.55       94.95     32.00 o 
  -2  -3   9      286.53      195.07     40.25 o 
  -1  -3   9      166.97      170.47     21.48 o 
   0  -3   9      373.13      301.00     54.44 o 
   1  -3   9      802.05     1010.17     46.13 o 
   2  -3   9      194.19      181.33     24.98 o 
   3  -3   9      297.78      329.83     64.51 o 
   4  -3   9       54.50       87.21     30.96 o 
  -7  -2   9      210.22      205.39     51.61 o 
  -6  -2   9      655.42      596.56     75.86 o 
  -5  -2   9       17.62       20.64     28.90 o 
  -4  -2   9      194.90      132.63     37.16 o 
  -3  -2   9     1233.38     1101.65     42.98 o 
  -2  -2   9      118.22      114.72     16.93 o 
  -1  -2   9      707.39      630.88     36.10 o 
   0  -2   9      712.59      724.01     40.09 o 
   1  -2   9      249.35      218.39     34.32 o 
   2  -2   9     1823.84     1856.63     67.65 o 
   3  -2   9      703.51      924.05     46.15 o 
   4  -2   9      255.14      272.99     43.35 o 
   5  -2   9      185.09      329.24     50.57 o 
  -7  -1   9       11.02       21.67     32.00 o 
  -6  -1   9      113.86       98.05     40.77 o 
  -5  -1   9      476.84      306.54     54.70 o 
  -4  -1   9      293.65      240.12     35.61 o 
  -3  -1   9      282.43      189.59     45.15 o 
  -2  -1   9      562.57      609.91     34.65 o 
  -1  -1   9      192.75      142.59     20.08 o 
   0  -1   9     1515.17     1839.76     87.73 o 
   1  -1   9      849.45     1044.78     46.69 o 
   2  -1   9      256.73      333.87     60.89 o 
   3  -1   9       79.49      136.76     30.96 o 
   4  -1   9      106.50      184.23     39.22 o 
   5  -1   9       46.47      133.66     37.67 o 
  -7   0   9      523.11      436.58     69.15 o 
  -6   0   9       40.62       62.96     35.09 o 
  -5   0   9       95.67       76.38     35.09 o 
  -4   0   9     1584.20     1501.89     68.38 o 
  -3   0   9      443.44      588.89     34.72 o 
  -2   0   9     1178.40     1232.35    103.99 o 
  -1   0   9     1017.87     1047.04     65.28 o 
   0   0   9      132.88       92.89     17.70 o 
   1   0   9     1798.93     2323.82     89.54 o 
   2   0   9      615.98      955.23     46.19 o 
   3   0   9      266.20      331.31     45.41 o 
   4   0   9      257.10      547.54     59.86 o 
  -7   1   9       13.01       49.03     39.22 o 
  -6   1   9      297.20      302.93     61.93 o 
  -5   1   9      246.64      238.57     25.02 o 
  -4   1   9      272.64      214.03     50.32 o 
  -3   1   9     1105.67     1194.52     52.11 o 
  -2   1   9       12.60        4.22     12.52 o 
  -1   1   9     1654.23     2059.65     71.73 o 
   0   1   9     1216.86     1423.84    128.76 o 
   1   1   9      102.10      144.51     21.65 o 
   2   1   9      122.11      308.50     59.35 o 
   3   1   9       73.17      114.56     30.45 o 
   4   1   9       85.84      211.58     40.77 o 
  -7   2   9       33.41       25.29     40.25 o 
  -6   2   9      126.88       62.44     41.80 o 
  -5   2   9      840.76      852.16     43.92 o 
  -4   2   9      386.03      548.43     37.67 o 
  -3   2   9      889.29      921.81     73.28 o 
  -2   2   9      928.80      921.73     54.96 o 
  -1   2   9       47.47       -0.65     13.44 o 
   0   2   9      580.57      616.04     42.42 o 
   1   2   9      340.60      448.33     35.71 o 
   2   2   9       86.87       64.51     25.29 o 
   3   2   9      325.97      723.51     66.57 o 
   4   2   9        4.32       28.90     31.48 o 
  -7   3   9      148.63      136.24     55.22 o 
  -6   3   9       75.30       36.27     25.03 o 
  -5   3   9      195.38      159.76     24.22 o 
  -4   3   9     1094.54     1113.23    116.89 o 
  -3   3   9       55.09       45.78     16.23 o 
  -2   3   9      840.47      817.98     45.15 o 
  -1   3   9      867.40      978.99     49.60 o 
   0   3   9       11.09        5.49     16.24 o 
   1   3   9      196.46      405.41     50.57 o 
   2   3   9       28.59       72.25     30.45 o 
   3   3   9       73.10      140.37     37.67 o 
  -6   4   9      218.07      166.77     26.82 o 
  -5   4   9       46.64       13.42     19.09 o 
  -4   4   9      391.80      364.34     42.32 o 
  -3   4   9      545.91      695.64     50.57 o 
  -2   4   9        6.31        6.19     18.58 o 
  -1   4   9       41.83       24.41     30.45 o 
   0   4   9      195.36      298.89     33.79 o 
   1   4   9       13.21       67.60     30.45 o 
   2   4   9      398.05      650.23     69.67 o 
  -5   5   9      540.90      418.01     45.93 o 
  -4   5   9      127.26       63.47     25.80 o 
  -3   5   9      195.41      223.45     37.67 o 
  -2   5   9      383.26      315.31     43.86 o 
  -1   5   9        3.77       14.45     20.64 o 
   0   5   9      201.40      350.92     49.54 o 
   1   5   9       23.58       98.57     34.06 o 
  -4   6   9      163.82       89.28     30.96 o 
  -3   6   9        2.64       -7.22     24.25 o 
  -2   6   9        1.09       -5.16     25.80 o 
  -1   6   9       88.46      107.86     34.06 o 
  -3  -6  10      129.68       90.31     42.83 o 
  -2  -6  10      166.75      103.73     42.83 o 
  -1  -6  10        2.93       21.67     36.64 o 
   0  -6  10      488.77      322.02     59.86 o 
   1  -6  10      224.43      133.66     42.32 o 
   2  -6  10        5.43      -15.48     30.45 o 
  -5  -5  10        1.54       10.32     35.61 o 
  -4  -5  10      194.79      180.10     50.57 o 
  -3  -5  10       13.01       10.84     30.96 o 
  -2  -5  10      369.19      186.81     47.48 o 
  -1  -5  10      952.78      702.87     78.44 o 
   0  -5  10       19.36        1.55     28.38 o 
   1  -5  10      128.91      143.98     42.83 o 
   2  -5  10      145.37      151.72     43.86 o 
   3  -5  10       26.29       26.83     34.06 o 
  -6  -4  10      240.68      151.20     51.61 o 
  -5  -4  10       13.31       -6.19     28.90 o 
  -4  -4  10      280.87      172.36     46.45 o 
  -3  -4  10      588.67      651.26     77.92 o 
  -2  -4  10       22.47        8.26     27.35 o 
  -1  -4  10      373.70      268.87     50.06 o 
   0  -4  10      328.16      286.41     49.03 o 
   1  -4  10       25.09       17.03     28.38 o 
   2  -4  10      205.35      195.07     44.38 o 
   3  -4  10       16.13      -12.39     27.87 o 
  -6  -3  10       14.56       -0.52     33.03 o 
  -5  -3  10      421.44      312.73     58.31 o 
  -4  -3  10      129.15       58.31     32.51 o 
  -3  -3  10      453.39      329.24     54.19 o 
  -2  -3  10     1659.53     1225.64     88.76 o 
  -1  -3  10       91.94      107.77     20.19 o 
   0  -3  10      220.08      170.30     23.42 o 
   1  -3  10      315.34      323.12     31.69 o 
   2  -3  10       97.20       43.32     19.69 o 
   3  -3  10      172.09      221.66     30.70 o 
   4  -3  10      167.26      276.09     47.99 o 
  -7  -2  10      199.52      214.16     56.25 o 
  -6  -2  10        4.68      -12.39     29.93 o 
  -5  -2  10      310.91      250.29     51.09 o 
  -4  -2  10      823.45      912.90     90.31 o 
  -3  -2  10       19.37       22.36     12.14 o 
  -2  -2  10       49.15       19.86     13.65 o 
  -1  -2  10      425.76      443.48     34.19 o 
   0  -2  10       39.27       37.57     19.87 o 
   1  -2  10      285.62      318.41     30.86 o 
   2  -2  10       83.47       52.59     30.45 o 
   3  -2  10       24.32        4.64     20.64 o 
   4  -2  10      355.79      547.54     62.44 o 
  -7  -1  10       40.60      104.76     47.99 o 
  -6  -1  10      499.26      349.89     63.99 o 
  -5  -1  10      266.66      205.39     47.48 o 
  -4  -1  10      222.69      227.33     22.15 o 
  -3  -1  10     1404.48     1283.94     51.17 o 
  -2  -1  10      154.02      132.86     20.41 o 
  -1  -1  10      243.66      220.25     28.90 o 
   0  -1  10      581.61      715.75     40.65 o 
   1  -1  10       94.94       92.31     20.06 o 
   2  -1  10      301.91      522.79     92.63 o 
   3  -1  10      410.93      814.34     72.25 o 
   4  -1  10        0.02       -7.74     21.67 o 
  -7   0  10       35.56       -1.55     35.09 o 
  -6   0  10       99.62       77.41     43.86 o 
  -5   0  10      626.21      593.98     76.89 o 
  -4   0  10       31.05       23.83     25.29 o 
  -3   0  10       26.90       50.67     16.42 o 
  -2   0  10      441.57      514.31     37.04 o 
  -1   0  10       32.03       21.52     23.74 o 
   0   0  10      309.67      435.83     34.89 o 
   1   0  10      496.45      667.97     42.50 o 
   2   0  10      132.47      223.83     26.73 o 
   3   0  10      472.00      910.84     75.34 o 
   4   0  10      313.11      583.14     63.47 o 
  -7   1  10      284.89      218.29     57.80 o 
  -6   1  10      267.37      180.10     53.15 o 
  -5   1  10       10.77       21.99     16.18 o 
  -4   1  10      602.14      450.73     57.02 o 
  -3   1  10      150.01      114.99     21.17 o 
  -2   1  10      174.73      167.72     24.43 o 
  -1   1  10      937.88     1008.65     49.00 o 
   0   1  10       21.02        3.06     14.01 o 
   1   1  10      331.19      552.60     39.40 o 
   2   1  10      588.86     1104.36     73.80 o 
   3   1  10       25.87       19.09     24.25 o 
  -7   2  10       12.80       35.09     49.03 o 
  -6   2  10      384.93      438.65     78.96 o 
  -5   2  10      119.91      123.74     22.96 o 
  -4   2  10       11.81       -0.80     15.20 o 
  -3   2  10      230.48      304.18     33.80 o 
  -2   2  10       48.11       52.53     18.52 o 
  -1   2  10      295.36      481.07     45.41 o 
   0   2  10      899.86     1278.87     58.01 o 
   1   2  10      113.54      218.07     28.14 o 
   2   2  10      207.19      345.24     50.06 o 
   3   2  10      232.80      513.48     61.41 o 
  -6   3  10       20.40       18.58     35.61 o 
  -5   3  10      175.07      129.63     24.72 o 
  -4   3  10      112.72       77.54     34.83 o 
  -3   3  10      108.12      116.55     27.61 o 
  -2   3  10      919.23     1023.40     56.11 o 
  -1   3  10       68.55       94.09     41.54 o 
   0   3  10      216.69      290.87     79.99 o 
   1   3  10      446.45      808.66     72.76 o 
   2   3  10       57.70      108.89     35.09 o 
  -6   4  10       76.79       23.74     40.77 o 
  -5   4  10       41.74        1.28     19.38 o 
  -4   4  10       64.00       51.73     21.00 o 
  -3   4  10       79.79       57.85     21.27 o 
  -2   4  10      181.28      252.58     31.24 o 
  -1   4  10      571.43      834.52     56.17 o 
   0   4  10       98.48      127.58     57.54 o 
   1   4  10       32.24       -4.13     28.38 o 
  -4   5  10       61.43       63.47     32.00 o 
  -3   5  10      485.91      518.64     57.80 o 
  -2   5  10      150.48      152.75     36.12 o 
  -1   5  10       73.85       56.78     24.30 o 
   0   5  10      162.05      296.73     52.64 o 
  -2  -6  11       68.75       37.16     40.25 o 
  -1  -6  11       34.19      -12.90     31.48 o 
   0  -6  11       58.51       53.67     42.32 o 
  -4  -5  11      109.00       29.42     36.12 o 
  -3  -5  11       25.15       -9.81     29.42 o 
  -2  -5  11      154.36       69.15     39.22 o 
  -1  -5  11       48.19        7.22     32.00 o 
   0  -5  11      145.75       81.02     40.25 o 
   1  -5  11      285.66      261.64     53.15 o 
   2  -5  11       87.44       79.47     41.80 o 
  -5  -4  11        6.72      -18.58     34.06 o 
  -4  -4  11       35.31       -4.64     27.87 o 
  -3  -4  11      290.49      295.18     57.80 o 
  -2  -4  11      183.54      130.56     44.90 o 
  -1  -4  11      322.90      387.04     61.41 o 
   0  -4  11      210.42      154.82     42.83 o 
   1  -4  11       76.26       69.67     37.16 o 
   2  -4  11      491.19      361.24     58.31 o 
  -5  -3  11      115.01       63.99     40.77 o 
  -4  -3  11       49.79        0.00     27.87 o 
  -3  -3  11      303.71      265.25     54.19 o 
  -2  -3  11      338.79      317.89     53.67 o 
  -1  -3  11       85.93       23.98     21.16 o 
   0  -3  11      713.80      643.95     44.81 o 
   1  -3  11      321.57      257.75     31.07 o 
   2  -3  11      104.26      104.94     25.91 o 
   3  -3  11       24.09       69.67     31.48 o 
  -6  -2  11        3.50        1.03     28.90 o 
  -5  -2  11       79.31       32.00     31.48 o 
  -4  -2  11      486.18      537.73     71.73 o 
  -3  -2  11      418.39      409.83     81.28 o 
  -2  -2  11      556.28      625.82     42.32 o 
  -1  -2  11      376.02      386.03     34.52 o 
   0  -2  11       48.16       47.54     17.47 o 
   1  -2  11      436.84      464.20     38.66 o 
   2  -2  11       70.55       59.14     20.50 o 
   3  -2  11      190.24      214.68     41.28 o 
  -6  -1  11      128.04      163.07     52.12 o 
  -5  -1  11       32.61       23.74     28.38 o 
  -4  -1  11      473.06      489.22     70.70 o 
  -3  -1  11      843.44      934.81     46.79 o 
  -2  -1  11        5.35        0.19     13.88 o 
  -1  -1  11      945.16     1031.38     83.86 o 
   0  -1  11      458.59      540.07     40.84 o 
   1  -1  11       98.66      133.10     46.70 o 
   2  -1  11       99.03      165.65     35.61 o 
   3  -1  11       17.75        4.64     27.87 o 
  -6   0  11      175.29      191.46     53.67 o 
  -5   0  11      320.19      307.05     59.86 o 
  -4   0  11      224.78      248.77     27.19 o 
  -3   0  11      465.72      475.54     38.19 o 
  -2   0  11      463.56      608.04     57.80 o 
  -1   0  11       28.87        1.75     14.60 o 
   0   0  11      121.18      204.16     41.54 o 
   1   0  11       69.97       82.05     20.70 o 
   2   0  11       94.61      218.29     40.25 o 
   3   0  11      246.14      468.58     57.28 o 
  -6   1  11        3.69      -12.90     34.06 o 
  -5   1  11      391.61      282.28     57.80 o 
  -4   1  11      963.30      879.87     75.60 o 
  -3   1  11       29.80       31.10     18.23 o 
  -2   1  11      591.39      661.65    117.40 o 
  -1   1  11      356.94      389.99     56.25 o 
   0   1  11       54.56       51.64     35.87 o 
   1   1  11      270.26      470.34     38.27 o 
   2   1  11       16.73       52.64     28.38 o 
  -6   2  11      141.81       78.44     48.51 o 
  -5   2  11        1.76       15.53     19.92 o 
  -4   2  11      288.26      289.18     40.51 o 
  -3   2  11      339.35      441.40    110.44 o 
  -2   2  11        4.64       15.17     17.56 o 
  -1   2  11       11.07       16.84     18.07 o 
   0   2  11      101.91       70.29     22.95 o 
   1   2  11       45.27      155.85     38.70 o 
   2   2  11      410.87     1201.90     82.57 o 
  -5   3  11      549.29      503.78     52.64 o 
  -4   3  11       99.37       84.24     24.07 o 
  -3   3  11      181.54      132.17     27.01 o 
  -2   3  11      221.03      185.68     29.50 o 
  -1   3  11       28.10       48.18     29.42 o 
   0   3  11      359.84      565.60     46.22 o 
   1   3  11       48.97       95.99     36.64 o 
  -4   4  11      121.16      119.18     28.81 o 
  -3   4  11        0.55       17.06     21.85 o 
  -2   4  11       15.74       24.49     23.58 o 
  -1   4  11       72.71      111.48     31.45 o 
   0   4  11       26.79       38.19     36.12 o 
  -2  -5  12      425.60      269.90     58.83 o 
  -1  -5  12        1.57        4.13     35.09 o 
  -4  -4  12      204.93      210.55     55.22 o 
  -3  -4  12       15.83       14.45     34.06 o 
  -2  -4  12       23.36      -19.61     30.45 o 
  -1  -4  12       77.17       84.12     39.74 o 
   0  -4  12        0.73       19.61     31.48 o 
   1  -4  12       92.98       97.02     41.28 o 
  -5  -3  12       85.97       57.28     38.19 o 
  -4  -3  12       78.65       85.67     39.22 o 
  -3  -3  12      374.72      148.62     45.93 o 
  -2  -3  12        1.06       -9.36     15.66 o 
  -1  -3  12      216.18      142.45     25.16 o 
   0  -3  12      266.15      244.83     31.72 o 
   1  -3  12       83.80       51.09     22.26 o 
  -5  -2  12      226.73      197.13     52.12 o 
  -4  -2  12       12.24       -5.16     30.45 o 
  -3  -2  12       16.04        2.15     27.35 o 
  -2  -2  12      141.82      162.83     24.85 o 
  -1  -2  12        4.29        6.71     15.99 o 
   0  -2  12      167.52      253.62     35.35 o 
   1  -2  12      339.33      403.56     38.63 o 
   2  -2  12       47.23      103.21     36.12 o 
  -5  -1  12        3.85      -18.06     27.35 o 
  -4  -1  12      214.24      156.37     44.90 o 
  -3  -1  12        3.34        1.48     27.87 o 
  -2  -1  12      261.19      240.78     52.38 o 
  -1  -1  12      615.13      641.54     45.26 o 
   0  -1  12       26.36       13.63     17.50 o 
   1  -1  12      195.15      190.86     28.93 o 
   2  -1  12      247.26      523.80     61.41 o 
  -6   0  12      215.21      159.46     50.06 o 
  -5   0  12       47.85       28.90     34.06 o 
  -4   0  12       33.41      -10.84     28.38 o 
  -3   0  12      115.88      150.75     25.37 o 
  -2   0  12       38.14       12.94     17.19 o 
  -1   0  12      210.51      341.92     34.16 o 
   0   0  12      576.67      898.92     55.48 o 
   1   0  12       41.82       53.88     21.89 o 
   2   0  12       55.49       75.34     34.06 o 
  -5   1  12      122.47       87.73     43.35 o 
  -4   1  12       18.11       29.10     20.19 o 
  -3   1  12      248.39      227.60     30.61 o 
  -2   1  12      745.93      924.62    112.24 o 
  -1   1  12       56.27       66.96     20.90 o 
   0   1  12      169.25      159.09     28.38 o 
   1   1  12      183.31      406.65     51.61 o 
  -5   2  12       83.79       31.48     40.77 o 
  -4   2  12       67.27       81.84     25.09 o 
  -3   2  12      117.47      118.76     27.11 o 
  -2   2  12      133.63      184.22     42.32 o 
  -1   2  12      386.47      654.93     49.89 o 
   0   2  12       69.16       83.82     54.44 o 
  -4   3  12      145.28      132.88     30.24 o 
  -3   3  12      422.48      432.99     45.41 o 
  -2   3  12      128.88      164.19     35.87 o 
  -1   3  12       81.46       82.05     27.09 o 
  -3  -3  13      310.45      286.93     60.38 o 
  -2  -3  13        3.89        4.95     19.57 o 
  -1  -3  13      285.25      187.51     30.38 o 
  -4  -2  13       39.60        8.26     35.09 o 
  -3  -2  13      162.05      180.62     49.03 o 
  -2  -2  13      166.18      180.56     28.52 o 
  -1  -2  13       20.66       31.52     20.83 o 
   0  -2  13       16.97       20.76     21.20 o 
  -4  -1  13      381.67      391.69     65.54 o 
  -3  -1  13       10.15       -1.14     18.62 o 
  -2  -1  13      210.35      194.71     38.96 o 
  -1  -1  13       45.54       61.76     22.54 o 
   0  -1  13       89.15      124.39     26.20 o 
  -4   0  13      162.77      191.97     53.67 o 
  -3   0  13      145.87      236.65     47.74 o 
  -2   0  13       11.60      -17.18     17.18 o 
  -1   0  13       17.60        5.10     19.50 o 
   0   0  13       71.62       61.55     23.92 o 
  -4   1  13       33.80       41.28     39.22 o 
  -3   1  13       94.79       56.42     29.93 o 
  -2   1  13       65.01       20.41     21.54 o 
  -1   1  13       76.15       22.83     21.95 o 
                                                 
