# Supplementary material for: Evaluation of the Bruker SMART X2S: crystallography for the nonspecialist?
Source: J Appl Crystallogr. 2010 Nov 27;44(Pt 1):213–5. doi: 10.1107/S0021889810042561 (PMC3253739; doi:10.1107/S0021889810042561)
Supplement: Supplementary file 10 [file j-44-00213-14_CCDCsup10.hkl]

# 
# h,k,l, Fc-squared, Fo-squared, sigma(Fo-squared) and status flag 
# 
data_14_CCDC
_shelx_title ' scan_0m in P2(1)2(1)2(1)' 
_shelx_refln_list_code          4 
_shelx_F_calc_maximum      125.17 
_exptl_crystal_F_000       600.00 
_reflns_d_resolution_high  0.8382 
 
loop_ 
 _symmetry_equiv_pos_as_xyz 
 'x, y, z' 
 'x+1/2, -y+1/2, -z' 
 '-x, y+1/2, -z+1/2' 
 '-x+1/2, -y, z+1/2' 
 
_cell_length_a     7.7598 
_cell_length_b     9.9684 
_cell_length_c    18.2312 
_cell_angle_alpha  90.000 
_cell_angle_beta   90.000 
_cell_angle_gamma  90.000 
 
_shelx_F_squared_multiplier     1.000 
 
loop_ 
 _refln_index_h 
 _refln_index_k 
 _refln_index_l 
 _refln_F_squared_calc 
 _refln_F_squared_meas 
 _refln_F_squared_sigma 
 _refln_observed_status 
   2   0   0    13505.89    13091.75    194.44 o 
   4   0   0      416.96      409.26     14.29 o 
   6   0   0      488.84      455.29     17.58 o 
   8   0   0       38.25       43.84     13.13 o 
   1   1   0     1576.80     1423.86     23.66 o 
   2   1   0     2381.45     2253.52     22.87 o 
   3   1   0      112.45      109.37      3.31 o 
   4   1   0      299.90      288.48      8.22 o 
   5   1   0      255.37      253.38      8.12 o 
   6   1   0      110.24      105.96     10.22 o 
   7   1   0       14.61       10.72      6.08 o 
   8   1   0       43.56       40.22      7.11 o 
   9   1   0       16.31       22.42     11.86 o 
   0   2   0    10926.37     9914.89    146.60 o 
   1   2   0     9799.49     9037.35     95.02 o 
   2   2   0    11170.67    11037.79    109.16 o 
   3   2   0    10693.67    10667.10    128.27 o 
   4   2   0     2459.45     2423.29     38.39 o 
   5   2   0       88.09       92.97      6.05 o 
   6   2   0      253.03      235.46     10.26 o 
   7   2   0      343.24      345.51     11.93 o 
   8   2   0      157.54      173.58      9.77 o 
   9   2   0      227.47      231.16     13.24 o 
   1   3   0        2.52       -1.51      3.20 o 
   2   3   0      828.10      884.39     11.49 o 
   3   3   0      975.39      971.98     15.39 o 
   4   3   0      507.29      491.01     11.58 o 
   5   3   0      252.03      246.15      9.09 o 
   6   3   0      110.92       94.13      7.13 o 
   7   3   0       20.71       26.46      6.38 o 
   8   3   0        0.04        2.95      6.83 o 
   0   4   0      825.43      776.79     21.18 o 
   1   4   0     1191.57     1094.33     19.65 o 
   2   4   0     1244.54     1241.65     21.23 o 
   3   4   0      933.03      935.45     15.89 o 
   4   4   0      528.57      550.50     12.93 o 
   5   4   0      110.14      108.31      9.53 o 
   6   4   0      807.92      861.14     18.46 o 
   7   4   0      124.35      122.17      8.45 o 
   8   4   0        3.39       -0.20      7.12 o 
   1   5   0       28.54       27.04      4.60 o 
   2   5   0      337.85      355.18     11.10 o 
   3   5   0      292.64      285.62      9.59 o 
   4   5   0        5.19        8.73      4.56 o 
   5   5   0       50.97       41.66      9.48 o 
   6   5   0       61.52       84.08     11.74 o 
   7   5   0       29.52       28.02      7.18 o 
   8   5   0       27.05       33.22      8.01 o 
   0   6   0        1.96        1.89      6.24 o 
   1   6   0      236.39      234.62      8.76 o 
   2   6   0      514.44      517.31     15.20 o 
   3   6   0      295.20      296.39     10.83 o 
   4   6   0      220.07      220.05      8.31 o 
   5   6   0        0.48       -5.04      5.42 o 
   6   6   0      341.98      364.26     14.36 o 
   7   6   0       10.94       -4.56      9.02 o 
   1   7   0       16.02       17.94      5.27 o 
   2   7   0      344.59      343.75     12.71 o 
   3   7   0       24.45       28.26      6.49 o 
   4   7   0       10.50        4.38      5.18 o 
   5   7   0       13.96       20.75      6.34 o 
   6   7   0      129.71      125.39     12.20 o 
   7   7   0        0.94       -7.25      7.25 o 
   0   8   0      320.42      303.44     15.16 o 
   1   8   0        0.00       -1.46      5.43 o 
   2   8   0      588.14      589.43     14.80 o 
   3   8   0       14.02       38.74     13.12 o 
   4   8   0       18.91       27.83      6.66 o 
   5   8   0        4.78        3.06      6.00 o 
   6   8   0       98.18      117.29     15.92 o 
   1   9   0      165.95      148.73      8.46 o 
   2   9   0        8.59       12.09      6.10 o 
   3   9   0       10.07       10.95      6.32 o 
   4   9   0        0.02        3.66      7.99 o 
   5   9   0       51.35       43.59      7.22 o 
   6   9   0       27.04       27.18     12.10 o 
   0  10   0      110.48      122.08     12.33 o 
   1  10   0       24.43       42.55      6.97 o 
   2  10   0        0.00        0.84      8.08 o 
   3  10   0      103.90      124.15      9.03 o 
   4  10   0       51.17       65.93      8.52 o 
   1  11   0        2.78        5.25      7.01 o 
   2  11   0       21.44       15.90      9.33 o 
   3  11   0       14.33       12.33      7.60 o 
   2   0   1    15666.99    14937.12    151.11 o 
   3   0   1      469.83      414.86      6.59 o 
   4   0   1       71.25       61.89      4.73 o 
   5   0   1        0.05        1.04      6.57 o 
   6   0   1       25.23       32.86      5.51 o 
   7   0   1      695.64      648.28     18.55 o 
   8   0   1        1.68        1.75      5.86 o 
   9   0   1       69.89       80.71      9.55 o 
  -9   1   1       14.40       19.94      8.36 o 
  -8   1   1       30.65       30.48      6.93 o 
  -7   1   1        8.56        0.84      5.73 o 
  -6   1   1       24.21       15.72      5.15 o 
  -5   1   1      489.15      467.78     12.57 o 
  -4   1   1      794.75      784.06     15.09 o 
  -3   1   1      257.30      237.83      6.71 o 
  -2   1   1     1686.70     1570.04     15.63 o 
  -1   1   1     5442.26     5047.82     63.40 o 
   1   1   1     5455.37     5056.39     50.09 o 
   2   1   1     1683.82     1577.89     17.92 o 
   3   1   1      255.80      253.20      5.26 o 
   4   1   1      790.76      763.65     14.89 o 
   5   1   1      488.78      477.82     11.71 o 
   6   1   1       22.78       19.07      5.34 o 
   7   1   1        8.46        4.86      5.75 o 
   8   1   1       31.08       21.90      6.79 o 
   9   1   1       14.04       14.51      8.00 o 
  -9   2   1       16.26       15.05      7.90 o 
  -8   2   1       31.70       29.71      8.22 o 
  -7   2   1      245.18      240.64     10.60 o 
  -6   2   1      285.85      290.67     10.17 o 
  -5   2   1       53.20       51.69      5.75 o 
  -4   2   1     1095.53     1058.69     17.12 o 
  -3   2   1      130.58      144.57      5.52 o 
  -2   2   1     4633.21     4559.62     48.20 o 
  -1   2   1    11380.60    11148.06    126.25 o 
   0   2   1     4993.88     4866.81     68.78 o 
   1   2   1    11306.80    11124.13    116.66 o 
   2   2   1     4603.08     4544.15     43.44 o 
   3   2   1      122.57      153.04      4.73 o 
   4   2   1     1073.99     1027.55     18.80 o 
   5   2   1       52.59       62.05      5.39 o 
   6   2   1      289.09      289.78     13.68 o 
   7   2   1      242.66      242.31     10.27 o 
   8   2   1       31.02       40.68      7.13 o 
   9   2   1       16.59       25.14      8.62 o 
  -8   3   1      133.29      127.80      9.33 o 
  -7   3   1       10.62       12.16      6.11 o 
  -6   3   1       55.31       66.04      6.60 o 
  -5   3   1       77.78       67.61      5.87 o 
  -4   3   1      965.05      918.70     17.39 o 
  -3   3   1      802.71      778.21     12.66 o 
  -2   3   1     2467.85     2374.73     27.46 o 
  -1   3   1      159.77      156.03      4.30 o 
   0   3   1      386.15      358.37      6.26 o 
   1   3   1      161.83      153.55      5.20 o 
   2   3   1     2459.93     2356.98     26.40 o 
   3   3   1      797.58      765.75     13.45 o 
   4   3   1      964.94      928.77     18.37 o 
   5   3   1       78.26       81.90      6.61 o 
   6   3   1       52.28       57.04      7.93 o 
   7   3   1       10.71       19.69      7.56 o 
   8   3   1      133.09      144.03      9.24 o 
  -8   4   1      116.77      124.91     16.47 o 
  -7   4   1       96.80       94.99      8.02 o 
  -6   4   1      192.20      193.72      8.93 o 
  -5   4   1      143.11      151.76      7.53 o 
  -4   4   1     1963.17     1890.41     31.51 o 
  -3   4   1      932.43      939.64     15.89 o 
  -2   4   1       24.74       20.34      4.11 o 
  -1   4   1      694.91      679.98     13.63 o 
   0   4   1      206.29      186.98      6.02 o 
   1   4   1      688.88      689.38     10.62 o 
   2   4   1       26.28       17.84      3.57 o 
   3   4   1      925.88      940.93     17.80 o 
   4   4   1     1926.54     1913.68     31.64 o 
   5   4   1      144.97      141.11     14.85 o 
   6   4   1      195.85      197.36     10.95 o 
   7   4   1       98.04      109.86     11.64 o 
   8   4   1      114.46      103.50      9.03 o 
  -8   5   1       62.55       63.33      8.89 o 
  -7   5   1       91.61       77.95      8.18 o 
  -6   5   1       19.71       18.83      6.21 o 
  -5   5   1      652.48      650.08     16.99 o 
  -4   5   1      217.03      211.00      8.68 o 
  -3   5   1      382.55      380.07     10.74 o 
  -2   5   1      740.97      722.19     14.87 o 
  -1   5   1      314.90      304.43      9.32 o 
   0   5   1      124.18      121.74      5.05 o 
   1   5   1      320.05      321.11     10.44 o 
   2   5   1      742.04      731.79     15.10 o 
   3   5   1      381.11      379.76     10.78 o 
   4   5   1      219.29      217.01      7.89 o 
   5   5   1      648.09      657.92     15.36 o 
   6   5   1       19.36       33.97      6.67 o 
   7   5   1       90.77       88.69      8.09 o 
   8   5   1       63.71       67.86      8.84 o 
  -7   6   1      260.33      286.33     22.53 o 
  -6   6   1        7.97        1.88      6.62 o 
  -5   6   1      479.98      498.55     13.51 o 
  -4   6   1      156.31      157.91      7.10 o 
  -3   6   1      497.17      497.50     16.61 o 
  -2   6   1      350.78      348.25     12.52 o 
  -1   6   1       44.10       53.09      5.35 o 
   0   6   1      311.52      319.81     10.00 o 
   1   6   1       48.44       43.92      5.21 o 
   2   6   1      349.00      344.50     12.82 o 
   3   6   1      503.85      499.36     12.96 o 
   4   6   1      151.37      136.69      7.01 o 
   5   6   1      479.68      498.83     13.59 o 
   6   6   1        8.09       -0.76      5.98 o 
   7   6   1      254.78      270.45     14.59 o 
  -7   7   1       26.15       37.81      8.05 o 
  -6   7   1       22.86       27.21     11.24 o 
  -5   7   1      231.53      243.53     10.54 o 
  -4   7   1        4.79        1.46      5.17 o 
  -3   7   1      107.85      100.74      6.98 o 
  -2   7   1       91.66       95.88      6.75 o 
  -1   7   1     1032.69     1033.64     20.25 o 
   0   7   1       94.65       88.74      6.40 o 
   1   7   1     1035.74     1041.88     20.24 o 
   2   7   1       92.73       94.81      6.83 o 
   3   7   1      106.41      106.01      7.22 o 
   4   7   1        4.52       16.13      6.00 o 
   5   7   1      231.13      242.72     12.29 o 
   6   7   1       23.17       41.03      8.73 o 
   7   7   1       26.29       26.85      7.88 o 
  -6   8   1       26.53       29.70      9.11 o 
  -5   8   1       21.80       25.30      6.89 o 
  -4   8   1        5.03        6.83      6.12 o 
  -3   8   1      507.13      536.61     18.53 o 
  -2   8   1      210.53      200.97      9.04 o 
  -1   8   1       29.26       24.64      7.06 o 
   0   8   1      201.87      205.88     10.33 o 
   1   8   1       27.72       21.15      6.32 o 
   2   8   1      210.90      205.09      9.25 o 
   3   8   1      497.37      505.62     17.48 o 
   4   8   1        5.51       -2.01      6.18 o 
   5   8   1       21.81       29.94      6.43 o 
   6   8   1       26.11       24.21      7.67 o 
  -6   9   1       16.85       15.31     22.60 o 
  -5   9   1       78.83       77.12      8.34 o 
  -4   9   1      137.48      140.02     12.61 o 
  -3   9   1       15.87       11.08      6.35 o 
  -2   9   1      194.12      219.22     10.12 o 
  -1   9   1       12.70       16.69      6.52 o 
   0   9   1        6.62        7.28      5.85 o 
   1   9   1       12.31       18.61      8.19 o 
   2   9   1      194.08      221.84      9.94 o 
   3   9   1       16.65       12.62      6.49 o 
   4   9   1      137.40      135.77     11.28 o 
   5   9   1       80.49      102.50     15.25 o 
   6   9   1       16.66       17.61     11.77 o 
  -4  10   1       79.65       96.43     14.48 o 
  -3  10   1        2.11        1.66      6.75 o 
  -2  10   1        6.65        5.54      6.51 o 
  -1  10   1       38.50       27.59      7.85 o 
   0  10   1       83.56       77.28      7.63 o 
   1  10   1       39.49       46.10      7.20 o 
   2  10   1        6.83        2.21      9.95 o 
   3  10   1        1.99       -4.60      6.73 o 
   4  10   1       82.61      101.44      8.97 o 
  -3  11   1        7.32        4.84      7.41 o 
  -2  11   1       31.45       45.78     11.15 o 
  -1  11   1       29.82       45.25      7.69 o 
   0  11   1        0.42       -1.71      6.79 o 
   1  11   1       29.64       19.99      7.32 o 
   2  11   1       32.20       38.76      7.92 o 
   3  11   1        7.43        5.28      7.46 o 
   1   0   2      910.04      880.98     10.20 o 
   2   0   2      446.24      418.26      6.03 o 
   3   0   2        0.02       -1.66      2.25 o 
   4   0   2      201.45      176.56      7.11 o 
   5   0   2      325.28      319.10      9.87 o 
   6   0   2     1444.74     1460.44     26.29 o 
   7   0   2        7.86        7.97      5.72 o 
   8   0   2        0.44        6.23     10.08 o 
   9   0   2       13.14        9.61      7.94 o 
  -9   1   2       68.60       76.85     16.26 o 
  -8   1   2       50.59       62.46      7.70 o 
  -7   1   2      144.72      153.96      8.15 o 
  -6   1   2      392.32      390.90     10.95 o 
  -5   1   2       39.61       48.54      4.42 o 
  -4   1   2      867.99      852.95     14.48 o 
  -3   1   2       22.76       29.16      3.16 o 
  -2   1   2     3059.98     2885.23     29.05 o 
  -1   1   2      842.76      781.46      8.58 o 
   1   1   2      824.84      800.50      8.91 o 
   2   1   2     2991.71     2907.44     30.45 o 
   3   1   2       24.37       30.92      2.58 o 
   4   1   2      848.22      858.47     19.68 o 
   5   1   2       37.28       46.93      6.83 o 
   6   1   2      398.42      408.20     11.61 o 
   7   1   2      147.01      136.51      8.25 o 
   8   1   2       54.70       59.76      7.58 o 
   9   1   2       70.17       75.75     10.44 o 
  -9   2   2       10.26       20.22     11.18 o 
  -8   2   2       50.82       68.22     15.13 o 
  -7   2   2      179.97      166.19      8.99 o 
  -6   2   2      556.56      533.83     13.65 o 
  -5   2   2       58.54       53.31      7.88 o 
  -4   2   2      182.98      184.18      6.69 o 
  -3   2   2      122.95      119.97      6.14 o 
  -2   2   2     3159.77     3028.54     32.65 o 
  -1   2   2       76.63       65.38      3.32 o 
   0   2   2     4630.73     4461.06     47.37 o 
   1   2   2       69.90       67.19      2.51 o 
   2   2   2     3172.55     3041.36     29.47 o 
   3   2   2      114.69      125.24      3.94 o 
   4   2   2      193.38      188.44      7.43 o 
   5   2   2       59.25       58.93      5.43 o 
   6   2   2      562.46      535.10     22.17 o 
   7   2   2      183.54      189.43      9.15 o 
   8   2   2       49.52       50.47      7.55 o 
   9   2   2       10.06       21.53     14.70 o 
  -8   3   2       72.23       57.68      8.06 o 
  -7   3   2      107.24      112.44      8.18 o 
  -6   3   2      251.88      242.73     15.36 o 
  -5   3   2      419.86      391.49     11.28 o 
  -4   3   2      149.12      159.49     10.44 o 
  -3   3   2     1122.32     1160.45     16.87 o 
  -2   3   2       67.50       71.19      3.20 o 
  -1   3   2     1273.49     1340.65     15.66 o 
   0   3   2      989.85      869.63     11.85 o 
   1   3   2     1238.19     1322.26     15.66 o 
   2   3   2       70.92       78.66      3.19 o 
   3   3   2     1131.23     1139.31     16.26 o 
   4   3   2      150.31      162.20      8.06 o 
   5   3   2      412.72      419.17     13.38 o 
   6   3   2      247.67      228.74      9.54 o 
   7   3   2      109.63      106.84      7.81 o 
   8   3   2       70.67       76.14     10.73 o 
  -8   4   2        1.86        6.58      7.23 o 
  -7   4   2      347.39      383.95     13.33 o 
  -6   4   2      348.63      341.88     11.52 o 
  -5   4   2      136.59      119.54     10.57 o 
  -4   4   2       10.65       13.04      5.46 o 
  -3   4   2     1919.05     1931.59     28.45 o 
  -2   4   2       49.33       46.96      4.15 o 
  -1   4   2      420.05      390.45      8.74 o 
   0   4   2       30.23       30.87      3.70 o 
   1   4   2      421.89      409.31      8.54 o 
   2   4   2       48.37       51.37      3.49 o 
   3   4   2     1912.21     1928.27     31.86 o 
   4   4   2       10.09       12.26      4.56 o 
   5   4   2      136.55      129.22     13.17 o 
   6   4   2      352.15      347.45     14.58 o 
   7   4   2      348.20      401.70     13.13 o 
   8   4   2        2.00       -6.25     11.14 o 
  -8   5   2       61.23       54.56      8.64 o 
  -7   5   2       55.36       45.55      8.12 o 
  -6   5   2       16.30       22.40      6.32 o 
  -5   5   2      476.82      480.74     13.01 o 
  -4   5   2       36.36       35.98      5.36 o 
  -3   5   2      172.57      169.80      7.32 o 
  -2   5   2      239.08      246.42      8.44 o 
  -1   5   2      484.17      443.83     11.17 o 
   0   5   2      233.02      247.96      7.48 o 
   1   5   2      478.76      463.96      8.77 o 
   2   5   2      248.60      229.16      7.21 o 
   3   5   2      167.84      157.59     12.73 o 
   4   5   2       36.79       32.04      4.89 o 
   5   5   2      460.58      482.39     13.08 o 
   6   5   2       17.52       23.63      7.52 o 
   7   5   2       56.87       43.33      7.74 o 
   8   5   2       61.86       52.63      9.12 o 
  -7   6   2       75.69       82.77      9.35 o 
  -6   6   2      127.78      142.91      9.62 o 
  -5   6   2      169.11      176.28      8.62 o 
  -4   6   2      698.93      703.58     15.53 o 
  -3   6   2     1263.62     1268.27     23.44 o 
  -2   6   2      235.80      240.59     11.70 o 
  -1   6   2      176.41      173.45      7.56 o 
   0   6   2     1577.74     1655.32     28.48 o 
   1   6   2      175.23      171.83      8.46 o 
   2   6   2      236.17      245.39     10.88 o 
   3   6   2     1261.60     1270.94     23.61 o 
   4   6   2      696.01      710.84     18.15 o 
   5   6   2      171.96      167.42      8.67 o 
   6   6   2      127.40      158.84      8.98 o 
   7   6   2       76.31       73.17      8.12 o 
  -7   7   2       22.65       14.13      7.93 o 
  -6   7   2       76.57       72.52     11.85 o 
  -5   7   2      130.04      127.73      8.06 o 
  -4   7   2      251.02      242.40      9.15 o 
  -3   7   2        1.51        0.01      5.17 o 
  -2   7   2      434.11      436.62     11.97 o 
  -1   7   2      106.38       95.17      6.50 o 
   0   7   2        0.32        2.77      4.99 o 
   1   7   2      105.79       86.39      8.66 o 
   2   7   2      432.19      416.22     12.05 o 
   3   7   2        1.46        3.41      5.53 o 
   4   7   2      255.40      243.70     10.10 o 
   5   7   2      129.07      129.18      8.17 o 
   6   7   2       73.22       68.66      7.83 o 
   7   7   2       22.73       15.20      7.71 o 
  -6   8   2       92.83      118.87      9.15 o 
  -5   8   2        8.83       12.84      6.92 o 
  -4   8   2      277.99      293.28     10.05 o 
  -3   8   2       78.36       87.80      8.57 o 
  -2   8   2      170.02      164.42     12.02 o 
  -1   8   2      284.60      283.92     11.91 o 
   0   8   2      931.88      944.28     19.45 o 
   1   8   2      285.20      275.76     11.75 o 
   2   8   2      170.05      150.25      8.13 o 
   3   8   2       79.03       73.72      7.14 o 
   4   8   2      276.37      289.89     11.42 o 
   5   8   2        9.17        9.48      6.16 o 
   6   8   2       93.32       96.03      9.54 o 
  -5   9   2       88.40      110.44     14.07 o 
  -4   9   2       23.12       17.56      7.88 o 
  -3   9   2       24.97       21.97      7.32 o 
  -2   9   2      125.21      113.17     10.00 o 
  -1   9   2      285.66      280.45     18.79 o 
   0   9   2       11.28       10.54      6.04 o 
   1   9   2      288.55      276.27     10.89 o 
   2   9   2      119.58      113.09      8.26 o 
   3   9   2       24.11       33.84      6.84 o 
   4   9   2       21.83       18.83      8.41 o 
   5   9   2       90.08      102.38      8.22 o 
  -4  10   2        7.21        9.57      7.24 o 
  -3  10   2      114.99      114.35      8.94 o 
  -2  10   2       52.84       58.36      7.54 o 
  -1  10   2      145.08      163.95      9.09 o 
   0  10   2        0.14       -1.61      6.32 o 
   1  10   2      144.74      153.38      9.22 o 
   2  10   2       52.56       50.97      7.48 o 
   3  10   2      115.28      126.71      9.00 o 
   4  10   2        7.36       12.98      7.35 o 
  -3  11   2       11.26       -0.69      7.31 o 
  -2  11   2       20.52       25.71      7.54 o 
  -1  11   2       41.61       31.26      7.35 o 
   0  11   2       64.88       77.03      8.13 o 
   1  11   2       43.52       43.99      7.81 o 
   2  11   2       20.63       26.63      7.54 o 
   3  11   2       11.02        7.98      7.40 o 
   1   0   3     3892.06     3979.99     46.59 o 
   2   0   3     1443.18     1486.03     19.02 o 
   3   0   3     1556.75     1456.13     17.53 o 
   4   0   3      385.70      359.31      9.77 o 
   5   0   3        0.12        8.86      5.14 o 
   6   0   3       17.67       17.19      5.10 o 
   7   0   3      428.80      423.54     13.82 o 
   8   0   3        0.14        5.68      6.90 o 
   9   0   3       19.02       20.46      8.04 o 
  -9   1   3       76.87       91.83     12.96 o 
  -8   1   3       11.60        6.09      6.75 o 
  -7   1   3        8.86        2.15      5.52 o 
  -6   1   3      602.54      582.10     13.21 o 
  -5   1   3     1318.78     1368.82     28.70 o 
  -4   1   3      497.08      477.73      9.86 o 
  -3   1   3      686.30      682.63     10.85 o 
  -2   1   3     3165.67     3153.21     33.30 o 
  -1   1   3      158.09      143.05      3.06 o 
   0   1   3     2037.44     2212.72     34.85 o 
   1   1   3      143.15      150.20      2.98 o 
   2   1   3     3155.01     3153.51     31.38 o 
   3   1   3      697.76      687.27      9.80 o 
   4   1   3      486.13      481.11     10.93 o 
   5   1   3     1330.54     1357.00     23.81 o 
   6   1   3      596.20      601.93     15.09 o 
   7   1   3        8.73        1.03      5.55 o 
   8   1   3       10.68       12.69      7.14 o 
   9   1   3       77.88       75.26      9.90 o 
  -9   2   3        5.96       -1.56     15.85 o 
  -8   2   3       14.74       10.14      8.21 o 
  -7   2   3      241.83      235.37     14.54 o 
  -6   2   3      292.17      265.11     10.22 o 
  -5   2   3      158.56      155.82      7.59 o 
  -4   2   3      707.95      727.17     13.32 o 
  -3   2   3      298.35      261.48      6.64 o 
  -2   2   3     1515.77     1519.79     17.11 o 
  -1   2   3     1025.60      972.91     16.05 o 
   0   2   3     7149.75     7050.58     92.75 o 
   1   2   3     1019.37      978.54     11.58 o 
   2   2   3     1493.39     1502.92     17.06 o 
   3   2   3      290.26      270.33      6.22 o 
   4   2   3      728.49      753.65     14.70 o 
   5   2   3      157.21      148.32      8.24 o 
   6   2   3      295.47      288.61     10.18 o 
   7   2   3      241.73      230.41     10.00 o 
   8   2   3       15.13       38.15      7.86 o 
   9   2   3        5.79       -0.62     23.75 o 
  -8   3   3       74.34       88.82     11.82 o 
  -7   3   3       61.29       52.14      7.07 o 
  -6   3   3       60.06       73.22      6.75 o 
  -5   3   3       44.43       39.92      7.03 o 
  -4   3   3      175.45      209.96      8.14 o 
  -3   3   3     1616.89     1709.33     25.23 o 
  -2   3   3     1226.62     1196.89     19.20 o 
  -1   3   3        8.28        2.42      2.25 o 
   0   3   3       67.47       65.41      2.94 o 
   1   3   3        7.04        2.76      2.25 o 
   2   3   3     1233.15     1196.37     16.06 o 
   3   3   3     1639.93     1712.53     22.70 o 
   4   3   3      168.22      192.44      7.80 o 
   5   3   3       46.31       48.53      5.48 o 
   6   3   3       58.49       66.37      7.12 o 
   7   3   3       58.78       58.79      7.81 o 
   8   3   3       78.58       82.39     14.58 o 
  -8   4   3       25.39       25.36      7.75 o 
  -7   4   3      126.58      116.31      8.51 o 
  -6   4   3      169.60      181.16     18.37 o 
  -5   4   3      173.63      186.38     10.57 o 
  -4   4   3      559.41      560.68     12.86 o 
  -3   4   3       86.95       93.56      5.30 o 
  -2   4   3      150.58      148.90      6.34 o 
  -1   4   3      776.29      826.75     22.44 o 
   0   4   3     1321.83     1293.47     20.52 o 
   1   4   3      780.60      811.93     11.91 o 
   2   4   3      147.32      149.99      5.00 o 
   3   4   3       88.62       91.80      6.37 o 
   4   4   3      566.11      568.71     12.85 o 
   5   4   3      176.01      188.61      8.31 o 
   6   4   3      171.60      171.94     12.06 o 
   7   4   3      127.78      120.03     10.18 o 
   8   4   3       26.22       30.76     11.65 o 
  -8   5   3       27.38       34.57      8.37 o 
  -7   5   3      130.89      120.10      8.96 o 
  -6   5   3      113.64      111.72      7.98 o 
  -5   5   3      166.83      144.91     13.67 o 
  -4   5   3        2.50        5.25      7.08 o 
  -3   5   3      285.93      278.02     10.88 o 
  -2   5   3      172.39      163.86      7.16 o 
  -1   5   3      628.15      638.19     14.49 o 
   0   5   3       32.18       37.60      3.97 o 
   1   5   3      622.12      657.05     10.57 o 
   2   5   3      180.06      170.70      6.11 o 
   3   5   3      288.66      296.09     13.36 o 
   4   5   3        2.52        4.99      4.41 o 
   5   5   3      166.66      161.92      8.18 o 
   6   5   3      109.52      120.54     10.09 o 
   7   5   3      134.05      114.10     12.43 o 
   8   5   3       28.21       23.34      8.47 o 
  -7   6   3       49.22       43.93      8.00 o 
  -6   6   3       68.83       63.85      7.48 o 
  -5   6   3       42.57       60.94     11.02 o 
  -4   6   3      231.94      232.64      9.44 o 
  -3   6   3      264.11      269.37     10.84 o 
  -2   6   3      174.53      189.39      9.47 o 
  -1   6   3      206.36      204.92      9.64 o 
   0   6   3      144.88      149.12      5.86 o 
   1   6   3      210.60      199.84      7.01 o 
   2   6   3      179.14      183.34      9.73 o 
   3   6   3      268.68      303.26     10.31 o 
   4   6   3      225.58      245.26     13.29 o 
   5   6   3       43.84       52.17      6.67 o 
   6   6   3       70.19       63.12      7.25 o 
   7   6   3       50.87       64.22      8.37 o 
  -7   7   3       13.66       17.66     12.13 o 
  -6   7   3       19.81       23.17      7.05 o 
  -5   7   3      121.31      138.38     17.82 o 
  -4   7   3      208.86      207.10      8.32 o 
  -3   7   3      866.77      881.18     18.47 o 
  -2   7   3       23.98       14.55      5.25 o 
  -1   7   3       40.57       49.12      5.70 o 
   0   7   3       64.36       67.39      5.97 o 
   1   7   3       42.58       43.96      5.62 o 
   2   7   3       23.56       12.46      5.24 o 
   3   7   3      865.45      901.81     18.85 o 
   4   7   3      210.67      202.81      9.36 o 
   5   7   3      118.45      130.29      7.66 o 
   6   7   3       20.18       22.57      7.18 o 
   7   7   3       13.64       21.83      7.45 o 
  -6   8   3       11.53       10.93      7.95 o 
  -5   8   3        6.54       17.87     14.44 o 
  -4   8   3       49.91       53.82      6.31 o 
  -3   8   3      380.39      382.94     12.35 o 
  -2   8   3        0.01        1.52      5.49 o 
  -1   8   3      214.22      212.82     12.66 o 
   0   8   3      219.21      240.50      9.82 o 
   1   8   3      209.77      217.48      9.48 o 
   2   8   3        0.03       -0.35      5.55 o 
   3   8   3      385.89      380.05     17.07 o 
   4   8   3       51.86       59.67      7.56 o 
   5   8   3        6.59       -0.52      6.04 o 
   6   8   3       11.15        8.55      7.30 o 
  -5   9   3        0.84        3.49      6.86 o 
  -4   9   3        9.00       19.37      7.29 o 
  -3   9   3       29.96       31.05      6.87 o 
  -2   9   3      127.03      132.24      8.75 o 
  -1   9   3      372.23      378.84     12.51 o 
   0   9   3      103.11      112.40      7.76 o 
   1   9   3      373.11      414.69     16.65 o 
   2   9   3      125.14      126.54      8.30 o 
   3   9   3       29.35       26.98      6.74 o 
   4   9   3        9.61        7.05      6.56 o 
   5   9   3        1.25       -6.45      6.45 o 
  -4  10   3       47.42       61.21      8.27 o 
  -3  10   3        1.00       -1.13      6.72 o 
  -2  10   3       41.13       33.80      7.03 o 
  -1  10   3       38.97       21.81      8.01 o 
   0  10   3      412.68      432.75     13.84 o 
   1  10   3       38.06       36.83      6.93 o 
   2  10   3       41.61       35.28      7.03 o 
   3  10   3        1.03       -4.90      6.68 o 
   4  10   3       48.09       70.81      8.41 o 
  -3  11   3       12.69       18.31      7.94 o 
  -2  11   3       65.87       57.78      8.17 o 
  -1  11   3       11.58        2.63      7.00 o 
   0  11   3        0.99       -6.69      6.69 o 
   1  11   3       11.99       11.67      8.88 o 
   2  11   3       65.94       74.01      8.42 o 
   3  11   3       12.03       18.55      9.73 o 
   0   0   4     6057.15     6947.65    138.18 o 
   1   0   4        3.08        1.74      1.91 o 
   2   0   4      781.85      750.38      9.73 o 
   3   0   4        4.55        4.04      2.88 o 
   4   0   4      661.90      717.68     15.92 o 
   5   0   4      395.17      372.81     13.94 o 
   6   0   4      990.01      998.25     27.29 o 
   7   0   4       33.78       37.64      7.24 o 
   8   0   4        0.35       -0.60      8.95 o 
   9   0   4        0.03       -1.96      7.44 o 
  -9   1   4        2.84        4.17      7.93 o 
  -8   1   4       70.65       72.92      7.77 o 
  -7   1   4       87.41       80.70      7.54 o 
  -6   1   4       73.52       73.66      6.42 o 
  -5   1   4      358.31      351.28      9.11 o 
  -4   1   4     1550.63     1578.69     23.58 o 
  -3   1   4      288.41      314.37      7.85 o 
  -2   1   4     1034.04     1051.74     12.98 o 
  -1   1   4     1397.58     1465.67     16.27 o 
   0   1   4     1222.84     1277.59     18.61 o 
   1   1   4     1422.80     1478.13     17.00 o 
   2   1   4     1073.39     1069.69     12.09 o 
   3   1   4      298.98      333.93      6.70 o 
   4   1   4     1569.13     1617.76     26.31 o 
   5   1   4      361.50      383.65     10.39 o 
   6   1   4       69.89       65.97      6.91 o 
   7   1   4       84.79       70.37      6.87 o 
   8   1   4       69.60       66.94      8.94 o 
   9   1   4        2.73        2.19     19.53 o 
  -8   2   4       39.22       27.43      7.19 o 
  -7   2   4      169.36      170.74      9.02 o 
  -6   2   4       66.40       73.54      6.67 o 
  -5   2   4        4.34        6.48      3.90 o 
  -4   2   4      140.60      139.80      5.35 o 
  -3   2   4     1145.30     1176.15     15.61 o 
  -2   2   4      610.79      551.21      7.67 o 
  -1   2   4      548.34      546.89      7.25 o 
   0   2   4     1161.11     1166.97     16.42 o 
   1   2   4      559.74      542.46      7.74 o 
   2   2   4      614.48      542.39      7.56 o 
   3   2   4     1129.28     1171.33     14.88 o 
   4   2   4      148.11      164.55      7.88 o 
   5   2   4        4.24        7.56      4.37 o 
   6   2   4       68.87       61.16      6.20 o 
   7   2   4      171.52      162.56     10.65 o 
   8   2   4       37.93       32.78      7.70 o 
  -8   3   4        4.13       -5.93      6.84 o 
  -7   3   4        3.70        4.57      6.20 o 
  -6   3   4      143.25      140.19      9.57 o 
  -5   3   4      227.18      243.61      9.17 o 
  -4   3   4      261.09      247.52      7.08 o 
  -3   3   4       51.87       42.98      3.68 o 
  -2   3   4      449.89      502.70      8.87 o 
  -1   3   4     1663.86     1721.36     19.46 o 
   0   3   4      548.02      616.53      9.47 o 
   1   3   4     1700.30     1670.19     21.49 o 
   2   3   4      449.57      497.59      7.89 o 
   3   3   4       51.59       51.68      4.61 o 
   4   3   4      262.26      239.86      8.63 o 
   5   3   4      229.94      247.96      9.20 o 
   6   3   4      140.25      140.11      7.75 o 
   7   3   4        3.66       -4.37      5.68 o 
   8   3   4        4.49       -1.20      7.12 o 
  -8   4   4        5.19       -6.68      7.59 o 
  -7   4   4       95.07      111.08      8.57 o 
  -6   4   4        8.33       17.65      6.14 o 
  -5   4   4       60.98       61.19      6.06 o 
  -4   4   4       69.72       74.27      5.48 o 
  -3   4   4      163.96      143.48      6.76 o 
  -2   4   4      244.99      220.11      8.41 o 
  -1   4   4      104.90      106.22      5.02 o 
   0   4   4      281.81      277.21      8.15 o 
   1   4   4       99.78       94.30      5.39 o 
   2   4   4      234.51      238.75      6.11 o 
   3   4   4      155.78      153.98      7.75 o 
   4   4   4       72.72       69.53      5.71 o 
   5   4   4       60.33       62.38      6.13 o 
   6   4   4        7.65        7.93      5.57 o 
   7   4   4       94.00      104.26     11.49 o 
   8   4   4        4.51       16.05      7.83 o 
  -8   5   4       23.34       26.83      8.24 o 
  -7   5   4       26.78       16.30      7.20 o 
  -6   5   4       14.63       15.99      6.15 o 
  -5   5   4      232.15      224.68      9.57 o 
  -4   5   4      101.46      117.06      6.53 o 
  -3   5   4       28.12       33.43      4.50 o 
  -2   5   4      671.94      674.23     13.87 o 
  -1   5   4      551.14      586.83     13.39 o 
   0   5   4      491.01      470.71     11.19 o 
   1   5   4      569.80      598.87     11.66 o 
   2   5   4      669.99      677.70     12.45 o 
   3   5   4       26.98       27.58      5.08 o 
   4   5   4      100.26      116.92      6.24 o 
   5   5   4      231.72      240.82      9.44 o 
   6   5   4       13.09       14.28      5.88 o 
   7   5   4       26.72       24.85      6.80 o 
   8   5   4       23.70       20.54      8.41 o 
  -7   6   4        1.84        2.22      7.20 o 
  -6   6   4        8.76        0.58      6.16 o 
  -5   6   4        1.55       -3.24      5.53 o 
  -4   6   4       37.41       45.21      6.63 o 
  -3   6   4       90.29       90.02      6.98 o 
  -2   6   4      232.66      238.83     10.63 o 
  -1   6   4       92.17       88.09      7.35 o 
   0   6   4      105.05      102.82      5.73 o 
   1   6   4       90.02       90.18      4.73 o 
   2   6   4      232.87      234.34     10.62 o 
   3   6   4       91.21       79.36      7.70 o 
   4   6   4       35.26       40.00      6.54 o 
   5   6   4        1.26       -1.95      4.93 o 
   6   6   4        8.68       -2.05      6.09 o 
   7   6   4        1.66        3.35      7.23 o 
  -7   7   4       38.33       61.00      8.42 o 
  -6   7   4       15.90       17.30      7.07 o 
  -5   7   4       19.77       31.59      6.52 o 
  -4   7   4       35.27       37.94      7.30 o 
  -3   7   4      277.39      273.34      9.98 o 
  -2   7   4      302.18      299.72     10.15 o 
  -1   7   4       15.30       21.62      6.97 o 
   0   7   4        8.24        8.54      4.93 o 
   1   7   4       15.42       14.92      5.01 o 
   2   7   4      304.21      295.81     10.30 o 
   3   7   4      280.02      281.27     10.67 o 
   4   7   4       36.94       33.36      6.44 o 
   5   7   4       20.10       17.67      5.75 o 
   6   7   4       16.41       26.56      7.13 o 
   7   7   4       37.43       35.65      8.72 o 
  -6   8   4       20.70       30.53      7.73 o 
  -5   8   4       19.19       34.29      6.84 o 
  -4   8   4      165.72      163.27     11.61 o 
  -3   8   4       49.40       46.12      6.55 o 
  -2   8   4       31.33       39.29      8.24 o 
  -1   8   4      101.25      103.43      9.39 o 
   0   8   4       14.07        5.92      5.42 o 
   1   8   4       97.46      104.51      7.32 o 
   2   8   4       30.96       35.69      6.08 o 
   3   8   4       50.93       39.36      6.32 o 
   4   8   4      166.24      177.35     12.91 o 
   5   8   4       19.48       18.83      6.31 o 
   6   8   4       20.89       33.70      7.82 o 
  -5   9   4       33.80       30.22      8.68 o 
  -4   9   4        0.35        5.96      6.87 o 
  -3   9   4       13.25        6.96      6.35 o 
  -2   9   4       83.42       84.90      7.51 o 
  -1   9   4      113.04      102.10      9.08 o 
   0   9   4       62.09       52.16      6.66 o 
   1   9   4      109.38       98.65      7.58 o 
   2   9   4       86.00       76.99      7.30 o 
   3   9   4       13.65       16.97      6.42 o 
   4   9   4        0.40       -6.24      6.24 o 
   5   9   4       33.99       48.34      7.30 o 
  -4  10   4        7.67        8.73      6.63 o 
  -3  10   4        8.04       12.31      7.01 o 
  -2  10   4       30.27       30.79      7.12 o 
  -1  10   4       12.91        3.57      7.67 o 
   0  10   4      272.45      293.53     12.00 o 
   1  10   4       11.77        7.96      6.47 o 
   2  10   4       32.11       34.72      6.87 o 
   3  10   4        9.17       11.54      6.83 o 
   4  10   4        7.73       13.79      9.13 o 
  -2  11   4        8.43        3.35      6.99 o 
  -1  11   4       43.38       34.99      8.48 o 
   0  11   4       17.72       14.24      9.08 o 
   1  11   4       42.56       44.88     10.05 o 
   2  11   4        8.61        2.77      9.10 o 
   1   0   5      118.66      127.49      3.86 o 
   2   0   5      370.73      371.90      6.16 o 
   3   0   5      186.02      185.05      6.14 o 
   4   0   5        0.03       -2.55      7.18 o 
   5   0   5       29.05       23.49      3.55 o 
   6   0   5       34.12       33.51      5.37 o 
   7   0   5      347.16      348.38     13.19 o 
   8   0   5        9.33        3.11      7.13 o 
  -8   1   5        3.86        3.20      6.58 o 
  -7   1   5       40.17       35.41      6.59 o 
  -6   1   5       86.14       89.20      7.43 o 
  -5   1   5       14.72       17.03      3.82 o 
  -4   1   5      101.27       95.60      4.43 o 
  -3   1   5      765.84      760.57     12.99 o 
  -2   1   5      146.65      160.06      7.19 o 
  -1   1   5      670.15      688.29      8.56 o 
   0   1   5    11128.75    11693.71    197.00 o 
   1   1   5      645.20      702.38      9.41 o 
   2   1   5      149.18      165.94      4.21 o 
   3   1   5      761.88      782.95     12.35 o 
   4   1   5      107.73       92.81      6.39 o 
   5   1   5       15.11       14.81      4.39 o 
   6   1   5       85.04       79.39      6.24 o 
   7   1   5       38.35       31.55      6.90 o 
   8   1   5        3.51       -2.37      7.02 o 
  -8   2   5        7.01       13.00      8.61 o 
  -7   2   5       98.49       88.52      7.58 o 
  -6   2   5      227.34      232.61     12.40 o 
  -5   2   5       66.28       74.16      6.58 o 
  -4   2   5      408.32      419.89      9.04 o 
  -3   2   5      493.93      504.88      8.59 o 
  -2   2   5       45.58       41.12      2.92 o 
  -1   2   5      164.95      158.66      6.04 o 
   0   2   5     1124.86     1124.56     16.08 o 
   1   2   5      156.92      148.03      4.25 o 
   2   2   5       43.55       42.50      2.49 o 
   3   2   5      498.85      511.74      7.98 o 
   4   2   5      419.46      432.03     10.59 o 
   5   2   5       71.24       78.01      5.69 o 
   6   2   5      227.79      243.53      9.56 o 
   7   2   5       95.22       83.61      8.08 o 
   8   2   5        6.88        3.86      7.20 o 
  -8   3   5        7.85        0.65      6.91 o 
  -7   3   5       28.44       24.98      8.28 o 
  -6   3   5       23.52       15.58      5.83 o 
  -5   3   5      188.93      183.85      7.38 o 
  -4   3   5       21.58       17.99      3.62 o 
  -3   3   5       43.80       46.23      3.67 o 
  -2   3   5      669.12      657.02     12.11 o 
  -1   3   5     1541.19     1559.38     23.93 o 
   0   3   5     1095.99     1156.54     23.16 o 
   1   3   5     1553.58     1549.94     20.42 o 
   2   3   5      691.23      658.08     10.26 o 
   3   3   5       40.16       37.14      3.29 o 
   4   3   5       19.63       16.81      4.37 o 
   5   3   5      186.16      205.69      8.24 o 
   6   3   5       22.54       29.56      7.01 o 
   7   3   5       28.45       25.86      7.72 o 
   8   3   5        7.29       17.83      9.39 o 
  -8   4   5        0.46        3.48      7.39 o 
  -7   4   5        2.18       -6.44      6.44 o 
  -6   4   5      111.70      112.85      7.75 o 
  -5   4   5      150.41      149.76      7.58 o 
  -4   4   5      134.49      140.58      6.55 o 
  -3   4   5      379.66      394.84      9.15 o 
  -2   4   5      612.63      662.97     13.32 o 
  -1   4   5      384.84      428.19     12.44 o 
   0   4   5     3053.68     3050.22     47.55 o 
   1   4   5      391.96      417.86      7.31 o 
   2   4   5      618.31      653.51     10.33 o 
   3   4   5      380.65      397.55      8.79 o 
   4   4   5      132.82      133.61      6.15 o 
   5   4   5      154.36      154.50     11.72 o 
   6   4   5      115.49      112.33      7.49 o 
   7   4   5        2.31       -4.82      6.60 o 
   8   4   5        0.36       -1.99      7.55 o 
  -8   5   5       21.41       40.93      8.57 o 
  -7   5   5        2.84        6.24      7.01 o 
  -6   5   5       33.32       58.35     13.02 o 
  -5   5   5       43.80       53.47      6.17 o 
  -4   5   5      112.27      102.35      7.42 o 
  -3   5   5      362.12      374.20      9.80 o 
  -2   5   5      481.90      479.23     11.04 o 
  -1   5   5      429.32      418.59     10.49 o 
   0   5   5      380.34      417.24     10.35 o 
   1   5   5      439.21      420.83      7.87 o 
   2   5   5      481.37      482.06     10.09 o 
   3   5   5      359.93      372.28     12.03 o 
   4   5   5      111.37      105.92      7.89 o 
   5   5   5       43.52       40.70      5.93 o 
   6   5   5       31.07       27.20      6.27 o 
   7   5   5        2.29        5.11      7.16 o 
   8   5   5       20.42       21.53      8.49 o 
  -7   6   5       14.68       15.75      7.55 o 
  -6   6   5        5.77        3.82     10.27 o 
  -5   6   5       22.06       22.45      5.89 o 
  -4   6   5       97.47       95.68      6.49 o 
  -3   6   5      295.28      295.91      8.47 o 
  -2   6   5      109.72       96.42      7.28 o 
  -1   6   5      586.93      587.67     13.49 o 
   0   6   5        3.31        4.76      4.78 o 
   1   6   5      582.07      578.08     11.35 o 
   2   6   5      105.82      103.42      4.88 o 
   3   6   5      289.00      290.32     10.55 o 
   4   6   5       96.19       93.54      9.31 o 
   5   6   5       22.49       13.08      5.30 o 
   6   6   5        5.80       12.60      6.40 o 
   7   6   5       14.85       14.61      7.77 o 
  -7   7   5        0.13       -7.44      7.44 o 
  -6   7   5        6.11        6.30      6.86 o 
  -5   7   5       36.31       43.01      6.74 o 
  -4   7   5      119.01      121.40     10.10 o 
  -3   7   5      219.27      204.28     10.81 o 
  -2   7   5      188.83      194.11      8.42 o 
  -1   7   5      206.05      208.39      8.55 o 
   0   7   5      254.79      245.01      9.13 o 
   1   7   5      212.55      203.31      8.42 o 
   2   7   5      190.05      197.77      8.65 o 
   3   7   5      215.77      214.23      9.44 o 
   4   7   5      115.47      118.38     10.53 o 
   5   7   5       34.43       51.87      7.50 o 
   6   7   5        5.59        7.55      6.70 o 
   7   7   5        0.11       -3.05      7.95 o 
  -6   8   5       34.06       28.83      7.83 o 
  -5   8   5       10.01        6.27      6.29 o 
  -4   8   5       55.00       59.10      6.55 o 
  -3   8   5       48.24       53.04      6.69 o 
  -2   8   5      113.18      104.07      7.19 o 
  -1   8   5      221.36      234.39      9.47 o 
   0   8   5       10.94        3.06      5.28 o 
   1   8   5      225.09      244.91      9.76 o 
   2   8   5      112.20      111.96      7.26 o 
   3   8   5       48.01       66.06      6.80 o 
   4   8   5       53.74       57.33      7.27 o 
   5   8   5        9.67       11.21      6.26 o 
   6   8   5       33.55       38.98      7.72 o 
  -5   9   5       19.67       19.86      7.33 o 
  -4   9   5      132.46      127.31      8.64 o 
  -3   9   5       18.47       15.24      6.85 o 
  -2   9   5        6.38        9.92      6.18 o 
  -1   9   5        8.18        9.40      8.02 o 
   0   9   5       30.93       26.50      6.14 o 
   1   9   5        7.18        9.02      5.85 o 
   2   9   5        5.44        0.64      5.85 o 
   3   9   5       17.23       17.09      6.44 o 
   4   9   5      134.40      120.76     10.44 o 
   5   9   5       19.92       21.42      7.02 o 
  -4  10   5        3.53       10.71      6.54 o 
  -3  10   5       19.32       30.56      7.37 o 
  -2  10   5       29.96       15.74      6.78 o 
  -1  10   5      139.69      136.14      8.65 o 
   0  10   5        4.66       17.02      6.53 o 
   1  10   5      138.98      137.34      9.04 o 
   2  10   5       29.05       30.56      8.85 o 
   3  10   5       19.29       29.64      9.14 o 
   4  10   5        3.91       -1.72      8.57 o 
  -2  11   5       41.56       54.00     10.18 o 
  -1  11   5       37.27       25.45      9.59 o 
   0  11   5       46.24       39.50     10.40 o 
   1  11   5       38.53       24.96      9.82 o 
   2  11   5       39.20       33.16     10.13 o 
   0   0   6      749.84      794.55     17.50 o 
   1   0   6      269.02      235.78      5.72 o 
   2   0   6       12.24       11.38      3.00 o 
   3   0   6       60.06       61.94      3.82 o 
   4   0   6       59.89       71.25      5.63 o 
   5   0   6       57.57       54.04      5.83 o 
   6   0   6       19.95       21.30      6.13 o 
   7   0   6       13.35        7.28      6.55 o 
   8   0   6        3.29       -6.79      6.79 o 
  -8   1   6        6.82       11.99      6.83 o 
  -7   1   6      288.81      315.41     11.53 o 
  -6   1   6      161.41      169.65      9.21 o 
  -5   1   6      105.34      120.00      7.08 o 
  -4   1   6      102.11      108.25      6.09 o 
  -3   1   6      454.29      424.28     10.82 o 
  -2   1   6     1393.29     1459.76     20.24 o 
  -1   1   6     1163.76     1252.18     15.81 o 
   0   1   6     2711.34     2891.93     38.02 o 
   1   1   6     1181.27     1246.83     15.82 o 
   2   1   6     1417.45     1464.52     18.70 o 
   3   1   6      465.01      428.04      8.42 o 
   4   1   6       97.89       94.12      9.03 o 
   5   1   6      101.93      110.01      7.09 o 
   6   1   6      165.67      164.52      7.49 o 
   7   1   6      291.35      271.32     19.09 o 
   8   1   6        7.67        3.64      9.18 o 
  -8   2   6        1.81       -7.33      8.67 o 
  -7   2   6       25.54       26.58      7.26 o 
  -6   2   6       30.44       28.18      5.61 o 
  -5   2   6      143.84      126.80      8.94 o 
  -4   2   6      435.75      441.32      9.03 o 
  -3   2   6      173.61      191.33      5.35 o 
  -2   2   6      154.92      143.79      6.38 o 
  -1   2   6      143.55      170.73      7.35 o 
   0   2   6     1219.63     1320.97     22.54 o 
   1   2   6      149.50      162.83      8.05 o 
   2   2   6      160.65      141.01      6.01 o 
   3   2   6      182.29      195.97      4.97 o 
   4   2   6      434.58      441.02     10.49 o 
   5   2   6      148.93      144.49      8.10 o 
   6   2   6       33.23       36.91      5.44 o 
   7   2   6       27.00       27.32      6.99 o 
   8   2   6        2.36        8.06      7.44 o 
  -8   3   6       10.90        8.46      7.40 o 
  -7   3   6       29.30       36.06      6.90 o 
  -6   3   6      134.48      126.46      9.19 o 
  -5   3   6       33.83       39.98      5.00 o 
  -4   3   6      152.02      147.97      6.75 o 
  -3   3   6      830.81      866.96     13.26 o 
  -2   3   6      520.92      526.28      9.03 o 
  -1   3   6       50.08       41.99      5.13 o 
   0   3   6      588.01      518.37     14.38 o 
   1   3   6       51.92       44.07      2.93 o 
   2   3   6      523.67      531.83      8.09 o 
   3   3   6      840.95      851.78     12.81 o 
   4   3   6      151.59      156.82      8.26 o 
   5   3   6       33.51       37.53      5.24 o 
   6   3   6      136.12      144.02      7.62 o 
   7   3   6       30.29       20.96      7.67 o 
   8   3   6       11.05       17.19      7.81 o 
  -8   4   6       23.12       32.43      8.02 o 
  -7   4   6       25.54       33.35      7.47 o 
  -6   4   6       45.64       45.42      6.88 o 
  -5   4   6       12.39       16.00      5.47 o 
  -4   4   6       56.64       57.51      4.93 o 
  -3   4   6      263.33      271.40      7.58 o 
  -2   4   6        6.46        5.93      2.90 o 
  -1   4   6      575.81      626.70     14.52 o 
   0   4   6       15.18       26.31      5.62 o 
   1   4   6      563.02      595.11     12.46 o 
   2   4   6        6.62        8.57      2.50 o 
   3   4   6      262.36      266.61      7.53 o 
   4   4   6       53.06       64.39      7.24 o 
   5   4   6       12.71       13.09      5.21 o 
   6   4   6       46.45       44.40      6.08 o 
   7   4   6       24.86       34.00     10.60 o 
   8   4   6       22.69       19.98      8.17 o 
  -7   5   6       18.65       20.78      7.40 o 
  -6   5   6       93.19       97.84      9.86 o 
  -5   5   6       51.07       39.58      6.06 o 
  -4   5   6      223.17      210.21      8.83 o 
  -3   5   6       79.28       80.65      7.66 o 
  -2   5   6      113.38      110.10      5.56 o 
  -1   5   6      426.53      437.01     10.77 o 
   0   5   6       78.61       80.57      3.73 o 
   1   5   6      436.98      438.93     10.43 o 
   2   5   6      116.62      120.00      4.49 o 
   3   5   6       78.21       81.62      6.10 o 
   4   5   6      224.72      212.83     12.60 o 
   5   5   6       47.39       38.86      5.95 o 
   6   5   6       92.01       91.90      9.44 o 
   7   5   6       17.46       26.04     13.34 o 
  -7   6   6       53.56       67.39     11.22 o 
  -6   6   6       29.39       47.23      7.20 o 
  -5   6   6        7.42        2.51      5.78 o 
  -4   6   6      165.95      151.27      8.49 o 
  -3   6   6       48.43       52.71      6.24 o 
  -2   6   6      213.59      212.25      9.67 o 
  -1   6   6       47.95       49.92      5.03 o 
   0   6   6      154.88      155.57      6.99 o 
   1   6   6       43.91       47.32      5.01 o 
   2   6   6      215.00      209.90      9.05 o 
   3   6   6       49.79       51.55      5.94 o 
   4   6   6      161.35      155.89     11.75 o 
   5   6   6        7.07        2.12      5.05 o 
   6   6   6       28.81       39.00      7.77 o 
   7   6   6       52.33       50.50      8.59 o 
  -7   7   6       41.82       66.63     15.73 o 
  -6   7   6       14.55       20.39      7.41 o 
  -5   7   6       22.28       25.11      6.39 o 
  -4   7   6        1.08       -4.57      5.25 o 
  -3   7   6      417.18      385.14     14.54 o 
  -2   7   6      195.31      189.95      8.64 o 
  -1   7   6       11.20        8.35      4.75 o 
   0   7   6       71.95       80.49      4.99 o 
   1   7   6       11.10        7.45      4.98 o 
   2   7   6      189.26      208.13      8.72 o 
   3   7   6      409.95      402.51     12.23 o 
   4   7   6        1.41        5.60      6.00 o 
   5   7   6       22.39       13.76      5.81 o 
   6   7   6       14.51       27.63     10.92 o 
   7   7   6       43.13       71.09     13.76 o 
  -6   8   6       30.92       31.65      8.83 o 
  -5   8   6      139.54      142.18      8.73 o 
  -4   8   6       31.24       28.23      7.64 o 
  -3   8   6        4.02        5.82      5.77 o 
  -2   8   6       11.39       10.88      5.41 o 
  -1   8   6      153.33      150.86      8.14 o 
   0   8   6       78.17       75.42      6.35 o 
   1   8   6      153.12      159.15      7.87 o 
   2   8   6       12.01       12.32      5.37 o 
   3   8   6        4.48        9.73      6.54 o 
   4   8   6       29.64       40.01      8.57 o 
   5   8   6      141.47      139.91     10.23 o 
   6   8   6       30.74       41.66      8.68 o 
  -5   9   6       19.51       44.25     10.84 o 
  -4   9   6        2.59       13.31      6.49 o 
  -3   9   6      151.37      150.00      8.84 o 
  -2   9   6      144.55      146.87      8.40 o 
  -1   9   6       45.88       42.10      6.41 o 
   0   9   6      327.23      298.00     10.91 o 
   1   9   6       48.35       44.81      6.32 o 
   2   9   6      145.61      138.10     10.31 o 
   3   9   6      150.90      153.09     11.90 o 
   4   9   6        2.85        8.81      8.27 o 
   5   9   6       19.47       18.86      6.89 o 
  -4  10   6        8.58        5.85      7.86 o 
  -3  10   6       28.32       15.04      7.24 o 
  -2  10   6       56.54       59.21      7.55 o 
  -1  10   6       41.35       54.15      9.41 o 
   0  10   6        0.75        8.97      8.48 o 
   1  10   6       41.34       37.85      9.03 o 
   2  10   6       56.84       68.21      9.90 o 
   3  10   6       27.16       36.99     10.33 o 
   4  10   6        8.21        2.95     10.73 o 
  -2  11   6       19.22       16.74      9.59 o 
  -1  11   6       41.71       50.13     13.78 o 
   0  11   6       90.88       90.30     11.25 o 
   1  11   6       40.84       45.56     10.05 o 
   2  11   6       18.71       -3.42     11.93 o 
   1   0   7     1188.19     1403.53     19.10 o 
   2   0   7      785.55      775.70     11.88 o 
   3   0   7       20.98       16.44      3.24 o 
   4   0   7      493.82      504.21     12.96 o 
   5   0   7       20.12       22.85      5.25 o 
   6   0   7       41.45       40.25      6.41 o 
   7   0   7        3.78        3.71      6.41 o 
   8   0   7       35.48       46.00      8.17 o 
  -8   1   7       10.36        8.82     10.04 o 
  -7   1   7       37.60       32.78      7.93 o 
  -6   1   7      341.66      330.63     12.20 o 
  -5   1   7       33.59       22.36      5.49 o 
  -4   1   7       89.83       75.89      5.72 o 
  -3   1   7      225.91      215.81      8.72 o 
  -2   1   7      160.36      175.40      5.66 o 
  -1   1   7       14.88       17.61      2.10 o 
   0   1   7     5506.87     5949.74     77.12 o 
   1   1   7       12.84        8.51      2.21 o 
   2   1   7      157.25      166.61      4.37 o 
   3   1   7      229.27      227.40      6.43 o 
   4   1   7       86.49       81.73      6.07 o 
   5   1   7       34.56       38.90      5.81 o 
   6   1   7      340.64      323.74     12.07 o 
   7   1   7       37.21       41.08      7.43 o 
   8   1   7       10.18       -0.09      7.28 o 
  -8   2   7       22.13        2.41      7.75 o 
  -7   2   7       17.13       18.20      6.57 o 
  -6   2   7       88.11       83.37      7.00 o 
  -5   2   7      220.42      211.84      9.95 o 
  -4   2   7       19.70       17.39      5.21 o 
  -3   2   7      262.73      269.11      7.19 o 
  -2   2   7       13.01       15.31      2.62 o 
  -1   2   7      318.75      342.68      7.74 o 
   0   2   7      400.44      459.45     10.72 o 
   1   2   7      334.22      354.03      9.41 o 
   2   2   7       16.23       15.21      2.19 o 
   3   2   7      260.54      270.39      5.50 o 
   4   2   7       17.31       20.13      5.06 o 
   5   2   7      220.54      227.74     16.45 o 
   6   2   7       90.92       88.11      7.66 o 
   7   2   7       16.95       22.30      8.20 o 
   8   2   7       22.08       12.33      7.68 o 
  -8   3   7        2.72       14.04     11.60 o 
  -7   3   7      193.14      205.40     10.41 o 
  -6   3   7       89.76       91.41      8.15 o 
  -5   3   7        1.15        1.58      4.87 o 
  -4   3   7      291.52      299.45      7.64 o 
  -3   3   7      478.58      449.57      9.04 o 
  -2   3   7      188.65      177.53      7.28 o 
  -1   3   7       24.74       27.96      3.69 o 
   0   3   7      505.02      544.70     13.36 o 
   1   3   7       21.01       32.29      3.41 o 
   2   3   7      197.72      181.04      4.88 o 
   3   3   7      477.07      476.03      8.59 o 
   4   3   7      290.02      301.03      8.99 o 
   5   3   7        1.06        1.87      4.56 o 
   6   3   7       86.93       85.42     14.21 o 
   7   3   7      193.91      211.75     11.42 o 
   8   3   7        2.87      -10.98     12.26 o 
  -8   4   7       19.53       35.86      8.25 o 
  -7   4   7        1.71        3.45      6.70 o 
  -6   4   7       25.88       28.17      6.47 o 
  -5   4   7      147.26      139.20      7.58 o 
  -4   4   7       32.52       43.77      4.65 o 
  -3   4   7      359.81      379.55      8.28 o 
  -2   4   7      381.59      384.20      8.06 o 
  -1   4   7       51.27       52.63      4.31 o 
   0   4   7      206.33      220.36     10.21 o 
   1   4   7       46.94       57.77      3.67 o 
   2   4   7      380.37      383.08      6.83 o 
   3   4   7      366.85      372.92      8.56 o 
   4   4   7       35.42       32.29      4.43 o 
   5   4   7      150.43      132.08     11.93 o 
   6   4   7       26.18       30.79      6.83 o 
   7   4   7        1.49       11.84      7.04 o 
   8   4   7       19.66       14.14      8.21 o 
  -7   5   7       96.29      104.12      9.02 o 
  -6   5   7       32.53       36.84      6.82 o 
  -5   5   7       73.05       79.79      6.79 o 
  -4   5   7       80.31       73.94      5.92 o 
  -3   5   7      801.59      784.93     18.89 o 
  -2   5   7       77.37       72.26      5.33 o 
  -1   5   7       32.20       34.22      4.50 o 
   0   5   7       30.13       47.25     10.48 o 
   1   5   7       33.33       30.70      4.22 o 
   2   5   7       82.25       74.62      4.31 o 
   3   5   7      796.76      805.77     16.57 o 
   4   5   7       79.25       81.02      6.83 o 
   5   5   7       70.88       73.80      5.84 o 
   6   5   7       32.18       28.56      7.18 o 
   7   5   7       96.55       90.49     10.31 o 
  -7   6   7       10.84        9.01      8.54 o 
  -6   6   7       92.88       93.25      8.08 o 
  -5   6   7        3.91        3.53      6.70 o 
  -4   6   7      102.64       96.79      6.45 o 
  -3   6   7        5.48        2.69      6.17 o 
  -2   6   7      307.57      291.79      9.59 o 
  -1   6   7       40.47       40.92      4.90 o 
   0   6   7       30.84       38.77      3.43 o 
   1   6   7       38.42       43.03      3.79 o 
   2   6   7      306.80      297.99      7.50 o 
   3   6   7        6.60        5.26      5.28 o 
   4   6   7      101.22       89.96      7.27 o 
   5   6   7        4.31        1.10      5.52 o 
   6   6   7       95.19       80.65      8.79 o 
   7   6   7       11.34       14.68      8.21 o 
  -6   7   7      142.17      134.24     14.88 o 
  -5   7   7       73.98       60.23      7.00 o 
  -4   7   7      159.70      145.59      7.43 o 
  -3   7   7       91.28       92.04      7.40 o 
  -2   7   7      153.67      158.60      8.11 o 
  -1   7   7       23.42       22.07      4.98 o 
   0   7   7      142.48      120.30      5.18 o 
   1   7   7       22.25       26.28      5.76 o 
   2   7   7      154.04      153.27      7.21 o 
   3   7   7       89.72       84.18      8.26 o 
   4   7   7      160.39      154.59      8.49 o 
   5   7   7       71.22       59.83      7.51 o 
   6   7   7      141.01      124.86     10.14 o 
  -6   8   7       29.03       16.23     10.86 o 
  -5   8   7       43.00       37.31      9.89 o 
  -4   8   7       16.43       11.73      9.16 o 
  -3   8   7       32.82       38.76      6.00 o 
  -2   8   7      119.81      126.24     10.69 o 
  -1   8   7       70.15       62.29      6.18 o 
   0   8   7       27.25       22.16      5.23 o 
   1   8   7       71.25       69.13      6.13 o 
   2   8   7      121.69      130.87     10.35 o 
   3   8   7       33.53       30.88      6.46 o 
   4   8   7       15.44        6.05      6.26 o 
   5   8   7       43.08       50.46      7.82 o 
   6   8   7       30.52       20.65     16.07 o 
  -5   9   7       34.30       29.44     10.84 o 
  -4   9   7        1.83       18.82      7.78 o 
  -3   9   7       30.37       27.62      6.53 o 
  -2   9   7      103.17       86.54      7.48 o 
  -1   9   7      160.67      179.43      9.39 o 
   0   9   7       21.40       12.16      8.07 o 
   1   9   7      160.74      178.75     11.67 o 
   2   9   7      100.89       79.36      9.26 o 
   3   9   7       31.61       40.98      8.54 o 
   4   9   7        2.10        2.19      7.93 o 
   5   9   7       33.84       35.72      8.18 o 
  -3  10   7       44.37       46.54     10.25 o 
  -2  10   7        5.04       -1.72      8.64 o 
  -1  10   7       73.04       73.03     10.31 o 
   0  10   7        0.64        9.48      8.35 o 
   1  10   7       71.93       54.18      9.69 o 
   2  10   7        5.38       11.97      8.50 o 
   3  10   7       45.46       26.70      9.51 o 
  -1  11   7       33.92       43.96     10.47 o 
   0  11   7       44.99       31.01      9.99 o 
   1  11   7       33.48       34.55      9.76 o 
   0   0   8       80.43       89.21      6.94 o 
   1   0   8     2352.16     2452.50     32.28 o 
   2   0   8        0.85        5.20      4.08 o 
   3   0   8      655.77      638.64     12.66 o 
   4   0   8       48.74       59.53      6.25 o 
   5   0   8      431.12      408.76     12.57 o 
   6   0   8        7.34       -0.51      5.70 o 
   7   0   8        0.43       12.72     14.27 o 
   8   0   8        0.11        3.44      7.54 o 
  -8   1   8        0.77       -4.51      7.05 o 
  -7   1   8      245.94      245.78     11.07 o 
  -6   1   8       13.70       10.09      6.31 o 
  -5   1   8        7.04        9.18      5.11 o 
  -4   1   8       68.39       76.55      5.69 o 
  -3   1   8      366.28      348.49     17.03 o 
  -2   1   8      102.10      120.06      7.06 o 
  -1   1   8     3546.89     4011.95     47.89 o 
   0   1   8      853.47      878.00     13.03 o 
   1   1   8     3590.76     3977.40     52.36 o 
   2   1   8      107.76      112.72      4.00 o 
   3   1   8      381.31      346.94      7.70 o 
   4   1   8       64.50       78.58      6.18 o 
   5   1   8        7.52       10.52      5.23 o 
   6   1   8       14.25       10.63      5.90 o 
   7   1   8      248.50      259.10     13.96 o 
   8   1   8        0.76       -1.06      7.52 o 
  -8   2   8       70.12       81.05     10.67 o 
  -7   2   8       13.08       -0.58      6.48 o 
  -6   2   8       44.50       54.56      6.80 o 
  -5   2   8      145.73      144.55      7.39 o 
  -4   2   8      357.77      352.10     15.32 o 
  -3   2   8      329.19      307.28      8.97 o 
  -2   2   8     1851.27     1803.97     23.98 o 
  -1   2   8      539.04      571.40     10.67 o 
   0   2   8      348.19      361.34     10.87 o 
   1   2   8      533.12      556.98      9.53 o 
   2   2   8     1859.92     1817.07     22.85 o 
   3   2   8      336.90      327.91      9.27 o 
   4   2   8      358.52      332.44     12.69 o 
   5   2   8      149.96      147.57      8.39 o 
   6   2   8       44.58       58.04     13.61 o 
   7   2   8       13.88       22.51      7.12 o 
   8   2   8       72.00       60.46      8.89 o 
  -8   3   8       10.50       -2.46      8.09 o 
  -7   3   8       41.09       27.09      7.68 o 
  -6   3   8      169.76      169.51      9.72 o 
  -5   3   8       10.37       12.09      5.26 o 
  -4   3   8      790.83      786.96     12.99 o 
  -3   3   8       85.93       81.27      4.04 o 
  -2   3   8      510.28      508.89     12.64 o 
  -1   3   8      418.32      411.56     10.48 o 
   0   3   8     1801.31     1820.14     43.25 o 
   1   3   8      425.94      436.10     17.10 o 
   2   3   8      502.89      526.94      8.98 o 
   3   3   8       82.55       87.11      3.88 o 
   4   3   8      800.37      787.30     13.90 o 
   5   3   8        9.09        7.53      4.44 o 
   6   3   8      172.47      172.75      9.79 o 
   7   3   8       42.22       44.11     11.34 o 
   8   3   8       11.12        8.94      7.89 o 
  -7   4   8       20.67       22.58      7.40 o 
  -6   4   8       39.25       47.09      6.80 o 
  -5   4   8       44.52       29.07      5.80 o 
  -4   4   8      118.04      121.53      6.18 o 
  -3   4   8      214.69      232.77      6.58 o 
  -2   4   8      911.86      910.56     30.56 o 
  -1   4   8      208.51      191.60     12.22 o 
   0   4   8      152.04      157.97     19.97 o 
   1   4   8      208.96      193.97      7.67 o 
   2   4   8      911.75      902.74     13.63 o 
   3   4   8      216.82      226.74      6.86 o 
   4   4   8      116.10      118.84      5.75 o 
   5   4   8       44.64       47.30      5.49 o 
   6   4   8       38.23       44.04      7.32 o 
   7   4   8       21.39       23.56      7.53 o 
  -7   5   8       86.26       92.51      9.98 o 
  -6   5   8       49.52       54.63      7.23 o 
  -5   5   8      147.19      171.37     11.13 o 
  -4   5   8      300.76      293.03      9.61 o 
  -3   5   8      232.85      223.53      8.23 o 
  -2   5   8      113.16      111.39     10.66 o 
  -1   5   8       57.19       49.96      4.25 o 
   0   5   8     1185.56     1228.74     43.65 o 
   1   5   8       56.34       63.52      5.67 o 
   2   5   8      111.40      106.22      9.74 o 
   3   5   8      236.29      222.89      7.14 o 
   4   5   8      299.75      305.48      9.52 o 
   5   5   8      145.35      160.36      7.27 o 
   6   5   8       48.90       48.74      8.25 o 
   7   5   8       86.78       92.13      9.72 o 
  -7   6   8       49.25       52.14      9.56 o 
  -6   6   8       43.01       50.90      8.32 o 
  -5   6   8      260.57      270.44     15.92 o 
  -4   6   8       11.78        9.87      5.06 o 
  -3   6   8      118.50      123.13      5.80 o 
  -2   6   8       29.87       28.36      8.15 o 
  -1   6   8       35.58       30.73      4.86 o 
   0   6   8      338.19      336.00     14.30 o 
   1   6   8       35.44       30.65      4.72 o 
   2   6   8       28.72       36.89      7.88 o 
   3   6   8      115.98      126.32      7.37 o 
   4   6   8       12.91        9.94      5.55 o 
   5   6   8      259.11      262.47     10.05 o 
   6   6   8       41.84       47.21     10.28 o 
   7   6   8       49.94       36.42     10.18 o 
  -6   7   8       19.74       -5.44     10.24 o 
  -5   7   8       16.62       13.29      6.87 o 
  -4   7   8       11.52        9.39      5.38 o 
  -3   7   8      531.53      516.43     14.76 o 
  -2   7   8       26.41       29.31      5.40 o 
  -1   7   8      188.28      187.65      7.98 o 
   0   7   8       81.50       68.73      5.57 o 
   1   7   8      187.24      176.98      7.99 o 
   2   7   8       28.34       23.76      8.03 o 
   3   7   8      537.37      521.17     13.24 o 
   4   7   8       11.83        8.29      5.96 o 
   5   7   8       16.65       13.82      5.65 o 
   6   7   8       20.37       30.93      8.10 o 
  -5   8   8        3.98        2.46      9.61 o 
  -4   8   8       17.78       15.03      8.73 o 
  -3   8   8       37.07       26.50      6.88 o 
  -2   8   8       46.98       50.67      6.23 o 
  -1   8   8      198.69      201.36     16.12 o 
   0   8   8       20.28       21.14      5.10 o 
   1   8   8      197.79      201.41     11.62 o 
   2   8   8       46.02       42.96      7.83 o 
   3   8   8       35.97       35.01      7.83 o 
   4   8   8       18.54       17.58      7.63 o 
   5   8   8        2.93       -4.93      8.84 o 
  -4   9   8       61.04       70.33     14.96 o 
  -3   9   8       70.38       26.90     17.81 o 
  -2   9   8        4.69       -3.81      8.17 o 
  -1   9   8        8.96       -0.37      7.88 o 
   0   9   8      137.03      126.11     10.73 o 
   1   9   8        9.96        2.37      9.39 o 
   2   9   8        5.15        5.41      7.62 o 
   3   9   8       73.55       72.67     12.98 o 
   4   9   8       61.95       78.32      9.88 o 
   5   9   8       24.70       29.77     17.43 o 
  -3  10   8       12.10       21.03     11.41 o 
  -2  10   8       23.21        9.95      9.17 o 
  -1  10   8        9.39        2.42      9.83 o 
   0  10   8       11.94        6.98      8.43 o 
   1  10   8        9.96       -2.87      8.30 o 
   2  10   8       22.62       27.06      9.06 o 
   3  10   8       12.39       22.55      9.19 o 
   0  11   8       21.92       37.79     11.24 o 
   1   0   9      192.62      211.08      5.32 o 
   2   0   9      530.12      518.96      9.03 o 
   3   0   9        1.16        1.89      3.72 o 
   4   0   9      414.06      380.61     11.47 o 
   5   0   9      321.19      341.70     11.72 o 
   6   0   9      102.14       96.18      7.95 o 
   7   0   9        0.17       -6.27      6.27 o 
   8   0   9       35.78       40.31      8.36 o 
  -8   1   9        7.39       -0.05      9.14 o 
  -7   1   9       61.35       55.65      7.59 o 
  -6   1   9      419.38      418.91     14.05 o 
  -5   1   9       17.46       13.07      5.32 o 
  -4   1   9      319.57      324.55     13.90 o 
  -3   1   9      681.92      696.00     15.04 o 
  -2   1   9      650.66      714.74     15.59 o 
  -1   1   9      254.74      256.98      5.29 o 
   0   1   9     8972.76    10193.58    131.56 o 
   1   1   9      249.23      249.34      6.83 o 
   2   1   9      644.98      694.24     11.22 o 
   3   1   9      678.15      693.56     11.73 o 
   4   1   9      326.05      323.68     10.93 o 
   5   1   9       18.13       13.28      5.54 o 
   6   1   9      417.58      447.06     14.21 o 
   7   1   9       61.73       66.57      8.36 o 
   8   1   9        7.61       -0.69      8.78 o 
  -8   2   9       13.78        7.15      8.18 o 
  -7   2   9       43.35       41.82      7.41 o 
  -6   2   9      100.89       95.81      7.51 o 
  -5   2   9      256.07      252.11      9.64 o 
  -4   2   9       39.37       45.10      5.37 o 
  -3   2   9      266.92      243.52      7.98 o 
  -2   2   9       20.66       17.87      3.70 o 
  -1   2   9      352.47      377.34     12.00 o 
   0   2   9       61.86       55.69      5.56 o 
   1   2   9      338.62      354.97      9.21 o 
   2   2   9       20.77       21.57      2.42 o 
   3   2   9      270.05      253.26      6.56 o 
   4   2   9       40.45       47.42      4.83 o 
   5   2   9      251.31      253.09     10.87 o 
   6   2   9      102.19       96.66      8.03 o 
   7   2   9       44.65       39.86      7.84 o 
   8   2   9       14.20       13.11      8.02 o 
  -8   3   9       17.49       20.38     12.62 o 
  -7   3   9      202.77      198.79     11.27 o 
  -6   3   9       31.35       45.73      7.18 o 
  -5   3   9        5.75       14.19      5.77 o 
  -4   3   9      140.57      137.58      9.16 o 
  -3   3   9     1535.85     1593.57     24.27 o 
  -2   3   9      667.11      679.94     14.68 o 
  -1   3   9      951.58      993.47     23.89 o 
   0   3   9        2.67       14.34      6.12 o 
   1   3   9      960.72     1016.27     24.32 o 
   2   3   9      675.84      692.81     11.80 o 
   3   3   9     1532.59     1595.76     24.03 o 
   4   3   9      141.31      141.09      6.93 o 
   5   3   9        5.97        6.36      5.69 o 
   6   3   9       30.80       22.00     11.94 o 
   7   3   9      205.54      199.92     11.41 o 
   8   3   9       16.85        6.78      8.02 o 
  -7   4   9       49.76       45.87      8.70 o 
  -6   4   9       15.66       15.67      6.54 o 
  -5   4   9      204.28      192.17      8.67 o 
  -4   4   9       80.96       86.51      5.36 o 
  -3   4   9       62.80       57.14      4.28 o 
  -2   4   9      183.57      170.53      9.74 o 
  -1   4   9        6.16        8.04      7.10 o 
   0   4   9      320.98      307.17     14.66 o 
   1   4   9        5.88       10.21      4.45 o 
   2   4   9      183.52      188.72      5.76 o 
   3   4   9       63.74       61.46      4.46 o 
   4   4   9       82.46       86.30      5.26 o 
   5   4   9      198.28      204.60     10.38 o 
   6   4   9       16.37       19.88      6.70 o 
   7   4   9       51.13       52.17      8.35 o 
  -7   5   9       27.41       40.47     20.26 o 
  -6   5   9      266.18      248.00     12.72 o 
  -5   5   9       79.60       83.31      6.93 o 
  -4   5   9      291.67      276.71      9.33 o 
  -3   5   9      390.46      386.71      9.49 o 
  -2   5   9      145.71      133.51     16.58 o 
  -1   5   9      457.30      438.45     21.90 o 
   0   5   9       30.42       27.04      6.36 o 
   1   5   9      451.96      462.62     12.09 o 
   2   5   9      145.49      133.60      6.45 o 
   3   5   9      387.30      386.91     11.20 o 
   4   5   9      290.36      278.88     10.08 o 
   5   5   9       79.53       88.56      7.04 o 
   6   5   9      267.15      262.91     17.28 o 
   7   5   9       26.64       26.34     13.97 o 
  -6   6   9       37.51       20.14     10.25 o 
  -5   6   9       24.40       24.79      6.81 o 
  -4   6   9       32.53       29.71      5.40 o 
  -3   6   9       11.61        4.68      7.25 o 
  -2   6   9      116.54      104.80      5.46 o 
  -1   6   9        2.92       -6.48      6.48 o 
   0   6   9       60.81       74.30     13.84 o 
   1   6   9        2.76        1.97      6.21 o 
   2   6   9      112.62       94.74      5.87 o 
   3   6   9       12.45        5.42      5.39 o 
   4   6   9       33.88       37.37      5.88 o 
   5   6   9       22.71       11.92      5.97 o 
   6   6   9       36.30       36.52      8.01 o 
   7   6   9       12.80       28.53     19.74 o 
  -6   7   9       61.95       56.93     11.75 o 
  -5   7   9       27.75       31.48      9.63 o 
  -4   7   9      111.55      113.26     16.19 o 
  -3   7   9       20.82       15.10      8.17 o 
  -2   7   9      254.80      250.00     10.50 o 
  -1   7   9       64.97       56.39      5.24 o 
   0   7   9      442.94      449.04     16.21 o 
   1   7   9       66.39       69.02      8.35 o 
   2   7   9      256.64      262.13     12.35 o 
   3   7   9       20.74       24.23      7.93 o 
   4   7   9      106.65      111.22     13.96 o 
   5   7   9       28.23       17.27      6.82 o 
   6   7   9       60.68       57.63      9.02 o 
  -5   8   9       18.43       22.54     10.30 o 
  -4   8   9        8.61        4.09      8.63 o 
  -3   8   9       50.36       32.06     10.41 o 
  -2   8   9       77.30       87.44     11.82 o 
  -1   8   9       24.40       27.06      8.28 o 
   0   8   9       73.28       55.84      8.57 o 
   1   8   9       25.56       39.63      8.15 o 
   2   8   9       82.13       93.42     11.77 o 
   3   8   9       49.54       36.51      7.87 o 
   4   8   9        9.10        9.88      7.52 o 
   5   8   9       18.73       27.46     11.58 o 
  -4   9   9       66.38       74.96     34.78 o 
  -3   9   9       50.25       79.47     12.56 o 
  -2   9   9       12.57        8.74      8.56 o 
  -1   9   9        4.23        6.08      9.36 o 
   0   9   9       88.41       95.28     10.31 o 
   1   9   9        3.65       13.98      7.98 o 
   2   9   9       12.56        5.82      7.71 o 
   3   9   9       50.08       49.21      8.85 o 
   4   9   9       66.35       72.10      9.73 o 
  -3  10   9       29.12       33.87     12.35 o 
  -2  10   9        2.94        5.53      9.05 o 
  -1  10   9       29.27       27.59      9.46 o 
   0  10   9        0.37       -8.19      8.19 o 
   1  10   9       28.99       21.43      9.26 o 
   2  10   9        2.64       -7.22      8.16 o 
   3  10   9       29.76       27.15      9.15 o 
   0   0  10      439.82      454.81     17.51 o 
   1   0  10      602.97      713.40     12.36 o 
   2   0  10       81.73       82.97      4.50 o 
   3   0  10      124.49      139.81      7.50 o 
   4   0  10       12.02        7.22      4.69 o 
   5   0  10      164.00      140.16     14.79 o 
   6   0  10        7.14        5.82      6.61 o 
   7   0  10        0.63        3.12      6.92 o 
   8   0  10        0.79        0.37      7.94 o 
  -8   1  10        8.41        9.00      9.97 o 
  -7   1  10      312.43      299.97     12.36 o 
  -6   1  10       76.11       75.16      7.61 o 
  -5   1  10       74.41       77.88     10.11 o 
  -4   1  10       84.73       86.57     10.41 o 
  -3   1  10      548.23      546.18     12.82 o 
  -2   1  10      692.24      769.79     15.85 o 
  -1   1  10      789.42      821.93     11.66 o 
   0   1  10      266.02      276.26     10.08 o 
   1   1  10      773.49      828.40     16.58 o 
   2   1  10      688.24      762.40     11.15 o 
   3   1  10      533.82      533.70      9.90 o 
   4   1  10       83.69       85.87     11.77 o 
   5   1  10       74.96       76.85      9.66 o 
   6   1  10       78.60       79.96      7.82 o 
   7   1  10      315.00      314.16     13.38 o 
   8   1  10        8.35       14.79      8.17 o 
  -8   2  10       16.53       19.57      8.63 o 
  -7   2  10       71.14       68.27      8.00 o 
  -6   2  10       17.51       14.53      6.69 o 
  -5   2  10      558.39      568.49     16.38 o 
  -4   2  10      159.00      144.37      7.47 o 
  -3   2  10       42.01       55.24      7.15 o 
  -2   2  10      518.50      538.86     10.94 o 
  -1   2  10       25.38       32.02      4.81 o 
   0   2  10      190.01      189.32     12.34 o 
   1   2  10       21.53       22.46      4.85 o 
   2   2  10      525.43      530.04     13.03 o 
   3   2  10       42.85       54.11      5.80 o 
   4   2  10      158.29      156.45      6.69 o 
   5   2  10      557.23      545.78     15.59 o 
   6   2  10       15.78       14.08      6.44 o 
   7   2  10       70.86       77.90      8.88 o 
   8   2  10       17.07       32.68     16.55 o 
  -7   3  10       45.61       57.72      8.68 o 
  -6   3  10      155.97      187.74     10.26 o 
  -5   3  10       78.76       78.89      7.40 o 
  -4   3  10      451.12      439.53     20.60 o 
  -3   3  10      114.81      112.05      4.82 o 
  -2   3  10      318.68      304.03     12.85 o 
  -1   3  10      106.34      104.61      7.46 o 
   0   3  10     1143.80     1068.61     28.26 o 
   1   3  10      106.13      104.28      5.95 o 
   2   3  10      314.10      321.46     10.04 o 
   3   3  10      115.71      126.19      5.04 o 
   4   3  10      441.59      436.49     11.18 o 
   5   3  10       78.42       80.99      7.48 o 
   6   3  10      159.52      172.14     14.65 o 
   7   3  10       44.45       47.30      8.16 o 
  -7   4  10        9.17       13.74      8.12 o 
  -6   4  10       95.08       87.02      8.63 o 
  -5   4  10        6.32        2.27      6.25 o 
  -4   4  10      284.18      288.47     10.81 o 
  -3   4  10      262.77      246.14      9.78 o 
  -2   4  10     1055.42     1029.23     27.49 o 
  -1   4  10       94.10      104.17      9.84 o 
   0   4  10      221.52      258.21     14.11 o 
   1   4  10       94.64      107.03      6.22 o 
   2   4  10     1051.70     1052.33     15.29 o 
   3   4  10      260.45      242.64      8.95 o 
   4   4  10      281.57      289.38      8.79 o 
   5   4  10        6.24        0.74      5.87 o 
   6   4  10       91.50       89.76     11.34 o 
   7   4  10        9.18        8.15      7.65 o 
  -7   5  10       31.64       31.50     11.68 o 
  -6   5  10       68.08       72.39      8.68 o 
  -5   5  10        4.75        2.86     10.63 o 
  -4   5  10      382.47      379.27     17.41 o 
  -3   5  10       97.00       79.94      9.87 o 
  -2   5  10       58.34       67.27      5.66 o 
  -1   5  10       33.84       23.18     13.50 o 
   0   5  10      210.18      216.14     13.52 o 
   1   5  10       32.93       29.11      4.82 o 
   2   5  10       56.17       59.80      6.88 o 
   3   5  10       94.25      100.21      6.50 o 
   4   5  10      373.96      379.93     16.25 o 
   5   5  10        4.59        8.43      5.69 o 
   6   5  10       68.45       76.28     10.67 o 
   7   5  10       31.93       20.87      8.18 o 
  -6   6  10       21.65       10.54     10.47 o 
  -5   6  10      152.31      133.43     11.95 o 
  -4   6  10       37.58       17.35      8.20 o 
  -3   6  10      136.63      127.94     17.35 o 
  -2   6  10      168.17      172.67     13.61 o 
  -1   6  10      787.73      780.30     25.70 o 
   0   6  10       15.31       16.33      9.06 o 
   1   6  10      792.24      746.93     20.35 o 
   2   6  10      169.34      183.22      9.91 o 
   3   6  10      133.87      123.85      9.45 o 
   4   6  10       36.14       32.91      6.25 o 
   5   6  10      149.96      138.32      8.47 o 
   6   6  10       21.13       25.93      7.98 o 
  -6   7  10        3.23        5.52     19.82 o 
  -5   7  10       25.11       -5.33      9.09 o 
  -4   7  10       26.83       29.86      8.58 o 
  -3   7  10      107.62       90.33      7.63 o 
  -2   7  10       84.44       80.20     11.35 o 
  -1   7  10      211.11      206.70     32.47 o 
   0   7  10        6.86        8.91      7.08 o 
   1   7  10      218.23      216.72     13.34 o 
   2   7  10       83.99       79.18      8.62 o 
   3   7  10      107.53      120.71      9.62 o 
   4   7  10       26.51       36.74      7.35 o 
   5   7  10       24.98       11.29      7.26 o 
   6   7  10        3.28        2.35     11.19 o 
  -5   8  10      108.93      119.53     28.69 o 
  -4   8  10       83.30       99.33     26.37 o 
  -3   8  10       70.58       42.60     17.97 o 
  -2   8  10       90.59       96.87     27.22 o 
  -1   8  10      267.57      273.67     28.95 o 
   0   8  10       49.55       37.57     16.60 o 
   1   8  10      265.70      267.76     13.68 o 
   2   8  10       89.58       97.15      9.46 o 
   3   8  10       70.82       86.25     15.86 o 
   4   8  10       84.04       64.02      8.92 o 
   5   8  10      109.34      110.22     17.73 o 
  -4   9  10       48.39       83.30     17.89 o 
  -3   9  10      153.88      161.35     22.98 o 
  -2   9  10        6.12        2.59     12.57 o 
  -1   9  10       35.28       49.35      9.25 o 
   0   9  10       68.54       61.70      9.72 o 
   1   9  10       35.97       34.79      8.76 o 
   2   9  10        6.08       -3.70      7.68 o 
   3   9  10      149.63      156.05     11.51 o 
   4   9  10       50.30       49.11      9.25 o 
  -2  10  10      112.03      122.92     20.13 o 
  -1  10  10        5.02        3.34     11.83 o 
   0  10  10        3.64        1.57     13.41 o 
   1  10  10        4.66       -1.19     12.31 o 
   2  10  10      112.44      103.89     10.87 o 
   1   0  11      241.18      241.67      7.28 o 
   2   0  11      182.73      171.15      5.59 o 
   3   0  11        9.04       12.42      3.94 o 
   4   0  11        7.47        2.67      4.75 o 
   5   0  11       11.50        3.58      5.67 o 
   6   0  11      251.55      252.08     11.67 o 
   7   0  11       66.63       65.35      8.33 o 
  -7   1  11       73.46       66.17      8.06 o 
  -6   1  11      608.26      589.93     16.67 o 
  -5   1  11       74.93       74.91      6.73 o 
  -4   1  11      365.24      373.10     11.69 o 
  -3   1  11      163.84      172.07      9.51 o 
  -2   1  11      425.45      474.57     24.73 o 
  -1   1  11       16.19       13.00      2.87 o 
   0   1  11      363.36      345.65      7.74 o 
   1   1  11       15.38       14.38      3.38 o 
   2   1  11      424.32      453.50     16.56 o 
   3   1  11      157.70      176.13      5.98 o 
   4   1  11      371.70      400.14     13.26 o 
   5   1  11       74.90       74.77      7.12 o 
   6   1  11      611.00      600.62     17.16 o 
   7   1  11       71.87       81.76      8.92 o 
  -7   2  11       35.02       30.69      7.70 o 
  -6   2  11      107.56      101.18      7.97 o 
  -5   2  11       49.27       52.30      7.31 o 
  -4   2  11      289.72      295.00      9.75 o 
  -3   2  11      466.80      449.34     10.93 o 
  -2   2  11      521.42      521.57      9.74 o 
  -1   2  11       29.50       37.48      3.49 o 
   0   2  11       12.95       11.87      5.79 o 
   1   2  11       32.94       35.56      3.49 o 
   2   2  11      518.51      520.39     10.86 o 
   3   2  11      471.46      457.59     10.55 o 
   4   2  11      284.80      293.18      9.08 o 
   5   2  11       49.81       50.31     12.44 o 
   6   2  11      110.47      108.61     17.38 o 
   7   2  11       35.50       21.92      7.79 o 
  -7   3  11      222.35      236.13     12.83 o 
  -6   3  11      172.24      151.79      9.82 o 
  -5   3  11        3.66        6.19      6.25 o 
  -4   3  11       14.27        9.48      5.62 o 
  -3   3  11      977.40      946.07     17.55 o 
  -2   3  11      676.29      694.70     17.48 o 
  -1   3  11      491.63      475.58     17.98 o 
   0   3  11      219.67      262.35     24.45 o 
   1   3  11      493.64      474.77     20.44 o 
   2   3  11      677.35      727.95     12.37 o 
   3   3  11      968.00      940.00     17.95 o 
   4   3  11       15.25       17.69      5.99 o 
   5   3  11        3.60        2.38      6.09 o 
   6   3  11      172.96      167.27     15.10 o 
   7   3  11      222.77      207.59     11.96 o 
  -7   4  11        6.62       20.64     21.05 o 
  -6   4  11       99.09       89.30      8.70 o 
  -5   4  11      274.09      280.04     11.96 o 
  -4   4  11      106.69       94.04      6.88 o 
  -3   4  11      292.35      289.85     11.92 o 
  -2   4  11       68.10       61.12      6.62 o 
  -1   4  11      590.08      567.82     20.56 o 
   0   4  11       69.48       65.68     14.27 o 
   1   4  11      593.78      552.11     19.12 o 
   2   4  11       66.89       68.19      4.34 o 
   3   4  11      296.47      306.57     11.47 o 
   4   4  11      105.91      107.32      6.62 o 
   5   4  11      274.44      294.68     14.81 o 
   6   4  11       99.92       73.43      8.54 o 
   7   4  11        6.66        8.75      7.84 o 
  -6   5  11        1.75       11.52      9.89 o 
  -5   5  11       43.66       45.96      9.75 o 
  -4   5  11      118.73      109.05     10.30 o 
  -3   5  11      771.71      742.61     23.05 o 
  -2   5  11       94.28       92.08      6.40 o 
  -1   5  11      225.93      233.83     14.77 o 
   0   5  11     2463.20     2379.10     59.92 o 
   1   5  11      227.93      232.73     13.61 o 
   2   5  11       94.23      100.23      7.69 o 
   3   5  11      770.34      761.67     16.68 o 
   4   5  11      117.17      114.77      7.93 o 
   5   5  11       43.71       34.07      7.42 o 
   6   5  11        1.41        6.25      8.31 o 
  -6   6  11       20.15       14.81     12.11 o 
  -5   6  11       22.80       17.94     10.49 o 
  -4   6  11       81.07       72.43      9.73 o 
  -3   6  11       11.16        5.66      6.63 o 
  -2   6  11      656.15      658.22     24.13 o 
  -1   6  11      173.98      206.61     13.89 o 
   0   6  11      518.27      526.11     21.05 o 
   1   6  11      178.32      171.02     10.35 o 
   2   6  11      664.70      661.09     22.93 o 
   3   6  11       10.67        7.87      6.16 o 
   4   6  11       83.58       80.28      7.99 o 
   5   6  11       21.22       24.75      7.50 o 
   6   6  11       19.22       15.84     10.26 o 
  -5   7  11        3.02        1.54     22.21 o 
  -4   7  11      298.30      278.24     33.31 o 
  -3   7  11        3.82        2.60      9.79 o 
  -2   7  11        2.69       12.28      9.69 o 
  -1   7  11       79.39       66.65     10.88 o 
   0   7  11     1111.28     1075.99     26.70 o 
   1   7  11       79.92       71.91      8.65 o 
   2   7  11        2.74        0.52      6.63 o 
   3   7  11        3.70       11.15      7.19 o 
   4   7  11      297.64      289.07     15.44 o 
   5   7  11        3.06        4.85      8.85 o 
  -4   8  11        7.79        0.29     13.11 o 
  -3   8  11        5.60       20.56     10.35 o 
  -2   8  11      199.62      191.36     15.31 o 
  -1   8  11       97.78       93.45     12.18 o 
   0   8  11       18.23       16.89      8.74 o 
   1   8  11       96.27      112.25     10.12 o 
   2   8  11      193.31      218.69     12.31 o 
   3   8  11        5.80        0.36      7.47 o 
   4   8  11        6.85       21.92      9.50 o 
   5   8  11       21.45       33.31     17.43 o 
  -3   9  11       75.56       89.16     25.06 o 
  -2   9  11        7.74       20.26     10.79 o 
  -1   9  11      131.06      115.15     17.58 o 
   0   9  11      106.85      123.98     11.14 o 
   1   9  11      131.17      117.47     15.25 o 
   2   9  11        7.53        8.04      8.18 o 
   3   9  11       75.99       61.80      9.48 o 
  -1  10  11       32.34       44.06     10.08 o 
   0  10  11        1.07       -6.27      8.64 o 
   1  10  11       31.54       30.90      9.85 o 
   0   0  12     1066.52     1079.07     24.43 o 
   1   0  12       65.09       82.33      5.35 o 
   2   0  12       69.15       76.34      5.57 o 
   3   0  12      480.01      456.61     10.71 o 
   4   0  12        5.32       11.84      5.15 o 
   5   0  12     1569.55     1601.89     36.02 o 
   6   0  12      395.84      377.68     16.31 o 
   7   0  12      113.79      115.47      9.80 o 
  -7   1  12      275.65      293.83     13.25 o 
  -6   1  12       45.80       49.24      6.95 o 
  -5   1  12       35.89       42.64      6.33 o 
  -4   1  12      252.01      271.47     10.33 o 
  -3   1  12      656.79      641.45     14.71 o 
  -2   1  12       66.30       70.58      6.35 o 
  -1   1  12        2.92        8.39      2.30 o 
   0   1  12       93.93       92.97      3.92 o 
   1   1  12        4.07        3.31      4.06 o 
   2   1  12       65.78       60.55      5.78 o 
   3   1  12      654.61      649.09     13.04 o 
   4   1  12      258.67      241.85     10.36 o 
   5   1  12       36.47       31.72      6.93 o 
   6   1  12       45.93       54.36      7.74 o 
   7   1  12      276.21      280.02     13.53 o 
  -7   2  12       19.59       24.15     10.86 o 
  -6   2  12       79.09       82.50      7.67 o 
  -5   2  12      137.85      131.77      7.97 o 
  -4   2  12      422.62      431.34     19.22 o 
  -3   2  12      712.81      700.75     17.52 o 
  -2   2  12      612.76      604.03     16.25 o 
  -1   2  12      768.36      802.57     15.86 o 
   0   2  12      173.80      169.04     10.60 o 
   1   2  12      766.26      792.21     20.04 o 
   2   2  12      612.85      621.01     11.21 o 
   3   2  12      721.35      715.81     13.92 o 
   4   2  12      416.67      419.40     13.15 o 
   5   2  12      145.01      138.27      8.87 o 
   6   2  12       77.77       88.80     15.84 o 
   7   2  12       19.05       13.62      7.69 o 
  -7   3  12       68.94       61.97     13.12 o 
  -6   3  12      358.93      370.32     14.46 o 
  -5   3  12      107.50       94.66      7.87 o 
  -4   3  12      611.87      598.83     15.65 o 
  -3   3  12      180.72      185.19      9.14 o 
  -2   3  12      327.62      333.23     11.68 o 
  -1   3  12       55.76       49.17     10.33 o 
   0   3  12     1127.99     1100.28     29.68 o 
   1   3  12       54.89       40.21      7.15 o 
   2   3  12      326.60      332.14     12.89 o 
   3   3  12      181.58      187.09      7.90 o 
   4   3  12      627.87      591.35     16.94 o 
   5   3  12      108.64      110.42      8.39 o 
   6   3  12      360.45      402.08     16.98 o 
   7   3  12       67.72       62.70      8.78 o 
  -7   4  12        6.99        2.80     11.81 o 
  -6   4  12       35.10       44.88     11.01 o 
  -5   4  12       21.32       23.59     11.03 o 
  -4   4  12      273.55      284.65     10.98 o 
  -3   4  12       33.87       36.91     16.73 o 
  -2   4  12      414.74      390.11     14.88 o 
  -1   4  12      504.95      496.87     19.91 o 
   0   4  12        4.29       22.06      7.29 o 
   1   4  12      502.05      531.86     24.52 o 
   2   4  12      427.14      413.94     11.44 o 
   3   4  12       33.67       34.19      6.01 o 
   4   4  12      271.43      307.49     12.43 o 
   5   4  12       20.82       21.81      8.63 o 
   6   4  12       34.59       38.75      7.84 o 
   7   4  12        6.89        5.91     10.92 o 
  -6   5  12       92.07       96.17     13.05 o 
  -5   5  12       27.52       12.72     21.05 o 
  -4   5  12       93.56       97.19     10.20 o 
  -3   5  12      253.18      242.09     16.43 o 
  -2   5  12      336.96      312.75     40.26 o 
  -1   5  12      463.29      451.95     19.63 o 
   0   5  12      325.40      328.57     16.63 o 
   1   5  12      470.81      433.21     18.28 o 
   2   5  12      342.05      341.49     15.86 o 
   3   5  12      256.90      248.02     12.91 o 
   4   5  12       93.93       94.47      7.06 o 
   5   5  12       27.50       13.51      9.66 o 
   6   5  12       92.18       88.49     13.44 o 
  -6   6  12       24.64        5.24     24.83 o 
  -5   6  12       67.65       82.05     25.60 o 
  -4   6  12       26.25       36.71     22.98 o 
  -3   6  12       63.70       49.82     22.06 o 
  -2   6  12      101.43      123.75     21.90 o 
  -1   6  12      166.31      170.08     29.84 o 
   0   6  12       19.28       25.06      8.90 o 
   1   6  12      165.26      174.50     12.58 o 
   2   6  12      104.35      107.12      8.70 o 
   3   6  12       62.46       66.93      7.42 o 
   4   6  12       25.07       25.87      6.57 o 
   5   6  12       65.67       69.42      8.85 o 
   6   6  12       24.26       20.51      8.24 o 
  -5   7  12        9.12       28.53     23.60 o 
  -4   7  12        6.30        5.09     22.98 o 
  -3   7  12      107.40      111.70     13.48 o 
  -2   7  12      171.98      149.53     14.01 o 
  -1   7  12      176.94      153.20     13.80 o 
   0   7  12       61.36       66.93     15.58 o 
   1   7  12      174.02      175.63     20.71 o 
   2   7  12      171.65      169.43     19.18 o 
   3   7  12      108.97      102.21      9.08 o 
   4   7  12        6.09        5.88      8.70 o 
   5   7  12        9.21        8.68      7.59 o 
  -4   8  12       25.85       17.99     11.03 o 
  -3   8  12       82.76       72.72     13.01 o 
  -2   8  12       37.21       29.15     11.13 o 
  -1   8  12        6.02        0.63      9.63 o 
   0   8  12        1.22       -5.33      9.40 o 
   1   8  12        5.66        9.81      7.83 o 
   2   8  12       36.63       47.05     10.21 o 
   3   8  12       81.87       76.35     12.00 o 
   4   8  12       26.47       20.05     12.34 o 
  -3   9  12       31.66       37.02     19.66 o 
  -2   9  12       13.94        5.08     10.54 o 
  -1   9  12       53.21       49.02     15.04 o 
   0   9  12       14.70        5.62     13.87 o 
   1   9  12       51.81       64.09      9.98 o 
   2   9  12       13.66        5.42      8.42 o 
   3   9  12       33.24       38.04      9.30 o 
   1   0  13      246.78      248.20      8.36 o 
   2   0  13      675.50      647.11     11.37 o 
   3   0  13      427.21      459.50     15.78 o 
   4   0  13      564.82      545.10     14.55 o 
   5   0  13      129.63      139.54      8.45 o 
   6   0  13        5.16       -5.07      6.21 o 
   7   0  13       33.91       36.25      8.18 o 
  -7   1  13       44.26       50.51      8.18 o 
  -6   1  13       19.89       24.32      6.59 o 
  -5   1  13       18.00       19.31      5.78 o 
  -4   1  13      537.28      537.94     14.22 o 
  -3   1  13      162.20      174.44     10.07 o 
  -2   1  13       20.65       15.17      4.21 o 
  -1   1  13      100.56      100.75      3.66 o 
   0   1  13     1124.99     1132.16     18.96 o 
   1   1  13       99.99       99.49      6.92 o 
   2   1  13       20.52        8.97      4.52 o 
   3   1  13      166.96      174.99     13.73 o 
   4   1  13      533.74      521.99     14.56 o 
   5   1  13       19.20        8.85      8.71 o 
   6   1  13       20.34       11.09      6.86 o 
   7   1  13       45.07       49.48     10.79 o 
  -7   2  13       44.98       35.89      8.03 o 
  -6   2  13      176.26      181.47     13.16 o 
  -5   2  13      401.19      410.13     12.67 o 
  -4   2  13      220.47      225.26      9.24 o 
  -3   2  13      102.75      101.03      5.57 o 
  -2   2  13      144.90      170.47     15.14 o 
  -1   2  13      666.14      677.37     16.53 o 
   0   2  13       16.51       17.29      6.42 o 
   1   2  13      680.19      670.47     13.76 o 
   2   2  13      141.14      151.68      8.24 o 
   3   2  13      106.24      116.18      8.44 o 
   4   2  13      226.29      253.99     16.26 o 
   5   2  13      405.58      402.86     16.18 o 
   6   2  13      172.04      157.62     16.69 o 
   7   2  13       43.80       56.08      9.07 o 
  -7   3  13       76.08       96.75     14.40 o 
  -6   3  13       71.87       63.98     12.17 o 
  -5   3  13        7.70        2.33      6.10 o 
  -4   3  13       18.53       24.93      5.58 o 
  -3   3  13      333.92      308.86     15.14 o 
  -2   3  13       75.62       64.32      6.47 o 
  -1   3  13      450.74      431.51     22.44 o 
   0   3  13      304.58      302.90     14.74 o 
   1   3  13      443.26      424.89     16.42 o 
   2   3  13       76.60       71.09      7.35 o 
   3   3  13      336.15      323.34     12.93 o 
   4   3  13       17.39       20.86      6.17 o 
   5   3  13        7.89        8.53      6.47 o 
   6   3  13       70.56       74.58     12.20 o 
   7   3  13       76.70       95.78     14.19 o 
  -6   4  13        6.19       19.39     11.48 o 
  -5   4  13      134.20      132.54     12.76 o 
  -4   4  13      244.81      247.30     14.57 o 
  -3   4  13       57.62       51.60      8.25 o 
  -2   4  13      458.00      405.95     12.49 o 
  -1   4  13      907.07      873.12     27.12 o 
   0   4  13        1.50       -2.79      6.94 o 
   1   4  13      925.27      898.60     26.34 o 
   2   4  13      462.23      441.57     16.79 o 
   3   4  13       55.32       47.99      5.91 o 
   4   4  13      244.23      244.20     11.49 o 
   5   4  13      132.14      129.16      9.42 o 
   6   4  13        6.17       12.45      8.04 o 
  -6   5  13       34.53       45.29     11.92 o 
  -5   5  13       28.50        6.52     15.11 o 
  -4   5  13       18.45       20.27      8.66 o 
  -3   5  13       52.46       71.10     22.36 o 
  -2   5  13      333.90      318.83     25.37 o 
  -1   5  13       74.74       64.43     10.36 o 
   0   5  13      404.07      372.03     17.89 o 
   1   5  13       73.63       71.84     21.90 o 
   2   5  13      330.97      353.80     16.58 o 
   3   5  13       56.21       57.01      8.50 o 
   4   5  13       17.32       20.57      7.37 o 
   5   5  13       27.74       30.70      7.56 o 
   6   5  13       33.40       36.50      9.17 o 
  -5   6  13       29.82       29.46     25.60 o 
  -4   6  13       30.31       48.12     24.68 o 
  -3   6  13       60.30       73.99     11.98 o 
  -2   6  13      325.43      299.09     17.54 o 
  -1   6  13       55.98       47.89     10.36 o 
   0   6  13      393.74      409.25     19.03 o 
   1   6  13       56.75       54.51      9.81 o 
   2   6  13      320.35      288.17     18.97 o 
   3   6  13       60.13       62.54      9.87 o 
   4   6  13       30.15       36.59     15.40 o 
   5   6  13       30.10       30.39      7.96 o 
  -4   7  13       86.88      108.58     28.07 o 
  -3   7  13        1.14       -2.65     10.14 o 
  -2   7  13       46.55       48.55     11.05 o 
  -1   7  13       14.58       28.30     10.32 o 
   0   7  13        8.36        1.12      8.78 o 
   1   7  13       13.98       13.58      9.11 o 
   2   7  13       47.58       41.11     14.11 o 
   3   7  13        1.26        8.23     11.03 o 
   4   7  13       86.27      105.76     16.58 o 
   5   7  13       19.78       29.77     18.66 o 
  -3   8  13       71.88       95.15     16.43 o 
  -2   8  13       93.48      108.95     13.78 o 
  -1   8  13        6.18        1.64      9.60 o 
   0   8  13       15.03       11.93      9.90 o 
   1   8  13        6.04        6.76     14.88 o 
   2   8  13       96.44       95.94      9.79 o 
   3   8  13       72.69       67.32     11.78 o 
  -2   9  13       20.96       25.33     11.90 o 
  -1   9  13       19.71       22.18     11.06 o 
   0   9  13       62.57       59.86     12.79 o 
   1   9  13       18.69       27.00      9.30 o 
   2   9  13       21.46       25.04      8.95 o 
   0   0  14      326.39      355.60     11.18 o 
   1   0  14       13.04       16.23      4.30 o 
   2   0  14       37.07       41.24      3.57 o 
   3   0  14      517.18      525.11     13.42 o 
   4   0  14        0.03        4.00      5.32 o 
   5   0  14      111.58      103.96      7.97 o 
   6   0  14       20.78       13.05      7.07 o 
   7   0  14       83.78       88.39      9.62 o 
  -7   1  14       93.85       96.92     17.88 o 
  -6   1  14       59.00       64.76      7.59 o 
  -5   1  14      154.42      145.45      8.23 o 
  -4   1  14      160.66      172.72     11.85 o 
  -3   1  14      479.41      490.02     12.65 o 
  -2   1  14      285.18      277.15     10.70 o 
  -1   1  14      235.29      222.02      6.16 o 
   0   1  14        8.42       10.77      4.32 o 
   1   1  14      234.23      236.34      8.77 o 
   2   1  14      288.92      274.40     13.16 o 
   3   1  14      490.30      487.75     13.31 o 
   4   1  14      164.35      143.63     11.70 o 
   5   1  14      152.98      154.72     11.09 o 
   6   1  14       58.30       53.63      7.99 o 
   7   1  14       89.06      100.10     24.37 o 
  -6   2  14       34.35       34.15     13.58 o 
  -5   2  14       16.57       22.16      9.66 o 
  -4   2  14      132.51      128.00      7.00 o 
  -3   2  14      426.76      428.13     12.44 o 
  -2   2  14       16.06       19.84      5.67 o 
  -1   2  14      190.42      205.21      9.21 o 
   0   2  14      679.17      720.04     25.99 o 
   1   2  14      195.59      191.21      6.23 o 
   2   2  14       19.20       20.65     14.40 o 
   3   2  14      418.91      434.83     13.14 o 
   4   2  14      137.64      145.37      8.63 o 
   5   2  14       14.71       17.10      6.64 o 
   6   2  14       34.16       33.95      8.66 o 
  -6   3  14       47.55       32.46     12.30 o 
  -5   3  14       36.12       32.82     10.72 o 
  -4   3  14      100.55       85.26     10.99 o 
  -3   3  14      288.13      258.06     14.14 o 
  -2   3  14      223.67      212.90      9.48 o 
  -1   3  14      303.88      293.75     15.06 o 
   0   3  14     1741.14     1682.23     70.87 o 
   1   3  14      297.35      278.16     15.19 o 
   2   3  14      221.49      232.42     31.31 o 
   3   3  14      288.59      273.08      9.76 o 
   4   3  14       97.16      102.77      8.06 o 
   5   3  14       36.66       55.77     19.47 o 
   6   3  14       47.47       53.26      8.27 o 
  -6   4  14       21.51       -1.74     10.92 o 
  -5   4  14       35.11       26.38     12.88 o 
  -4   4  14       35.47       33.15     10.33 o 
  -3   4  14      248.51      208.42     33.78 o 
  -2   4  14      411.82      382.03     18.99 o 
  -1   4  14      250.16      251.11     15.14 o 
   0   4  14      538.15      539.86     20.20 o 
   1   4  14      255.40      255.77     13.78 o 
   2   4  14      413.65      408.71     16.49 o 
   3   4  14      244.78      253.39      9.61 o 
   4   4  14       37.86       39.82      7.28 o 
   5   4  14       34.56       25.02      7.46 o 
   6   4  14       21.20       13.62      8.14 o 
  -5   5  14       10.36       -4.16     23.60 o 
  -4   5  14      110.78      105.65     26.37 o 
  -3   5  14       81.80       91.62     23.14 o 
  -2   5  14       31.21       30.09     11.57 o 
  -1   5  14       73.95       77.32     10.83 o 
   0   5  14      564.39      575.59     21.69 o 
   1   5  14       74.98       84.01      9.93 o 
   2   5  14       31.97       45.61     10.87 o 
   3   5  14       79.24       65.97      8.94 o 
   4   5  14      109.07      126.92      9.44 o 
   5   5  14        9.52        8.89      8.70 o 
  -5   6  14      137.24      124.00     31.93 o 
  -4   6  14        5.94      -10.03     22.67 o 
  -3   6  14      114.85      123.42     21.75 o 
  -2   6  14      140.65      141.36     13.57 o 
  -1   6  14       89.36       88.91     11.41 o 
   0   6  14        6.13       17.18      8.75 o 
   1   6  14       92.87       92.13     10.95 o 
   2   6  14      142.96      156.40     12.27 o 
   3   6  14      112.33      108.51     10.82 o 
   4   6  14        5.19        1.94      8.80 o 
   5   6  14      136.12      158.74     20.26 o 
  -4   7  14        6.07        9.44     11.44 o 
  -3   7  14      118.62      126.88     14.42 o 
  -2   7  14       10.68       -2.57     10.25 o 
  -1   7  14       68.70       63.67     11.51 o 
   0   7  14        0.51        5.85      9.41 o 
   1   7  14       68.69       87.73     11.44 o 
   2   7  14        9.81       23.48      9.36 o 
   3   7  14      117.50      108.80     21.28 o 
   4   7  14        5.72       18.78      9.44 o 
  -3   8  14        1.48       -4.73     10.91 o 
  -2   8  14       68.60       62.23     21.98 o 
  -1   8  14       14.86        1.61     10.41 o 
   0   8  14       12.11       26.29     10.72 o 
   1   8  14       15.99       32.28     10.65 o 
   2   8  14       67.31       67.95     11.40 o 
   3   8  14        1.53       25.32     18.82 o 
   0   9  14        7.06       25.79     12.57 o 
   1   0  15       32.37       31.72      4.95 o 
   2   0  15      227.37      235.40     10.13 o 
   3   0  15      317.95      332.66     10.80 o 
   4   0  15       23.92       23.60      5.93 o 
   5   0  15       68.37       54.08     10.12 o 
   6   0  15        0.73        2.85      6.96 o 
  -6   1  15        1.02       -9.35      9.35 o 
  -5   1  15       27.31       22.25      6.15 o 
  -4   1  15       28.14       21.57      5.40 o 
  -3   1  15       24.90       25.82      4.63 o 
  -2   1  15       41.42       43.29      4.25 o 
  -1   1  15       34.19       35.92      3.80 o 
   0   1  15        0.09       -1.23      5.71 o 
   1   1  15       31.22       39.07      5.92 o 
   2   1  15       43.13       31.66     12.13 o 
   3   1  15       25.27       29.68      5.48 o 
   4   1  15       28.02       21.28      5.99 o 
   5   1  15       29.64       17.16      6.27 o 
   6   1  15        0.85        5.40      7.02 o 
  -6   2  15       66.53       60.69     15.72 o 
  -5   2  15       59.04       68.20      9.91 o 
  -4   2  15       66.22       63.21      8.73 o 
  -3   2  15       60.84       55.38      7.57 o 
  -2   2  15      739.06      738.90     19.16 o 
  -1   2  15       13.21       14.40      7.26 o 
   0   2  15      403.94      377.58     15.98 o 
   1   2  15       13.12       11.87      3.97 o 
   2   2  15      742.61      724.36     17.60 o 
   3   2  15       61.32       72.06      6.78 o 
   4   2  15       65.12       82.85     10.08 o 
   5   2  15       55.68       58.64      7.74 o 
   6   2  15       69.12       64.02     11.64 o 
  -6   3  15       22.09       18.33     11.93 o 
  -5   3  15       46.67       35.31     18.28 o 
  -4   3  15      100.76      101.09     11.15 o 
  -3   3  15       40.74       44.11     14.27 o 
  -2   3  15        9.55       19.14      8.08 o 
  -1   3  15       17.17       17.07      8.48 o 
   0   3  15        0.64       -6.35      6.35 o 
   1   3  15       19.57       25.42      9.33 o 
   2   3  15        9.42       11.56      6.53 o 
   3   3  15       44.87       45.43      6.72 o 
   4   3  15       98.25      112.22      8.61 o 
   5   3  15       46.98       40.77      8.46 o 
   6   3  15       23.08       21.71     11.46 o 
  -5   4  15      103.86       75.42     27.76 o 
  -4   4  15      114.33      113.21     26.99 o 
  -3   4  15       52.22       58.45     22.52 o 
  -2   4  15      134.35      114.41     11.75 o 
  -1   4  15      495.00      498.29     20.08 o 
   0   4  15        6.93       13.92      7.40 o 
   1   4  15      489.42      488.99     19.17 o 
   2   4  15      131.97      126.72     10.08 o 
   3   4  15       53.98       58.73     10.64 o 
   4   4  15      111.92      137.32      9.47 o 
   5   4  15      102.32       96.55      9.41 o 
  -5   5  15       24.85       32.85     26.53 o 
  -4   5  15       27.99       33.16     24.21 o 
  -3   5  15       89.41      106.68     23.75 o 
  -2   5  15       14.00        9.05      9.10 o 
  -1   5  15       45.89       33.87      9.26 o 
   0   5  15        0.22        1.77      7.48 o 
   1   5  15       42.66       28.54      8.67 o 
   2   5  15       15.73       10.73     14.04 o 
   3   5  15       86.32       74.65     12.49 o 
   4   5  15       28.90       20.31      7.48 o 
   5   5  15       25.26       16.35      8.11 o 
  -4   6  15      250.05      254.18     35.78 o 
  -3   6  15       27.40       35.14     21.28 o 
  -2   6  15       24.36       18.12     10.30 o 
  -1   6  15      105.02      117.65     12.98 o 
   0   6  15       14.67       12.53      9.10 o 
   1   6  15      105.40      114.45     11.81 o 
   2   6  15       23.48       13.82      8.87 o 
   3   6  15       26.31        8.79     10.49 o 
   4   6  15      247.48      248.82     29.84 o 
  -3   7  15        7.35        5.59     10.94 o 
  -2   7  15       35.43       18.85     15.11 o 
  -1   7  15       21.57       25.16     10.75 o 
   0   7  15       62.68       67.70     13.96 o 
   1   7  15       21.41       30.50     10.16 o 
   2   7  15       35.09       33.74     10.09 o 
   3   7  15        7.43       -3.08     11.26 o 
  -2   8  15       22.17       19.56     24.52 o 
  -1   8  15       21.42       12.48     11.21 o 
   0   8  15        1.09       -5.31     10.28 o 
   1   8  15       22.08       15.63     10.26 o 
   2   8  15       20.95       36.65     20.98 o 
   0   0  16      384.82      442.56     21.29 o 
   1   0  16      178.69      162.56      6.83 o 
   2   0  16      204.11      183.31      8.30 o 
   3   0  16        0.71        8.88      4.74 o 
   4   0  16        8.11       13.70      5.72 o 
   5   0  16       36.34       32.45      6.72 o 
   6   0  16       60.28       26.16     11.87 o 
  -6   1  16       21.25       28.06     10.45 o 
  -5   1  16       39.72       22.54      9.31 o 
  -4   1  16       46.11       43.24     13.43 o 
  -3   1  16      263.72      256.72      9.28 o 
  -2   1  16      166.31      188.05      8.27 o 
  -1   1  16       72.42       66.82      5.09 o 
   0   1  16      205.78      166.65      8.71 o 
   1   1  16       68.91       56.80      6.78 o 
   2   1  16      161.26      164.60      7.97 o 
   3   1  16      259.84      279.03     10.77 o 
   4   1  16       43.69       62.34      8.80 o 
   5   1  16       38.82       31.76      7.15 o 
   6   1  16       22.33       22.16      7.84 o 
  -6   2  16      143.96      125.34     13.19 o 
  -5   2  16       28.82       16.35     16.54 o 
  -4   2  16      107.35      105.68     12.13 o 
  -3   2  16      120.80      126.59     13.31 o 
  -2   2  16      190.27      217.17     10.80 o 
  -1   2  16       62.30       54.69      8.66 o 
   0   2  16        0.19        3.24      6.67 o 
   1   2  16       58.00       54.07      4.86 o 
   2   2  16      190.93      192.48      9.28 o 
   3   2  16      120.17      137.91     10.15 o 
   4   2  16      107.46      121.42     18.33 o 
   5   2  16       28.29       26.32      7.05 o 
   6   2  16      142.29      157.30     10.81 o 
  -5   3  16       25.45       14.96     26.22 o 
  -4   3  16       77.46       67.55     25.45 o 
  -3   3  16       67.82       57.53     23.44 o 
  -2   3  16        4.78        6.67      8.08 o 
  -1   3  16      245.82      253.99     15.12 o 
   0   3  16      159.15      143.38     11.21 o 
   1   3  16      245.65      261.39     14.18 o 
   2   3  16        4.45        0.58      9.35 o 
   3   3  16       69.09       76.20      8.92 o 
   4   3  16       76.84       82.81      8.02 o 
   5   3  16       23.88       45.80     16.32 o 
  -5   4  16       23.32       36.09     26.84 o 
  -4   4  16       35.52       36.40     24.83 o 
  -3   4  16      139.55      169.85     17.74 o 
  -2   4  16       39.38       39.38      9.53 o 
  -1   4  16      100.72       89.02     10.37 o 
   0   4  16      130.88      115.74     14.34 o 
   1   4  16       97.94       80.37      9.50 o 
   2   4  16       36.58       47.93      8.37 o 
   3   4  16      141.54      141.98     11.34 o 
   4   4  16       33.64       28.84      9.05 o 
   5   4  16       23.28       18.31      7.94 o 
  -4   5  16        9.65       -5.24     24.37 o 
  -3   5  16       36.29       36.14     11.10 o 
  -2   5  16      157.41      172.93     14.56 o 
  -1   5  16       24.66       22.39      8.68 o 
   0   5  16      125.25      101.94     10.95 o 
   1   5  16       24.71       39.99     11.03 o 
   2   5  16      156.99      174.72     13.80 o 
   3   5  16       38.15       35.35      9.29 o 
   4   5  16        9.94        2.07      8.84 o 
  -4   6  16       35.37       49.82     13.05 o 
  -3   6  16       40.55       33.37     11.88 o 
  -2   6  16       21.19       16.16     11.57 o 
  -1   6  16        3.77       24.80      9.64 o 
   0   6  16      129.56      122.19     18.35 o 
   1   6  16        3.02       10.81      8.78 o 
   2   6  16       20.62       22.93     10.72 o 
   3   6  16       41.61       40.72     12.65 o 
   4   6  16       33.77       34.48     10.15 o 
  -3   7  16        4.25       -4.16     12.18 o 
  -2   7  16       73.84       85.19     22.29 o 
  -1   7  16       11.61       21.73     10.41 o 
   0   7  16        9.63       16.04     12.18 o 
   1   7  16       12.40       10.56      9.60 o 
   2   7  16       74.13       75.75     11.24 o 
   3   7  16        4.53       24.83     12.49 o 
   0   8  16       53.34       54.60     14.65 o 
   1   0  17        3.81        3.81      3.61 o 
   2   0  17      134.15      139.61      6.76 o 
   3   0  17       52.97       67.62      7.47 o 
   4   0  17      103.17      107.93     19.80 o 
   5   0  17        3.54      -11.71     17.35 o 
  -5   1  17       58.82       64.22     17.90 o 
  -4   1  17       56.13       55.38     10.76 o 
  -3   1  17        5.92        3.53      7.92 o 
  -2   1  17       48.49       36.59     11.88 o 
  -1   1  17       20.69        8.43      6.76 o 
   0   1  17        3.09        5.92      8.27 o 
   1   1  17       22.61       10.21      4.83 o 
   2   1  17       50.97       42.98      5.03 o 
   3   1  17        5.23       19.89      6.47 o 
   4   1  17       54.14       53.92      7.03 o 
   5   1  17       59.47       64.90      7.99 o 
  -5   2  17       30.78       30.18     15.42 o 
  -4   2  17       62.19       78.19     22.13 o 
  -3   2  17      277.42      257.64     17.60 o 
  -2   2  17       15.82       14.21     11.03 o 
  -1   2  17      181.03      184.84     14.11 o 
   0   2  17        0.04       -6.52      6.52 o 
   1   2  17      180.92      177.93     11.10 o 
   2   2  17       15.10       11.93      6.30 o 
   3   2  17      274.66      292.72     13.82 o 
   4   2  17       63.62       59.09      7.60 o 
   5   2  17       29.77       24.35      8.11 o 
  -5   3  17       27.05       64.62     32.54 o 
  -4   3  17       39.59       58.76     26.53 o 
  -3   3  17       65.73       57.95     10.84 o 
  -2   3  17       54.17       65.90     10.20 o 
  -1   3  17       57.73       43.71      9.05 o 
   0   3  17       21.01       30.81      9.49 o 
   1   3  17       57.19       57.78      8.29 o 
   2   3  17       57.02       50.82     10.18 o 
   3   3  17       61.80       60.07      8.50 o 
   4   3  17       38.27       52.17      7.59 o 
   5   3  17       27.31       36.16      8.15 o 
  -4   4  17       50.02       67.71     26.99 o 
  -3   4  17       36.47       35.67     18.43 o 
  -2   4  17      227.16      223.14     15.09 o 
  -1   4  17        5.96       14.75      8.31 o 
   0   4  17      655.68      636.86     22.79 o 
   1   4  17        7.13        3.49      7.33 o 
   2   4  17      227.18      217.32     17.58 o 
   3   4  17       35.42       58.16     22.90 o 
   4   4  17       50.75       63.61     10.29 o 
  -4   5  17        9.16       19.74     25.76 o 
  -3   5  17       19.54       25.11     11.10 o 
  -2   5  17       29.81       29.77     10.55 o 
  -1   5  17       82.43       76.38     10.81 o 
   0   5  17      146.94      138.00     19.28 o 
   1   5  17       83.08       93.92     16.35 o 
   2   5  17       31.20       53.37     11.57 o 
   3   5  17       18.26       18.78      9.26 o 
   4   5  17        8.47       11.05     15.96 o 
  -3   6  17      159.15      174.25     16.70 o 
  -2   6  17       20.21       11.91     10.47 o 
  -1   6  17       70.79       80.40     16.50 o 
   0   6  17       13.97       23.04      9.76 o 
   1   6  17       71.24       69.09     11.24 o 
   2   6  17       20.93       26.37     11.72 o 
   3   6  17      162.91      134.18     16.66 o 
  -1   7  17        9.59       22.73     11.32 o 
   0   7  17       77.30      104.87     13.34 o 
   1   7  17        9.31       41.26     10.95 o 
   0   0  18       37.59       50.72      9.25 o 
   1   0  18       19.64       24.21      4.44 o 
   2   0  18        3.74        0.33      7.48 o 
   3   0  18        5.05       -4.63     10.95 o 
   4   0  18      178.78      181.53     13.52 o 
   5   0  18       13.91       17.56     16.50 o 
  -5   1  18       17.93       26.65     14.89 o 
  -4   1  18       16.89       -2.46     17.97 o 
  -3   1  18       34.34       38.87     22.67 o 
  -2   1  18      151.29      169.94     12.06 o 
  -1   1  18      107.67       95.02      9.53 o 
   0   1  18        1.95        3.30      4.88 o 
   1   1  18      111.10       81.46      7.50 o 
   2   1  18      151.48      136.09      8.97 o 
   3   1  18       33.25       47.35      7.22 o 
   4   1  18       15.97       35.35      7.08 o 
   5   1  18       17.97       39.42     23.83 o 
  -4   2  18       31.56       28.38     24.52 o 
  -3   2  18       22.88       37.56     15.89 o 
  -2   2  18      112.23      107.26     11.88 o 
  -1   2  18       57.48       43.52      8.65 o 
   0   2  18      378.89      359.63     17.14 o 
   1   2  18       57.89       52.92      6.66 o 
   2   2  18      108.45      120.87      9.08 o 
   3   2  18       23.51       30.11      7.25 o 
   4   2  18       31.40       41.52      7.38 o 
  -4   3  18        0.52        6.02     24.37 o 
  -3   3  18       71.51       72.30     11.53 o 
  -2   3  18       15.07       16.37      8.95 o 
  -1   3  18      135.12      116.14     11.30 o 
   0   3  18        0.03       -4.66      7.54 o 
   1   3  18      140.03      140.07     23.14 o 
   2   3  18       15.12       18.16      6.85 o 
   3   3  18       72.78       87.10      9.43 o 
   4   3  18        0.31        9.22     12.80 o 
  -4   4  18       49.32       56.45     28.38 o 
  -3   4  18      200.59      199.76     15.91 o 
  -2   4  18       30.48       41.51      9.83 o 
  -1   4  18      150.83      164.70     20.36 o 
   0   4  18       19.70       18.31      9.72 o 
   1   4  18      152.37      157.07     12.14 o 
   2   4  18       31.44       25.76      9.72 o 
   3   4  18      198.32      198.27     13.41 o 
   4   4  18       50.84       47.99     10.10 o 
  -3   5  18       28.03       31.59     10.67 o 
  -2   5  18       43.79       63.71     17.51 o 
  -1   5  18       61.57       63.39     10.53 o 
   0   5  18        6.74        5.92      8.43 o 
   1   5  18       62.47       70.51     17.97 o 
   2   5  18       43.57       75.27     12.49 o 
   3   5  18       29.14       38.30      9.99 o 
  -2   6  18       11.94       24.61     11.80 o 
  -1   6  18       66.63       72.34     12.96 o 
   0   6  18      125.79      149.43     13.80 o 
   1   6  18       67.79       71.79     18.20 o 
   2   6  18       11.66       20.82     11.26 o 
   1   0  19      132.44      175.52     23.60 o 
   2   0  19       31.27       -2.16     17.58 o 
   4   0  19        0.36       -5.55     15.11 o 
  -4   1  19       33.15       21.28     25.60 o 
  -3   1  19      111.70      110.42     12.85 o 
  -2   1  19       53.24       56.31      9.70 o 
  -1   1  19      130.29      172.67     13.73 o 
   0   1  19       10.18       19.99     10.80 o 
   1   1  19      131.57      132.02     11.88 o 
   2   1  19       53.50       64.16     12.18 o 
   3   1  19      112.28      116.60     16.35 o 
   4   1  19       32.75       19.56      9.96 o 
  -4   2  19       92.45       99.48     29.00 o 
  -3   2  19      155.79      144.43     13.69 o 
  -2   2  19       36.72       31.95     12.11 o 
  -1   2  19       41.90       57.54     20.20 o 
   0   2  19      354.05      368.04     17.63 o 
   1   2  19       42.84       23.48     16.43 o 
   2   2  19       36.80       23.11      6.93 o 
   3   2  19      156.10      196.53     23.83 o 
   4   2  19       91.67      112.59     19.59 o 
  -3   3  19        6.83       19.98     14.65 o 
  -2   3  19      239.66      274.71     35.78 o 
  -1   3  19       33.82       18.37      8.38 o 
   0   3  19       32.99       36.12      8.69 o 
   1   3  19       33.24       20.20      9.10 o 
   2   3  19      239.50      270.80     31.62 o 
   3   3  19        7.60       11.66     13.65 o 
  -3   4  19       21.74        7.23      9.84 o 
  -2   4  19       29.13       30.73     10.00 o 
  -1   4  19       35.07       27.78      9.11 o 
   0   4  19      307.98      323.03     23.83 o 
   1   4  19       34.39       20.98      9.41 o 
   2   4  19       28.09       15.24     13.80 o 
   3   4  19       21.33       45.95      9.33 o 
  -2   5  19       62.68       73.11     11.64 o 
  -1   5  19       90.80       81.15     14.65 o 
   0   5  19        7.30       11.68      9.04 o 
   1   5  19       91.82       78.66     12.96 o 
   2   5  19       63.82       58.92     12.34 o 
   0   0  20      233.51      266.98     26.53 o 
   1   0  20       43.05       37.79     18.82 o 
   2   0  20      106.00       79.74     22.83 o 
   3   0  20        3.58        6.32     21.75 o 
  -3   1  20       10.31        0.67      9.00 o 
  -2   1  20       53.94       61.08     22.06 o 
  -1   1  20        2.20       -2.47     16.66 o 
   0   1  20       14.70       34.40     12.81 o 
  -3   2  20      181.62      174.69     14.76 o 
  -2   2  20       77.05       80.15     11.05 o 
  -1   2  20       40.00       48.77      9.12 o 
   0   2  20       72.68       84.82      9.97 o 
   1   2  20       38.96       28.22      8.79 o 
   3   2  20      180.78      175.06     19.28 o 
  -2   3  20       29.31       31.72      9.92 o 
  -1   3  20       76.53       90.28     15.89 o 
   0   3  20        7.40       -7.59      8.79 o 
   1   3  20       77.50       87.05      9.34 o 
   2   3  20       29.76       24.83      7.84 o 
  -1   4  20       33.31       31.33     31.70 o 
   0   4  20       47.24       43.48      9.52 o 
   1   4  20       33.30       51.21     10.80 o 
   1   0  21       45.17       63.24     20.67 o 
   2   0  21       34.74       24.52     19.28 o 
  -2   1  21       37.98       69.71     23.14 o 
  -1   1  21       91.55       86.53     21.90 o 
   1   1  21       90.08       68.94     21.59 o 
  -1   2  21       36.35       20.51     19.43 o 
   0   3  21        4.89       -5.24      9.72 o 
                                                 
