# Supplementary material for: Evaluation of the Bruker SMART X2S: crystallography for the nonspecialist?
Source: J Appl Crystallogr. 2010 Nov 27;44(Pt 1):213–5. doi: 10.1107/S0021889810042561 (PMC3253739; doi:10.1107/S0021889810042561)
Supplement: Supplementary file 11 [file j-44-00213-15_CCDCsup11.hkl]

# 
# h,k,l, Fc-squared, Fo-squared, sigma(Fo-squared) and status flag 
# 
data_15_CCDC 
_shelx_title ' scan_0m in P2(1)/n' 
_shelx_refln_list_code          4 
_shelx_F_calc_maximum      248.98 
_exptl_crystal_F_000       872.00 
_reflns_d_resolution_high  0.8382 
 
loop_ 
 _symmetry_equiv_pos_as_xyz 
 'x, y, z' 
 '-x+1/2, y+1/2, -z+1/2' 
 '-x, -y, -z' 
 'x-1/2, -y-1/2, z-1/2' 
 
_cell_length_a     7.8110 
_cell_length_b    17.5034 
_cell_length_c    15.8923 
_cell_angle_alpha  90.000 
_cell_angle_beta  103.305 
_cell_angle_gamma  90.000 
 
_shelx_F_squared_multiplier     1.000 
 
loop_ 
 _refln_index_h 
 _refln_index_k 
 _refln_index_l 
 _refln_F_squared_calc 
 _refln_F_squared_meas 
 _refln_F_squared_sigma 
 _refln_observed_status 
   2   0   0     1409.17     1661.29     26.65 o 
   4   0   0      503.91      537.12     15.10 o 
   6   0   0        4.39        1.85      3.09 o 
   8   0   0        5.83        3.54      9.00 o 
   1   1   0     2427.23     2446.74     50.59 o 
   2   1   0     9769.46    10572.61    124.34 o 
   3   1   0      358.94      410.50      6.67 o 
   4   1   0     1530.46     1568.43     21.53 o 
   5   1   0       89.10       83.36      4.21 o 
   6   1   0       95.91       87.91      5.22 o 
   7   1   0       66.66       66.66      7.41 o 
   8   1   0       78.69       71.27     10.37 o 
   0   2   0        0.16       -0.69      0.69 o 
   1   2   0     2666.37     2906.52     35.12 o 
   2   2   0     1618.78     1763.23     22.01 o 
   3   2   0     3288.32     3478.96     42.53 o 
   4   2   0       23.09       14.45      2.55 o 
   5   2   0      727.97      785.60     15.97 o 
   6   2   0        0.95       -0.49      3.31 o 
   7   2   0      114.65       89.96      9.33 o 
   8   2   0      116.86      110.19     20.55 o 
   1   3   0     2542.00     2511.18     29.26 o 
   2   3   0     5243.77     5392.64     61.64 o 
   3   3   0     2528.66     2555.92     32.00 o 
   4   3   0      970.57      988.03     16.81 o 
   5   3   0      110.04      106.26      4.92 o 
   6   3   0      107.98      101.50      5.73 o 
   7   3   0       27.52       22.50      5.71 o 
   8   3   0      126.44      122.54     12.85 o 
   0   4   0    21530.66    23641.88    515.21 o 
   1   4   0     9435.11     9764.09    110.57 o 
   2   4   0        0.97        3.66      2.16 o 
   3   4   0      385.13      469.66      7.42 o 
   4   4   0      227.92      233.53      6.45 o 
   5   4   0       83.44       86.75      4.83 o 
   6   4   0        3.76       -1.88      3.86 o 
   7   4   0       15.09       15.11      6.87 o 
   8   4   0        0.64       -5.79      7.82 o 
   1   5   0      351.85      412.62      6.26 o 
   2   5   0       41.24       54.09      2.35 o 
   3   5   0      413.68      435.77      7.74 o 
   4   5   0     2957.89     3029.42     48.78 o 
   5   5   0      213.41      215.50      9.10 o 
   6   5   0        0.56        3.70      3.94 o 
   7   5   0       35.58       24.16      6.56 o 
   8   5   0       89.22       99.15     12.48 o 
   0   6   0       50.21       52.92      3.38 o 
   1   6   0      848.80      778.00     12.10 o 
   2   6   0     2052.89     2199.58     29.68 o 
   3   6   0        0.05        3.56      2.13 o 
   4   6   0       17.12       17.37      2.07 o 
   5   6   0      607.63      619.37     15.20 o 
   6   6   0       51.24       55.79      5.26 o 
   7   6   0        9.41       11.98      7.05 o 
   8   6   0       53.80       33.90      9.92 o 
   1   7   0     4361.12     4751.93     61.03 o 
   2   7   0        0.19       -1.41      1.79 o 
   3   7   0     1324.48     1404.59     22.51 o 
   4   7   0       32.65       31.46      2.86 o 
   5   7   0      269.76      322.55      9.95 o 
   6   7   0       44.68       33.98      6.73 o 
   7   7   0       20.19       23.11      6.90 o 
   8   7   0        8.43       16.84      9.46 o 
   0   8   0     1824.53     1854.56     38.67 o 
   1   8   0      136.22      131.84      4.83 o 
   2   8   0      441.41      586.13     11.44 o 
   3   8   0      489.62      523.30     10.54 o 
   4   8   0     1129.92     1081.40     25.14 o 
   5   8   0      149.46      150.61     10.12 o 
   6   8   0       18.87       18.54      6.56 o 
   7   8   0      107.62      117.39     10.80 o 
   8   8   0       54.34       77.14     12.63 o 
   1   9   0     1584.98     1802.37     28.98 o 
   2   9   0     1015.59     1129.25     18.42 o 
   3   9   0      260.74      264.46      7.22 o 
   4   9   0     1268.34     1143.28     53.13 o 
   5   9   0       38.77       43.56      5.32 o 
   6   9   0        8.02        9.99      7.15 o 
   7   9   0       35.34       25.86      8.18 o 
   8   9   0       29.80       18.24     10.49 o 
   0  10   0      402.30      455.00     16.20 o 
   1  10   0      367.04      377.08     11.15 o 
   2  10   0       37.37       37.27      3.60 o 
   3  10   0      633.93      664.77     14.24 o 
   4  10   0       74.17       63.59      4.68 o 
   5  10   0      433.48      502.32     25.46 o 
   6  10   0       62.13       56.00      8.57 o 
   7  10   0       57.67       49.41      9.50 o 
   1  11   0      447.77      483.34     13.65 o 
   2  11   0      120.13      120.42      6.39 o 
   3  11   0       87.57       81.39      5.02 o 
   4  11   0      827.58      870.69     21.21 o 
   5  11   0      401.37      435.44     20.73 o 
   6  11   0       25.05       24.96      7.92 o 
   7  11   0        4.53        2.53      8.00 o 
   0  12   0      386.12      390.21     18.51 o 
   1  12   0       90.34       59.29      8.30 o 
   2  12   0      992.63      961.48     20.38 o 
   3  12   0      227.55      202.11      7.66 o 
   4  12   0      624.02      598.96     22.67 o 
   5  12   0      147.28      118.97     17.30 o 
   6  12   0       82.42       74.36     10.40 o 
   7  12   0       54.87       44.63     10.48 o 
   1  13   0       29.38        7.78      3.93 o 
   2  13   0       23.86       26.84      4.59 o 
   3  13   0      701.48      761.40     17.93 o 
   4  13   0       65.41       61.73      9.98 o 
   5  13   0      322.49      369.08     20.34 o 
   6  13   0       57.82       63.22     17.24 o 
   7  13   0        4.95       14.80      9.36 o 
   0  14   0     1387.18     1272.98    119.71 o 
   1  14   0      140.62      136.16     14.41 o 
   2  14   0      160.45      167.00      8.63 o 
   3  14   0      183.69      187.58      9.03 o 
   4  14   0       23.11       20.61      6.16 o 
   5  14   0       22.51       16.95      7.70 o 
   6  14   0        0.95       -4.05      8.09 o 
   1  15   0      117.94      139.97      9.64 o 
   2  15   0      639.69      612.93     23.44 o 
   3  15   0       10.27        6.15      5.73 o 
   4  15   0       10.29       13.87      6.28 o 
   5  15   0      114.49      121.13     12.12 o 
   6  15   0       34.56       35.97      9.93 o 
   0  16   0      217.30      195.30     14.37 o 
   1  16   0      676.23      665.54     19.12 o 
   2  16   0       82.89       66.16     10.40 o 
   3  16   0       23.04       21.34      5.92 o 
   4  16   0       15.26       19.54      6.94 o 
   5  16   0       75.35       86.29     13.72 o 
   1  17   0      538.38      572.35     16.78 o 
   2  17   0        1.65       -2.40      5.17 o 
   3  17   0      187.72      201.19     12.68 o 
   4  17   0      139.38      137.78     11.35 o 
   5  17   0        0.58        0.65      8.30 o 
   0  18   0       66.18       69.35     10.69 o 
   1  18   0       17.01       10.34      5.92 o 
   2  18   0       30.42       28.16      6.71 o 
   3  18   0      144.54      155.44     18.56 o 
   4  18   0       33.82       30.99      9.39 o 
   1  19   0        3.70       -5.46      6.24 o 
   2  19   0       18.65       16.94      6.80 o 
   3  19   0       61.33       45.39      9.36 o 
   0  20   0       90.86       88.13     13.28 o 
   1  20   0      104.92       98.20     13.47 o 
   2  20   0       71.76       60.72     13.90 o 
  -7   0   1      470.07      546.36     35.50 o 
  -5   0   1      683.32      697.88     15.01 o 
  -3   0   1     5726.71     5975.80     92.39 o 
   1   0   1      135.28      110.26      5.62 o 
   3   0   1      201.59      189.75      6.30 o 
   5   0   1      506.20      491.16     15.73 o 
   7   0   1        2.67        2.74      7.45 o 
  -9   1   1        0.01       -9.59     10.89 o 
  -8   1   1       36.99       22.45      8.25 o 
  -7   1   1       49.96       37.16      7.20 o 
  -6   1   1       65.19       55.87      3.10 o 
  -5   1   1       92.78       76.52      3.18 o 
  -4   1   1      362.42      328.62      5.66 o 
  -3   1   1      156.43      143.29      3.15 o 
  -2   1   1     9343.59     9737.68    105.08 o 
  -1   1   1     2576.25     2123.20    224.40 o 
   0   1   1     6996.49       -0.31      0.31 o 
   1   1   1    11161.11    12071.08    164.82 o 
   2   1   1      654.39      604.10      8.71 o 
   3   1   1      522.58      572.91      8.92 o 
   4   1   1     1629.97     1691.37     24.85 o 
   5   1   1       63.61       78.55      5.29 o 
   6   1   1      187.30      218.61      9.05 o 
   7   1   1       17.44        8.39      5.87 o 
   8   1   1       14.21       14.94      8.33 o 
  -9   2   1        1.69        2.22     11.64 o 
  -8   2   1      300.91      335.59     18.80 o 
  -7   2   1       51.40       46.84      6.15 o 
  -6   2   1        7.23       10.11      3.24 o 
  -5   2   1        3.19        0.95      2.36 o 
  -4   2   1      148.56      133.36      3.45 o 
  -3   2   1     1010.11     1013.45     12.84 o 
  -2   2   1    27042.53    31445.43    351.04 o 
  -1   2   1     3673.16     3682.50     53.71 o 
   0   2   1    13336.19     8380.62    865.82 o 
   1   2   1       53.33       53.57      1.63 o 
   2   2   1       72.56      112.57      4.14 o 
   3   2   1       89.90       75.64      3.03 o 
   4   2   1      737.43      758.33     14.54 o 
   5   2   1        0.18        0.41      2.71 o 
   6   2   1        2.60        1.71      3.88 o 
   7   2   1       67.54       65.43      8.00 o 
   8   2   1      160.78      170.76     16.85 o 
  -8   3   1        9.17       14.28      9.42 o 
  -7   3   1        0.76        0.21      4.37 o 
  -6   3   1      403.37      403.29     11.19 o 
  -5   3   1      384.00      364.88      8.47 o 
  -4   3   1     8287.60     9001.09    119.87 o 
  -3   3   1     2552.88     2714.03     30.62 o 
  -2   3   1      493.25      443.28      6.98 o 
  -1   3   1     2611.92     2907.46     34.71 o 
   0   3   1      761.43      708.21     14.39 o 
   1   3   1     3277.27     3570.73     39.55 o 
   2   3   1     3418.43     3344.15     41.71 o 
   3   3   1      206.41      188.04      4.90 o 
   4   3   1      645.77      660.32     12.59 o 
   5   3   1        0.05       -2.70      2.70 o 
   6   3   1      104.61      116.16      7.30 o 
   7   3   1       16.38        4.38      5.61 o 
   8   3   1       49.36       71.04     11.34 o 
  -8   4   1       29.55       24.35      8.74 o 
  -7   4   1      468.17      496.69     18.58 o 
  -6   4   1      106.54       82.19      4.92 o 
  -5   4   1        0.06        2.30      2.37 o 
  -4   4   1      150.35      141.89      3.76 o 
  -3   4   1     1836.11     1908.07     25.02 o 
  -2   4   1     1153.17     1184.40     14.77 o 
  -1   4   1      461.04      392.46      6.32 o 
   0   4   1     1303.66     1260.75     15.57 o 
   1   4   1     4097.82     4475.95     52.07 o 
   2   4   1      313.32      370.64      6.05 o 
   3   4   1     2174.93     2306.97     35.11 o 
   4   4   1      198.98      210.78      6.88 o 
   5   4   1     1066.91      973.57     19.13 o 
   6   4   1       86.51      102.16      7.73 o 
   7   4   1       23.74       20.29      6.50 o 
   8   4   1       48.37       54.22     10.58 o 
  -8   5   1        1.16        8.15      8.39 o 
  -7   5   1       51.44       68.01      8.05 o 
  -6   5   1       74.46       74.54      5.37 o 
  -5   5   1      129.77      126.08      8.18 o 
  -4   5   1       87.59       80.67      4.10 o 
  -3   5   1     2174.33     2282.69     33.38 o 
  -2   5   1      284.62      314.20      5.32 o 
  -1   5   1     1387.72     1230.21     15.54 o 
   0   5   1    11450.60    11362.41    136.38 o 
   1   5   1    11569.34    12260.34    138.90 o 
   2   5   1       76.09       63.19      2.69 o 
   3   5   1     1340.34     1432.75     21.52 o 
   4   5   1       32.83       31.45      3.45 o 
   5   5   1      179.50      216.89      8.52 o 
   6   5   1       12.64       14.00      4.71 o 
   7   5   1        0.10       -2.38      5.56 o 
   8   5   1        3.43        0.63      8.81 o 
  -8   6   1      156.82      174.62     14.92 o 
  -7   6   1       15.80       10.98      6.14 o 
  -6   6   1      254.26      257.90     12.74 o 
  -5   6   1        0.84       -0.61      5.44 o 
  -4   6   1      454.57      457.07     10.74 o 
  -3   6   1     2473.12     2751.74     45.79 o 
  -2   6   1       35.49       34.07      3.28 o 
  -1   6   1      847.42      841.22     11.56 o 
   0   6   1       24.02       11.72      1.71 o 
   1   6   1       42.27       44.41      2.45 o 
   2   6   1        0.37        0.11      1.94 o 
   3   6   1       75.25       56.73      3.09 o 
   4   6   1      593.34      629.86     14.89 o 
   5   6   1      297.35      310.96      9.05 o 
   6   6   1       19.64       19.05      4.90 o 
   7   6   1       25.78       16.96      7.14 o 
   8   6   1       29.24       25.26      9.75 o 
  -8   7   1        6.33       13.29      9.25 o 
  -7   7   1       75.63       63.95      8.37 o 
  -6   7   1      121.61      114.25      9.26 o 
  -5   7   1       61.11       48.16      3.65 o 
  -4   7   1      793.54      825.67     31.44 o 
  -3   7   1      556.05      644.53     11.59 o 
  -2   7   1      860.22      932.45     14.19 o 
  -1   7   1        2.61        3.44      1.74 o 
   0   7   1        6.63       -0.19      1.58 o 
   1   7   1      702.59      670.15     11.17 o 
   2   7   1     1065.80     1054.19     17.76 o 
   3   7   1       84.08       86.09      3.88 o 
   4   7   1       73.75       80.19      4.02 o 
   5   7   1        7.58        9.07      3.42 o 
   6   7   1      151.92      133.04     10.35 o 
   7   7   1        0.01       -1.21      6.29 o 
   8   7   1      189.31      211.55     17.59 o 
  -8   8   1       82.00       94.93     13.02 o 
  -7   8   1      170.65      179.96     12.55 o 
  -6   8   1       25.79       22.84      6.56 o 
  -5   8   1       19.04       10.57      4.08 o 
  -4   8   1      492.41      551.79     13.96 o 
  -3   8   1      900.19      969.07     17.05 o 
  -2   8   1      118.28      116.94      4.50 o 
  -1   8   1      371.79      393.29      7.88 o 
   0   8   1     4535.35     4674.39     65.03 o 
   1   8   1        1.17        3.35      2.25 o 
   2   8   1      456.81      558.64     11.27 o 
   3   8   1     1507.20     1558.49     25.33 o 
   4   8   1      261.27      248.13      7.15 o 
   5   8   1      946.08      931.66     21.48 o 
   6   8   1        5.28       -2.41      5.87 o 
   7   8   1       93.21      108.42     11.20 o 
   8   8   1        0.53       -8.78      8.78 o 
  -8   9   1       21.92       17.66     10.07 o 
  -7   9   1       19.06       12.60      7.54 o 
  -6   9   1      125.09      141.69     10.83 o 
  -5   9   1      230.33      211.85     10.28 o 
  -4   9   1       29.63       24.67      4.23 o 
  -3   9   1      858.75      920.72     20.54 o 
  -2   9   1      442.36      414.88     12.46 o 
  -1   9   1      439.17      505.85     12.99 o 
   0   9   1      471.79      432.08     12.50 o 
   1   9   1       75.82       40.23      3.62 o 
   2   9   1       22.89       29.34      3.29 o 
   3   9   1       26.33       23.91      3.34 o 
   4   9   1       63.35       46.00      3.68 o 
   5   9   1      156.47      161.01      8.21 o 
   6   9   1        2.10        1.20      6.18 o 
   7   9   1        0.79       -3.29      6.72 o 
  -8  10   1       11.88       26.94     13.53 o 
  -7  10   1      104.14       81.74     10.45 o 
  -6  10   1      180.65      162.53     24.82 o 
  -5  10   1      401.43      429.03     14.99 o 
  -4  10   1      220.85      236.18     17.49 o 
  -3  10   1       72.26       61.43      4.79 o 
  -2  10   1       43.16       25.54      4.84 o 
  -1  10   1        1.21       -1.87      3.33 o 
   0  10   1      226.51      253.24      9.01 o 
   1  10   1      688.69      651.10     15.28 o 
   2  10   1        0.80       -0.44      2.72 o 
   3  10   1       28.23       34.30      3.61 o 
   4  10   1      555.40      574.39     12.77 o 
   5  10   1      742.10      745.97     20.53 o 
   6  10   1       53.77       24.11      9.44 o 
   7  10   1       74.71       66.66     10.12 o 
  -7  11   1        7.48       13.07      8.12 o 
  -6  11   1       24.38       11.21      8.96 o 
  -5  11   1      131.31       93.72      8.26 o 
  -4  11   1      837.04      828.49     31.15 o 
  -3  11   1      203.23      174.57      8.26 o 
  -2  11   1        1.22        2.11      3.29 o 
  -1  11   1       73.21       76.01      6.06 o 
   0  11   1      331.55      356.95     12.12 o 
   1  11   1       97.39       76.95      5.40 o 
   2  11   1      816.62      809.63     19.10 o 
   3  11   1     1875.57     1941.43     42.07 o 
   4  11   1        1.40       -0.44      3.77 o 
   5  11   1      176.97      183.86     14.10 o 
   6  11   1        8.08       16.75      7.59 o 
   7  11   1        0.01        2.30      8.00 o 
  -7  12   1       80.24       94.09     12.31 o 
  -6  12   1        5.73        8.07      7.62 o 
  -5  12   1       31.48       27.83      6.02 o 
  -4  12   1      359.86      377.93     11.41 o 
  -3  12   1      453.74      430.42     10.97 o 
  -2  12   1        0.21        3.59      4.07 o 
  -1  12   1      629.14      619.77     16.18 o 
   0  12   1      333.04      372.95     12.55 o 
   1  12   1      270.62      289.42      9.83 o 
   2  12   1      186.63      149.23      7.52 o 
   3  12   1       41.65       55.46      5.62 o 
   4  12   1      425.22      402.73     12.81 o 
   5  12   1      365.47      358.51     19.88 o 
   6  12   1      258.98      312.52     19.49 o 
   7  12   1       21.62       25.16      9.75 o 
  -7  13   1       55.37       33.50     10.04 o 
  -6  13   1       72.27       74.35     13.46 o 
  -5  13   1       33.58       33.35      6.74 o 
  -4  13   1      159.09      143.52      9.57 o 
  -3  13   1     1731.56     1797.24     33.83 o 
  -2  13   1      256.06      250.61     14.22 o 
  -1  13   1        4.43        2.26      3.62 o 
   0  13   1       12.71       14.06      4.24 o 
   1  13   1     1861.97     1880.15     35.09 o 
   2  13   1        4.06        3.42      3.87 o 
   3  13   1      189.00      158.09      8.96 o 
   4  13   1       34.23       31.75      5.67 o 
   5  13   1        0.00       -6.12      6.12 o 
   6  13   1       63.38       77.32     11.29 o 
  -6  14   1      112.49      130.22     13.01 o 
  -5  14   1        4.21       -6.65      6.65 o 
  -4  14   1       43.78       33.67      6.78 o 
  -3  14   1      245.55      240.08     12.04 o 
  -2  14   1      604.74      616.52     17.14 o 
  -1  14   1      431.26      431.74     16.12 o 
   0  14   1       76.21       81.65      6.51 o 
   1  14   1        0.04        4.36      4.07 o 
   2  14   1      241.34      241.42     10.10 o 
   3  14   1      436.11      434.95     15.07 o 
   4  14   1       88.88       92.07      7.01 o 
   5  14   1       96.80       97.08     16.27 o 
   6  14   1       99.52       95.97     20.26 o 
  -6  15   1        7.53        8.52      8.32 o 
  -5  15   1        7.52        8.04      7.49 o 
  -4  15   1       50.41       45.32      9.84 o 
  -3  15   1        8.56        8.80      4.82 o 
  -2  15   1      610.76      615.12     17.63 o 
  -1  15   1       59.15       54.34      8.28 o 
   0  15   1      560.77      612.08     16.37 o 
   1  15   1     1432.03     1456.01     32.07 o 
   2  15   1      159.43      170.27      9.23 o 
   3  15   1      494.31      572.41     15.96 o 
   4  15   1       20.20       23.70      6.77 o 
   5  15   1        0.40        1.44      7.56 o 
   6  15   1        0.30       15.20      9.29 o 
  -5  16   1      210.93      194.26     16.71 o 
  -4  16   1        0.74       -5.78      5.78 o 
  -3  16   1        0.29        5.12      5.05 o 
  -2  16   1      207.86      191.96     10.67 o 
  -1  16   1      133.79      134.98     15.43 o 
   0  16   1       90.60       81.26      7.10 o 
   1  16   1        0.02        3.21      4.90 o 
   2  16   1      170.25      177.02      9.65 o 
   3  16   1       23.10       25.30      5.80 o 
   4  16   1      329.70      306.30     25.53 o 
   5  16   1       22.49       27.01      9.58 o 
  -5  17   1        2.69       -5.06      8.29 o 
  -4  17   1       48.63       58.14      8.70 o 
  -3  17   1      230.69      199.79     29.87 o 
  -2  17   1       79.02       77.07      9.40 o 
  -1  17   1        7.66       16.70      5.84 o 
   0  17   1      508.87      503.62     17.56 o 
   1  17   1      345.72      331.47     14.77 o 
   2  17   1        2.90       -1.98      5.09 o 
   3  17   1       12.78        7.96      6.50 o 
   4  17   1        6.19       10.14      8.57 o 
   5  17   1        0.46        6.54      8.72 o 
  -4  18   1       58.19       49.44     10.67 o 
  -3  18   1      108.89      100.89     19.43 o 
  -2  18   1      134.60      136.91      9.50 o 
  -1  18   1       17.82       10.91      6.05 o 
   0  18   1       12.11       10.73      5.63 o 
   1  18   1       93.77      102.54     10.01 o 
   2  18   1      203.79      166.73     24.10 o 
   3  18   1       35.48       31.03      8.30 o 
   4  18   1       12.27       13.99      8.99 o 
  -3  19   1       20.96       25.96      8.41 o 
  -2  19   1        0.11        6.50      6.51 o 
  -1  19   1       35.43       36.04      7.21 o 
   0  19   1      124.55      126.51     12.75 o 
   1  19   1      181.76      177.24     12.35 o 
   2  19   1       96.09       84.49     15.72 o 
   3  19   1       45.71       35.67      9.05 o 
  -2  20   1        2.63       -2.46      7.59 o 
  -1  20   1       17.19        9.93      6.83 o 
   0  20   1        0.05       -6.21      6.21 o 
   1  20   1       22.32       32.07      7.88 o 
   2  20   1        0.05        2.54      8.39 o 
  -8   0   2      232.67      237.27     27.31 o 
  -6   0   2      161.74      137.27      8.71 o 
  -4   0   2       71.43       77.08      3.80 o 
  -2   0   2    61993.46    81292.85   1480.09 o 
   2   0   2      212.20      261.35      6.43 o 
   4   0   2     3124.03     3295.60     65.49 o 
   6   0   2      170.96      186.15     29.09 o 
   8   0   2      123.45       82.54     14.38 o 
  -9   1   2        0.02      -13.66     15.18 o 
  -8   1   2       15.41       11.67      7.56 o 
  -7   1   2      503.73      513.04     15.56 o 
  -6   1   2      421.98      452.60      8.67 o 
  -5   1   2        5.81        2.82      1.87 o 
  -4   1   2     1631.78     1650.36     19.59 o 
  -3   1   2     1152.05     1115.26     13.94 o 
  -2   1   2     2911.70     3006.61     33.26 o 
  -1   1   2     3179.45     3417.99     59.90 o 
   0   1   2      187.00      129.42      9.48 o 
   1   1   2     2534.65     2615.62     31.84 o 
   2   1   2       35.34       52.39      2.26 o 
   3   1   2        4.69        5.65      2.67 o 
   4   1   2       93.07       86.45      4.71 o 
   5   1   2      803.26      838.97     19.05 o 
   6   1   2      111.43      119.87      7.09 o 
   7   1   2       56.96       67.68      8.38 o 
   8   1   2       17.14       22.40      9.13 o 
  -9   2   2        0.09       -1.18     11.03 o 
  -8   2   2       16.35        8.67      7.18 o 
  -7   2   2       81.87       64.78      5.99 o 
  -6   2   2       91.15       82.10      3.78 o 
  -5   2   2      345.74      364.49      8.75 o 
  -4   2   2       40.89       44.63      2.23 o 
  -3   2   2     5061.29     4939.27     54.44 o 
  -2   2   2     8260.72     8717.22     94.46 o 
  -1   2   2     3157.82     3362.41     36.92 o 
   0   2   2     5738.64     5506.37     65.35 o 
   1   2   2    32743.14    36924.57    412.96 o 
   2   2   2      154.67      174.16      3.48 o 
   3   2   2      240.28      274.77      6.35 o 
   4   2   2      170.67      173.04      6.03 o 
   5   2   2      138.21      136.52      7.24 o 
   6   2   2        8.69        9.04      4.44 o 
   7   2   2      102.17      117.60      9.89 o 
   8   2   2        2.26       10.36      8.39 o 
  -9   3   2        0.79        3.68     11.89 o 
  -8   3   2       58.25       59.70      9.71 o 
  -7   3   2      306.36      361.47     14.20 o 
  -6   3   2       95.28      109.88      5.46 o 
  -5   3   2      314.23      312.85      7.20 o 
  -4   3   2     1223.84     1112.17     16.82 o 
  -3   3   2     2116.56     2075.37     26.69 o 
  -2   3   2      260.43      223.48      5.03 o 
  -1   3   2        4.20       -1.05      1.05 o 
   0   3   2     8705.21     8963.98    101.48 o 
   1   3   2     8614.61     8900.52     96.98 o 
   2   3   2      411.35      350.75      5.60 o 
   3   3   2       26.00       19.94      2.66 o 
   4   3   2      296.00      254.68      7.32 o 
   5   3   2      407.58      438.39     15.12 o 
   6   3   2      288.74      279.29     10.84 o 
   7   3   2       30.17       33.28      7.13 o 
   8   3   2       35.74       27.90      9.91 o 
  -8   4   2       87.91       84.00     10.96 o 
  -7   4   2      132.45      130.61      9.68 o 
  -6   4   2      195.15      195.66      7.01 o 
  -5   4   2      105.09      120.40      4.33 o 
  -4   4   2      326.41      352.31      8.20 o 
  -3   4   2     5294.82     5991.58     77.34 o 
  -2   4   2      333.55      275.01      5.40 o 
  -1   4   2      828.77      836.82     10.74 o 
   0   4   2      109.82      114.81      3.15 o 
   1   4   2     9282.03     9712.75    105.81 o 
   2   4   2       85.91       73.40      3.45 o 
   3   4   2      131.34      144.35      5.36 o 
   4   4   2     2734.11     2815.67     43.22 o 
   5   4   2       57.78       59.53      4.84 o 
   6   4   2      438.04      483.19     14.56 o 
   7   4   2       70.49       59.80      9.06 o 
   8   4   2       12.62       19.63      9.69 o 
  -8   5   2       77.31       81.57     11.09 o 
  -7   5   2      297.19      298.22     13.81 o 
  -6   5   2     1239.30     1320.76     32.15 o 
  -5   5   2       44.56       45.13      3.63 o 
  -4   5   2        7.29        6.99      2.36 o 
  -3   5   2      848.57      908.46     17.14 o 
  -2   5   2     1341.47     1312.96     16.56 o 
  -1   5   2      408.96      397.63      6.65 o 
   0   5   2     1271.04     1281.93     16.36 o 
   1   5   2     1071.08     1008.89     12.95 o 
   2   5   2      148.31      160.71      4.39 o 
   3   5   2      937.40      993.13     15.73 o 
   4   5   2      716.83      804.45     16.59 o 
   5   5   2        5.63        2.96      3.32 o 
   6   5   2      940.64     1052.95     27.65 o 
   7   5   2       84.00       69.84     10.53 o 
   8   5   2        8.02        5.24      9.56 o 
  -8   6   2        8.98       13.36      8.44 o 
  -7   6   2       75.26       63.81      8.22 o 
  -6   6   2      342.27      373.53     14.67 o 
  -5   6   2       13.58       14.46      3.14 o 
  -4   6   2      183.78      133.56      5.37 o 
  -3   6   2     1285.74     1256.93     21.37 o 
  -2   6   2     3402.75     3897.08     50.53 o 
  -1   6   2      103.77       94.63      3.19 o 
   0   6   2      976.30     1129.13     14.95 o 
   1   6   2     2913.56     2835.72     36.05 o 
   2   6   2       88.19       66.58      3.53 o 
   3   6   2      303.26      254.17      6.93 o 
   4   6   2       80.87       81.40      5.09 o 
   5   6   2       83.32       83.98      5.70 o 
   6   6   2       21.43       18.83      5.25 o 
   7   6   2        1.37        6.43      6.58 o 
   8   6   2        6.88        9.17      9.77 o 
  -8   7   2      100.99      107.78     12.62 o 
  -7   7   2      190.66      209.90     12.65 o 
  -6   7   2        8.38        8.41      5.42 o 
  -5   7   2       18.47       12.13      3.35 o 
  -4   7   2       87.57       75.03      4.82 o 
  -3   7   2     1235.48     1329.50     32.06 o 
  -2   7   2      243.48      270.50      6.02 o 
  -1   7   2      710.64      733.43     12.41 o 
   0   7   2       41.75       47.36      2.73 o 
   1   7   2     7221.93     7880.29    113.32 o 
   2   7   2      111.17      108.70      4.52 o 
   3   7   2        7.39       10.00      2.62 o 
   4   7   2       64.99       60.13      3.63 o 
   5   7   2      861.75      890.77     21.30 o 
   6   7   2        4.78        4.31      4.62 o 
   7   7   2       14.98       20.15      7.56 o 
   8   7   2       13.38       19.93     10.48 o 
  -8   8   2        0.33       -7.71      7.71 o 
  -7   8   2       34.91       23.35      7.24 o 
  -6   8   2        2.47       -1.39      5.45 o 
  -5   8   2       27.51       30.68      4.13 o 
  -4   8   2      692.82      668.18     17.66 o 
  -3   8   2     4028.13     4066.31     56.44 o 
  -2   8   2      846.28      858.31     13.68 o 
  -1   8   2     3886.54     4059.08     79.46 o 
   0   8   2     1420.77     1746.95     28.03 o 
   1   8   2      443.15      488.13     10.52 o 
   2   8   2     4070.35     4313.63     64.13 o 
   3   8   2      429.95      458.78      9.67 o 
   4   8   2      126.43      150.13      5.94 o 
   5   8   2       54.47       60.48      6.18 o 
   6   8   2       19.74       17.03      6.84 o 
   7   8   2       23.37       23.19      8.03 o 
   8   8   2       46.57       38.63     11.57 o 
  -8   9   2       76.80       76.42     18.61 o 
  -7   9   2       34.70       40.97      8.30 o 
  -6   9   2      333.87      373.20     24.10 o 
  -5   9   2        2.75        2.82      4.43 o 
  -4   9   2      134.81      150.26     14.85 o 
  -3   9   2        2.26        1.46      2.38 o 
  -2   9   2      151.72      142.76      5.51 o 
  -1   9   2      349.25      334.45      8.92 o 
   0   9   2     1521.72     1489.38     27.10 o 
   1   9   2      598.25      723.47     16.95 o 
   2   9   2     1266.19     1214.90     21.19 o 
   3   9   2      943.06      990.16     18.01 o 
   4   9   2       39.51       54.86      3.94 o 
   5   9   2        1.91        1.00      4.42 o 
   6   9   2      477.47      502.29     19.46 o 
   7   9   2        3.66        2.98      7.54 o 
  -8  10   2      123.86      106.65     27.65 o 
  -7  10   2       54.77       50.50      9.37 o 
  -6  10   2       99.47      100.60     10.79 o 
  -5  10   2      196.91      170.90     25.88 o 
  -4  10   2       36.41       23.21      4.84 o 
  -3  10   2     1530.39     1494.39     26.54 o 
  -2  10   2      516.80      535.06     11.52 o 
  -1  10   2       18.38       20.44      3.64 o 
   0  10   2        2.95        3.15      2.96 o 
   1  10   2       67.12       46.34      4.38 o 
   2  10   2      705.73      649.31     16.62 o 
   3  10   2      599.32      559.08     13.43 o 
   4  10   2      115.89      123.60     10.73 o 
   5  10   2       14.15       19.06      5.28 o 
   6  10   2       30.33       21.47      7.63 o 
   7  10   2       88.46       76.04     10.95 o 
  -7  11   2       88.19       91.28     10.65 o 
  -6  11   2      202.22      185.40     15.71 o 
  -5  11   2        7.41        4.68      4.95 o 
  -4  11   2       88.92       81.46      5.11 o 
  -3  11   2       92.03       87.98      4.95 o 
  -2  11   2      431.51      399.50     12.23 o 
  -1  11   2      508.39      599.89     15.44 o 
   0  11   2     1476.48     1421.29     29.41 o 
   1  11   2      467.04      517.17     13.17 o 
   2  11   2        1.56        2.68      3.66 o 
   3  11   2      304.13      350.73     20.75 o 
   4  11   2        6.21        2.98      3.98 o 
   5  11   2      214.49      176.25     14.28 o 
   6  11   2        0.67        4.77      7.82 o 
   7  11   2       36.56       30.76      9.91 o 
  -7  12   2        0.53        0.42      8.10 o 
  -6  12   2       14.14       13.62      7.53 o 
  -5  12   2       91.30       86.93      9.40 o 
  -4  12   2      242.22      235.01      8.78 o 
  -3  12   2      440.54      433.70     11.58 o 
  -2  12   2      918.41      960.62     24.56 o 
  -1  12   2       52.79       41.67      4.78 o 
   0  12   2      181.73      184.27     10.78 o 
   1  12   2      104.48       98.23      6.39 o 
   2  12   2     1093.23     1173.76     24.11 o 
   3  12   2      554.96      572.23     24.58 o 
   4  12   2       23.16       22.93      4.74 o 
   5  12   2      164.01      166.15     17.83 o 
   6  12   2        3.09        7.10      8.29 o 
   7  12   2        5.10        4.88      9.14 o 
  -7  13   2        6.52       25.07     11.06 o 
  -6  13   2        0.73       -0.54      6.79 o 
  -5  13   2        6.09        5.74      5.68 o 
  -4  13   2       34.55       27.98      6.14 o 
  -3  13   2      164.63      180.63      9.35 o 
  -2  13   2       25.09       12.64      4.19 o 
  -1  13   2      246.76      239.09     15.02 o 
   0  13   2      756.39      724.73     18.62 o 
   1  13   2      996.41     1054.02     22.49 o 
   2  13   2       27.94       28.76      5.07 o 
   3  13   2     1500.13     1596.77     33.91 o 
   4  13   2      136.73      132.75      8.35 o 
   5  13   2      120.86      104.39     24.68 o 
   6  13   2      192.37      163.53     29.53 o 
  -6  14   2       14.73        9.70      7.80 o 
  -5  14   2       82.71       67.76      8.16 o 
  -4  14   2      509.35      505.26     25.05 o 
  -3  14   2      155.45      133.94      8.93 o 
  -2  14   2      205.64      193.44     12.31 o 
  -1  14   2      495.34      520.88     16.24 o 
   0  14   2      201.97      219.68     11.52 o 
   1  14   2      497.12      486.05     22.63 o 
   2  14   2      835.29      794.92     19.19 o 
   3  14   2      622.85      602.10     16.31 o 
   4  14   2        0.71       -0.03      4.53 o 
   5  14   2        9.85        4.29      7.86 o 
   6  14   2       90.15       89.33     12.17 o 
  -6  15   2        4.15        0.37      7.96 o 
  -5  15   2      129.64      147.90     12.66 o 
  -4  15   2      275.64      280.34     13.76 o 
  -3  15   2       53.64       41.47      5.80 o 
  -2  15   2      217.55      190.70      9.53 o 
  -1  15   2      113.53      121.24     10.96 o 
   0  15   2       49.53       26.37      5.46 o 
   1  15   2        4.89       -3.26      4.43 o 
   2  15   2      181.07      187.23     10.87 o 
   3  15   2       60.62       64.98      6.81 o 
   4  15   2       15.89       14.47      6.74 o 
   5  15   2      302.58      341.99     22.15 o 
  -5  16   2        2.04        1.04      7.57 o 
  -4  16   2       47.07       41.61      7.78 o 
  -3  16   2      237.90      249.51     17.36 o 
  -2  16   2       94.98       97.87      8.61 o 
  -1  16   2      356.71      358.58     12.86 o 
   0  16   2       88.64       64.22      6.77 o 
   1  16   2      130.86      121.80     11.20 o 
   2  16   2        9.58        8.57      5.41 o 
   3  16   2        0.16        7.52      5.25 o 
   4  16   2      250.56      223.56     15.48 o 
   5  16   2       52.08       39.88     10.06 o 
  -5  17   2       57.21       51.26     10.51 o 
  -4  17   2        8.36        7.82      7.11 o 
  -3  17   2       13.14        5.31      6.51 o 
  -2  17   2       37.08       31.69      7.07 o 
  -1  17   2      104.77      115.08     10.62 o 
   0  17   2       45.15       31.71      6.34 o 
   1  17   2      196.73      222.02     12.11 o 
   2  17   2      197.01      204.69     11.11 o 
   3  17   2        0.23        5.55      5.81 o 
   4  17   2      317.65      342.87     34.45 o 
  -4  18   2      143.99      116.78     21.48 o 
  -3  18   2       27.83       21.69      8.73 o 
  -2  18   2        4.81        0.16      5.69 o 
  -1  18   2      187.56      228.25     14.62 o 
   0  18   2       75.50       80.34      8.01 o 
   1  18   2        1.57        6.15      5.70 o 
   2  18   2      203.68      201.61     12.17 o 
   3  18   2        6.13        2.40      7.06 o 
   4  18   2       41.50       25.41      9.81 o 
  -3  19   2        0.87       -2.36      7.03 o 
  -2  19   2      393.03      351.12     58.99 o 
  -1  19   2       82.82       99.48      9.96 o 
   0  19   2       21.13        8.74      7.18 o 
   1  19   2       22.26       19.71      6.78 o 
   2  19   2        1.10       -1.48      6.18 o 
   3  19   2       77.33       87.55     10.80 o 
  -2  20   2        0.37        9.72      8.10 o 
  -1  20   2       91.97      110.74      9.81 o 
   0  20   2       57.22       45.70      8.29 o 
   1  20   2      248.16      274.37     17.80 o 
   2  20   2       27.84       24.80      9.05 o 
  -9   0   3        1.54        3.50     16.52 o 
  -7   0   3      283.21      284.07     14.47 o 
  -5   0   3      359.93      342.77      9.29 o 
  -3   0   3     6165.36     6449.57     99.52 o 
  -1   0   3    22234.62    23916.12    402.79 o 
   1   0   3    16692.53    18339.78    280.04 o 
   3   0   3      384.68      435.14     10.75 o 
   5   0   3      226.03      210.97     11.44 o 
   7   0   3      224.27      174.95     25.12 o 
  -9   1   3       45.78       48.40     16.38 o 
  -8   1   3       41.82       36.54      7.97 o 
  -7   1   3      212.16      226.69      8.23 o 
  -6   1   3      165.53      145.21      5.23 o 
  -5   1   3        5.16        0.29      1.92 o 
  -4   1   3     2192.68     2070.94     24.09 o 
  -3   1   3     7347.98     7955.74     86.60 o 
  -2   1   3     2968.41     3246.29     39.55 o 
  -1   1   3     2139.84     2273.36     26.55 o 
   0   1   3      412.34      422.47      6.48 o 
   1   1   3      192.03      157.45      3.72 o 
   2   1   3        7.86        4.89      1.38 o 
   3   1   3      213.21      211.82      5.29 o 
   4   1   3      175.07      179.03      5.48 o 
   5   1   3      308.61      321.10      9.25 o 
   6   1   3      108.32      113.30      7.23 o 
   7   1   3        2.38       -0.29      5.82 o 
   8   1   3        5.31        7.31      8.85 o 
  -9   2   3       20.34       12.24     16.78 o 
  -8   2   3        6.05       -3.23      6.56 o 
  -7   2   3       23.08       18.10      4.72 o 
  -6   2   3      472.46      510.68     10.00 o 
  -5   2   3      129.84      119.68      4.26 o 
  -4   2   3      105.20       91.50      2.90 o 
  -3   2   3     1363.12     1438.60     16.99 o 
  -2   2   3     2140.97     2130.66     24.09 o 
  -1   2   3     1722.27     1725.98     24.04 o 
   0   2   3    16385.27    17518.24    196.65 o 
   1   2   3      301.75      274.17      5.56 o 
   2   2   3     3475.59     3095.12     36.68 o 
   3   2   3      326.49      358.44      9.25 o 
   4   2   3      452.18      436.98     12.11 o 
   5   2   3      151.82      158.25      7.85 o 
   6   2   3      857.06      853.95     20.89 o 
   7   2   3       77.62       71.01      8.61 o 
   8   2   3       34.16       50.12     10.86 o 
  -9   3   3        9.99       16.09     17.46 o 
  -8   3   3        0.87       -6.38      6.82 o 
  -7   3   3      313.84      313.69     13.00 o 
  -6   3   3      651.24      581.08     12.03 o 
  -5   3   3       53.99       63.14      3.03 o 
  -4   3   3     1214.14     1268.27     18.19 o 
  -3   3   3       75.02       85.82      3.26 o 
  -2   3   3     3744.46     3826.60     44.22 o 
  -1   3   3     2250.00     2221.38     25.27 o 
   0   3   3     1775.94     1850.03     23.36 o 
   1   3   3     7388.13     7744.41     88.32 o 
   2   3   3      290.95      229.96      4.78 o 
   3   3   3       57.57       70.17      3.54 o 
   4   3   3       76.99       71.23      5.51 o 
   5   3   3       10.86        3.90      3.45 o 
   6   3   3       31.48       31.51      6.41 o 
   7   3   3        0.89        0.20      6.22 o 
   8   3   3       20.83       29.86      9.99 o 
  -9   4   3        0.44       -8.04     16.45 o 
  -8   4   3        0.85        0.64      7.21 o 
  -7   4   3      131.39      138.66      9.72 o 
  -6   4   3        0.16        3.32      3.34 o 
  -5   4   3      718.56      748.90     17.20 o 
  -4   4   3      212.68      171.84      7.37 o 
  -3   4   3       28.16       17.08      2.56 o 
  -2   4   3       43.48       48.93      1.99 o 
  -1   4   3      144.57      126.38      3.14 o 
   0   4   3     1034.04     1142.85     14.71 o 
   1   4   3    13209.47    14079.61    159.05 o 
   2   4   3      337.72      420.69      9.50 o 
   3   4   3       19.01       26.74      2.19 o 
   4   4   3      192.56      218.26     10.78 o 
   5   4   3      164.29      163.67      8.48 o 
   6   4   3       93.47       89.80      7.25 o 
   7   4   3      205.11      203.22     12.73 o 
   8   4   3        6.27       -0.51      9.25 o 
  -8   5   3      151.64      131.89     20.21 o 
  -7   5   3      205.84      202.92     11.71 o 
  -6   5   3       48.90       43.23      4.92 o 
  -5   5   3      160.28      140.59      6.18 o 
  -4   5   3      725.84      772.22     36.93 o 
  -3   5   3     4112.27     4355.79     70.25 o 
  -2   5   3      175.54      154.12      4.10 o 
  -1   5   3     3484.48     3635.76     44.75 o 
   0   5   3      380.56      400.80      9.30 o 
   1   5   3     4893.76     5476.52     61.02 o 
   2   5   3      488.99      494.48      9.42 o 
   3   5   3      356.97      379.94      8.81 o 
   4   5   3        8.86        2.49      3.25 o 
   5   5   3      226.39      247.73     13.32 o 
   6   5   3      144.07      173.36     10.52 o 
   7   5   3       10.29        4.77      7.95 o 
   8   5   3        7.40        5.42      9.33 o 
  -8   6   3      196.08      201.55     33.69 o 
  -7   6   3       28.21       30.40      6.86 o 
  -6   6   3      624.31      638.13     17.88 o 
  -5   6   3      759.02      810.60     16.97 o 
  -4   6   3      486.03      551.93     13.48 o 
  -3   6   3     2458.98     2571.59     56.04 o 
  -2   6   3       36.40       36.82      2.40 o 
  -1   6   3       25.04       27.24      2.49 o 
   0   6   3       24.35       26.02      2.17 o 
   1   6   3      133.68       78.72      3.61 o 
   2   6   3     3726.88     4069.20     56.60 o 
   3   6   3      246.76      301.07      7.17 o 
   4   6   3       26.63       23.43      3.97 o 
   5   6   3        1.38        2.81      4.14 o 
   6   6   3      493.17      510.23     15.86 o 
   7   6   3      101.98       83.81     11.73 o 
   8   6   3       28.06       27.18     10.86 o 
  -8   7   3        0.46       10.61      8.87 o 
  -7   7   3        3.22        3.14      6.03 o 
  -6   7   3        3.98        1.31      4.20 o 
  -5   7   3       78.50       65.62      6.13 o 
  -4   7   3      678.02      698.43     14.02 o 
  -3   7   3       18.39       17.73      3.79 o 
  -2   7   3     2702.07     2594.22     34.85 o 
  -1   7   3      148.26      106.49      5.04 o 
   0   7   3       69.03       69.79      3.53 o 
   1   7   3     1301.20     1448.27     23.85 o 
   2   7   3     2314.03     2386.20     34.94 o 
   3   7   3      616.79      576.14     11.15 o 
   4   7   3      413.41      443.60     12.99 o 
   5   7   3        8.50        1.74      4.66 o 
   6   7   3      268.73      284.36     12.39 o 
   7   7   3        7.28        0.97     13.22 o 
   8   7   3        0.04       15.29     18.31 o 
  -8   8   3        5.84        8.79      9.28 o 
  -7   8   3       53.88       43.85      7.84 o 
  -6   8   3      242.81      258.44     11.43 o 
  -5   8   3      288.35      329.71     10.67 o 
  -4   8   3       19.16       21.85      4.33 o 
  -3   8   3      676.48      703.19     12.14 o 
  -2   8   3      430.37      457.42      9.21 o 
  -1   8   3      869.40      938.98     18.91 o 
   0   8   3     1033.92     1181.64     24.69 o 
   1   8   3     3885.13     4205.07     68.39 o 
   2   8   3      397.10      348.06      8.36 o 
   3   8   3      721.18      741.87     20.91 o 
   4   8   3      508.85      577.87     13.79 o 
   5   8   3       71.17       67.46      6.73 o 
   6   8   3      169.06      196.24     13.13 o 
   7   8   3       18.74        9.77      7.58 o 
  -8   9   3       21.96       26.11     10.69 o 
  -7   9   3       72.68       77.34     10.87 o 
  -6   9   3      156.81      154.63     12.35 o 
  -5   9   3        6.98        7.65      4.48 o 
  -4   9   3      392.73      351.42     11.59 o 
  -3   9   3     1076.52     1068.27     18.56 o 
  -2   9   3      947.51      980.31     18.58 o 
  -1   9   3      842.22      811.68     15.50 o 
   0   9   3     1518.04     1743.71     31.23 o 
   1   9   3     1539.43     1442.22     55.99 o 
   2   9   3        0.28        3.39      3.06 o 
   3   9   3     1351.46     1403.01     24.65 o 
   4   9   3        4.95        2.31      3.03 o 
   5   9   3      374.87      416.68     14.09 o 
   6   9   3       11.72        9.07      6.91 o 
   7   9   3       40.28       54.31      9.96 o 
  -8  10   3       19.96       22.77     11.19 o 
  -7  10   3      263.33      292.98     17.82 o 
  -6  10   3       88.97       97.04      9.46 o 
  -5  10   3      326.37      335.10     16.62 o 
  -4  10   3       52.35       39.37      5.42 o 
  -3  10   3      201.52      206.69      6.74 o 
  -2  10   3       13.64       10.80      3.06 o 
  -1  10   3      102.74       85.26      7.19 o 
   0  10   3      932.14     1115.18     22.00 o 
   1  10   3      634.82      664.36     15.36 o 
   2  10   3      723.38      735.27     17.90 o 
   3  10   3      127.62      112.22      6.35 o 
   4  10   3      596.96      520.47     13.80 o 
   5  10   3      160.48      181.12     10.04 o 
   6  10   3      252.77      278.36     16.21 o 
   7  10   3      314.93      404.21     20.44 o 
  -7  11   3       74.32       68.48     11.83 o 
  -6  11   3       15.06       14.43      6.81 o 
  -5  11   3      333.59      328.12     26.21 o 
  -4  11   3        4.00       -3.67      3.99 o 
  -3  11   3       82.54       85.47      4.91 o 
  -2  11   3     4586.33     4805.12     76.97 o 
  -1  11   3      147.94      171.32     11.99 o 
   0  11   3       10.06        5.07      4.08 o 
   1  11   3      574.93      605.30     16.07 o 
   2  11   3      288.33      308.18     11.09 o 
   3  11   3      447.09      463.34     18.32 o 
   4  11   3      151.47      141.22      9.79 o 
   5  11   3       76.67       74.62      7.60 o 
   6  11   3       76.64       89.93     10.90 o 
   7  11   3       85.07       90.38     12.14 o 
  -7  12   3       21.08        9.25      9.66 o 
  -6  12   3      179.67      212.90     19.56 o 
  -5  12   3        0.19       -1.03      5.12 o 
  -4  12   3        5.13        1.59      4.69 o 
  -3  12   3       86.80       95.00      5.55 o 
  -2  12   3      130.49      119.02      8.12 o 
  -1  12   3       28.01       26.61      4.39 o 
   0  12   3       79.83       70.27      5.68 o 
   1  12   3       46.86       52.02      7.43 o 
   2  12   3      399.12      376.89     12.83 o 
   3  12   3      231.16      232.88     10.56 o 
   4  12   3        2.87       -4.25      4.25 o 
   5  12   3      213.07      182.00     32.96 o 
   6  12   3       47.67       63.04     12.22 o 
  -7  13   3       26.06       34.92     12.07 o 
  -6  13   3       68.64       67.15      9.34 o 
  -5  13   3      270.05      270.52     15.92 o 
  -4  13   3       96.49       87.32      8.99 o 
  -3  13   3      445.66      395.51     12.79 o 
  -2  13   3       25.63       18.59      4.64 o 
  -1  13   3     1150.18     1185.09     26.40 o 
   0  13   3      303.76      332.00     12.13 o 
   1  13   3      191.89      225.02      9.90 o 
   2  13   3      843.26      849.50     19.81 o 
   3  13   3      260.81      262.76     13.23 o 
   4  13   3      316.67      346.27     15.78 o 
   5  13   3      151.32      149.10     38.12 o 
   6  13   3        7.88        9.54      9.15 o 
  -6  14   3        6.28       -3.00      7.36 o 
  -5  14   3        9.91       10.77      6.04 o 
  -4  14   3       15.92       14.56      6.01 o 
  -3  14   3      250.71      259.53     14.07 o 
  -2  14   3      195.11      186.90      9.88 o 
  -1  14   3        1.92        2.47      4.26 o 
   0  14   3      122.35      108.61     10.51 o 
   1  14   3       64.38       57.44      6.15 o 
   2  14   3      137.90      131.19      8.33 o 
   3  14   3      186.52      167.16      9.30 o 
   4  14   3      102.37      107.76      8.36 o 
   5  14   3       62.22       35.93      9.49 o 
   6  14   3        8.35        7.90      9.03 o 
  -6  15   3       32.82       27.86     10.80 o 
  -5  15   3       99.22       99.38      9.35 o 
  -4  15   3       42.55       31.90      9.80 o 
  -3  15   3       66.60       71.98     13.40 o 
  -2  15   3      678.42      636.73     20.28 o 
  -1  15   3      325.97      332.50     12.16 o 
   0  15   3       70.41       65.79      6.69 o 
   1  15   3        0.18       -2.67      4.31 o 
   2  15   3      334.44      335.43     18.30 o 
   3  15   3        0.02        6.65      5.13 o 
   4  15   3        9.94       11.94      7.75 o 
   5  15   3       59.99       54.57     12.46 o 
  -5  16   3       69.51       60.37      9.94 o 
  -4  16   3       99.08       82.50      9.91 o 
  -3  16   3      149.05      136.85     19.24 o 
  -2  16   3      116.82      127.59      8.53 o 
  -1  16   3       43.89       33.55      6.03 o 
   0  16   3       58.36       45.32      7.26 o 
   1  16   3        0.78        1.41      5.04 o 
   2  16   3      217.85      246.99     15.31 o 
   3  16   3      551.13      596.30     28.90 o 
   4  16   3       51.57       37.75     11.79 o 
   5  16   3       73.25       62.69     22.52 o 
  -5  17   3      119.57       95.45     31.22 o 
  -4  17   3        5.52        5.35      6.94 o 
  -3  17   3       16.27       16.05      7.90 o 
  -2  17   3      242.07      298.89     21.00 o 
  -1  17   3      185.91      184.62     21.18 o 
   0  17   3       27.99       26.68      6.29 o 
   1  17   3        0.24        0.74      5.38 o 
   2  17   3      112.63      101.33     10.59 o 
   3  17   3       23.60       16.54      6.44 o 
   4  17   3       15.70       16.67      8.92 o 
  -4  18   3       27.82        5.02      7.27 o 
  -3  18   3       27.65       28.20      7.82 o 
  -2  18   3      204.71      208.70     11.37 o 
  -1  18   3        7.15       -3.73      5.48 o 
   0  18   3       69.77       56.43      8.65 o 
   1  18   3      191.66      175.92     13.79 o 
   2  18   3       36.67       24.12      6.74 o 
   3  18   3       71.65       79.19     10.28 o 
   4  18   3      169.81      183.50     25.15 o 
  -3  19   3       21.37       19.66      8.13 o 
  -2  19   3       50.65       45.62     10.19 o 
  -1  19   3        8.81        7.89      6.24 o 
   0  19   3      334.78      340.52     14.71 o 
   1  19   3       44.10       24.83      7.07 o 
   2  19   3       40.07       27.32      7.23 o 
   3  19   3        8.46        7.99      8.55 o 
  -2  20   3        0.40       -0.80      7.69 o 
  -1  20   3      218.57      244.47     14.98 o 
   0  20   3       63.44       40.42      8.11 o 
   1  20   3        4.22       10.22      7.45 o 
  -8   0   4        1.78        8.63     12.62 o 
  -6   0   4      779.48      815.99     23.13 o 
  -4   0   4      652.86      779.35     14.70 o 
  -2   0   4     7497.56     7689.38    118.14 o 
   0   0   4     1782.10     1597.45     26.51 o 
   2   0   4      181.06      206.97      7.06 o 
   4   0   4       31.07       39.49      4.06 o 
   6   0   4      313.92      348.63     23.30 o 
   8   0   4       17.76       16.51     11.74 o 
  -9   1   4       39.10       32.45     17.81 o 
  -8   1   4        0.39        0.65      6.31 o 
  -7   1   4       33.60       43.78      6.27 o 
  -6   1   4      217.14      205.08      6.27 o 
  -5   1   4        3.80        5.07      2.14 o 
  -4   1   4     1601.01     1678.07     20.89 o 
  -3   1   4      652.66      741.06      9.61 o 
  -2   1   4      186.09      171.33      3.91 o 
  -1   1   4       11.96        8.67      1.29 o 
   0   1   4       37.91       43.33      1.92 o 
   1   1   4     2841.69     3062.75     38.01 o 
   2   1   4      698.09      661.51     10.75 o 
   3   1   4     1594.20     1586.41     25.85 o 
   4   1   4       85.68       93.66      4.45 o 
   5   1   4        8.28        3.38      2.19 o 
   6   1   4       93.89      104.55      9.40 o 
   7   1   4       43.75       32.52      7.97 o 
   8   1   4       17.09       15.81     10.48 o 
  -9   2   4       78.14       75.41     21.00 o 
  -8   2   4        1.23        6.08      8.23 o 
  -7   2   4      535.16      614.79     14.07 o 
  -6   2   4       36.25       23.62      3.10 o 
  -5   2   4     2787.86     2755.80     39.17 o 
  -4   2   4     2655.91     2795.19     33.27 o 
  -3   2   4      421.53      402.99      6.31 o 
  -2   2   4     1744.23     1969.27     24.93 o 
  -1   2   4    10383.72    10509.94    114.00 o 
   0   2   4      119.28      115.09      3.09 o 
   1   2   4      733.57      694.29      9.94 o 
   2   2   4      655.14      679.72     11.04 o 
   3   2   4      205.30      220.98      6.39 o 
   4   2   4      703.70      659.47     14.61 o 
   5   2   4       99.65       89.61      5.72 o 
   6   2   4      180.57      165.82      9.08 o 
   7   2   4      142.38      158.54     12.18 o 
   8   2   4        9.81        8.08      9.35 o 
  -9   3   4       17.95       37.89     19.05 o 
  -8   3   4        6.72        3.42      7.18 o 
  -7   3   4       98.83       89.05      8.10 o 
  -6   3   4      741.12      641.00     11.67 o 
  -5   3   4     2251.74     2266.65     30.59 o 
  -4   3   4       21.77       20.74      1.88 o 
  -3   3   4     3208.17     3444.32     38.69 o 
  -2   3   4       66.86       71.65      2.42 o 
  -1   3   4        3.30        4.02      1.30 o 
   0   3   4       37.31       35.03      2.02 o 
   1   3   4     1218.88     1227.06     18.84 o 
   2   3   4       86.29       80.87      3.61 o 
   3   3   4      146.48      100.11      4.32 o 
   4   3   4      715.34      721.85     17.60 o 
   5   3   4        0.18        1.82      3.98 o 
   6   3   4       32.41       37.34      5.93 o 
   7   3   4      141.21      115.56     10.57 o 
   8   3   4       54.79       95.96     14.52 o 
  -9   4   4       16.32       23.90     17.51 o 
  -8   4   4       79.34       84.80     10.20 o 
  -7   4   4       13.78       18.06      5.71 o 
  -6   4   4      655.89      637.05     16.25 o 
  -5   4   4       52.60       39.93      4.50 o 
  -4   4   4       85.55       81.08      5.59 o 
  -3   4   4     1079.98     1150.00     15.42 o 
  -2   4   4      143.78      135.37      4.25 o 
  -1   4   4      418.48      523.02      7.59 o 
   0   4   4     1855.74     1692.97     21.12 o 
   1   4   4     6200.25     6627.07     76.50 o 
   2   4   4     1625.51     1682.72     27.06 o 
   3   4   4      142.81      123.16      4.81 o 
   4   4   4      261.72      239.76      9.62 o 
   5   4   4      282.16      281.41     11.12 o 
   6   4   4      302.60      325.55     12.94 o 
   7   4   4       93.09       85.63      9.59 o 
   8   4   4        6.47       -0.33      9.25 o 
  -8   5   4       40.52       25.65      8.57 o 
  -7   5   4       22.03       19.06      6.18 o 
  -6   5   4      522.01      504.72     20.71 o 
  -5   5   4      189.35      206.73      8.52 o 
  -4   5   4       69.54       87.47      4.35 o 
  -3   5   4      717.16      695.19     11.14 o 
  -2   5   4     2209.34     2158.13     30.50 o 
  -1   5   4      813.69      798.57     11.27 o 
   0   5   4     5078.13     5401.35     62.78 o 
   1   5   4     3057.26     3255.06     43.30 o 
   2   5   4     6981.09     7678.46    104.02 o 
   3   5   4      108.66      122.19      6.75 o 
   4   5   4     1030.55     1102.88     24.71 o 
   5   5   4       91.06       74.39      6.70 o 
   6   5   4      279.25      284.90     12.56 o 
   7   5   4       10.29       -1.79      8.32 o 
   8   5   4       10.95        5.67      9.91 o 
  -8   6   4        1.14        0.43      8.01 o 
  -7   6   4        1.97        6.18      5.66 o 
  -6   6   4      188.31      203.94     12.13 o 
  -5   6   4      233.39      229.21      7.98 o 
  -4   6   4      197.34      249.67     12.29 o 
  -3   6   4       16.48       11.07      1.77 o 
  -2   6   4     6157.01     6768.41     86.28 o 
  -1   6   4     2626.40     2566.60     32.89 o 
   0   6   4     4074.10     4554.10     58.95 o 
   1   6   4       39.95       34.52      3.08 o 
   2   6   4     1173.25     1265.20     20.24 o 
   3   6   4      139.20      129.41      5.34 o 
   4   6   4      798.51      805.53     17.16 o 
   5   6   4       25.61       19.89      5.27 o 
   6   6   4       34.96       36.55      6.25 o 
   7   6   4       61.75       79.03     12.46 o 
  -8   7   4       15.65       17.90      9.16 o 
  -7   7   4        4.71       -0.26      5.62 o 
  -6   7   4        4.64       10.06      4.50 o 
  -5   7   4      550.66      609.88     16.20 o 
  -4   7   4       15.91       17.33      3.15 o 
  -3   7   4      651.79      670.46     11.44 o 
  -2   7   4      561.21      653.24     12.69 o 
  -1   7   4     2120.43     2391.58     34.46 o 
   0   7   4      729.21      788.26     14.73 o 
   1   7   4       16.76       19.86      3.19 o 
   2   7   4      151.84      134.90      5.72 o 
   3   7   4     1258.51     1177.86     20.96 o 
   4   7   4      269.85      262.83      8.79 o 
   5   7   4       56.08       54.31      6.39 o 
   6   7   4        0.02       -0.50      5.28 o 
   7   7   4      285.48      330.91     27.13 o 
  -8   8   4        3.88        2.16      9.33 o 
  -7   8   4        4.26       -0.23      6.17 o 
  -6   8   4      593.58      574.45     17.29 o 
  -5   8   4       66.85       60.31      5.05 o 
  -4   8   4       54.76       54.11      5.61 o 
  -3   8   4      145.81      169.90      5.18 o 
  -2   8   4      181.84      147.87      5.23 o 
  -1   8   4      193.52      151.26      6.00 o 
   0   8   4     3610.34     3673.59     63.12 o 
   1   8   4      496.59      481.72     13.06 o 
   2   8   4      109.71      112.18      5.68 o 
   3   8   4      921.06      907.50     17.49 o 
   4   8   4       20.37       18.63      4.89 o 
   5   8   4        7.45       10.49      5.09 o 
   6   8   4      190.77      212.50     11.66 o 
   7   8   4      123.19      117.48     14.15 o 
  -8   9   4       20.26       30.31     10.61 o 
  -7   9   4       14.57       29.41      8.98 o 
  -6   9   4       44.08       54.55      6.41 o 
  -5   9   4      211.84      226.43     10.03 o 
  -4   9   4      180.68      161.56      9.62 o 
  -3   9   4      122.67      125.30      4.82 o 
  -2   9   4     1955.90     1936.23     30.85 o 
  -1   9   4      271.25      323.84      8.62 o 
   0   9   4       28.41       15.50      3.40 o 
   1   9   4      613.43      556.38     14.64 o 
   2   9   4     1415.66     1393.57     44.87 o 
   3   9   4        1.79       -0.52      3.13 o 
   4   9   4      243.20      262.06      9.61 o 
   5   9   4       46.89       51.39      6.74 o 
   6   9   4       77.01       74.54      9.87 o 
   7   9   4       12.17        9.67     10.50 o 
  -8  10   4       14.97       23.19     10.89 o 
  -7  10   4        1.21        6.38      8.37 o 
  -6  10   4        2.23        0.77      4.77 o 
  -5  10   4      122.20      104.07      7.62 o 
  -4  10   4      121.15      112.05      7.95 o 
  -3  10   4      126.24      137.86      6.06 o 
  -2  10   4     1067.32     1095.11     20.97 o 
  -1  10   4     1180.87     1211.89     23.64 o 
   0  10   4      431.61      507.60     12.97 o 
   1  10   4       49.61       74.42      6.03 o 
   2  10   4      662.88      649.86     16.95 o 
   3  10   4       12.98       18.89      4.32 o 
   4  10   4      663.84      687.35     16.68 o 
   5  10   4      141.86      153.45      9.77 o 
   6  10   4      246.33      284.16     16.86 o 
   7  10   4       40.13       42.67     10.26 o 
  -7  11   4        0.54       -3.65      9.07 o 
  -6  11   4       67.62       57.47      8.38 o 
  -5  11   4      384.48      384.23     15.35 o 
  -4  11   4       32.09       38.81      5.84 o 
  -3  11   4      196.14      198.13      7.66 o 
  -2  11   4     1235.86     1298.51     24.55 o 
  -1  11   4      123.91      116.86      6.78 o 
   0  11   4      170.32      145.47      7.43 o 
   1  11   4      216.40      211.76      9.62 o 
   2  11   4        2.82        5.16      3.97 o 
   3  11   4     1098.36     1127.86     25.74 o 
   4  11   4      373.84      419.90     14.37 o 
   5  11   4       85.42       88.25      8.31 o 
   6  11   4       78.66       86.86     11.25 o 
  -7  12   4      166.56      185.80     16.64 o 
  -6  12   4       33.54       27.22      7.62 o 
  -5  12   4       74.92       76.25      8.73 o 
  -4  12   4      994.89     1006.62     70.61 o 
  -3  12   4       18.12       16.34      4.99 o 
  -2  12   4      506.95      510.68     13.69 o 
  -1  12   4      330.33      343.68     15.50 o 
   0  12   4      154.21      131.18      7.31 o 
   1  12   4        6.48        3.09      3.91 o 
   2  12   4      197.48      191.07      9.82 o 
   3  12   4      177.62      199.12     11.95 o 
   4  12   4      248.91      234.24     11.04 o 
   5  12   4       14.13       11.52      7.90 o 
   6  12   4      140.62      153.39     29.26 o 
  -7  13   4       37.26       23.49     10.95 o 
  -6  13   4       20.19        4.89      8.53 o 
  -5  13   4      157.37      157.72     10.17 o 
  -4  13   4      122.90      128.10      9.12 o 
  -3  13   4       37.71       42.87      5.32 o 
  -2  13   4      702.24      729.94     17.60 o 
  -1  13   4       46.08       48.89      5.56 o 
   0  13   4        1.82       -2.81      3.81 o 
   1  13   4        9.97        7.93      4.34 o 
   2  13   4      633.62      671.71     18.69 o 
   3  13   4       53.10       41.57      5.88 o 
   4  13   4        0.10       -1.56      4.88 o 
   5  13   4      166.30      176.49     16.07 o 
   6  13   4        3.19        4.10      8.83 o 
  -6  14   4      217.35      246.48     24.55 o 
  -5  14   4       78.46       61.70      7.73 o 
  -4  14   4       22.68       15.47      5.84 o 
  -3  14   4      222.96      226.34     16.21 o 
  -2  14   4      483.41      520.25     15.76 o 
  -1  14   4       59.22       50.75      5.84 o 
   0  14   4      518.89      440.68     27.73 o 
   1  14   4       63.39       57.24      6.10 o 
   2  14   4       22.71       14.19      6.93 o 
   3  14   4        0.41       -2.92      4.75 o 
   4  14   4       32.10       21.34      7.29 o 
   5  14   4       31.21       18.35      8.65 o 
  -6  15   4        5.87       16.90     10.16 o 
  -5  15   4       13.76       11.24      6.56 o 
  -4  15   4        0.33       -1.56      5.67 o 
  -3  15   4       58.34       64.69      6.96 o 
  -2  15   4      333.27      335.68     12.35 o 
  -1  15   4        0.20        4.18      4.62 o 
   0  15   4      207.61      183.49     10.69 o 
   1  15   4      576.23      638.90     17.34 o 
   2  15   4       48.44       51.87      7.86 o 
   3  15   4      668.27      740.16     21.15 o 
   4  15   4       41.11       37.25     10.26 o 
   5  15   4       13.26       -4.17      8.49 o 
  -5  16   4       32.95       25.01      7.79 o 
  -4  16   4      206.69      207.75     16.90 o 
  -3  16   4      318.74      337.21     15.13 o 
  -2  16   4       51.13       58.85      8.09 o 
  -1  16   4        0.10       -4.55      4.55 o 
   0  16   4       30.07       31.65      6.13 o 
   1  16   4       14.38        4.75      5.40 o 
   2  16   4        0.00       -0.91      5.24 o 
   3  16   4        0.80        1.58      5.63 o 
   4  16   4       16.46       22.60      9.43 o 
   5  16   4       31.93       51.00     19.34 o 
  -5  17   4        7.11        3.64     10.92 o 
  -4  17   4      142.73      128.60     24.88 o 
  -3  17   4        1.91       -2.29      6.12 o 
  -2  17   4       98.36       90.06      8.02 o 
  -1  17   4       55.63       55.61      7.16 o 
   0  17   4       42.31       35.99      6.42 o 
   1  17   4      101.39       76.72     13.09 o 
   2  17   4      456.66      473.52     21.32 o 
   3  17   4        2.94        6.42      6.01 o 
   4  17   4       94.88       87.66     22.44 o 
  -4  18   4        2.90        5.40      7.20 o 
  -3  18   4       46.35       46.41      8.53 o 
  -2  18   4       33.14       34.55      6.79 o 
  -1  18   4        2.91        1.23      5.64 o 
   0  18   4      101.96      113.26      9.23 o 
   1  18   4       70.28       77.12      8.38 o 
   2  18   4        3.02       -3.23      5.70 o 
   3  18   4       58.52       59.94      9.70 o 
  -3  19   4       18.40       15.29      9.27 o 
  -2  19   4        3.54        3.15      7.00 o 
  -1  19   4      122.42      110.34      9.57 o 
   0  19   4        5.87        7.70      6.39 o 
   1  19   4       87.25       96.66      9.44 o 
   2  19   4      133.92      139.49     10.82 o 
  -2  20   4        3.43        1.59      7.79 o 
  -1  20   4      115.22      115.57     10.29 o 
   0  20   4       96.25       97.88      9.95 o 
   1  20   4       29.43       39.56      8.45 o 
  -7   0   5       26.20       16.22      5.36 o 
  -5   0   5       32.51       27.97      3.74 o 
  -3   0   5      433.26      384.61      8.31 o 
  -1   0   5     7149.33     7073.30    109.71 o 
   1   0   5       27.06       11.52      2.72 o 
   3   0   5     1170.13      949.54     46.25 o 
   5   0   5        0.02       -3.48      3.48 o 
   7   0   5       84.95       71.85     13.49 o 
  -8   1   5       29.51       33.53      9.66 o 
  -7   1   5      199.26      191.54      7.61 o 
  -6   1   5      800.14      868.86     15.81 o 
  -5   1   5     3283.08     3496.74     45.87 o 
  -4   1   5      236.49      287.28      5.48 o 
  -3   1   5      126.50      118.12      3.14 o 
  -2   1   5        0.87        3.38      1.57 o 
  -1   1   5      377.26      383.87      6.26 o 
   0   1   5       27.71       36.02      2.23 o 
   1   1   5     1623.31     1802.41     22.66 o 
   2   1   5      206.24      225.95      7.03 o 
   3   1   5       82.60       79.59      4.87 o 
   4   1   5       13.98        8.13      2.86 o 
   5   1   5       51.22       42.21      3.89 o 
   6   1   5        0.77       -4.66      5.34 o 
   7   1   5      301.37      312.16     16.73 o 
   8   1   5       97.97       84.81     15.11 o 
  -8   2   5        3.14        2.26      6.52 o 
  -7   2   5        7.51        6.38      3.67 o 
  -6   2   5       28.48       25.69      3.65 o 
  -5   2   5       74.97       67.94      4.51 o 
  -4   2   5     1310.14     1379.89     18.46 o 
  -3   2   5      173.05      182.17      4.68 o 
  -2   2   5     4585.01     4764.49     57.90 o 
  -1   2   5      696.13      723.69     10.10 o 
   0   2   5      308.31      255.29      5.05 o 
   1   2   5     6912.34     7698.35     88.45 o 
   2   2   5     1644.55     1692.23     27.37 o 
   3   2   5       68.83       52.89      3.82 o 
   4   2   5      455.73      408.91     10.18 o 
   5   2   5       13.83        6.89      4.05 o 
   6   2   5       18.57       11.45      6.65 o 
   7   2   5        7.07       11.27      7.41 o 
   8   2   5       90.25       96.48     13.94 o 
  -9   3   5        0.32        5.97     17.12 o 
  -8   3   5       11.02       31.32     11.62 o 
  -7   3   5      458.86      422.87     12.92 o 
  -6   3   5     2496.68     2645.46     40.26 o 
  -5   3   5      326.40      311.23      6.88 o 
  -4   3   5      144.55      142.87      3.89 o 
  -3   3   5        5.16       -0.89      1.81 o 
  -2   3   5      603.85      657.02     10.08 o 
  -1   3   5        8.90        9.54      1.77 o 
   0   3   5       87.63       71.83      2.79 o 
   1   3   5     2932.76     3220.40     42.94 o 
   2   3   5      143.58      175.16      6.22 o 
   3   3   5       14.60       11.85      2.70 o 
   4   3   5        7.20        5.61      2.85 o 
   5   3   5      200.01      199.64      9.94 o 
   6   3   5      544.28      562.28     16.87 o 
   7   3   5       40.93       46.47      8.51 o 
   8   3   5      112.18      108.90     24.20 o 
  -9   4   5       81.54       91.03     23.83 o 
  -8   4   5        8.36       -1.51      7.21 o 
  -7   4   5      162.16      146.40     14.85 o 
  -6   4   5       21.89       23.15      4.44 o 
  -5   4   5        8.16        4.56      3.10 o 
  -4   4   5      410.06      470.41      8.71 o 
  -3   4   5      290.08      317.20      6.54 o 
  -2   4   5     1022.85     1053.73     14.50 o 
  -1   4   5     4169.73     4273.72     48.12 o 
   0   4   5     1112.89     1347.45     17.61 o 
   1   4   5      594.84      767.29     14.65 o 
   2   4   5      139.87      154.01      5.73 o 
   3   4   5     3318.95     3552.70     54.40 o 
   4   4   5      650.99      666.00     17.43 o 
   5   4   5        3.87       -3.90      4.54 o 
   6   4   5       38.26       45.02      6.71 o 
   7   4   5       44.37       37.16      8.53 o 
  -8   5   5       12.80       21.07      8.50 o 
  -7   5   5       59.13       51.35      7.94 o 
  -6   5   5        0.02       -1.95      4.44 o 
  -5   5   5     1250.31     1303.97     24.43 o 
  -4   5   5      400.53      469.11     10.06 o 
  -3   5   5      309.12      309.74      5.87 o 
  -2   5   5       23.43       18.55      2.04 o 
  -1   5   5      520.27      507.44      9.03 o 
   0   5   5       27.17       30.72      2.70 o 
   1   5   5     1591.21     1826.46     29.57 o 
   2   5   5     3680.27     3915.79     59.32 o 
   3   5   5        2.40       -0.61      2.58 o 
   4   5   5     2131.71     2363.33     98.23 o 
   5   5   5      298.94      303.53     14.16 o 
   6   5   5       32.10       27.63      6.17 o 
   7   5   5      238.14      267.10     23.66 o 
  -8   6   5      121.38      124.77     15.14 o 
  -7   6   5        0.01        0.56      5.50 o 
  -6   6   5       67.08       46.25      6.97 o 
  -5   6   5        0.05        2.09      3.21 o 
  -4   6   5       67.88       82.23      4.68 o 
  -3   6   5      413.26      458.77      8.55 o 
  -2   6   5      809.81      959.16     15.41 o 
  -1   6   5      254.43      253.28      6.38 o 
   0   6   5     3469.37     3662.10     55.34 o 
   1   6   5      365.68      328.79      8.50 o 
   2   6   5     1985.76     2061.83     33.39 o 
   3   6   5      159.67      145.25      6.90 o 
   4   6   5      842.32      780.20     17.32 o 
   5   6   5       80.57       78.66      7.39 o 
   6   6   5        1.30       -2.30      5.37 o 
   7   6   5        1.68       -1.28      9.61 o 
  -8   7   5        3.46       13.49      8.99 o 
  -7   7   5       26.08       12.98      7.95 o 
  -6   7   5      273.80      279.37     16.56 o 
  -5   7   5      158.87      146.00      7.62 o 
  -4   7   5      320.62      338.28      9.54 o 
  -3   7   5      153.89      133.12      6.77 o 
  -2   7   5      117.09      120.08      4.62 o 
  -1   7   5      197.68      200.51      6.05 o 
   0   7   5     3532.25     3712.52     60.76 o 
   1   7   5       75.38       59.91      4.35 o 
   2   7   5      797.06      806.39     20.13 o 
   3   7   5      165.55      169.72      7.65 o 
   4   7   5      210.95      225.88      8.69 o 
   5   7   5       37.59       31.32      6.07 o 
   6   7   5      360.25      356.51     14.66 o 
   7   7   5        1.07       -5.15      8.54 o 
  -8   8   5       40.38       43.06     10.96 o 
  -7   8   5       24.78       22.67      8.45 o 
  -6   8   5        9.38        9.81      4.99 o 
  -5   8   5        0.01        5.07      3.71 o 
  -4   8   5      598.82      588.69     19.66 o 
  -3   8   5        3.40        4.59      2.23 o 
  -2   8   5     5711.90     6360.32     92.51 o 
  -1   8   5      965.67     1136.73     18.70 o 
   0   8   5        0.32       -0.91      2.91 o 
   1   8   5        0.26        0.39      2.97 o 
   2   8   5      196.87      180.22      7.15 o 
   3   8   5      170.21      152.75      7.24 o 
   4   8   5      196.32      204.35      8.70 o 
   5   8   5       91.89       74.17     10.20 o 
   6   8   5        1.68       -0.83      5.94 o 
   7   8   5       39.86       37.42     11.34 o 
  -8   9   5      102.65       98.39     14.18 o 
  -7   9   5       26.58       10.20     11.60 o 
  -6   9   5        1.36        5.83      5.16 o 
  -5   9   5      279.18      287.32     11.45 o 
  -4   9   5       26.88       31.77      4.41 o 
  -3   9   5      245.92      229.61      6.79 o 
  -2   9   5     1028.19     1109.24     18.53 o 
  -1   9   5      592.67      655.27     14.87 o 
   0   9   5       30.95       18.25      3.78 o 
   1   9   5      163.39      189.36      8.89 o 
   2   9   5      182.21      161.19      7.61 o 
   3   9   5      689.47      694.55     15.18 o 
   4   9   5      555.26      528.61     30.78 o 
   5   9   5       35.68       22.87      6.26 o 
   6   9   5       27.91       22.18      8.25 o 
   7   9   5       89.63       91.66     14.02 o 
  -8  10   5       30.91       44.02     14.56 o 
  -7  10   5        1.55        4.96      9.00 o 
  -6  10   5       17.49        4.29      5.05 o 
  -5  10   5        4.65        2.61      4.45 o 
  -4  10   5       92.79       99.53      7.13 o 
  -3  10   5      231.15      216.59     11.74 o 
  -2  10   5        8.37        3.83      3.08 o 
  -1  10   5     1244.49     1246.76     24.38 o 
   0  10   5       43.83       39.96      4.59 o 
   1  10   5      725.36      721.83     20.87 o 
   2  10   5     1246.74     1233.37     27.25 o 
   3  10   5     2438.18     2533.80     45.35 o 
   4  10   5      512.30      544.22     14.75 o 
   5  10   5      143.76      165.57     10.66 o 
   6  10   5        0.14        2.66      7.75 o 
  -7  11   5       16.18       14.80      9.50 o 
  -6  11   5       61.89       74.83      8.90 o 
  -5  11   5       22.88       22.08      5.65 o 
  -4  11   5     1416.58     1480.46     40.52 o 
  -3  11   5      621.79      573.24     13.44 o 
  -2  11   5      723.59      695.46     26.03 o 
  -1  11   5        3.80        6.21      3.69 o 
   0  11   5       33.60       29.08      4.55 o 
   1  11   5        0.01       -1.13      3.95 o 
   2  11   5      139.43      144.07      8.70 o 
   3  11   5        0.03       -2.90      4.14 o 
   4  11   5        0.34       -3.15      4.30 o 
   5  11   5        0.14        2.39      5.88 o 
   6  11   5      114.95      122.67     12.84 o 
  -7  12   5        1.65        5.82      9.90 o 
  -6  12   5        0.01       -4.86      7.66 o 
  -5  12   5       52.45       54.77      6.97 o 
  -4  12   5      150.07      152.08     14.65 o 
  -3  12   5       72.56       69.47      7.60 o 
  -2  12   5      441.84      473.68     13.21 o 
  -1  12   5      431.97      473.22     13.38 o 
   0  12   5       20.80       13.55      4.32 o 
   1  12   5      308.52      297.84     10.89 o 
   2  12   5       13.59        8.09      4.58 o 
   3  12   5     1800.69     1877.19     39.22 o 
   4  12   5      183.19      184.08     10.19 o 
   5  12   5       53.21       53.34      9.79 o 
   6  12   5        0.14        7.96      8.76 o 
  -7  13   5        9.48       12.57     10.35 o 
  -6  13   5       81.33       75.54     12.06 o 
  -5  13   5      192.90      208.41     12.65 o 
  -4  13   5       27.31       17.38      5.69 o 
  -3  13   5      146.06      143.94      8.43 o 
  -2  13   5      203.89      229.94     10.54 o 
  -1  13   5     1340.13     1469.12     29.44 o 
   0  13   5      496.99      501.44     14.26 o 
   1  13   5       27.51       26.25      5.26 o 
   2  13   5      762.39      862.11     22.33 o 
   3  13   5      101.55      105.85     11.20 o 
   4  13   5      191.48      189.71     12.77 o 
   5  13   5        3.82       -1.90      7.56 o 
   6  13   5       54.70       43.40     10.65 o 
  -6  14   5        2.53       14.73      9.55 o 
  -5  14   5       66.65       52.02     10.55 o 
  -4  14   5       37.24       26.81      8.57 o 
  -3  14   5       49.93       40.63      5.87 o 
  -2  14   5        8.11        4.10      4.70 o 
  -1  14   5      282.69      263.60     12.70 o 
   0  14   5      259.24      295.59     11.80 o 
   1  14   5      393.95      423.76     14.04 o 
   2  14   5        3.78        6.07      5.09 o 
   3  14   5       48.45       35.99      8.84 o 
   4  14   5       59.02       61.58      8.73 o 
   5  14   5        2.07       -7.99      8.45 o 
  -6  15   5       20.64       38.85     11.29 o 
  -5  15   5       44.95       35.60     10.63 o 
  -4  15   5      362.54      323.94     16.00 o 
  -3  15   5       38.03       30.37      5.72 o 
  -2  15   5       80.75       90.10      7.56 o 
  -1  15   5      233.15      207.70     12.06 o 
   0  15   5      757.31      763.81     21.52 o 
   1  15   5        4.51       12.06      5.35 o 
   2  15   5      301.38      355.57     14.88 o 
   3  15   5        3.66        4.26      5.38 o 
   4  15   5        1.19       -1.42      7.87 o 
   5  15   5        5.08        5.37      9.25 o 
  -5  16   5        4.17       -0.46      9.70 o 
  -4  16   5       23.04       11.75      6.75 o 
  -3  16   5       13.34        4.84      6.34 o 
  -2  16   5       60.84       87.17      7.78 o 
  -1  16   5      247.18      269.34     12.14 o 
   0  16   5      150.19      125.33     13.09 o 
   1  16   5      609.53      652.95     18.38 o 
   2  16   5       72.70       73.55      7.80 o 
   3  16   5       19.23       11.40      6.28 o 
   4  16   5       71.86       63.64     11.18 o 
  -5  17   5       84.18       68.72     30.74 o 
  -4  17   5        8.34        9.22      7.04 o 
  -3  17   5        2.06        1.44      6.31 o 
  -2  17   5       49.62       38.79      6.69 o 
  -1  17   5        4.92        7.68      5.62 o 
   0  17   5       46.96       57.46     10.42 o 
   1  17   5       16.78       10.38      5.91 o 
   2  17   5        5.67        1.27      5.83 o 
   3  17   5       19.70       11.89      6.81 o 
   4  17   5       52.01       34.34     10.67 o 
  -4  18   5       50.14       43.48     10.28 o 
  -3  18   5        8.22       -0.09      6.63 o 
  -2  18   5        1.66        6.61      6.19 o 
  -1  18   5      216.96      220.36     12.19 o 
   0  18   5        4.31       13.12      6.54 o 
   1  18   5      153.57      147.66     16.44 o 
   2  18   5       18.30       32.78      7.58 o 
   3  18   5      209.83      243.04     17.58 o 
  -3  19   5       34.75       34.75      8.99 o 
  -2  19   5       84.30       84.72     12.95 o 
  -1  19   5       53.19       43.29      7.97 o 
   0  19   5       21.32       11.79      7.05 o 
   1  19   5        0.04        1.35      6.77 o 
   2  19   5       36.37       41.97      8.43 o 
  -1  20   5       92.06      113.99     10.44 o 
   0  20   5      136.67      171.60     12.10 o 
  -8   0   6        0.01       -1.46     11.31 o 
  -6   0   6      145.98      138.86     10.96 o 
  -4   0   6     4920.90     5314.42     90.48 o 
  -2   0   6       24.74       30.84      2.58 o 
   0   0   6     3046.50     3092.21     52.98 o 
   2   0   6      570.55      726.61     21.68 o 
   4   0   6      156.00      181.24      9.03 o 
   6   0   6        1.31       11.38      9.83 o 
  -8   1   6      168.52      231.48     25.01 o 
  -7   1   6       43.28       40.77      4.54 o 
  -6   1   6      333.33      301.35      7.64 o 
  -5   1   6       44.27       39.84      2.98 o 
  -4   1   6       64.97       55.57      3.41 o 
  -3   1   6        0.97        2.88      1.93 o 
  -2   1   6     2112.03     2149.05     26.99 o 
  -1   1   6      195.62      192.20      4.17 o 
   0   1   6     3518.42     3540.11     40.44 o 
   1   1   6       94.66      108.82      4.21 o 
   2   1   6      112.55      108.64      5.48 o 
   3   1   6      102.85       97.77      5.69 o 
   4   1   6      529.44      509.32     11.73 o 
   5   1   6      161.41      166.07      9.26 o 
   6   1   6       50.15       57.49      8.54 o 
   7   1   6       15.37       12.56      8.32 o 
  -8   2   6        3.78        2.08      6.43 o 
  -7   2   6      497.51      461.03     13.49 o 
  -6   2   6       24.30       14.05      3.11 o 
  -5   2   6     1216.98     1268.84     18.46 o 
  -4   2   6       36.41       28.96      2.11 o 
  -3   2   6      605.42      764.81     12.78 o 
  -2   2   6      872.56      974.60     15.66 o 
  -1   2   6     1008.67     1103.78     19.58 o 
   0   2   6     4482.65     4676.63     55.29 o 
   1   2   6     4102.96     4425.02     61.94 o 
   2   2   6        4.54        5.27      2.44 o 
   3   2   6      987.90      919.86     18.93 o 
   4   2   6      193.94      189.88     10.67 o 
   5   2   6      369.90      360.61     13.24 o 
   6   2   6        6.54        6.37      6.82 o 
   7   2   6      442.63      489.85     30.53 o 
  -8   3   6       86.68       88.61     10.48 o 
  -7   3   6      103.63       77.97      6.55 o 
  -6   3   6        4.94        8.49      2.77 o 
  -5   3   6      408.03      388.08      7.93 o 
  -4   3   6       12.44       18.52      2.92 o 
  -3   3   6      152.26      137.51      5.01 o 
  -2   3   6      122.59      126.28      5.46 o 
  -1   3   6      360.98      272.14      5.65 o 
   0   3   6      575.76      563.31      9.95 o 
   1   3   6       71.13       65.57      5.11 o 
   2   3   6     2627.96     2963.93     45.96 o 
   3   3   6      279.34      315.13      8.53 o 
   4   3   6       29.21       20.65      4.10 o 
   5   3   6      177.51      166.76      9.58 o 
   6   3   6       93.72      104.78     10.16 o 
   7   3   6        9.71       10.95      7.64 o 
  -8   4   6       26.55       13.51      7.64 o 
  -7   4   6       31.01       27.83      6.15 o 
  -6   4   6      202.55      198.88      8.64 o 
  -5   4   6      641.54      691.74     15.80 o 
  -4   4   6      955.39      986.74     16.91 o 
  -3   4   6      855.78      970.87     16.78 o 
  -2   4   6      163.15      150.45      4.04 o 
  -1   4   6      552.83      553.48      9.64 o 
   0   4   6     1203.79     1221.40     19.46 o 
   1   4   6       58.44       63.58      4.35 o 
   2   4   6      793.23      817.95     15.70 o 
   3   4   6      353.13      401.02      9.90 o 
   4   4   6      650.20      695.07     18.48 o 
   5   4   6       97.85       91.25      7.91 o 
   6   4   6        2.34       -0.74      5.57 o 
   7   4   6      111.02      116.86     11.87 o 
  -8   5   6      321.38      338.31     18.54 o 
  -7   5   6        9.24       -5.27      5.27 o 
  -6   5   6      596.36      549.77     20.49 o 
  -5   5   6       30.64       20.02      3.30 o 
  -4   5   6      144.88      163.17      4.43 o 
  -3   5   6      379.04      414.64      9.50 o 
  -2   5   6        7.43        4.35      1.89 o 
  -1   5   6      525.93      543.00     10.26 o 
   0   5   6     1281.37     1371.84     24.76 o 
   1   5   6      806.91      943.15     17.43 o 
   2   5   6       71.48       70.95      5.18 o 
   3   5   6        3.07        1.82      2.83 o 
   4   5   6     2779.47     2954.42     51.14 o 
   5   5   6       73.15       75.46      7.36 o 
   6   5   6       41.10       34.51      6.68 o 
   7   5   6        1.05        3.15      8.79 o 
  -8   6   6       30.02       31.14      9.40 o 
  -7   6   6       11.75       15.21      7.62 o 
  -6   6   6      158.77      141.88      8.72 o 
  -5   6   6      396.85      434.93     11.04 o 
  -4   6   6     1270.70     1380.40     22.67 o 
  -3   6   6      356.86      335.11      8.73 o 
  -2   6   6      424.78      505.61      9.66 o 
  -1   6   6       50.74       28.91      2.95 o 
   0   6   6      670.74      735.79     17.19 o 
   1   6   6       41.20       54.86      4.51 o 
   2   6   6       49.63       41.24      3.95 o 
   3   6   6      326.08      333.23      9.84 o 
   4   6   6        3.62        8.59      3.78 o 
   5   6   6        2.28       -0.78      5.16 o 
   6   6   6       19.53       27.56      6.83 o 
   7   6   6       59.03       69.87     23.24 o 
  -8   7   6       17.64       13.15      9.07 o 
  -7   7   6       73.01       75.36     14.74 o 
  -6   7   6        3.66       -3.83      3.83 o 
  -5   7   6       77.19       70.29      5.00 o 
  -4   7   6        0.21        2.23      2.18 o 
  -3   7   6       46.74       50.78      3.27 o 
  -2   7   6      891.54      870.96     14.83 o 
  -1   7   6     5591.44     5981.52     88.41 o 
   0   7   6      614.03      574.14     13.55 o 
   1   7   6      863.87      989.26     20.16 o 
   2   7   6     1589.19     1618.46     27.84 o 
   3   7   6     1037.99     1122.04     23.08 o 
   4   7   6      150.26      137.92      7.38 o 
   5   7   6      534.45      552.76     19.57 o 
   6   7   6        0.84        4.97      5.99 o 
   7   7   6       25.45       22.72     10.71 o 
  -8   8   6       47.39       49.05     10.89 o 
  -7   8   6       97.99       85.54     11.08 o 
  -6   8   6        0.60       -1.74      4.32 o 
  -5   8   6      238.06      268.08     10.39 o 
  -4   8   6      209.68      178.18      7.86 o 
  -3   8   6        2.31        4.61      2.42 o 
  -2   8   6     1018.38     1016.33     17.07 o 
  -1   8   6      133.77      173.01      6.66 o 
   0   8   6       88.85      136.62      7.55 o 
   1   8   6        1.46        4.63      3.85 o 
   2   8   6      415.44      456.31     12.49 o 
   3   8   6       90.67       94.46      5.76 o 
   4   8   6      376.25      389.66     12.07 o 
   5   8   6       82.85       80.47      8.15 o 
   6   8   6       42.56       32.37      7.29 o 
   7   8   6       92.29       81.77     19.26 o 
  -8   9   6       93.21      106.79     13.56 o 
  -7   9   6        5.67        7.02      8.17 o 
  -6   9   6        9.68        6.66      5.83 o 
  -5   9   6      119.47       98.26      7.11 o 
  -4   9   6       17.74       12.85      3.83 o 
  -3   9   6       64.42       50.27      3.73 o 
  -2   9   6     1119.03     1188.50     19.71 o 
  -1   9   6        3.23       -3.02      3.13 o 
   0   9   6      618.52      651.08     15.48 o 
   1   9   6        6.23       -2.76      3.15 o 
   2   9   6      224.86      203.80      9.03 o 
   3   9   6      138.56      101.11      6.92 o 
   4   9   6     1396.20     1481.73     32.95 o 
   5   9   6       52.91       59.05      7.62 o 
   6   9   6        2.76       -3.85      7.16 o 
  -8  10   6        0.07        0.42      9.59 o 
  -7  10   6        1.42       -7.76      7.76 o 
  -6  10   6        0.05       -1.97      5.72 o 
  -5  10   6      317.39      311.85     12.77 o 
  -4  10   6      598.92      612.97     14.79 o 
  -3  10   6     1209.95     1305.51     22.64 o 
  -2  10   6      502.30      545.45     13.70 o 
  -1  10   6        0.02       -1.92      3.33 o 
   0  10   6      623.14      577.72     14.64 o 
   1  10   6        8.25        8.20      4.25 o 
   2  10   6      583.57      574.81     15.13 o 
   3  10   6      327.07      411.54     19.82 o 
   4  10   6        1.00        2.35      5.53 o 
   5  10   6        0.17       -0.31      5.95 o 
   6  10   6       21.81       18.30      8.35 o 
  -7  11   6        5.26        0.35      8.60 o 
  -6  11   6       24.61       22.61      7.11 o 
  -5  11   6      320.40      345.54     13.21 o 
  -4  11   6        8.80        3.33      4.45 o 
  -3  11   6       29.36       29.26      4.03 o 
  -2  11   6       69.52       71.50      5.73 o 
  -1  11   6     1234.83     1275.29     25.70 o 
   0  11   6      186.91      166.50      8.48 o 
   1  11   6     1107.89     1111.33     28.29 o 
   2  11   6      283.52      271.44     11.53 o 
   3  11   6      271.26      225.90     10.31 o 
   4  11   6      657.63      660.28     20.24 o 
   5  11   6       52.66       52.85      8.01 o 
   6  11   6       12.79       15.06      9.09 o 
  -7  12   6        7.89       25.37     10.56 o 
  -6  12   6        0.66       -2.63      6.40 o 
  -5  12   6      308.82      368.20     15.45 o 
  -4  12   6      391.21      438.17     16.51 o 
  -3  12   6       12.52        5.19      4.11 o 
  -2  12   6       99.77       80.47      6.33 o 
  -1  12   6        3.68        5.42      4.33 o 
   0  12   6      216.91      221.82     10.01 o 
   1  12   6      109.17      100.45      7.63 o 
   2  12   6       77.98      100.64     10.21 o 
   3  12   6      117.88      111.77      8.64 o 
   4  12   6       27.90       24.88      6.83 o 
   5  12   6       86.05      119.80     12.40 o 
   6  12   6      148.56      177.75     25.82 o 
  -7  13   6        0.55        1.33      9.54 o 
  -6  13   6        8.13        2.17     11.59 o 
  -5  13   6        0.51        1.30      6.34 o 
  -4  13   6       29.67       19.56      5.86 o 
  -3  13   6       59.01       59.62      7.61 o 
  -2  13   6       89.90       94.31      7.16 o 
  -1  13   6      837.46      881.16     22.65 o 
   0  13   6     1022.00     1165.47     25.26 o 
   1  13   6      306.00      315.21     11.94 o 
   2  13   6      102.68       78.84      7.13 o 
   3  13   6        8.92       11.07      5.26 o 
   4  13   6       48.79       50.58      7.88 o 
   5  13   6        0.65       -0.58      7.94 o 
  -6  14   6       40.25       20.88     13.43 o 
  -5  14   6       12.51       10.71      7.61 o 
  -4  14   6      267.02      255.23     30.07 o 
  -3  14   6      403.10      425.92     13.58 o 
  -2  14   6       45.50       32.11      6.01 o 
  -1  14   6       10.95        9.94      5.13 o 
   0  14   6        5.99        5.20      5.33 o 
   1  14   6       17.43       18.44      5.40 o 
   2  14   6       51.74       42.59      6.54 o 
   3  14   6       90.94       72.17      7.66 o 
   4  14   6      124.33      118.54     17.63 o 
   5  14   6        5.69        4.20      9.12 o 
  -6  15   6       78.72       51.83     17.03 o 
  -5  15   6        5.26        9.25      7.79 o 
  -4  15   6       27.32       23.94      7.00 o 
  -3  15   6       24.79       23.51      9.44 o 
  -2  15   6       56.69       65.24      9.08 o 
  -1  15   6     2609.55     2593.45     80.63 o 
   0  15   6      122.08      140.60     10.15 o 
   1  15   6       54.89       56.27      7.09 o 
   2  15   6       18.18       14.55      5.76 o 
   3  15   6       46.57       42.92      7.26 o 
   4  15   6       10.29        9.34      8.45 o 
  -5  16   6      303.39      359.57     22.72 o 
  -4  16   6        7.89       -7.46      7.46 o 
  -3  16   6        4.97       -0.64      6.10 o 
  -2  16   6      190.19      214.06     11.15 o 
  -1  16   6       24.64       19.94      6.04 o 
   0  16   6      327.96      342.44     15.12 o 
   1  16   6       80.41       79.61      9.90 o 
   2  16   6        3.86        8.42      6.19 o 
   3  16   6       55.21       78.44     10.75 o 
   4  16   6        0.12       -2.66      8.44 o 
  -5  17   6       14.19       12.06      9.07 o 
  -4  17   6       14.57       19.38      9.14 o 
  -3  17   6       87.97      113.30     10.51 o 
  -2  17   6       19.46        9.84      6.07 o 
  -1  17   6       30.54       23.97      6.53 o 
   0  17   6      765.79      798.10     23.55 o 
   1  17   6       30.47       34.69      7.09 o 
   2  17   6      108.23      125.79      9.86 o 
   3  17   6       77.34       93.85     14.17 o 
  -4  18   6       26.09       22.97      9.96 o 
  -3  18   6      127.64      151.23     12.24 o 
  -2  18   6       15.63        8.30      7.11 o 
  -1  18   6       30.80       25.87      6.91 o 
   0  18   6       10.96        8.20      6.51 o 
   1  18   6      115.62      115.66     10.10 o 
   2  18   6       16.53       22.11      7.26 o 
  -3  19   6       84.37       89.77     12.36 o 
  -2  19   6       10.55        9.50      7.69 o 
  -1  19   6       71.67       64.44      8.68 o 
   0  19   6       80.74       70.40      9.11 o 
   1  19   6      383.07      483.09     19.67 o 
  -7   0   7        0.13       -4.92      4.92 o 
  -5   0   7     1062.44      986.86     22.53 o 
  -3   0   7      612.31      625.85     14.70 o 
  -1   0   7     1040.08     1101.87     24.62 o 
   1   0   7     3260.35     2922.82     69.31 o 
   3   0   7        9.02       10.21      5.23 o 
   5   0   7      316.52      342.08     16.03 o 
   7   0   7      344.81      372.81     28.16 o 
  -8   1   7       52.06       48.28     13.69 o 
  -7   1   7      162.69      162.36      7.18 o 
  -6   1   7      607.43      567.58     11.10 o 
  -5   1   7       50.41       54.59      3.18 o 
  -4   1   7     1421.01     1494.69     24.12 o 
  -3   1   7      159.42      187.22      5.62 o 
  -2   1   7      627.72      667.04     10.60 o 
  -1   1   7       78.00      105.58      3.86 o 
   0   1   7      317.88      351.78      7.94 o 
   1   1   7      191.63      176.18      6.30 o 
   2   1   7     2590.44     2755.76     51.36 o 
   3   1   7      754.66      725.59     20.91 o 
   4   1   7      182.32      161.79      6.92 o 
   5   1   7      836.40      876.21     19.84 o 
   6   1   7      317.74      344.55     32.58 o 
   7   1   7       71.54       53.54     10.06 o 
  -8   2   7       36.46       66.54     10.89 o 
  -7   2   7       26.08       20.78      4.69 o 
  -6   2   7       61.43       44.87      4.13 o 
  -5   2   7        0.58       -1.97      2.03 o 
  -4   2   7      881.70      814.58     16.08 o 
  -3   2   7       51.62       50.83      3.45 o 
  -2   2   7      397.27      441.90      7.79 o 
  -1   2   7        0.77        0.63      1.78 o 
   0   2   7     7812.02     8167.97    111.39 o 
   1   2   7      250.19      299.18      8.87 o 
   2   2   7      178.24      156.05      7.00 o 
   3   2   7       24.30       16.15      3.43 o 
   4   2   7       41.21       16.94      3.84 o 
   5   2   7        8.68        3.33      5.23 o 
   6   2   7      111.19      114.71     11.13 o 
   7   2   7        0.01        1.03      7.94 o 
  -8   3   7      498.69      557.07     21.58 o 
  -7   3   7       12.45       10.56      5.47 o 
  -6   3   7        6.85        6.39      3.06 o 
  -5   3   7       79.53       86.98      5.34 o 
  -4   3   7      379.25      342.10      8.35 o 
  -3   3   7     1245.45     1484.72     26.44 o 
  -2   3   7       42.15       43.19      2.76 o 
  -1   3   7      204.30      210.45      5.46 o 
   0   3   7      300.64      388.98     10.82 o 
   1   3   7       73.50       80.42      5.11 o 
   2   3   7       82.42       86.03      5.94 o 
   3   3   7      407.71      378.09      9.87 o 
   4   3   7     1497.30     1542.05     33.18 o 
   5   3   7      541.65      599.82     17.95 o 
   6   3   7      116.26      117.38     11.27 o 
   7   3   7       57.44       63.06     10.38 o 
  -8   4   7        3.62        3.99      9.33 o 
  -7   4   7        9.28       11.91      6.54 o 
  -6   4   7       30.00       27.04      4.18 o 
  -5   4   7      697.50      721.43     16.50 o 
  -4   4   7      140.43      119.36      5.78 o 
  -3   4   7        7.44        6.96      2.55 o 
  -2   4   7      303.04      281.32      6.04 o 
  -1   4   7      155.53      123.70      5.43 o 
   0   4   7       54.10       58.80      4.01 o 
   1   4   7     6536.66     6699.35    116.07 o 
   2   4   7        6.93        9.93      3.82 o 
   3   4   7        0.04       -0.43      2.91 o 
   4   4   7       22.13        7.89      4.14 o 
   5   4   7      614.91      646.88     19.11 o 
   6   4   7        7.77        2.99      6.93 o 
   7   4   7       51.00       58.68     10.07 o 
  -8   5   7        2.43        3.68      8.03 o 
  -7   5   7       14.86       20.28      7.30 o 
  -6   5   7       96.37       79.87     11.88 o 
  -5   5   7      298.05      289.13      9.06 o 
  -4   5   7      172.43      136.84      5.89 o 
  -3   5   7     1039.26     1088.28     20.49 o 
  -2   5   7        0.04        1.22      1.90 o 
  -1   5   7     1139.18     1213.28     20.89 o 
   0   5   7     1227.37     1271.99     21.95 o 
   1   5   7     1595.39     1540.28     36.57 o 
   2   5   7       50.49       50.32      4.31 o 
   3   5   7      256.08      217.02      7.93 o 
   4   5   7       29.63       19.62      4.43 o 
   5   5   7       73.79       62.81      7.73 o 
   6   5   7        7.11        0.32      7.21 o 
   7   5   7       31.85       40.60     11.77 o 
  -8   6   7       20.93       45.71     13.58 o 
  -7   6   7      152.83      155.56     12.11 o 
  -6   6   7       29.71       31.16      6.24 o 
  -5   6   7      352.80      339.87     13.26 o 
  -4   6   7      854.30      870.94     18.49 o 
  -3   6   7       24.44       33.31      2.98 o 
  -2   6   7      178.92      197.80      5.86 o 
  -1   6   7      803.23      790.26     16.70 o 
   0   6   7     3454.94     3592.61     59.67 o 
   1   6   7      189.49      205.65      8.13 o 
   2   6   7      197.46      173.03      8.89 o 
   3   6   7       98.98      100.89      5.79 o 
   4   6   7        7.09        8.09      5.25 o 
   5   6   7      339.42      363.57     14.45 o 
   6   6   7        1.57       -5.35      5.35 o 
   7   6   7      125.45      133.28     15.85 o 
  -8   7   7      119.87      171.40     14.81 o 
  -7   7   7       37.04       30.06     11.08 o 
  -6   7   7      217.48      223.63     12.16 o 
  -5   7   7       60.17       49.46      4.03 o 
  -4   7   7      664.93      715.99     12.39 o 
  -3   7   7        0.50       -0.92      2.36 o 
  -2   7   7       37.42       27.68      3.01 o 
  -1   7   7       21.59       17.12      3.21 o 
   0   7   7        3.74        2.73      2.95 o 
   1   7   7      784.06      734.87     16.63 o 
   2   7   7       20.95       16.27      4.33 o 
   3   7   7        3.28        0.06      3.35 o 
   4   7   7      871.04      942.41     21.15 o 
   5   7   7       73.01       73.53      8.13 o 
   6   7   7       11.06        9.85      6.62 o 
  -8   8   7       39.78       39.27     10.55 o 
  -7   8   7      119.28      111.97     18.83 o 
  -6   8   7        1.84        4.81      5.68 o 
  -5   8   7       48.48       28.54      4.72 o 
  -4   8   7      717.78      789.80     27.78 o 
  -3   8   7      618.06      683.84     12.69 o 
  -2   8   7      134.63      154.96      6.29 o 
  -1   8   7       16.54       15.86      3.33 o 
   0   8   7      665.42      600.69     18.25 o 
   1   8   7      657.68      572.81     14.43 o 
   2   8   7      201.66      203.31      8.93 o 
   3   8   7      284.94      284.71     14.05 o 
   4   8   7      581.09      582.61     15.65 o 
   5   8   7      371.29      406.38     16.02 o 
   6   8   7       12.41        6.86      6.62 o 
  -8   9   7       11.70       10.36      9.75 o 
  -7   9   7       11.67       23.59     11.68 o 
  -6   9   7       73.32       69.15      8.09 o 
  -5   9   7       31.48       34.42      5.09 o 
  -4   9   7      316.23      289.26     18.90 o 
  -3   9   7     1710.90     1748.22     28.59 o 
  -2   9   7       93.02       84.53      5.21 o 
  -1   9   7       57.64       52.42      5.03 o 
   0   9   7       48.89       48.82      4.99 o 
   1   9   7        7.14        4.72      3.84 o 
   2   9   7      639.42      652.18     16.33 o 
   3   9   7      400.19      383.44     12.27 o 
   4   9   7        0.62        2.67      4.52 o 
   5   9   7        0.66        3.55      6.34 o 
   6   9   7        8.04        5.21      7.89 o 
  -7  10   7       30.65       34.83     12.19 o 
  -6  10   7        2.37        0.92      5.72 o 
  -5  10   7      572.73      671.81     35.20 o 
  -4  10   7      311.08      318.22     10.09 o 
  -3  10   7      221.33      211.21      7.88 o 
  -2  10   7       33.03       32.89      4.62 o 
  -1  10   7      431.75      412.18     12.08 o 
   0  10   7      366.64      368.33     13.76 o 
   1  10   7      136.48      107.49      7.82 o 
   2  10   7       33.48       34.00      5.40 o 
   3  10   7       19.19       19.71      5.17 o 
   4  10   7      162.60      188.63     11.74 o 
   5  10   7      137.14      139.27     11.99 o 
   6  10   7        9.74       20.77      9.38 o 
  -7  11   7        9.00       10.68     12.08 o 
  -6  11   7        0.01        0.28      6.62 o 
  -5  11   7       15.03       11.93      6.56 o 
  -4  11   7     1069.22     1152.71     28.00 o 
  -3  11   7        4.95        7.70      4.08 o 
  -2  11   7      165.75      137.67      7.67 o 
  -1  11   7      432.19      440.09     12.94 o 
   0  11   7      369.13      387.89     13.59 o 
   1  11   7      173.08      143.15     12.76 o 
   2  11   7      726.96      748.00     20.16 o 
   3  11   7      244.29      271.73     11.60 o 
   4  11   7      244.14      287.83     14.32 o 
   5  11   7       62.94       64.75      8.84 o 
   6  11   7        3.33       -2.51      8.79 o 
  -7  12   7        0.64       -2.13      8.81 o 
  -6  12   7       12.30        4.75      7.43 o 
  -5  12   7       16.30        9.16      6.65 o 
  -4  12   7        3.43        7.15      4.99 o 
  -3  12   7       34.20       33.55      5.20 o 
  -2  12   7       42.11       40.44      5.56 o 
  -1  12   7      194.76      211.71      9.88 o 
   0  12   7      672.34      636.49     16.85 o 
   1  12   7     1135.46     1151.00     27.47 o 
   2  12   7        3.54       -0.48      4.53 o 
   3  12   7      153.64      117.90     15.70 o 
   4  12   7      160.98      149.39     10.96 o 
   5  12   7       10.03        1.58      8.18 o 
  -7  13   7       27.69       51.94     15.29 o 
  -6  13   7        0.38        4.28      7.58 o 
  -5  13   7        9.69       12.09      7.42 o 
  -4  13   7       33.24       33.12      6.37 o 
  -3  13   7     1232.52     1289.80     26.90 o 
  -2  13   7      407.97      373.23     12.60 o 
  -1  13   7        7.63       12.72      4.93 o 
   0  13   7       36.95       37.81      5.94 o 
   1  13   7        0.22       -2.19      4.60 o 
   2  13   7      786.88      805.47     22.20 o 
   3  13   7       52.63       46.95     10.05 o 
   4  13   7      384.42      365.20     21.77 o 
   5  13   7      162.68      179.09     20.28 o 
  -6  14   7       68.91       71.49     23.02 o 
  -5  14   7      172.03      165.14     30.17 o 
  -4  14   7       85.80       65.58      7.87 o 
  -3  14   7      134.68      145.37      8.88 o 
  -2  14   7      520.26      610.72     16.95 o 
  -1  14   7      196.99      197.57     11.49 o 
   0  14   7       42.24       44.20      6.57 o 
   1  14   7       14.39       20.13      5.77 o 
   2  14   7        0.48       -2.22      4.97 o 
   3  14   7       44.04       27.45      6.50 o 
   4  14   7       83.24       82.03      9.77 o 
  -6  15   7       15.17       12.64     10.87 o 
  -5  15   7       15.92       14.97      8.44 o 
  -4  15   7      133.59      138.34     12.38 o 
  -3  15   7      213.19      231.67     13.98 o 
  -2  15   7       62.34       70.48      9.25 o 
  -1  15   7      218.26      229.92     12.74 o 
   0  15   7       62.04       63.22      7.28 o 
   1  15   7      138.51      125.23      9.44 o 
   2  15   7       22.60       17.78      6.26 o 
   3  15   7       21.97       19.44      6.63 o 
   4  15   7       85.09       57.08     11.18 o 
  -5  16   7       62.18       67.01     16.73 o 
  -4  16   7        8.75        0.36      7.54 o 
  -3  16   7      151.95      166.26     11.64 o 
  -2  16   7       89.25       61.21      8.77 o 
  -1  16   7      161.64      129.24     12.13 o 
   0  16   7      355.55      376.31     15.72 o 
   1  16   7       25.76       25.95      6.64 o 
   2  16   7      179.86      209.11     11.95 o 
   3  16   7       67.45       74.04     11.29 o 
  -4  17   7        7.36       12.69      8.49 o 
  -3  17   7      188.85      188.24     12.85 o 
  -2  17   7        1.33       -5.00      6.09 o 
  -1  17   7       53.06       40.37      7.31 o 
   0  17   7        4.40        1.08      6.24 o 
   1  17   7        4.04        2.93      6.42 o 
   2  17   7       38.45       38.24      7.83 o 
   3  17   7        3.39       -2.31      7.55 o 
  -3  18   7       33.99       46.13     10.66 o 
  -2  18   7       70.88       99.40     10.61 o 
  -1  18   7      120.87      131.33     10.55 o 
   0  18   7       13.55       15.85      6.99 o 
   1  18   7      335.81      354.37     15.95 o 
   2  18   7      195.94      199.68     13.80 o 
  -2  19   7       18.85        8.70      8.19 o 
  -1  19   7       11.96       10.20      7.57 o 
   0  19   7       14.00        8.37      7.55 o 
  -8   0   8      200.48      214.09     23.12 o 
  -6   0   8     1127.41     1220.22     32.25 o 
  -4   0   8       76.68       92.78      4.93 o 
  -2   0   8      426.94      430.11     11.87 o 
   0   0   8      582.01      788.81     20.03 o 
   2   0   8      609.16      603.40     20.36 o 
   4   0   8     1480.92     1305.36     55.40 o 
   6   0   8      496.31      529.56     30.01 o 
  -8   1   8        0.01        0.12     11.80 o 
  -7   1   8        0.43        4.94      4.20 o 
  -6   1   8        0.25       -1.56      3.15 o 
  -5   1   8      303.30      342.10      8.01 o 
  -4   1   8     2019.37     2021.81     34.34 o 
  -3   1   8       49.28       62.30      3.91 o 
  -2   1   8      144.35      127.72      4.38 o 
  -1   1   8      324.90      346.64      7.79 o 
   0   1   8       63.59       98.05      4.93 o 
   1   1   8     5263.96     5874.92     94.32 o 
   2   1   8      704.61      649.61     16.88 o 
   3   1   8      320.95      304.49     14.45 o 
   4   1   8      146.42      158.57      8.37 o 
   5   1   8      382.51      396.17     19.31 o 
   6   1   8       27.84       17.11      7.89 o 
   7   1   8        7.57        1.27      8.66 o 
  -8   2   8       15.68       21.21     12.22 o 
  -7   2   8      311.81      316.36     12.68 o 
  -6   2   8      365.01      390.94     10.08 o 
  -5   2   8       14.19       17.33      3.18 o 
  -4   2   8       14.33       13.33      2.93 o 
  -3   2   8      103.73       92.85      4.88 o 
  -2   2   8     1841.02     1950.09     28.70 o 
  -1   2   8        0.08        4.89      2.15 o 
   0   2   8        9.47        7.34      2.60 o 
   1   2   8       40.45       39.87      4.34 o 
   2   2   8      159.02      159.25      8.36 o 
   3   2   8      272.28      272.36     19.27 o 
   4   2   8       13.65        9.45      4.42 o 
   5   2   8     1750.40     1834.95     39.59 o 
   6   2   8       44.40       49.53      9.26 o 
   7   2   8       34.60       34.70     10.14 o 
  -8   3   8       11.03       15.23      9.39 o 
  -7   3   8       32.90       38.86      6.37 o 
  -6   3   8        6.34       15.99      4.10 o 
  -5   3   8      220.99      236.81      9.57 o 
  -4   3   8      271.27      240.65      7.19 o 
  -3   3   8      242.94      255.24     11.28 o 
  -2   3   8        0.63       -1.56      1.83 o 
  -1   3   8      537.88      575.13     15.71 o 
   0   3   8       12.00       18.76      3.18 o 
   1   3   8     1520.31     1540.33     34.65 o 
   2   3   8      567.07      632.87     23.05 o 
   3   3   8        2.67        2.76      3.68 o 
   4   3   8        0.03        1.83      4.28 o 
   5   3   8       87.20       76.24      8.13 o 
   6   3   8       54.42       68.23     10.08 o 
   7   3   8        0.35       -4.46      8.76 o 
  -8   4   8      100.75      142.41     15.43 o 
  -7   4   8      115.07      110.36      8.80 o 
  -6   4   8      366.95      395.10     14.32 o 
  -5   4   8       15.92       11.81      3.27 o 
  -4   4   8        0.13        0.99      2.82 o 
  -3   4   8      352.05      360.97     10.05 o 
  -2   4   8      774.39      745.11     14.85 o 
  -1   4   8       49.17       51.44      3.75 o 
   0   4   8     2565.74     2690.14     64.02 o 
   1   4   8      763.17      919.26     21.09 o 
   2   4   8        6.09        3.77      3.56 o 
   3   4   8       93.98       89.28      7.56 o 
   4   4   8      656.97      626.54     18.41 o 
   5   4   8      301.60      277.59     15.47 o 
   6   4   8       74.40       70.53     10.17 o 
   7   4   8       16.41       25.29      9.58 o 
  -8   5   8       38.28       33.55      9.09 o 
  -7   5   8        4.62        1.99      5.82 o 
  -6   5   8        7.30        9.04      5.36 o 
  -5   5   8       19.52       16.60      3.23 o 
  -4   5   8      731.14      726.98     15.38 o 
  -3   5   8       37.69       36.75      3.97 o 
  -2   5   8      434.17      485.46     10.50 o 
  -1   5   8      875.00      905.45     16.96 o 
   0   5   8      312.59      253.61     11.44 o 
   1   5   8      777.43      759.76     21.73 o 
   2   5   8     1237.81     1273.47     25.40 o 
   3   5   8      606.24      586.50     15.18 o 
   4   5   8        0.49       -0.52      4.08 o 
   5   5   8       72.20       62.50      7.98 o 
   6   5   8        0.21        4.33      7.54 o 
  -8   6   8       35.48       39.66      9.86 o 
  -7   6   8      138.09      125.13     12.14 o 
  -6   6   8      113.69      105.69      8.92 o 
  -5   6   8       26.00       18.92      3.21 o 
  -4   6   8       51.33       42.53      4.21 o 
  -3   6   8      255.57      253.63      8.51 o 
  -2   6   8       20.03       17.27      2.91 o 
  -1   6   8       30.41       24.89      3.33 o 
   0   6   8        0.61        3.53      3.23 o 
   1   6   8      117.43      120.41      7.25 o 
   2   6   8      471.49      536.67     14.02 o 
   3   6   8        0.54       -1.85      3.75 o 
   4   6   8      228.99      225.09      9.95 o 
   5   6   8      359.03      361.02     16.33 o 
   6   6   8       21.22       19.19      8.10 o 
  -8   7   8        0.65        3.12      8.73 o 
  -7   7   8       98.57      111.50      9.94 o 
  -6   7   8        2.49       -1.45      5.43 o 
  -5   7   8      413.40      464.64     12.88 o 
  -4   7   8      139.92      127.77      6.12 o 
  -3   7   8     2066.43     2192.31     37.83 o 
  -2   7   8       24.49       22.72      3.34 o 
  -1   7   8      162.45      146.16      7.98 o 
   0   7   8        1.78        4.49      3.49 o 
   1   7   8     3067.82     3242.83     55.49 o 
   2   7   8       15.84       13.93      5.01 o 
   3   7   8        2.00       -0.09      3.96 o 
   4   7   8      277.46      259.78     10.81 o 
   5   7   8       29.13       27.81     10.31 o 
   6   7   8        7.06       19.74      8.31 o 
  -8   8   8       38.10       39.14     10.53 o 
  -7   8   8       75.47       86.63     14.73 o 
  -6   8   8       28.02       36.56      7.47 o 
  -5   8   8      790.99      776.90     46.66 o 
  -4   8   8       41.65       41.71      3.49 o 
  -3   8   8     1131.61     1206.62     27.39 o 
  -2   8   8      181.41      164.39      6.71 o 
  -1   8   8      297.92      301.73      9.07 o 
   0   8   8      490.48      476.75     13.02 o 
   1   8   8       98.92      106.36      6.83 o 
   2   8   8      266.54      295.36     10.86 o 
   3   8   8        1.20       -0.54      3.96 o 
   4   8   8      219.35      211.08     12.49 o 
   5   8   8      242.23      234.77     14.31 o 
   6   8   8        1.84        0.08      6.89 o 
  -8   9   8        0.45        8.54      9.34 o 
  -7   9   8        0.09        4.84      8.34 o 
  -6   9   8       44.58       46.30      9.32 o 
  -5   9   8        2.21        6.48      5.82 o 
  -4   9   8     1204.70     1234.97     24.16 o 
  -3   9   8      257.87      226.42      7.18 o 
  -2   9   8       64.95       63.04      4.91 o 
  -1   9   8       87.72       77.35      5.88 o 
   0   9   8      445.00      424.03     13.70 o 
   1   9   8       23.63       10.68      4.55 o 
   2   9   8      950.82      947.00     26.54 o 
   3   9   8      429.00      412.38     14.98 o 
   4   9   8       74.65       63.27      8.21 o 
   5   9   8        3.63       -0.80      6.26 o 
   6   9   8        3.78        5.32      8.55 o 
  -7  10   8      131.87      114.01     24.79 o 
  -6  10   8       49.38       46.23      8.19 o 
  -5  10   8       41.93       34.39      7.32 o 
  -4  10   8      158.10      147.14      7.31 o 
  -3  10   8      153.44      152.73      7.73 o 
  -2  10   8      661.35      674.90     16.46 o 
  -1  10   8       99.35      107.66      7.03 o 
   0  10   8     2494.47     2474.84     49.01 o 
   1  10   8      163.66      197.97      9.62 o 
   2  10   8       79.16       95.16      7.36 o 
   3  10   8      265.52      251.81     12.85 o 
   4  10   8        0.30        9.82      6.36 o 
   5  10   8       57.84       69.26      9.35 o 
  -7  11   8        5.93       15.56      8.92 o 
  -6  11   8        0.24        1.05     10.55 o 
  -5  11   8        4.28       -3.56      5.91 o 
  -4  11   8       31.27       24.76      5.52 o 
  -3  11   8      213.42      197.77     11.82 o 
  -2  11   8      311.46      325.65     11.32 o 
  -1  11   8      926.00     1022.28     22.48 o 
   0  11   8       25.93       17.04      5.02 o 
   1  11   8        1.00       -2.39      4.47 o 
   2  11   8      660.33      646.55     17.37 o 
   3  11   8       76.55       91.84      7.76 o 
   4  11   8        0.01        0.92      6.26 o 
   5  11   8       31.88       29.06      8.17 o 
  -7  12   8      112.17      101.91     38.92 o 
  -6  12   8       42.41       54.86      9.19 o 
  -5  12   8       12.46        4.08      6.64 o 
  -4  12   8      177.74      173.27     12.35 o 
  -3  12   8      224.32      247.63     11.63 o 
  -2  12   8      267.43      255.58     19.29 o 
  -1  12   8      357.44      379.95     12.60 o 
   0  12   8      526.94      556.41     17.41 o 
   1  12   8        1.67        0.04      4.81 o 
   2  12   8        0.84       -1.70      5.12 o 
   3  12   8       77.52       83.88      7.88 o 
   4  12   8      119.07      126.48     11.08 o 
   5  12   8      127.90      180.06     15.68 o 
  -6  13   8       22.64       15.27      8.15 o 
  -5  13   8        3.30        6.90      7.28 o 
  -4  13   8      313.70      275.14     20.97 o 
  -3  13   8       14.04       22.18      5.42 o 
  -2  13   8      764.76      840.02     20.35 o 
  -1  13   8      822.27      910.47     21.75 o 
   0  13   8      453.14      431.40     15.21 o 
   1  13   8      744.02      724.22     28.44 o 
   2  13   8       25.64       26.69      6.11 o 
   3  13   8      139.05      123.45      9.99 o 
   4  13   8        8.00        6.43      6.94 o 
   5  13   8       31.63       45.54     21.23 o 
  -6  14   8        8.04        4.64     15.74 o 
  -5  14   8        0.34       -1.77      7.21 o 
  -4  14   8       70.34       53.98      9.43 o 
  -3  14   8       73.91       61.66      6.91 o 
  -2  14   8        0.83       12.56      5.34 o 
  -1  14   8       89.61       76.80      7.71 o 
   0  14   8       44.44       32.39      6.39 o 
   1  14   8       78.49       95.52      8.41 o 
   2  14   8        2.13        6.81      5.58 o 
   3  14   8      175.99      184.89     12.07 o 
   4  14   8      138.68      162.67     16.15 o 
  -5  15   8        2.98       -1.73      8.40 o 
  -4  15   8       18.79       11.35      7.87 o 
  -3  15   8      580.02      631.26     20.34 o 
  -2  15   8       54.31       38.02      7.08 o 
  -1  15   8        3.63        5.17      5.65 o 
   0  15   8       21.50       13.71      5.74 o 
   1  15   8       96.39       88.63      9.24 o 
   2  15   8        1.30       -1.88      5.92 o 
   3  15   8        7.11        6.90      7.29 o 
   4  15   8      253.13      251.04     46.97 o 
  -5  16   8       47.87       42.38     10.31 o 
  -4  16   8       63.56       63.81     10.81 o 
  -3  16   8       34.42       38.18      9.59 o 
  -2  16   8       83.06       58.29      7.66 o 
  -1  16   8       26.27       27.55      6.75 o 
   0  16   8       11.32        6.27      6.00 o 
   1  16   8      147.92      169.86     11.05 o 
   2  16   8      157.60      147.77     10.76 o 
   3  16   8        0.01        0.90      7.95 o 
  -4  17   8        4.62        1.81      9.06 o 
  -3  17   8       52.99       63.03     13.59 o 
  -2  17   8      248.77      306.74     14.14 o 
  -1  17   8        0.36       -1.37      6.52 o 
   0  17   8      434.95      462.11     16.70 o 
   1  17   8        7.48        8.08      6.71 o 
   2  17   8      139.61      142.32     11.19 o 
  -3  18   8        0.27       -1.81      8.90 o 
  -2  18   8       18.78       12.36      7.71 o 
  -1  18   8        2.05       -6.56      6.56 o 
   0  18   8      150.45      166.35     13.90 o 
   1  18   8        2.91        5.53      7.27 o 
  -7   0   9      168.69      124.36     11.72 o 
  -5   0   9       11.16        5.17      2.74 o 
  -3   0   9       38.45       25.95      3.41 o 
  -1   0   9        9.29        9.23      3.67 o 
   1   0   9     2643.17     2699.07     71.86 o 
   3   0   9       46.51       40.57     17.33 o 
   5   0   9     1609.84     1806.18     63.75 o 
  -8   1   9      108.27      111.34     13.62 o 
  -7   1   9      189.03      186.01     12.19 o 
  -6   1   9      628.44      653.51     16.22 o 
  -5   1   9       16.33       13.88      3.14 o 
  -4   1   9      229.53      228.27      7.26 o 
  -3   1   9      375.91      404.88      8.78 o 
  -2   1   9        3.68        2.08      2.30 o 
  -1   1   9      363.18      441.73      9.52 o 
   0   1   9       58.12       49.53      4.34 o 
   1   1   9      447.06      435.24     11.94 o 
   2   1   9      180.82      172.48     10.48 o 
   3   1   9       89.70       74.42      8.10 o 
   4   1   9      825.93      880.29     23.00 o 
   5   1   9      530.88      557.06     18.29 o 
   6   1   9      247.27      272.03     17.02 o 
  -8   2   9       28.05       49.13     16.66 o 
  -7   2   9        5.00        1.27      6.17 o 
  -6   2   9      202.49      156.91      7.88 o 
  -5   2   9       51.45       54.86      4.40 o 
  -4   2   9      265.22      268.12      8.28 o 
  -3   2   9      963.16     1090.11     20.85 o 
  -2   2   9     1090.67     1113.27     18.07 o 
  -1   2   9      864.82      971.57     16.67 o 
   0   2   9       90.93      107.41      5.96 o 
   1   2   9       59.60       74.78      6.10 o 
   2   2   9     1845.94     1954.85     39.45 o 
   3   2   9       12.98       10.95      4.20 o 
   4   2   9      260.65      288.04     13.11 o 
   5   2   9        7.54       11.06      6.18 o 
   6   2   9       41.71       44.86      9.17 o 
  -8   3   9       58.54       57.88     11.42 o 
  -7   3   9       46.84       41.59      6.57 o 
  -6   3   9      218.46      220.02      9.29 o 
  -5   3   9       59.12       48.95      4.23 o 
  -4   3   9       59.00       59.75      4.68 o 
  -3   3   9      245.08      251.03      8.43 o 
  -2   3   9      196.59      175.74      7.65 o 
  -1   3   9       14.05       17.98      3.04 o 
   0   3   9       11.67        6.11      3.05 o 
   1   3   9        9.10        1.24      3.29 o 
   2   3   9      229.21      211.70     10.01 o 
   3   3   9        0.02       -2.27      3.78 o 
   4   3   9     1143.74     1190.24     28.69 o 
   5   3   9       50.64       36.13      7.23 o 
   6   3   9      186.81      171.85     13.98 o 
  -8   4   9       51.23       68.05     18.70 o 
  -7   4   9       45.87       38.75      7.90 o 
  -6   4   9      158.10      159.29     10.17 o 
  -5   4   9       38.59       44.67      4.43 o 
  -4   4   9       25.69       19.63      3.66 o 
  -3   4   9     2375.33     2310.54     40.10 o 
  -2   4   9      177.15      186.26      6.17 o 
  -1   4   9      133.43      138.57      8.82 o 
   0   4   9      518.01      568.70     15.02 o 
   1   4   9     1072.70     1165.75     25.72 o 
   2   4   9      299.49      339.62     12.27 o 
   3   4   9     1103.36     1149.63     24.55 o 
   4   4   9       12.61       -0.71      4.56 o 
   5   4   9      358.48      364.02     17.48 o 
   6   4   9       21.20       22.49      8.94 o 
  -8   5   9        0.36       -0.46     14.12 o 
  -7   5   9      463.89      489.97     21.00 o 
  -6   5   9      220.86      208.72     11.58 o 
  -5   5   9       44.47       35.74      4.82 o 
  -4   5   9        0.05       -3.05      3.05 o 
  -3   5   9        6.13       -1.80      3.58 o 
  -2   5   9      789.50      896.56     20.67 o 
  -1   5   9      650.37      672.98     14.05 o 
   0   5   9        0.37       -2.19      3.23 o 
   1   5   9     2117.40     1894.73     50.69 o 
   2   5   9       15.01       11.34      4.23 o 
   3   5   9       75.67       85.30      6.88 o 
   4   5   9       19.02       19.79      5.17 o 
   5   5   9      299.28      292.59     16.17 o 
   6   5   9      151.28      161.67     14.09 o 
  -8   6   9        6.32       -3.80     15.75 o 
  -7   6   9       48.76       41.53      7.72 o 
  -6   6   9       43.42       29.84      6.77 o 
  -5   6   9        6.49        2.64      3.96 o 
  -4   6   9      112.19      130.57      6.73 o 
  -3   6   9      667.42      702.50     17.90 o 
  -2   6   9     1255.08     1237.86     21.99 o 
  -1   6   9        0.16        2.98      2.89 o 
   0   6   9      155.72      174.39      8.79 o 
   1   6   9        2.76        0.56      4.16 o 
   2   6   9     1039.66     1028.34     22.35 o 
   3   6   9       76.01       74.61      6.46 o 
   4   6   9      104.92      126.44      8.24 o 
   5   6   9        1.26        3.39      6.27 o 
   6   6   9       47.14       46.29      9.81 o 
  -8   7   9       24.71       44.86     19.47 o 
  -7   7   9        5.34        6.11      6.91 o 
  -6   7   9       13.05       15.31      6.41 o 
  -5   7   9      407.16      443.37     13.59 o 
  -4   7   9      677.18      721.44     16.24 o 
  -3   7   9       25.35       29.89      3.77 o 
  -2   7   9     1330.83     1400.03     24.55 o 
  -1   7   9      615.69      575.14     13.08 o 
   0   7   9      495.53      518.22     13.72 o 
   1   7   9       38.44       30.41      4.71 o 
   2   7   9       18.43       15.70      4.22 o 
   3   7   9       27.25       23.19      5.07 o 
   4   7   9       14.86        7.01      5.80 o 
   5   7   9       14.65       21.64      6.95 o 
   6   7   9       20.95       17.00      9.32 o 
  -8   8   9       42.58       72.24     22.85 o 
  -7   8   9       10.76        4.52      6.78 o 
  -6   8   9      120.35      116.74     10.22 o 
  -5   8   9      233.70      247.10     13.63 o 
  -4   8   9      292.37      303.52     11.48 o 
  -3   8   9      389.82      426.41     13.05 o 
  -2   8   9      534.19      519.72     12.28 o 
  -1   8   9      685.40      711.39     18.89 o 
   0   8   9      505.47      472.04     13.32 o 
   1   8   9       62.96       65.12      5.97 o 
   2   8   9      252.30      250.67     12.19 o 
   3   8   9      226.37      230.68     10.72 o 
   4   8   9       85.16       76.64      8.77 o 
   5   8   9       22.81       24.80      7.68 o 
   6   8   9        3.75       -2.78      9.28 o 
  -7   9   9      108.60      116.50     19.35 o 
  -6   9   9       73.99       80.34      9.27 o 
  -5   9   9       10.01       10.02      6.31 o 
  -4   9   9        2.94        3.55      4.49 o 
  -3   9   9      394.14      388.41     11.70 o 
  -2   9   9       49.81       42.39      4.64 o 
  -1   9   9        1.14        1.98      4.06 o 
   0   9   9      139.79      137.66      8.06 o 
   1   9   9     1834.32     1892.00     36.17 o 
   2   9   9      380.02      376.96     12.66 o 
   3   9   9      155.30      158.27      9.52 o 
   4   9   9        3.39        2.79      6.20 o 
   5   9   9       71.08       73.58      9.73 o 
  -7  10   9       49.89       47.30     14.58 o 
  -6  10   9        0.85        7.47      6.62 o 
  -5  10   9      122.55      133.74     11.17 o 
  -4  10   9       37.13       34.46      5.78 o 
  -3  10   9      635.45      633.94     18.80 o 
  -2  10   9      466.36      464.76     14.49 o 
  -1  10   9      417.67      457.14     13.45 o 
   0  10   9      184.25      166.19     12.58 o 
   1  10   9      491.81      476.27     16.52 o 
   2  10   9      167.23      155.66      9.12 o 
   3  10   9      105.81       90.69      7.82 o 
   4  10   9       66.40       55.86      8.47 o 
   5  10   9       43.04       46.35      8.80 o 
  -7  11   9        4.97        7.88      9.67 o 
  -6  11   9      241.25      251.29     19.24 o 
  -5  11   9       40.37       35.19      7.86 o 
  -4  11   9       43.64       46.78      8.10 o 
  -3  11   9      121.98      120.45      7.74 o 
  -2  11   9        7.53       10.57      4.64 o 
  -1  11   9       49.44       46.56      5.82 o 
   0  11   9      409.32      398.34     14.57 o 
   1  11   9      528.25      519.75     16.87 o 
   2  11   9      203.40      233.76     11.29 o 
   3  11   9      538.65      545.86     18.63 o 
   4  11   9        7.55       -0.79      6.41 o 
   5  11   9        3.47        2.63      7.79 o 
  -7  12   9        0.42       -6.46     12.04 o 
  -6  12   9       18.85       21.40      8.45 o 
  -5  12   9        2.84       -5.29      6.43 o 
  -4  12   9      125.76      158.98     12.43 o 
  -3  12   9      696.44      709.87     17.79 o 
  -2  12   9      168.07      138.93      8.68 o 
  -1  12   9      219.73      247.71     11.24 o 
   0  12   9       60.45       43.05      6.29 o 
   1  12   9      170.61      155.72     10.52 o 
   2  12   9       50.38       49.97      6.89 o 
   3  12   9       85.46       81.37      7.99 o 
   4  12   9       11.82       16.57      7.49 o 
  -6  13   9       62.82       75.05     10.74 o 
  -5  13   9       34.96       34.00      8.67 o 
  -4  13   9      170.76      148.04     12.08 o 
  -3  13   9       74.59       62.03      6.72 o 
  -2  13   9      293.51      331.16     14.90 o 
  -1  13   9       20.10       13.33      5.55 o 
   0  13   9       41.69       51.26      6.77 o 
   1  13   9      399.59      487.08     17.27 o 
   2  13   9       63.45       54.39      7.36 o 
   3  13   9      134.30      129.44     10.17 o 
   4  13   9        2.23        2.18      7.50 o 
  -6  14   9        7.07       21.33      9.47 o 
  -5  14   9       37.39       35.56      9.37 o 
  -4  14   9      247.39      239.58     15.40 o 
  -3  14   9       17.93       17.83      6.62 o 
  -2  14   9      247.05      241.24     11.67 o 
  -1  14   9       27.61       24.61      5.98 o 
   0  14   9       58.36       63.37      7.36 o 
   1  14   9        9.20       20.85      9.29 o 
   2  14   9        0.62       -0.52      5.57 o 
   3  14   9        4.47        4.73      7.48 o 
   4  14   9       68.60       66.03     12.18 o 
  -5  15   9       25.86       20.96      9.48 o 
  -4  15   9        0.69        3.60      7.92 o 
  -3  15   9       83.04      100.23     11.51 o 
  -2  15   9      253.02      258.20     12.42 o 
  -1  15   9        9.18       11.27      5.95 o 
   0  15   9      331.63      361.44     14.80 o 
   1  15   9       48.52       44.01      7.52 o 
   2  15   9       73.24       77.40      8.68 o 
   3  15   9      167.07      182.51     18.68 o 
  -4  16   9       95.35       95.44     11.84 o 
  -3  16   9       27.85       30.06      9.60 o 
  -2  16   9      148.34      185.27     13.13 o 
  -1  16   9      451.41      545.58     19.43 o 
   0  16   9        5.19        1.93      6.31 o 
   1  16   9       11.01        7.99      6.74 o 
   2  16   9       21.50       17.22      7.17 o 
  -4  17   9        0.06       -0.84      9.75 o 
  -3  17   9       38.73       27.92      9.75 o 
  -2  17   9        2.99       -1.11      8.36 o 
  -1  17   9       80.55       70.66      8.96 o 
   0  17   9        0.36       -1.82      6.50 o 
   1  17   9       58.10       83.86      9.57 o 
  -2  18   9       82.07      112.95     13.96 o 
  -1  18   9       20.94       12.69      7.69 o 
   0  18   9      231.82      211.49     15.80 o 
  -8   0  10        0.16       -2.69     11.59 o 
  -6   0  10      228.57      180.93     18.03 o 
  -4   0  10       60.33       70.67      5.49 o 
  -2   0  10       10.18        9.36      3.67 o 
   0   0  10       21.78       27.55      9.97 o 
   2   0  10     4919.68     5022.86    117.60 o 
   4   0  10       92.72       77.48     10.48 o 
   6   0  10     1010.74     1045.48     68.24 o 
  -8   1  10       27.80       17.29     12.76 o 
  -7   1  10      116.58      149.27     11.54 o 
  -6   1  10      315.04      312.32     12.72 o 
  -5   1  10       45.20       45.85      4.05 o 
  -4   1  10       67.20       77.66      4.67 o 
  -3   1  10      199.15      166.79      5.73 o 
  -2   1  10      137.38      112.25      4.77 o 
  -1   1  10      803.33      763.87     15.34 o 
   0   1  10        3.68        5.26      3.39 o 
   1   1  10      174.27      164.00      8.10 o 
   2   1  10      903.02      921.29     25.33 o 
   3   1  10      190.42      172.19     11.83 o 
   4   1  10      115.38       96.67     13.98 o 
   5   1  10       22.64       26.48      8.68 o 
   6   1  10      167.55      177.89     15.20 o 
  -8   2  10        5.78       10.32      9.16 o 
  -7   2  10       20.72       29.21      7.29 o 
  -6   2  10        0.96        2.05      4.15 o 
  -5   2  10      976.46     1018.49     20.21 o 
  -4   2  10        4.22        4.04      2.98 o 
  -3   2  10      802.92      745.38     16.09 o 
  -2   2  10      984.48     1106.34     18.42 o 
  -1   2  10      640.62      686.44     14.26 o 
   0   2  10       17.53        8.56      3.44 o 
   1   2  10     1390.63     1416.84     30.43 o 
   2   2  10       37.40       26.40      5.01 o 
   3   2  10      452.25      458.91     26.03 o 
   4   2  10       92.11       90.28      8.72 o 
   5   2  10       34.49       17.10      8.33 o 
   6   2  10        3.26        5.62      8.81 o 
  -8   3  10        9.11       -5.73     12.61 o 
  -7   3  10      240.72      251.30     15.07 o 
  -6   3  10      207.65      168.28      8.42 o 
  -5   3  10        2.29       -1.14      4.65 o 
  -4   3  10       16.18       23.16      4.06 o 
  -3   3  10      502.63      499.12     12.58 o 
  -2   3  10       41.37       43.80      3.71 o 
  -1   3  10      294.18      262.96      8.14 o 
   0   3  10       48.22       53.39      4.85 o 
   1   3  10       66.46       68.25      5.97 o 
   2   3  10      865.78     1017.74     24.66 o 
   3   3  10      429.38      545.26     15.41 o 
   4   3  10      135.71      162.30     10.79 o 
   5   3  10      225.56      245.78     14.99 o 
   6   3  10      185.25      199.62     15.71 o 
  -8   4  10        6.66       10.87      9.56 o 
  -7   4  10       17.79       12.20      8.32 o 
  -6   4  10      260.80      260.86     14.71 o 
  -5   4  10        5.66        2.02      3.96 o 
  -4   4  10        4.27        6.45      3.98 o 
  -3   4  10       24.26       18.21      4.25 o 
  -2   4  10       90.28      102.22      5.31 o 
  -1   4  10      123.26      110.93      5.65 o 
   0   4  10        7.97       13.78      3.72 o 
   1   4  10      902.53      844.02     20.91 o 
   2   4  10     2327.05     2383.72     67.17 o 
   3   4  10      681.11      671.63     21.21 o 
   4   4  10        4.65        5.02      5.06 o 
   5   4  10       19.05       19.91      7.11 o 
   6   4  10      115.18      131.25     14.67 o 
  -8   5  10       48.86       57.49     16.87 o 
  -7   5  10        0.01       -2.42      5.86 o 
  -6   5  10       15.36       19.22      6.09 o 
  -5   5  10      259.22      269.01     10.53 o 
  -4   5  10       32.59       33.19      4.96 o 
  -3   5  10      280.95      233.17     10.17 o 
  -2   5  10     1588.98     1590.61     27.12 o 
  -1   5  10      227.87      216.49      7.07 o 
   0   5  10        1.56        3.85      3.54 o 
   1   5  10      125.34      134.87      8.28 o 
   2   5  10      472.17      471.03     15.26 o 
   3   5  10        5.57        4.59      4.61 o 
   4   5  10       26.51       18.12      5.55 o 
   5   5  10      201.66      226.05     16.76 o 
   6   5  10      118.23      141.09     13.96 o 
  -8   6  10        0.46       14.78     10.84 o 
  -7   6  10       33.31       48.39      8.52 o 
  -6   6  10        3.47       11.21      6.31 o 
  -5   6  10      110.60      100.45      7.12 o 
  -4   6  10      102.03       92.00      6.96 o 
  -3   6  10      626.32      645.99     25.17 o 
  -2   6  10     1321.83     1417.08     31.24 o 
  -1   6  10       75.03       82.07      5.47 o 
   0   6  10      361.85      370.83     12.32 o 
   1   6  10       22.72       20.66      4.73 o 
   2   6  10      681.92      661.80     17.10 o 
   3   6  10      159.93      149.67      8.95 o 
   4   6  10      169.39      196.77     12.18 o 
   5   6  10       66.25       45.54      8.38 o 
   6   6  10       16.32       23.99     19.33 o 
  -8   7  10       11.96       13.65     11.48 o 
  -7   7  10      220.87      264.07     14.82 o 
  -6   7  10       80.46       79.37      9.01 o 
  -5   7  10        4.56       17.57      4.77 o 
  -4   7  10       13.31       27.22      5.18 o 
  -3   7  10      814.10      869.42     18.54 o 
  -2   7  10       20.69        9.09      3.55 o 
  -1   7  10     1772.93     1837.48     37.42 o 
   0   7  10      327.63      310.00     14.01 o 
   1   7  10       30.30       16.16      6.07 o 
   2   7  10        2.22        3.61      4.20 o 
   3   7  10        9.67        6.82      4.96 o 
   4   7  10       29.59       14.79      6.62 o 
   5   7  10        4.10        7.45      7.13 o 
  -7   8  10       13.79       10.91      7.81 o 
  -6   8  10        8.63        5.72      6.21 o 
  -5   8  10        0.01        2.94      5.82 o 
  -4   8  10       41.07       43.57      6.02 o 
  -3   8  10       17.13       28.50      5.49 o 
  -2   8  10      172.69      176.62      7.61 o 
  -1   8  10      358.53      370.51     13.47 o 
   0   8  10       54.54       43.23      5.53 o 
   1   8  10      306.88      274.01     10.95 o 
   2   8  10      407.54      411.10     14.37 o 
   3   8  10      115.51      122.76      8.44 o 
   4   8  10        0.03        0.62      6.12 o 
   5   8  10        0.32        2.50      6.94 o 
  -7   9  10        3.21        1.00      7.40 o 
  -6   9  10       53.40       48.17      9.63 o 
  -5   9  10       92.81       93.05      9.74 o 
  -4   9  10       93.66      100.35      8.15 o 
  -3   9  10      282.18      290.23     10.37 o 
  -2   9  10     1092.82     1102.24     23.64 o 
  -1   9  10      333.87      343.07     15.16 o 
   0   9  10      447.55      466.94     15.86 o 
   1   9  10        0.05       -3.83      4.19 o 
   2   9  10        6.89        2.35      5.59 o 
   3   9  10        3.96       -2.99      5.12 o 
   4   9  10        0.49        3.04      6.33 o 
   5   9  10       87.83       78.51     10.64 o 
  -7  10  10       55.05       55.86     11.81 o 
  -6  10  10      162.15      208.39     28.64 o 
  -5  10  10       32.88       30.60      7.71 o 
  -4  10  10      246.72      265.41     12.22 o 
  -3  10  10        0.28       -3.78      4.10 o 
  -2  10  10       33.90       29.02      5.25 o 
  -1  10  10        2.94       -0.06      4.50 o 
   0  10  10      167.54      145.53      9.71 o 
   1  10  10     1070.58     1104.49     24.82 o 
   2  10  10        0.10        1.54      5.66 o 
   3  10  10      190.27      193.42     10.68 o 
   4  10  10        7.92        6.62      6.77 o 
   5  10  10       27.48       36.45      9.20 o 
  -7  11  10       14.55       32.23     11.49 o 
  -6  11  10       16.07        7.43      7.78 o 
  -5  11  10        4.17        3.22      6.52 o 
  -4  11  10      111.72      114.83     10.66 o 
  -3  11  10      299.35      335.91     16.77 o 
  -2  11  10        9.35        8.72      4.97 o 
  -1  11  10      198.93      207.23     10.49 o 
   0  11  10        0.41        0.01      4.79 o 
   1  11  10        5.37       -2.66      4.95 o 
   2  11  10      349.66      314.46     13.29 o 
   3  11  10      153.55      171.34     10.65 o 
   4  11  10       92.66       77.62      9.76 o 
  -6  12  10       39.35       41.47      9.34 o 
  -5  12  10        9.44        2.35      6.89 o 
  -4  12  10       20.19       18.94      7.54 o 
  -3  12  10       36.25       44.44      7.05 o 
  -2  12  10       55.64       56.15      6.74 o 
  -1  12  10       37.62       51.38      6.54 o 
   0  12  10      135.73      119.73      8.76 o 
   1  12  10      279.22      310.43     14.46 o 
   2  12  10       59.04       54.29     11.13 o 
   3  12  10       60.18       71.00      9.38 o 
   4  12  10      350.66      361.64     21.42 o 
  -6  13  10      129.06      161.36     15.25 o 
  -5  13  10       78.05       81.50     10.76 o 
  -4  13  10      131.69      156.45     16.08 o 
  -3  13  10       12.17        7.80      6.08 o 
  -2  13  10      704.36      747.11     19.74 o 
  -1  13  10      116.15      137.12      9.39 o 
   0  13  10        1.33        4.16      5.35 o 
   1  13  10       38.72       36.51      6.70 o 
   2  13  10      144.62      127.59     10.71 o 
   3  13  10       82.14       56.18      9.13 o 
   4  13  10       44.66       41.04     11.20 o 
  -5  14  10        4.77        6.66      8.14 o 
  -4  14  10        0.64       -1.27      7.56 o 
  -3  14  10      264.62      258.81     16.34 o 
  -2  14  10        1.95       -5.56      5.56 o 
  -1  14  10       70.09       76.98      8.00 o 
   0  14  10       98.59       90.78      8.44 o 
   1  14  10      188.28      185.79     12.45 o 
   2  14  10      238.73      294.00     15.28 o 
   3  14  10       48.80       47.95     13.71 o 
  -5  15  10       24.64       19.79      9.55 o 
  -4  15  10       62.19       53.55     10.64 o 
  -3  15  10       57.50       69.70     10.73 o 
  -2  15  10       31.11       25.98      7.69 o 
  -1  15  10      104.76      112.25      9.50 o 
   0  15  10      149.12      195.94     11.87 o 
   1  15  10        2.89       -0.74      6.21 o 
   2  15  10       72.02       82.69      9.23 o 
  -4  16  10       11.79       26.47      9.81 o 
  -3  16  10       71.06       97.78     11.95 o 
  -2  16  10       34.94       33.81      8.27 o 
  -1  16  10       10.14        2.09      6.37 o 
   0  16  10       53.18       42.29      8.00 o 
   1  16  10       33.77       34.89      8.19 o 
   2  16  10        1.92        5.18      6.86 o 
  -3  17  10        2.05       14.07      9.39 o 
  -2  17  10      164.24      174.11     15.32 o 
  -1  17  10        2.67        5.50      7.11 o 
   0  17  10       99.16      105.72     10.50 o 
   1  17  10       78.15      110.52     29.78 o 
  -7   0  11       35.16       33.85      9.04 o 
  -5   0  11      847.03      916.46     34.91 o 
  -3   0  11        0.81       -0.69      3.24 o 
  -1   0  11     2708.51     2721.93     67.06 o 
   1   0  11     1149.50     1123.43     33.66 o 
   3   0  11       64.11       47.03      9.18 o 
   5   0  11      110.80      118.06     16.85 o 
  -8   1  11        8.00       -2.65      9.43 o 
  -7   1  11        6.87        1.27      6.21 o 
  -6   1  11       66.09       71.86      8.49 o 
  -5   1  11      736.81      710.64     17.46 o 
  -4   1  11        4.39        1.02      2.88 o 
  -3   1  11        5.09        2.47      2.27 o 
  -2   1  11     1467.55     1442.65     28.15 o 
  -1   1  11        8.97       11.84      3.79 o 
   0   1  11       88.24       68.14      5.75 o 
   1   1  11      271.91      267.32     12.36 o 
   2   1  11      240.57      216.92     11.36 o 
   3   1  11      948.09     1009.39     29.10 o 
   4   1  11      270.55      286.12     15.55 o 
   5   1  11       11.65        4.93      7.74 o 
  -8   2  11        0.88        2.74      8.99 o 
  -7   2  11       36.13       27.82      7.65 o 
  -6   2  11      434.94      478.08     16.38 o 
  -5   2  11        1.03       -1.72      3.98 o 
  -4   2  11       89.43       96.93      5.94 o 
  -3   2  11       96.83       84.48      4.51 o 
  -2   2  11      181.93      179.82      6.80 o 
  -1   2  11       18.99       20.20      4.38 o 
   0   2  11      593.30      611.44     15.42 o 
   1   2  11        2.25        3.78      4.15 o 
   2   2  11      190.59      169.80     10.28 o 
   3   2  11      293.52      324.11     17.33 o 
   4   2  11      118.44      129.61     10.24 o 
   5   2  11       22.52       23.72      8.86 o 
  -8   3  11        0.20       -4.09      9.85 o 
  -7   3  11        2.49        9.61      7.00 o 
  -6   3  11       74.20       81.58      7.84 o 
  -5   3  11      242.92      213.22      9.69 o 
  -4   3  11       80.06       77.08      5.62 o 
  -3   3  11       41.17       45.19      5.32 o 
  -2   3  11      184.22      183.21      6.85 o 
  -1   3  11       13.81       12.76      3.74 o 
   0   3  11      267.42      249.43      9.61 o 
   1   3  11      122.38      156.26      9.27 o 
   2   3  11     4545.44     4756.32     87.55 o 
   3   3  11        0.08       -1.35      4.71 o 
   4   3  11       54.93       45.00      6.92 o 
   5   3  11        0.73        8.26      8.58 o 
  -8   4  11        2.78       11.13     14.93 o 
  -7   4  11       32.66       35.46      8.43 o 
  -6   4  11        1.37       -4.90      4.90 o 
  -5   4  11      987.25      972.40     24.95 o 
  -4   4  11      117.13      107.40      7.97 o 
  -3   4  11       29.78       29.93      5.49 o 
  -2   4  11     1121.44     1150.22     23.03 o 
  -1   4  11      581.39      624.82     15.92 o 
   0   4  11       98.30       93.49      6.55 o 
   1   4  11      328.90      336.18     13.45 o 
   2   4  11      490.13      519.12     17.49 o 
   3   4  11        0.07       -3.07      4.59 o 
   4   4  11       82.76      101.16     10.24 o 
   5   4  11      172.31      175.32     14.53 o 
  -8   5  11        0.24       -0.56      9.28 o 
  -7   5  11       20.98       25.01     15.82 o 
  -6   5  11        2.99        2.84      5.63 o 
  -5   5  11       30.84       36.20      5.60 o 
  -4   5  11       75.44       71.48      6.42 o 
  -3   5  11      211.84      188.90      9.66 o 
  -2   5  11      473.90      466.11     12.08 o 
  -1   5  11      245.90      245.55     10.31 o 
   0   5  11       12.37        8.54      4.10 o 
   1   5  11      509.88      489.96     16.48 o 
   2   5  11        0.85       -2.99      4.19 o 
   3   5  11      338.92      334.18     13.79 o 
   4   5  11       14.76       11.89      6.59 o 
   5   5  11        4.84        3.36      7.23 o 
  -8   6  11        0.00      -13.30     13.30 o 
  -7   6  11        4.38        7.87      8.39 o 
  -6   6  11       45.92       36.36      7.30 o 
  -5   6  11       44.64       27.11      5.52 o 
  -4   6  11      132.48      137.00      9.10 o 
  -3   6  11      119.63      131.14      8.96 o 
  -2   6  11     1045.75     1089.84     22.76 o 
  -1   6  11      160.79      125.32      8.10 o 
   0   6  11     1389.91     1317.26     46.42 o 
   1   6  11       27.72       13.04      4.86 o 
   2   6  11       40.47       29.88      5.54 o 
   3   6  11       12.69       16.40      5.37 o 
   4   6  11       35.76       26.49      7.23 o 
   5   6  11       21.00       -1.12      7.31 o 
  -7   7  11       23.07       18.50      9.09 o 
  -6   7  11        0.11       -3.51      6.29 o 
  -5   7  11       99.58       97.30      9.55 o 
  -4   7  11       13.44        8.81      4.98 o 
  -3   7  11      647.19      681.70     15.88 o 
  -2   7  11       74.79       85.65      6.58 o 
  -1   7  11        0.37       -4.10      4.10 o 
   0   7  11       78.09       80.21      7.51 o 
   1   7  11      220.05      202.36      9.94 o 
   2   7  11      209.92      210.68     10.48 o 
   3   7  11      106.18      108.86      8.37 o 
   4   7  11      122.85      117.10     10.48 o 
   5   7  11       77.85       85.39     10.30 o 
  -7   8  11       55.58       61.61     11.39 o 
  -6   8  11      137.07      179.76     12.78 o 
  -5   8  11      193.20      189.98     12.67 o 
  -4   8  11        7.99        6.24      5.15 o 
  -3   8  11      149.22      151.82      9.57 o 
  -2   8  11     2256.39     2301.38     46.55 o 
  -1   8  11      327.04      337.83     11.79 o 
   0   8  11       41.72       34.63      5.65 o 
   1   8  11       50.61       29.47      5.65 o 
   2   8  11      385.77      401.94     13.99 o 
   3   8  11       11.35        4.07      5.22 o 
   4   8  11        0.73        4.99      7.06 o 
   5   8  11        7.15        4.04      8.44 o 
  -7   9  11        0.81       -2.80      7.66 o 
  -6   9  11        2.96        2.92      6.77 o 
  -5   9  11       20.56       13.13      7.05 o 
  -4   9  11      244.18      214.07     11.44 o 
  -3   9  11      137.66      112.44      8.77 o 
  -2   9  11        3.81        0.12      4.37 o 
  -1   9  11      392.84      411.77     20.37 o 
   0   9  11      647.65      661.57     17.62 o 
   1   9  11      193.88      177.71     11.68 o 
   2   9  11       21.14       17.83      5.59 o 
   3   9  11      155.62      198.11     11.28 o 
   4   9  11       86.27      101.36     10.73 o 
  -7  10  11       36.24       32.84      9.20 o 
  -6  10  11       23.01       37.02      8.83 o 
  -5  10  11       17.80       15.95      7.32 o 
  -4  10  11      229.97      203.03     11.34 o 
  -3  10  11       17.49        7.54      5.66 o 
  -2  10  11        6.64        6.84      4.84 o 
  -1  10  11      966.07      964.46     22.65 o 
   0  10  11       37.41       38.30      6.18 o 
   1  10  11      124.15      110.73      8.40 o 
   2  10  11        0.65       -2.67      4.99 o 
   3  10  11       70.25       79.38      9.52 o 
   4  10  11       11.83        5.80      7.55 o 
  -6  11  11        7.10        8.09      8.22 o 
  -5  11  11       19.57       24.24      7.76 o 
  -4  11  11       10.37       10.39      7.08 o 
  -3  11  11       17.15        9.79      5.79 o 
  -2  11  11        0.77        2.60      4.87 o 
  -1  11  11       19.90       18.61      5.79 o 
   0  11  11       74.12       67.07      7.24 o 
   1  11  11        6.03        2.21      5.14 o 
   2  11  11      502.32      552.93     20.38 o 
   3  11  11        0.08        0.99      6.85 o 
   4  11  11      212.23      244.46     22.22 o 
  -6  12  11      168.27      203.99     15.13 o 
  -5  12  11       60.39       89.25     11.07 o 
  -4  12  11        7.24        8.15      7.38 o 
  -3  12  11       29.48       27.80      6.75 o 
  -2  12  11      145.91      161.42      9.70 o 
  -1  12  11       99.29      107.09      8.37 o 
   0  12  11       28.76       28.01      6.49 o 
   1  12  11        0.10        4.97      5.49 o 
   2  12  11        0.16       -5.48      5.48 o 
   3  12  11       35.98       35.64      8.39 o 
  -6  13  11        2.33       17.08     21.02 o 
  -5  13  11       44.58       39.48      9.63 o 
  -4  13  11       59.27       82.14     10.92 o 
  -3  13  11        1.71        2.67      6.38 o 
  -2  13  11      371.22      426.47     16.87 o 
  -1  13  11      196.25      248.06     12.19 o 
   0  13  11       19.53       12.58      6.20 o 
   1  13  11       59.10       49.18      7.64 o 
   2  13  11       36.65       26.82      7.33 o 
   3  13  11      334.54      332.53     17.52 o 
  -5  14  11       19.79       31.84      9.73 o 
  -4  14  11      234.53      279.15     17.56 o 
  -3  14  11       16.03       24.14      8.42 o 
  -2  14  11        0.24       -3.10      6.56 o 
  -1  14  11       35.33       45.47      7.57 o 
   0  14  11        3.33       -1.02      5.91 o 
   1  14  11       16.65        8.51      6.36 o 
   2  14  11        0.80       -3.56      6.41 o 
  -4  15  11       98.05       89.40     12.36 o 
  -3  15  11       21.27       20.76      9.12 o 
  -2  15  11      207.50      222.65     13.83 o 
  -1  15  11        3.33       -5.99      5.99 o 
   0  15  11      105.66       97.50      9.27 o 
   1  15  11        3.05       -0.24      6.57 o 
   2  15  11       21.27       18.04      7.57 o 
  -3  16  11      178.69      192.50     17.47 o 
  -2  16  11        2.10        7.90      7.73 o 
  -1  16  11        2.00        0.77      7.28 o 
   0  16  11       26.72       31.67      7.98 o 
   1  16  11       54.07       37.35      8.69 o 
  -1  17  11      107.50       84.14     23.38 o 
  -8   0  12        9.25        9.48     14.05 o 
  -6   0  12        9.40        5.39      7.86 o 
  -4   0  12      346.14      337.57     13.28 o 
  -2   0  12     2818.58     2895.40     79.06 o 
   0   0  12      744.18      793.37     26.80 o 
   2   0  12        2.32        0.68      6.36 o 
   4   0  12      467.06      447.11     40.93 o 
  -8   1  12       11.20       17.17     10.48 o 
  -7   1  12        0.59        0.48      8.36 o 
  -6   1  12      220.26      239.87     12.63 o 
  -5   1  12      507.45      532.31     17.82 o 
  -4   1  12      113.89      101.05      6.78 o 
  -3   1  12       10.95        5.99      3.12 o 
  -2   1  12        0.17       -1.47      3.28 o 
  -1   1  12       14.95       22.11      4.54 o 
   0   1  12      597.38      584.12     15.45 o 
   1   1  12        0.03       -3.15      3.83 o 
   2   1  12       69.53       50.36      6.38 o 
   3   1  12       42.38       39.30     12.02 o 
   4   1  12       89.23       74.86     11.36 o 
   5   1  12       38.81       31.93      9.85 o 
  -8   2  12        0.42        2.18      9.90 o 
  -7   2  12       18.47       15.39      7.49 o 
  -6   2  12        0.87       -0.62      5.23 o 
  -5   2  12      158.12      146.61     10.59 o 
  -4   2  12      183.74      160.89      8.57 o 
  -3   2  12      107.50      107.93      7.24 o 
  -2   2  12       40.02       42.45      5.10 o 
  -1   2  12     2109.65     2253.67     40.83 o 
   0   2  12      318.05      309.39     11.12 o 
   1   2  12       29.99       18.23      6.05 o 
   2   2  12       16.22       14.09      5.25 o 
   3   2  12     1154.53     1204.42     33.81 o 
   4   2  12       12.48        9.13      6.35 o 
   5   2  12       21.37       30.46      9.74 o 
  -8   3  12       13.16       17.60     11.32 o 
  -7   3  12       10.70        9.06      7.28 o 
  -6   3  12      158.14      175.07     11.18 o 
  -5   3  12      223.98      253.22     10.83 o 
  -4   3  12      119.29      108.83      7.52 o 
  -3   3  12       68.96       87.21      5.29 o 
  -2   3  12        0.67       -1.60      3.14 o 
  -1   3  12      386.41      342.30     11.33 o 
   0   3  12       76.38       53.46      5.76 o 
   1   3  12       99.63       62.58      6.49 o 
   2   3  12       75.07       78.85      7.96 o 
   3   3  12       73.10       68.88      9.81 o 
   4   3  12      132.52      126.75     10.76 o 
   5   3  12        2.59       -4.90      8.29 o 
  -8   4  12        7.92        0.39     12.01 o 
  -7   4  12        0.01        9.90      7.51 o 
  -6   4  12       49.70       39.50      8.57 o 
  -5   4  12        1.04        8.25      4.95 o 
  -4   4  12      324.74      299.78     14.29 o 
  -3   4  12       97.78      106.16     11.56 o 
  -2   4  12      700.61      723.46     15.35 o 
  -1   4  12       69.66       55.22      5.60 o 
   0   4  12     1586.82     1673.92     44.75 o 
   1   4  12      348.45      317.50     13.14 o 
   2   4  12       27.37       25.19      6.17 o 
   3   4  12       23.43       16.84      5.75 o 
   4   4  12      147.28      157.97     11.65 o 
   5   4  12        0.00       -0.17      8.65 o 
  -7   5  12        3.67        3.95      7.61 o 
  -6   5  12      127.00      154.30     29.45 o 
  -5   5  12      423.73      434.46     15.61 o 
  -4   5  12      270.95      272.24     12.59 o 
  -3   5  12        0.97       11.22      5.41 o 
  -2   5  12       14.22       12.49      4.19 o 
  -1   5  12      109.46      114.65      8.21 o 
   0   5  12     1084.92     1122.18     26.85 o 
   1   5  12        2.01       -1.14      4.33 o 
   2   5  12      314.56      257.58     17.09 o 
   3   5  12        0.52       -0.98      5.08 o 
   4   5  12       32.14       36.87      8.35 o 
   5   5  12       76.17       71.48     11.62 o 
  -7   6  12        0.00        1.72      9.35 o 
  -6   6  12       24.13       20.27      7.16 o 
  -5   6  12      115.96      118.60      8.38 o 
  -4   6  12      495.00      510.18     16.01 o 
  -3   6  12      136.44      157.21      9.49 o 
  -2   6  12       34.77       42.12      5.71 o 
  -1   6  12       11.71        9.25      4.44 o 
   0   6  12      355.83      372.40     13.71 o 
   1   6  12      116.95      120.23      8.26 o 
   2   6  12        3.00       -1.84      5.15 o 
   3   6  12      413.47      471.80     15.80 o 
   4   6  12       56.55       72.77      9.41 o 
   5   6  12       39.49       42.83     10.73 o 
  -7   7  12        0.16        4.73      8.29 o 
  -6   7  12        1.06       -0.80      6.53 o 
  -5   7  12      286.77      310.38     18.51 o 
  -4   7  12      123.85      137.90      9.37 o 
  -3   7  12      458.21      466.84     16.25 o 
  -2   7  12      458.03      473.54     15.15 o 
  -1   7  12      959.00      964.09     23.90 o 
   0   7  12       10.20        3.97      4.45 o 
   1   7  12      168.52      142.68     10.54 o 
   2   7  12        0.43        4.59      4.90 o 
   3   7  12      278.60      305.01     13.47 o 
   4   7  12        4.75       -1.08      6.87 o 
  -7   8  12       39.40       33.27     10.34 o 
  -6   8  12        8.79        2.08      7.09 o 
  -5   8  12       12.28        8.07      6.71 o 
  -4   8  12       53.89       55.35      7.06 o 
  -3   8  12       70.02       62.37      7.44 o 
  -2   8  12       46.89       44.85      5.95 o 
  -1   8  12       27.50       28.13      6.65 o 
   0   8  12       36.38       44.93      7.64 o 
   1   8  12       11.45        8.94      5.16 o 
   2   8  12      126.28      126.29      9.17 o 
   3   8  12       79.68       87.95      8.53 o 
   4   8  12      312.15      327.41     17.05 o 
  -7   9  12        0.35        9.02      9.44 o 
  -6   9  12       63.38       71.52     10.12 o 
  -5   9  12      134.51      141.96     12.27 o 
  -4   9  12       77.01       78.24      8.92 o 
  -3   9  12      226.92      259.15     12.97 o 
  -2   9  12      347.61      377.32     12.86 o 
  -1   9  12      649.61      693.50     20.70 o 
   0   9  12       86.44       79.87      7.43 o 
   1   9  12      136.66      136.74      9.21 o 
   2   9  12       74.72       74.71      7.85 o 
   3   9  12      101.84       80.28     11.01 o 
   4   9  12       27.51       19.74      8.52 o 
  -6  10  12      131.05      153.34     13.29 o 
  -5  10  12       81.87       99.73     13.39 o 
  -4  10  12       59.19       37.40      7.07 o 
  -3  10  12        3.43       -5.59      5.59 o 
  -2  10  12      123.56      114.29      8.22 o 
  -1  10  12      620.50      637.26     17.94 o 
   0  10  12        0.35        3.56      5.22 o 
   1  10  12        2.15       -0.91      5.79 o 
   2  10  12       31.49       27.97      6.59 o 
   3  10  12      191.76      218.52     14.15 o 
   4  10  12       22.73       19.34      8.62 o 
  -6  11  12        7.81        1.67      8.24 o 
  -5  11  12       51.82       68.33     11.43 o 
  -4  11  12        7.07        6.63      7.27 o 
  -3  11  12      196.71      208.68     12.35 o 
  -2  11  12       95.22       79.36      8.81 o 
  -1  11  12      267.06      267.18     12.63 o 
   0  11  12      284.02      220.72     17.56 o 
   1  11  12       32.45       29.95      6.68 o 
   2  11  12      289.27      280.38     13.46 o 
   3  11  12      260.73      253.40     17.96 o 
  -6  12  12        0.14       -6.47     10.25 o 
  -5  12  12       13.33       10.82      8.44 o 
  -4  12  12       23.08       36.61      9.31 o 
  -3  12  12        6.91        2.12      6.18 o 
  -2  12  12       93.52       81.36      9.02 o 
  -1  12  12      209.41      236.03     12.12 o 
   0  12  12      162.13      192.30     12.67 o 
   1  12  12      115.52       90.81      9.24 o 
   2  12  12      144.33      135.50     11.69 o 
   3  12  12       40.39       51.02      9.95 o 
  -5  13  12       67.95       50.67     10.61 o 
  -4  13  12       63.81       83.00     11.21 o 
  -3  13  12      110.23       92.76      9.84 o 
  -2  13  12       35.84       21.67     10.08 o 
  -1  13  12       17.25       10.36      6.32 o 
   0  13  12       11.87        4.57      6.14 o 
   1  13  12        0.13       -0.37      6.25 o 
   2  13  12       15.97        0.51      7.59 o 
  -4  14  12       13.65       19.76      9.36 o 
  -3  14  12        1.20        6.65      8.74 o 
  -2  14  12      126.63      128.61     11.21 o 
  -1  14  12       58.18       48.38      8.87 o 
   0  14  12       49.51       53.81      8.49 o 
   1  14  12      155.55      139.16     13.66 o 
   2  14  12        9.91        3.58      8.15 o 
  -3  15  12        9.88       15.42      8.98 o 
  -2  15  12       52.37       44.38      8.98 o 
  -1  15  12        0.31        1.79      7.37 o 
   0  15  12      108.53      115.38     10.40 o 
   1  15  12      116.00      120.58     10.98 o 
  -2  16  12       49.79       44.03     10.89 o 
  -1  16  12      209.83      233.97     17.82 o 
  -7   0  13        1.40        1.51     11.90 o 
  -5   0  13      500.03      519.90     26.12 o 
  -3   0  13       28.10       35.87      6.55 o 
  -1   0  13      622.52      600.92     22.40 o 
   1   0  13      529.35      507.22     21.48 o 
   3   0  13      654.22      673.13     34.43 o 
  -7   1  13       12.16        8.12      9.42 o 
  -6   1  13        7.73       -0.79      5.29 o 
  -5   1  13        0.84       -2.17      5.54 o 
  -4   1  13        0.22        1.14      4.71 o 
  -3   1  13        8.72        7.47      3.63 o 
  -2   1  13      123.41      129.18      7.29 o 
  -1   1  13     1335.35     1278.28     26.47 o 
   0   1  13        2.73       -2.99      4.17 o 
   1   1  13      265.34      262.61     11.45 o 
   2   1  13      425.13      474.68     16.54 o 
   3   1  13       60.12       39.16     11.31 o 
   4   1  13        0.03        7.75      7.26 o 
  -7   2  13        4.93       10.23      7.46 o 
  -6   2  13        3.46        4.43      5.67 o 
  -5   2  13        4.37        1.36      5.79 o 
  -4   2  13     1302.19     1444.79     31.34 o 
  -3   2  13        8.16        6.61      3.53 o 
  -2   2  13       19.49       18.56      4.36 o 
  -1   2  13       18.62       17.70      4.89 o 
   0   2  13        0.22       -4.24      4.24 o 
   1   2  13      416.04      502.35     16.66 o 
   2   2  13       35.37       29.20      6.00 o 
   3   2  13       47.30       39.42     10.13 o 
   4   2  13       19.32       18.04      7.68 o 
  -7   3  13        0.06       -3.68      7.54 o 
  -6   3  13        0.44       -1.67      6.79 o 
  -5   3  13        0.64       -0.06      5.43 o 
  -4   3  13        9.35        7.87      4.84 o 
  -3   3  13       11.01        6.83      4.73 o 
  -2   3  13      162.24      143.14      7.67 o 
  -1   3  13     1250.18     1258.96     26.27 o 
   0   3  13     2055.75     2157.78     44.35 o 
   1   3  13       12.92       13.05      5.31 o 
   2   3  13        1.03        1.19      5.11 o 
   3   3  13       25.83       27.24      6.75 o 
   4   3  13       93.58       92.60     10.42 o 
  -7   4  13        9.12       15.54      8.52 o 
  -6   4  13       42.76       36.71      8.47 o 
  -5   4  13      292.72      295.60     12.34 o 
  -4   4  13        0.44       -0.04      4.91 o 
  -3   4  13       10.69       12.42      4.91 o 
  -2   4  13       65.88       61.30      5.62 o 
  -1   4  13        0.00       -0.40      4.27 o 
   0   4  13      204.98      178.46     10.94 o 
   1   4  13       86.83       64.19      6.99 o 
   2   4  13       34.83       20.64      5.77 o 
   3   4  13      219.36      209.65     11.69 o 
   4   4  13        7.03        8.65      7.47 o 
  -7   5  13        0.04       -7.47      7.47 o 
  -6   5  13       31.16       28.07      8.67 o 
  -5   5  13      115.01      104.93      7.98 o 
  -4   5  13       11.21        9.59      5.38 o 
  -3   5  13       60.39       48.58      7.88 o 
  -2   5  13       71.80       66.70      6.11 o 
  -1   5  13     1150.60     1115.11     26.41 o 
   0   5  13        1.63       -4.17      4.17 o 
   1   5  13        1.68       -1.79      4.62 o 
   2   5  13      191.02      165.59     10.16 o 
   3   5  13       50.77       57.26      7.78 o 
   4   5  13       28.10       32.92      8.75 o 
  -7   6  13        5.15        7.85      8.52 o 
  -6   6  13       43.75       49.67     12.22 o 
  -5   6  13      119.04      122.83      9.66 o 
  -4   6  13     1066.31     1198.67     31.46 o 
  -3   6  13        0.56       -2.13      6.91 o 
  -2   6  13      619.29      617.68     16.22 o 
  -1   6  13       73.59       57.08      6.45 o 
   0   6  13       34.05       39.04      6.01 o 
   1   6  13       74.26       74.60      7.50 o 
   2   6  13       75.43       65.84      7.76 o 
   3   6  13      424.87      421.17     15.73 o 
   4   6  13      220.48      248.47     15.36 o 
  -7   7  13       26.99       17.44     11.19 o 
  -6   7  13       83.43      107.53     13.03 o 
  -5   7  13      144.54      160.25     11.93 o 
  -4   7  13      174.44      181.14     10.99 o 
  -3   7  13        0.20       -0.86      5.13 o 
  -2   7  13       18.04       18.97      5.80 o 
  -1   7  13       21.42       20.65      5.44 o 
   0   7  13      210.29      224.40     12.09 o 
   1   7  13       17.44       18.03      5.93 o 
   2   7  13       33.81       21.69      6.22 o 
   3   7  13      190.77      191.90     11.43 o 
   4   7  13       21.79       14.84      8.17 o 
  -7   8  13       22.34       26.24     10.62 o 
  -6   8  13       40.22       31.75     10.35 o 
  -5   8  13        6.44       15.35      7.48 o 
  -4   8  13      304.21      342.97     14.58 o 
  -3   8  13      179.45      184.08     12.06 o 
  -2   8  13       37.02       29.64      6.72 o 
  -1   8  13       66.37       50.27      6.96 o 
   0   8  13       38.41       32.57      6.16 o 
   1   8  13      192.14      177.52     10.44 o 
   2   8  13      200.86      193.36     11.33 o 
   3   8  13      206.86      247.31     14.84 o 
   4   8  13       62.37       60.69     13.64 o 
  -6   9  13       51.91       49.78     11.45 o 
  -5   9  13      118.93      112.17     11.89 o 
  -4   9  13       22.70       19.16      6.62 o 
  -3   9  13        3.54       -0.24      5.80 o 
  -2   9  13      259.83      267.26     13.81 o 
  -1   9  13       39.39       39.16      6.60 o 
   0   9  13        0.82       -2.53      5.02 o 
   1   9  13      230.54      249.28     16.19 o 
   2   9  13      215.39      230.88     12.54 o 
   3   9  13        0.79       -3.04      7.57 o 
  -6  10  13       30.53       29.57      9.35 o 
  -5  10  13      163.40      192.09     14.46 o 
  -4  10  13       12.38       17.63      8.10 o 
  -3  10  13      237.56      241.22     18.51 o 
  -2  10  13        7.02        8.55      6.36 o 
  -1  10  13      139.93      139.34      9.52 o 
   0  10  13       71.37       67.98      8.36 o 
   1  10  13       53.27       55.90      7.65 o 
   2  10  13        2.91        9.87      6.52 o 
   3  10  13       91.38      114.11     14.25 o 
  -6  11  13        2.99       -5.04     16.74 o 
  -5  11  13        0.96       -6.87      7.46 o 
  -4  11  13       14.27       22.44      8.45 o 
  -3  11  13       69.99       86.89      9.12 o 
  -2  11  13       18.53       25.07      7.42 o 
  -1  11  13      313.55      308.55     13.77 o 
   0  11  13      788.57      805.16     23.95 o 
   1  11  13       86.74      106.26      9.48 o 
   2  11  13        8.16        2.91      6.59 o 
   3  11  13       41.49       42.18     22.92 o 
  -5  12  13       20.03       23.97      9.36 o 
  -4  12  13        8.82        2.85      7.87 o 
  -3  12  13      319.32      349.73     16.49 o 
  -2  12  13       76.35       78.98      9.38 o 
  -1  12  13        9.71       10.40      7.30 o 
   0  12  13        9.46        8.06      6.44 o 
   1  12  13       21.91        8.70      7.50 o 
   2  12  13       40.67       54.91      8.73 o 
  -4  13  13       13.34       15.91      8.89 o 
  -3  13  13        7.52        8.81      8.31 o 
  -2  13  13        8.61       12.01      7.45 o 
  -1  13  13       91.76       85.24     10.25 o 
   0  13  13       17.86       21.39      7.18 o 
   1  13  13      280.94      267.12     15.50 o 
  -4  14  13       30.81        3.68     17.60 o 
  -3  14  13        3.55       -0.66      8.17 o 
  -2  14  13       26.66       12.50      8.75 o 
  -1  14  13        0.79        8.48      8.08 o 
   0  14  13        2.86       -2.01      7.03 o 
   1  14  13      122.23      132.87     29.42 o 
  -2  15  13        1.75        1.40      7.99 o 
  -1  15  13      172.69      187.52     14.16 o 
  -6   0  14       18.74       15.34     11.03 o 
  -4   0  14      165.33      157.37     16.63 o 
  -2   0  14        0.70        2.42      5.97 o 
   0   0  14     1421.87     1354.77     42.77 o 
   2   0  14      198.31      222.78     31.29 o 
   4   0  14        0.78       -3.89     12.07 o 
  -7   1  14        0.58        7.45     10.15 o 
  -6   1  14        4.04        4.21      6.19 o 
  -5   1  14       71.60       56.22      8.14 o 
  -4   1  14      255.53      258.84     14.31 o 
  -3   1  14       94.25       86.71      6.29 o 
  -2   1  14      127.25      102.53      9.10 o 
  -1   1  14        3.00        1.31      4.52 o 
   0   1  14       16.46        6.99      5.01 o 
   1   1  14       65.46       64.75      7.07 o 
   2   1  14        0.13        4.18      5.38 o 
   3   1  14       15.02       16.87      6.85 o 
   4   1  14       79.94       75.62     11.69 o 
  -7   2  14       79.99      102.09     12.52 o 
  -6   2  14        4.89        1.33      6.19 o 
  -5   2  14       92.75       83.04      8.96 o 
  -4   2  14       13.59       10.43      5.14 o 
  -3   2  14      304.40      315.06     10.78 o 
  -2   2  14      644.33      663.19     16.89 o 
  -1   2  14      977.08     1077.25     24.05 o 
   0   2  14        8.12        9.20      4.99 o 
   1   2  14      938.91      960.29     25.38 o 
   2   2  14        3.58       -4.39      5.24 o 
   3   2  14       19.12        6.28      6.57 o 
   4   2  14        9.22        4.84      7.73 o 
  -7   3  14        0.05       -1.05      7.93 o 
  -6   3  14       55.01       46.53      9.78 o 
  -5   3  14        0.01       -5.46      5.46 o 
  -4   3  14      191.33      211.84     11.00 o 
  -3   3  14      432.31      465.92     15.72 o 
  -2   3  14      279.01      297.21     11.36 o 
  -1   3  14      726.88      715.51     19.50 o 
   0   3  14        1.27        3.20      4.92 o 
   1   3  14      254.93      275.19     13.78 o 
   2   3  14        9.41        2.07      5.45 o 
   3   3  14      101.87      119.59     14.78 o 
   4   3  14        0.68        0.17      7.65 o 
  -7   4  14       63.11       83.95     12.05 o 
  -6   4  14       44.65       39.91      9.55 o 
  -5   4  14       42.32       34.40      7.43 o 
  -4   4  14       58.23       38.71      6.39 o 
  -3   4  14        0.41       -4.97      4.97 o 
  -2   4  14      457.14      465.54     15.09 o 
  -1   4  14       11.47        4.01      4.73 o 
   0   4  14       46.23       42.12      6.21 o 
   1   4  14       23.07       16.86      5.76 o 
   2   4  14       57.88       45.62      7.25 o 
   3   4  14        5.02        2.43      6.20 o 
   4   4  14       16.89        7.53      8.20 o 
  -7   5  14        6.94       10.25      9.20 o 
  -6   5  14       10.90       22.11      9.09 o 
  -5   5  14      142.96      131.36     10.74 o 
  -4   5  14      220.98      211.89     15.14 o 
  -3   5  14      340.46      353.72     19.25 o 
  -2   5  14       54.04       54.64      6.15 o 
  -1   5  14       95.26       98.56      7.77 o 
   0   5  14       56.92       46.67      6.63 o 
   1   5  14      102.63      114.16      9.51 o 
   2   5  14      139.23      143.72     11.14 o 
   3   5  14       73.01       69.22      8.53 o 
   4   5  14      120.82      119.98     29.53 o 
  -7   6  14        5.03        3.15      9.70 o 
  -6   6  14       11.85       24.72      9.44 o 
  -5   6  14      131.54      143.58     11.46 o 
  -4   6  14       88.46       87.18      9.23 o 
  -3   6  14       23.03       15.19      6.36 o 
  -2   6  14      107.69      102.32      8.96 o 
  -1   6  14       61.01       44.53      6.34 o 
   0   6  14      499.49      489.20     24.07 o 
   1   6  14      454.12      477.07     24.82 o 
   2   6  14       65.33       77.08      8.26 o 
   3   6  14        5.35        8.00      6.84 o 
  -6   7  14        0.05       21.44     12.35 o 
  -5   7  14       17.92       19.67      8.85 o 
  -4   7  14      362.13      402.70     24.32 o 
  -3   7  14      678.41      728.41     21.54 o 
  -2   7  14       34.63       25.52      6.98 o 
  -1   7  14        1.69       -1.03      4.87 o 
   0   7  14       46.09       38.37      6.79 o 
   1   7  14       96.18       93.98     11.50 o 
   2   7  14        0.53        0.02      5.83 o 
   3   7  14       85.46       91.12     13.17 o 
  -6   8  14       11.66        6.92      9.36 o 
  -5   8  14      293.88      329.37     17.56 o 
  -4   8  14      266.87      269.87     13.90 o 
  -3   8  14       70.69       66.89      9.16 o 
  -2   8  14       20.04       18.66      7.34 o 
  -1   8  14       18.94       19.99      5.80 o 
   0   8  14      525.39      578.60     17.43 o 
   1   8  14       38.26       36.72      7.03 o 
   2   8  14       85.91       90.18      9.17 o 
   3   8  14      158.97      181.95     14.01 o 
  -6   9  14        5.64       11.31     15.39 o 
  -5   9  14       55.07       43.36     10.06 o 
  -4   9  14      123.77      142.94     10.76 o 
  -3   9  14      274.93      292.14     14.70 o 
  -2   9  14      266.43      254.02     17.56 o 
  -1   9  14      381.15      390.02     14.73 o 
   0   9  14       71.44       86.55      8.46 o 
   1   9  14        1.12        3.51      5.97 o 
   2   9  14        5.73       10.70      6.63 o 
   3   9  14        1.42       -6.64     20.52 o 
  -5  10  14        3.57        2.59      7.91 o 
  -4  10  14       79.74       86.39     10.85 o 
  -3  10  14      135.96      135.02     11.01 o 
  -2  10  14        1.73        2.48      6.58 o 
  -1  10  14        0.07        4.59      7.58 o 
   0  10  14      141.90      141.40     10.05 o 
   1  10  14      393.95      482.70     17.14 o 
   2  10  14       11.81       12.51      7.06 o 
  -5  11  14        0.08        1.86      8.63 o 
  -4  11  14        9.58        9.14      8.27 o 
  -3  11  14      133.55      161.28     12.13 o 
  -2  11  14       18.82       26.96      7.62 o 
  -1  11  14       28.95       36.27      7.89 o 
   0  11  14       31.76       28.96      8.40 o 
   1  11  14       47.81       53.29      8.20 o 
   2  11  14       79.38       91.85      9.97 o 
  -4  12  14      187.93      206.63     15.99 o 
  -3  12  14        2.13       -5.62      6.71 o 
  -2  12  14       51.41       51.78      9.04 o 
  -1  12  14       46.83       43.17      8.44 o 
   0  12  14        0.44       11.41      7.50 o 
   1  12  14       94.73      116.19     10.78 o 
  -3  13  14       21.97       18.64      9.36 o 
  -2  13  14      120.24      142.71     12.17 o 
  -1  13  14       66.05       83.04     10.29 o 
   0  13  14        5.53       -0.63      7.31 o 
  -2  14  14        0.41       -3.26     18.54 o 
  -1  14  14        3.50       30.36     21.54 o 
  -7   0  15       51.96       69.24     20.85 o 
  -5   0  15       27.38       13.02      9.65 o 
  -3   0  15      399.03      471.51     25.08 o 
  -1   0  15      314.30      302.27     18.74 o 
   1   0  15      125.74      141.37     13.99 o 
   3   0  15        7.18        5.17      9.34 o 
  -7   1  15       10.86       19.10     11.73 o 
  -6   1  15        0.69       -0.61      6.33 o 
  -5   1  15       15.63        6.58      6.80 o 
  -4   1  15       43.58       48.54      8.53 o 
  -3   1  15      312.00      294.11     23.53 o 
  -2   1  15       22.18       21.18      5.30 o 
  -1   1  15      180.48      178.78      9.97 o 
   0   1  15      264.89      256.47     12.20 o 
   1   1  15       64.62       71.38      7.69 o 
   2   1  15       14.53       12.40      6.42 o 
   3   1  15        8.08        5.46      7.11 o 
  -7   2  15        4.13        6.28      9.25 o 
  -6   2  15       51.53       48.81      8.70 o 
  -5   2  15        2.60        3.63      6.36 o 
  -4   2  15       60.77       63.67      9.19 o 
  -3   2  15       42.32       49.07      9.79 o 
  -2   2  15       26.56       20.81      5.23 o 
  -1   2  15       15.48       12.24      5.21 o 
   0   2  15      568.85      570.18     17.06 o 
   1   2  15       29.95       23.90      6.46 o 
   2   2  15       82.53       56.52      8.19 o 
   3   2  15       13.61       -0.62      6.44 o 
  -7   3  15        2.09       22.83     13.05 o 
  -6   3  15       16.33       30.57      9.67 o 
  -5   3  15        3.22        2.60      6.36 o 
  -4   3  15      715.14      750.46     24.38 o 
  -3   3  15      110.57      108.99      9.08 o 
  -2   3  15        1.34       -4.44      4.44 o 
  -1   3  15      118.54      114.94     10.25 o 
   0   3  15      352.77      305.07     14.18 o 
   1   3  15       14.82       21.16      6.31 o 
   2   3  15       57.08       58.65      8.08 o 
   3   3  15       68.07       54.68     12.24 o 
  -6   4  15       28.17       15.12      9.13 o 
  -5   4  15       47.32       32.42      8.08 o 
  -4   4  15        9.10        5.65      6.64 o 
  -3   4  15       46.75       50.57      7.52 o 
  -2   4  15        0.39       -1.26      4.40 o 
  -1   4  15       24.96       22.47      5.78 o 
   0   4  15      199.84      198.24     11.02 o 
   1   4  15      187.05      185.44     12.29 o 
   2   4  15        0.02       -0.25      6.11 o 
   3   4  15        8.63        3.36      6.91 o 
  -6   5  15        2.09       12.36      9.23 o 
  -5   5  15        0.36        0.36      6.55 o 
  -4   5  15       58.16       76.12      8.33 o 
  -3   5  15      624.83      642.54     22.25 o 
  -2   5  15       11.26       11.36      6.11 o 
  -1   5  15       17.82       15.42      5.42 o 
   0   5  15       13.75       18.81      6.09 o 
   1   5  15      309.88      293.00     13.76 o 
   2   5  15        0.33       -2.58      6.21 o 
   3   5  15        0.07        1.26      7.97 o 
  -6   6  15      103.14       84.63     12.97 o 
  -5   6  15      180.55      173.05     17.54 o 
  -4   6  15      116.69      100.44      9.14 o 
  -3   6  15       96.30       76.51      8.78 o 
  -2   6  15       42.74       36.47      7.18 o 
  -1   6  15        0.98       -2.80      4.92 o 
   0   6  15      177.12      209.57     12.27 o 
   1   6  15       83.02       70.32      8.41 o 
   2   6  15      104.26      113.44     10.01 o 
   3   6  15        6.03        3.44      7.86 o 
  -6   7  15       16.50       19.25     10.74 o 
  -5   7  15        0.64        1.60      8.55 o 
  -4   7  15      263.41      304.92     14.88 o 
  -3   7  15       29.01       16.36      6.90 o 
  -2   7  15       56.30       61.91      8.34 o 
  -1   7  15       38.35       35.52      6.53 o 
   0   7  15        3.84       -0.35      5.89 o 
   1   7  15       49.82       58.91     11.05 o 
   2   7  15       36.14       44.18      7.89 o 
  -5   8  15       15.50       12.45     12.19 o 
  -4   8  15       58.27       36.37      9.50 o 
  -3   8  15       49.02       43.81      8.02 o 
  -2   8  15      297.43      335.59     15.86 o 
  -1   8  15       60.99       49.34      8.07 o 
   0   8  15      163.92      164.44     10.91 o 
   1   8  15       63.61       67.08      8.54 o 
   2   8  15        7.60        5.78      6.81 o 
  -5   9  15        0.35       -3.02      8.91 o 
  -4   9  15        0.22        0.28      8.79 o 
  -3   9  15      164.29      184.80     17.15 o 
  -2   9  15      150.67      156.46     11.81 o 
  -1   9  15       58.16       48.65      8.60 o 
   0   9  15       26.22       28.97      7.33 o 
   1   9  15      106.28      127.31     10.59 o 
   2   9  15       21.86       22.46      7.73 o 
  -5  10  15        4.03       -0.06      9.42 o 
  -4  10  15      122.09      135.86     13.28 o 
  -3  10  15        6.01        0.89      7.21 o 
  -2  10  15      179.02      176.07     14.20 o 
  -1  10  15       75.37       73.67      9.66 o 
   0  10  15       68.18       81.85      9.03 o 
   1  10  15       64.92       55.59      8.73 o 
  -4  11  15      136.19      147.45     13.91 o 
  -3  11  15        4.16        4.29      7.24 o 
  -2  11  15       44.49       43.84      8.97 o 
  -1  11  15       49.85       53.17     10.59 o 
   0  11  15       10.60       22.68      8.27 o 
   1  11  15       16.19        8.91     22.06 o 
  -3  12  15        0.08        4.08      8.42 o 
  -2  12  15       48.69       46.33      9.29 o 
  -1  12  15      105.25      111.30     12.99 o 
   0  12  15       90.26      123.73     28.24 o 
  -6   0  16        4.18       26.78     12.15 o 
  -4   0  16      198.71      282.28     22.89 o 
  -2   0  16      955.65      972.18     32.53 o 
   0   0  16       70.37       54.25     10.22 o 
   2   0  16      135.03      114.41     30.85 o 
  -6   1  16       46.31       45.46      8.96 o 
  -5   1  16       73.69       67.77      9.71 o 
  -4   1  16       60.24       31.94      8.62 o 
  -3   1  16        9.02        6.60      7.20 o 
  -2   1  16       97.61      108.43      8.32 o 
  -1   1  16      566.98      576.84     17.26 o 
   0   1  16        6.16        2.70      5.48 o 
   1   1  16       11.19        2.20      6.02 o 
   2   1  16       22.04       24.54      7.51 o 
  -6   2  16        0.29       -3.86      7.97 o 
  -5   2  16       22.55       15.95      7.91 o 
  -4   2  16      103.33       94.18     10.75 o 
  -3   2  16      446.60      504.05     20.34 o 
  -2   2  16       26.30       29.95      7.07 o 
  -1   2  16      105.24       78.00      7.78 o 
   0   2  16       28.58       23.54      6.37 o 
   1   2  16        2.93        0.51      5.93 o 
   2   2  16       29.63       16.64      7.06 o 
  -6   3  16       38.19       34.81     10.59 o 
  -5   3  16        0.70       -0.98      6.85 o 
  -4   3  16       19.32       19.93      7.72 o 
  -3   3  16       17.24        4.44      6.06 o 
  -2   3  16        1.99        1.21      5.91 o 
  -1   3  16       27.49       29.31      6.26 o 
   0   3  16       63.05       52.84     11.18 o 
   1   3  16      228.32      262.45     14.59 o 
   2   3  16        0.16        7.36      6.98 o 
  -6   4  16        0.30       -5.07      8.48 o 
  -5   4  16        1.93        6.22      7.35 o 
  -4   4  16       86.76       89.12     10.61 o 
  -3   4  16      115.09      126.95     10.24 o 
  -2   4  16      119.11      129.55     10.55 o 
  -1   4  16        0.03       -1.35      5.59 o 
   0   4  16       46.95       59.78      7.77 o 
   1   4  16       17.22        7.95      6.49 o 
   2   4  16      174.43      195.81     12.60 o 
  -6   5  16       85.89       90.87     13.49 o 
  -5   5  16       81.70       71.81     10.02 o 
  -4   5  16      110.64      100.60     11.24 o 
  -3   5  16       15.90        4.15      6.09 o 
  -2   5  16       51.28       37.54      7.58 o 
  -1   5  16       39.75       49.19      7.28 o 
   0   5  16      404.01      419.43     19.35 o 
   1   5  16        5.51        5.03      6.56 o 
   2   5  16        9.62       21.35      7.62 o 
  -5   6  16       15.60       12.29      9.37 o 
  -4   6  16      184.61      191.92     20.56 o 
  -3   6  16       24.01       49.06      8.29 o 
  -2   6  16       89.65       73.16     12.30 o 
  -1   6  16      139.99      133.59     11.19 o 
   0   6  16      199.64      197.34     13.23 o 
   1   6  16        0.83        0.92      6.29 o 
   2   6  16       32.76       30.34      7.89 o 
  -5   7  16       69.88       97.63     13.79 o 
  -4   7  16       11.07        6.65      7.83 o 
  -3   7  16       12.31       12.58      7.07 o 
  -2   7  16       10.10       11.56      7.08 o 
  -1   7  16       35.33       43.98      8.66 o 
   0   7  16        7.86        5.09      6.43 o 
   1   7  16      210.70      231.63     12.19 o 
  -5   8  16       12.90       31.54     11.05 o 
  -4   8  16        0.05       -6.30      6.30 o 
  -3   8  16      181.72      204.03     14.59 o 
  -2   8  16      400.59      437.46     20.39 o 
  -1   8  16       69.63       57.96      9.25 o 
   0   8  16        3.03       14.61      7.58 o 
   1   8  16        0.18        0.65      6.79 o 
  -4   9  16       32.76       37.08      9.83 o 
  -3   9  16       34.23       32.31      8.17 o 
  -2   9  16        0.19       -2.70      7.24 o 
  -1   9  16        8.62        8.25      7.67 o 
   0   9  16        0.31        5.46      7.63 o 
  -3  10  16      169.63      187.32     13.38 o 
  -2  10  16       31.33       40.14      9.56 o 
  -1  10  16       97.81       93.57     10.86 o 
   0  10  16        0.44        2.91      7.72 o 
  -2  11  16        0.38       -2.46      8.24 o 
  -5   0  17      123.79      135.67     18.14 o 
  -3   0  17      189.56      178.24     19.97 o 
  -1   0  17       20.65       41.92     10.21 o 
   1   0  17       15.52       12.83      9.53 o 
  -5   1  17       25.12       26.26      8.60 o 
  -4   1  17       19.38       11.15      7.99 o 
  -3   1  17      256.87      258.40     16.39 o 
  -2   1  17       12.08       14.69      8.31 o 
  -1   1  17        8.59        5.06      5.82 o 
   0   1  17       77.03       67.43      8.20 o 
   1   1  17       19.52       18.56      7.14 o 
  -5   2  17       35.57       35.50      9.02 o 
  -4   2  17       12.99       18.45      8.29 o 
  -3   2  17       13.81       12.57      8.05 o 
  -2   2  17      165.54      170.91     11.94 o 
  -1   2  17       55.08       46.76      7.30 o 
   0   2  17        7.68       -2.24      5.85 o 
   1   2  17       23.84       23.31      7.39 o 
  -5   3  17        3.89       -1.30      7.79 o 
  -4   3  17       13.44       13.30      8.14 o 
  -3   3  17       32.92       38.06      8.87 o 
  -2   3  17      429.66      445.39     17.99 o 
  -1   3  17       19.47       11.91      7.03 o 
   0   3  17        9.92        9.81      6.53 o 
   1   3  17       32.28       26.98      7.56 o 
  -5   4  17       25.70        8.51      8.61 o 
  -4   4  17       71.99       60.76     10.13 o 
  -3   4  17        0.13        1.66      7.17 o 
  -2   4  17       44.69       44.25      8.41 o 
  -1   4  17      201.24      177.42     12.61 o 
   0   4  17        3.73        8.80      6.43 o 
   1   4  17        3.96        4.87      6.97 o 
  -5   5  17       26.08       26.32     11.14 o 
  -4   5  17        3.27       -2.77      7.40 o 
  -3   5  17      111.43       99.82     18.38 o 
  -2   5  17       57.90       60.42      9.97 o 
  -1   5  17       74.43       77.98      9.92 o 
   0   5  17        5.25        4.12      6.64 o 
   1   5  17        8.66        1.09      6.76 o 
  -4   6  17       31.29       23.12      8.93 o 
  -3   6  17      122.49      108.03     13.94 o 
  -2   6  17       38.17       36.45      8.72 o 
  -1   6  17       88.41       76.79      9.87 o 
   0   6  17        1.02        5.72      6.65 o 
  -4   7  17       17.40       23.52      9.47 o 
  -3   7  17       32.04       17.20      7.74 o 
  -2   7  17      157.68      163.24     19.83 o 
  -1   7  17       22.79       28.39      8.43 o 
   0   7  17       42.91       36.95      8.99 o 
  -3   8  17       36.52       41.04      9.03 o 
  -2   8  17       11.87       12.42      7.90 o 
  -1   8  17       10.05        5.91      7.84 o 
  -2   9  17        1.69        9.95     12.40 o 
  -4   0  18      153.43      145.34     27.24 o 
  -2   0  18       21.21       25.16     12.74 o 
   0   0  18      166.35      206.68     17.96 o 
  -4   1  18       16.20       12.78      8.87 o 
  -3   1  18       21.09       13.07      8.37 o 
  -2   1  18       18.50       17.93      8.68 o 
  -1   1  18       34.66       39.56      8.45 o 
   0   1  18       15.88       17.58      7.59 o 
  -4   2  18       40.03       27.78      9.31 o 
  -3   2  18        3.24       14.38      8.46 o 
  -2   2  18        0.14       -5.96      7.57 o 
  -1   2  18       23.75       17.97      7.49 o 
   0   2  18       41.99       24.95      7.61 o 
  -4   3  18       19.80       15.09      8.62 o 
  -3   3  18      101.79       81.71     11.38 o 
  -2   3  18      129.91      142.57     13.64 o 
  -1   3  18       22.98       22.64      8.58 o 
   0   3  18       97.37       98.54     11.08 o 
  -4   4  18       52.92       40.17      9.85 o 
  -3   4  18        1.74       -7.85      7.85 o 
  -2   4  18       34.48       53.42     10.91 o 
  -1   4  18       42.60       50.09      9.55 o 
  -3   5  18        5.74        6.96      8.61 o 
  -2   5  18      215.55      234.87     14.77 o 
  -1   5  18       10.57       13.32      8.17 o 
  -2   6  18       10.73        8.59      7.93 o 
                                                 
