# Supplementary material for: Evaluation of the Bruker SMART X2S: crystallography for the nonspecialist?
Source: J Appl Crystallogr. 2010 Nov 27;44(Pt 1):213–5. doi: 10.1107/S0021889810042561 (PMC3253739; doi:10.1107/S0021889810042561)
Supplement: Supplementary file 12 [file j-44-00213-16_CCDCsup12.hkl]

# 
# h,k,l, Fc-squared, Fo-squared, sigma(Fo-squared) and status flag 
# 
data_16_CCDC 
_shelx_title ' mo_SEL_X2S_Project_23_0m in P2(1)' 
_shelx_refln_list_code          4 
_shelx_F_calc_maximum       74.31 
_exptl_crystal_F_000       244.00 
_reflns_d_resolution_high  0.8156 
 
loop_ 
 _symmetry_equiv_pos_as_xyz 
 'x, y, z' 
 '-x, y+1/2, -z' 
 
_cell_length_a     5.6095 
_cell_length_b     7.3299 
_cell_length_c    12.4911 
_cell_angle_alpha  90.000 
_cell_angle_beta   93.297 
_cell_angle_gamma  90.000 
 
_shelx_F_squared_multiplier     1.000 
 
loop_ 
 _refln_index_h 
 _refln_index_k 
 _refln_index_l 
 _refln_F_squared_calc 
 _refln_F_squared_meas 
 _refln_F_squared_sigma 
 _refln_observed_status 
   0  -8   0       91.48       99.60      5.92 o 
   1  -8   0       10.44       10.63      1.78 o 
   2  -8   0       21.15       23.85      3.82 o 
   3  -8   0        0.62       -1.05      1.49 o 
   1  -7   0       82.30       75.81      3.28 o 
   2  -7   0       34.58       27.61      3.65 o 
   3  -7   0        1.19       -0.55      1.38 o 
   4  -7   0        0.10       -0.17      1.60 o 
   0  -6   0       85.15       87.54      4.65 o 
   1  -6   0       35.22       38.73      2.54 o 
   2  -6   0      146.24      137.17      6.36 o 
   3  -6   0        3.08        4.92      1.77 o 
   4  -6   0       30.58       24.29      3.43 o 
   5  -6   0        3.54        3.38      1.88 o 
   1  -5   0       39.59       41.30      2.02 o 
   2  -5   0       41.35       42.44      1.90 o 
   3  -5   0      283.79      272.52      8.69 o 
   4  -5   0       62.54       51.79      3.76 o 
   5  -5   0       19.24       22.96      3.15 o 
   1  -4   0      616.32      608.93      8.99 o 
   2  -4   0      562.16      567.92      7.83 o 
   3  -4   0       43.56       42.94      3.04 o 
   4  -4   0       31.93       30.77      2.99 o 
   5  -4   0        2.03        2.77      1.38 o 
   6  -4   0       26.92       29.66      3.32 o 
   1  -3   0      611.99      592.33      8.19 o 
   2  -3   0      228.25      219.13      5.92 o 
   3  -3   0      284.65      276.45      6.97 o 
   4  -3   0       79.63       75.64      3.43 o 
   5  -3   0       37.49       34.31      2.60 o 
   6  -3   0       36.96       46.26      3.21 o 
   0  -2   0     3354.07     3239.41     51.52 o 
   1  -2   0     1750.51     1746.85     27.75 o 
   2  -2   0      728.92      776.51     13.78 o 
   3  -2   0       30.08       29.60      1.66 o 
   4  -2   0      230.40      246.24      5.75 o 
   5  -2   0       46.37       46.76      2.49 o 
   6  -2   0      144.03      153.28      4.98 o 
   1  -1   0     5522.38     5492.64     60.02 o 
   2  -1   0      552.88      577.75     11.73 o 
   3  -1   0      117.43      133.91      4.98 o 
   4  -1   0        2.99        3.60      1.55 o 
   5  -1   0      642.31      691.13     16.77 o 
   6  -1   0        3.90        6.53      2.43 o 
   1   0   0       87.60       81.78      2.38 o 
   2   0   0        1.24        3.04      1.00 o 
   3   0   0       21.03       22.69      2.38 o 
   4   0   0      680.47      694.89     15.99 o 
   5   0   0        4.71        2.88      1.88 o 
   6   0   0      268.11      279.50     10.46 o 
   1   1   0     5500.62     5159.83    152.45 o 
   4   1   0        2.99        5.15      1.72 o 
   5   1   0      636.44      652.73     16.88 o 
   6   1   0        3.97        0.94      1.77 o 
   0   2   0     3324.57     3232.33     51.52 o 
   1   2   0     1749.72     1711.77     45.32 o 
   2   2   0      708.32      778.78     13.17 o 
   6   2   0      141.83      144.04      7.69 o 
   1   3   0      593.25      586.28      8.29 o 
   2   3   0      228.10      218.66      3.71 o 
   3   3   0      281.36      277.89      6.42 o 
   4   3   0       79.33       77.52      2.88 o 
   5   3   0       37.83       36.58      2.10 o 
   6   3   0       37.00       39.34      4.92 o 
   0   4   0      171.94      165.89      5.48 o 
   1   4   0      616.00      604.13      9.12 o 
   2   4   0      552.57      550.57      8.28 o 
   3   4   0       43.79       44.71      2.77 o 
   4   4   0       31.78       33.48      2.49 o 
   5   4   0        2.02        2.49      1.22 o 
   6   4   0       26.70       24.62      2.71 o 
   1   5   0       39.90       39.63      2.09 o 
   2   5   0       41.20       37.05      2.11 o 
   3   5   0      279.89      282.98      8.36 o 
   4   5   0       62.81       55.00      3.54 o 
   5   5   0       18.91       17.15      2.49 o 
   0   6   0       88.88      103.25      5.20 o 
   1   6   0       35.23       34.24      2.50 o 
   2   6   0      140.08      146.32      4.21 o 
   3   6   0        3.13        4.32      1.72 o 
   4   6   0       29.05       33.15      3.60 o 
   5   6   0        3.47        5.15      1.83 o 
   1   7   0       80.42       77.85      3.52 o 
   2   7   0       34.49       33.39      2.61 o 
   3   7   0        1.27       -0.33      1.44 o 
   4   7   0        0.11       -0.66      1.33 o 
   0   8   0       91.96       96.01      5.87 o 
   1   8   0       10.48        8.51      2.82 o 
   2   8   0       22.97       26.17      2.57 o 
   3   8   0        0.61       -1.27      1.27 o 
  -3  -8   1       17.50       15.49      3.26 o 
  -2  -8   1       28.90       22.24      3.60 o 
  -1  -8   1       53.93       54.31      5.81 o 
   0  -8   1        0.55        0.75      1.15 o 
   1  -8   1       28.96       30.62      2.77 o 
   2  -8   1       17.64        5.81      2.43 o 
   3  -8   1       24.64       19.98      3.60 o 
  -4  -7   1       14.42       14.89      3.04 o 
  -3  -7   1      100.25      104.47      6.14 o 
  -2  -7   1       88.81       85.55      5.42 o 
  -1  -7   1        7.39        6.77      1.38 o 
   0  -7   1      150.16      151.56      4.71 o 
   1  -7   1       49.46       47.47      4.62 o 
   2  -7   1       55.39       54.50      5.15 o 
   3  -7   1       23.32       23.24      3.60 o 
   4  -7   1       92.20       92.46      5.87 o 
  -5  -6   1       22.61       23.74      3.54 o 
  -4  -6   1       15.04       14.11      2.71 o 
  -3  -6   1      103.48      109.18      5.64 o 
  -2  -6   1      110.10      107.35      5.59 o 
  -1  -6   1      349.79      344.23      6.90 o 
   0  -6   1        7.93        6.33      1.23 o 
   1  -6   1      267.45      271.56      6.03 o 
   2  -6   1      217.09      203.85      6.34 o 
   3  -6   1      182.71      176.68      7.25 o 
   4  -6   1       13.29       15.38      2.88 o 
   5  -6   1       43.85       51.74      5.04 o 
  -5  -5   1        5.94        6.25      1.94 o 
  -4  -5   1      139.37      116.09      5.53 o 
  -3  -5   1      289.24      274.35      8.63 o 
  -2  -5   1      419.32      423.44      6.75 o 
  -1  -5   1      151.77      154.42      3.91 o 
   0  -5   1      148.73      145.00      3.87 o 
   1  -5   1       29.04       30.62      2.04 o 
   2  -5   1      933.64      893.74     17.35 o 
   3  -5   1      312.36      304.18      9.30 o 
   4  -5   1       39.46       36.30      3.65 o 
   5  -5   1       15.57       14.17      2.60 o 
  -6  -4   1        4.27        2.10      1.55 o 
  -5  -4   1       74.40       72.99      3.98 o 
  -4  -4   1       76.16       67.29      3.76 o 
  -3  -4   1      393.59      398.52      9.90 o 
  -2  -4   1      325.10      318.62      8.52 o 
  -1  -4   1      297.28      290.24      5.26 o 
   0  -4   1       46.85       52.70      2.09 o 
   1  -4   1      585.22      574.40      8.75 o 
   2  -4   1      154.15      153.58      3.23 o 
   3  -4   1      121.13      120.85      4.98 o 
   4  -4   1       16.98       15.88      2.21 o 
   5  -4   1       93.31       95.67      4.70 o 
   6  -4   1        2.54        1.88      1.60 o 
  -6  -3   1       17.16       19.31      2.38 o 
  -5  -3   1       44.50       43.99      2.77 o 
  -4  -3   1      338.18      329.74      7.91 o 
  -3  -3   1       75.66       75.31      3.21 o 
  -2  -3   1      118.47      129.76      4.21 o 
  -1  -3   1       43.64       47.60      2.74 o 
   0  -3   1     1408.65     1426.70     22.55 o 
   1  -3   1      158.82      162.69      4.59 o 
   2  -3   1      607.81      587.43     12.23 o 
   3  -3   1       89.57       83.22      3.54 o 
   4  -3   1       57.20       55.33      2.99 o 
   5  -3   1       16.96       16.43      2.21 o 
   6  -3   1       67.65       70.88      4.04 o 
  -6  -2   1        1.13        1.00      1.00 o 
  -5  -2   1       70.84       67.95      2.66 o 
  -4  -2   1      117.91      111.85      2.25 o 
  -3  -2   1      274.41      300.58      6.25 o 
  -2  -2   1      244.94      287.08      6.14 o 
  -1  -2   1      168.87      149.44      2.59 o 
   0  -2   1      771.71      812.33     17.21 o 
   1  -2   1     2467.51     2453.50     27.70 o 
   2  -2   1       24.83       25.18      1.72 o 
   3  -2   1      128.84      134.80      3.98 o 
   4  -2   1        8.28        9.19      1.33 o 
   5  -2   1       75.35       81.67      3.49 o 
   6  -2   1        4.55        2.10      1.27 o 
  -6  -1   1       58.18       65.30      6.03 o 
  -5  -1   1       31.44       29.99      3.82 o 
  -4  -1   1      757.98      759.86     17.32 o 
  -3  -1   1       44.81       39.79      2.88 o 
  -2  -1   1      176.67      198.10      5.70 o 
  -1  -1   1      488.18      470.51      5.67 o 
   0  -1   1     1783.54     1830.37     20.62 o 
   1  -1   1      358.99      362.85      4.50 o 
   2  -1   1      597.06      624.24      6.39 o 
   3  -1   1      155.65      181.48      2.89 o 
   4  -1   1      143.05      143.56      2.26 o 
   5  -1   1       10.37       10.72      1.04 o 
   6  -1   1       39.80       42.32      2.15 o 
  -6   0   1       27.03       31.60      4.26 o 
  -5   0   1      600.84      633.58     16.49 o 
  -4   0   1       49.94       52.35      3.82 o 
  -3   0   1       83.43       75.48      3.87 o 
  -2   0   1      121.74      128.27      4.32 o 
  -1   0   1     1401.95     1394.60     23.52 o 
   0   0   1       35.72       38.24      0.74 o 
   1   0   1      434.68      457.98      5.24 o 
   2   0   1      142.93      144.42      4.09 o 
   3   0   1        1.18        0.06      0.77 o 
   4   0   1       38.13       38.29      3.10 o 
   5   0   1      341.96      331.18     10.24 o 
   6   0   1        2.23        2.38      1.72 o 
  -6   1   1       56.41       56.88      5.70 o 
  -5   1   1       31.71       39.56      4.37 o 
  -4   1   1      761.52      753.94     17.49 o 
   0   1   1     1776.27     1833.74     29.16 o 
   1   1   1      357.68      364.73      4.60 o 
   4   1   1      140.78      136.73      5.75 o 
   5   1   1        9.90       13.56      2.60 o 
   6   1   1       40.63       48.58      5.09 o 
  -6   2   1        1.13        0.50      1.77 o 
  -5   2   1       70.91       76.31      5.15 o 
  -2   2   1      243.43      289.69      5.17 o 
  -1   2   1      177.07      157.42      2.72 o 
   0   2   1      777.57      816.85     14.50 o 
   1   2   1     2479.44     2415.40     46.37 o 
   2   2   1       24.35       28.55      1.55 o 
   3   2   1      122.31      135.96      2.39 o 
   4   2   1        8.41        8.15      0.64 o 
   5   2   1       77.97       83.72      2.71 o 
   6   2   1        4.89        2.32      1.83 o 
  -6   3   1       15.83       16.32      3.49 o 
  -5   3   1       45.15       43.66      2.05 o 
  -4   3   1      339.36      322.82      6.81 o 
  -3   3   1       76.67       77.19      2.82 o 
  -2   3   1      112.10      117.80      5.04 o 
  -1   3   1       45.10       47.05      1.72 o 
   0   3   1     1436.22     1448.48     17.74 o 
   1   3   1      160.59      169.86      3.46 o 
   2   3   1      606.61      598.48      8.12 o 
   3   3   1       91.54       83.28      3.21 o 
   4   3   1       61.25       58.93      2.71 o 
   5   3   1       17.66       19.42      1.99 o 
   6   3   1       67.41       68.34      3.43 o 
  -6   4   1        4.41        3.21      1.38 o 
  -5   4   1       74.72       72.65      3.49 o 
  -4   4   1       76.89       72.60      3.38 o 
  -3   4   1      393.86      392.21      9.30 o 
  -2   4   1      328.02      323.10      5.50 o 
  -1   4   1      303.53      291.25      5.40 o 
   0   4   1       47.91       50.52      2.09 o 
   1   4   1      588.57      596.01      8.96 o 
   2   4   1      156.24      152.89      5.98 o 
   3   4   1      120.68      119.74      4.59 o 
   4   4   1       17.78       14.72      1.94 o 
   5   4   1       95.06       94.35      4.26 o 
   6   4   1        2.39        2.10      1.44 o 
  -5   5   1        5.79        6.75      1.88 o 
  -4   5   1      140.35      124.23      5.20 o 
  -3   5   1      290.81      278.39      8.30 o 
  -2   5   1      417.08      408.18      7.22 o 
  -1   5   1      153.60      153.06      5.92 o 
   0   5   1      146.94      142.64      4.48 o 
   1   5   1       28.03       29.58      2.09 o 
   2   5   1      931.09      897.22     12.86 o 
   3   5   1      314.06      314.14      9.02 o 
   4   5   1       39.68       42.11      3.71 o 
   5   5   1       14.98       13.00      2.21 o 
  -5   6   1       22.19       31.21      3.60 o 
  -4   6   1       15.05       12.73      2.43 o 
  -3   6   1      100.08      103.53      5.31 o 
  -2   6   1      109.90      114.32      8.08 o 
  -1   6   1      348.00      345.62     10.35 o 
   0   6   1        7.84        7.63      1.60 o 
   1   6   1      264.75      260.65      6.12 o 
   2   6   1      217.53      220.69      5.31 o 
   3   6   1      180.14      148.52      6.58 o 
   4   6   1       13.07       14.39      2.60 o 
   5   6   1       43.35       50.85      4.70 o 
  -4   7   1       14.46       16.05      2.99 o 
  -3   7   1      100.30       97.56      5.70 o 
  -2   7   1       85.77       78.59      4.51 o 
  -1   7   1        7.02        6.24      1.41 o 
   0   7   1      145.73      149.59      5.09 o 
   1   7   1       48.74       53.52      2.97 o 
   2   7   1       57.25       60.93      3.06 o 
   3   7   1       23.69       11.12      2.66 o 
   4   7   1       89.39       88.98      5.70 o 
  -3   8   1       18.01       15.00      3.10 o 
  -2   8   1       28.73       25.73      3.82 o 
  -1   8   1       50.92       47.60      3.44 o 
   0   8   1        0.64        0.30      1.08 o 
   1   8   1       28.78       27.47      2.68 o 
   2   8   1       17.66       17.48      2.27 o 
   3   8   1       23.12       21.58      3.71 o 
  -3  -8   2       32.95       32.15      4.37 o 
  -2  -8   2       66.61       68.28      5.31 o 
  -1  -8   2       12.01       10.18      2.71 o 
   0  -8   2       20.68       21.17      2.39 o 
   1  -8   2        8.51       10.99      2.30 o 
   2  -8   2       51.29       52.07      5.53 o 
  -4  -7   2        5.10        6.70      2.27 o 
  -3  -7   2       64.70       62.64      4.87 o 
  -2  -7   2       66.93       59.43      4.65 o 
  -1  -7   2      136.13      142.35      4.59 o 
   0  -7   2       28.89       29.62      3.57 o 
   1  -7   2        6.68        7.85      1.51 o 
   2  -7   2       70.21       69.94      4.98 o 
   3  -7   2      131.89      121.52      6.58 o 
   4  -7   2        2.40        1.60      1.88 o 
  -5  -6   2        1.24        3.87      1.88 o 
  -4  -6   2       82.30       85.55      5.26 o 
  -3  -6   2       39.64       34.86      3.87 o 
  -2  -6   2      335.34      344.74     10.40 o 
  -1  -6   2       40.91       43.08      3.40 o 
   0  -6   2       60.09       60.95      2.80 o 
   1  -6   2       32.73       31.05      3.13 o 
   2  -6   2      131.34      129.84      3.83 o 
   3  -6   2       16.84       14.83      2.71 o 
   4  -6   2       11.39       10.07      2.43 o 
  -5  -5   2       70.99       69.83      4.43 o 
  -4  -5   2       33.36       33.92      3.49 o 
  -3  -5   2      322.45      309.87      9.35 o 
  -2  -5   2      269.21      265.90      5.31 o 
  -1  -5   2       57.16       60.64      2.41 o 
   0  -5   2       80.32       84.39      2.93 o 
   1  -5   2      430.78      430.67     10.62 o 
   2  -5   2      102.05       98.94      3.74 o 
   3  -5   2       69.99       67.07      4.26 o 
   4  -5   2       42.97       47.26      3.65 o 
   5  -5   2        5.76        4.98      1.94 o 
  -6  -4   2       18.23       18.37      2.71 o 
  -5  -4   2        8.74        5.75      1.66 o 
  -4  -4   2      143.67      140.50      5.42 o 
  -3  -4   2       20.18       15.94      2.16 o 
  -2  -4   2       89.71       84.94      3.93 o 
  -1  -4   2      274.09      271.30      9.10 o 
   0  -4   2      137.96      138.36      3.52 o 
   1  -4   2      121.23      128.66      3.35 o 
   2  -4   2      451.50      453.73      7.05 o 
   3  -4   2       39.83       42.05      3.04 o 
   4  -4   2       13.67       12.28      2.10 o 
   5  -4   2       46.42       47.26      3.60 o 
   6  -4   2       30.07       34.47      3.82 o 
  -6  -3   2        7.60        5.70      1.60 o 
  -5  -3   2      151.60      144.20      4.92 o 
  -4  -3   2       46.62       47.86      2.71 o 
  -3  -3   2      159.10      163.62      4.92 o 
  -2  -3   2       84.60       77.30      3.26 o 
  -1  -3   2        7.97        9.75      0.91 o 
   0  -3   2      522.56      588.20      8.37 o 
   1  -3   2     1030.48     1031.29     13.20 o 
   2  -3   2      329.54      354.43      5.26 o 
   3  -3   2      268.25      284.92      7.47 o 
   4  -3   2      103.85      103.97      4.43 o 
   5  -3   2       21.97       21.53      2.71 o 
   6  -3   2        3.70        5.26      1.72 o 
  -5  -2   2       19.98       19.04      1.36 o 
  -4  -2   2      322.54      343.20      4.42 o 
  -3  -2   2      606.93      644.48     11.51 o 
  -2  -2   2      778.05      804.46     14.17 o 
  -1  -2   2     1242.69     1229.92     14.45 o 
   0  -2   2      729.37      769.94      9.86 o 
   1  -2   2      318.89      337.26      5.02 o 
   2  -2   2      560.17      575.59     11.18 o 
   3  -2   2      314.01      352.87      7.91 o 
   4  -2   2       67.21       64.96      3.10 o 
   5  -2   2       24.39       27.50      2.55 o 
   6  -2   2       38.74       44.99      3.21 o 
  -6  -1   2        5.09        2.38      1.94 o 
  -5  -1   2       37.99       46.43      4.81 o 
  -4  -1   2      232.74      243.92      8.52 o 
  -3  -1   2      605.53      598.39     13.94 o 
  -2  -1   2      723.19      727.87     14.94 o 
  -1  -1   2      454.85      439.45      5.96 o 
   0  -1   2      334.08      318.21      4.46 o 
   1  -1   2     1651.73     1587.09     18.47 o 
   2  -1   2     1195.66     1240.77     20.64 o 
   3  -1   2      548.47      573.18      7.83 o 
   4  -1   2      133.55      137.67      3.09 o 
   5  -1   2       48.67       50.69      3.71 o 
   6  -1   2        1.97        1.60      0.89 o 
  -6   0   2        4.14        6.09      2.38 o 
  -5   0   2      125.71      133.85      6.86 o 
  -4   0   2        2.03        3.60      1.66 o 
  -3   0   2       96.91       92.74      4.54 o 
  -2   0   2     1663.29     1626.40     28.94 o 
  -1   0   2      263.07      271.20      6.25 o 
   0   0   2      295.93      300.36      4.01 o 
   1   0   2     1020.57     1003.39     11.68 o 
   2   0   2      393.99      375.04      5.09 o 
   3   0   2      188.32      189.22      2.84 o 
   4   0   2      924.78      974.99     11.43 o 
   5   0   2      105.45      105.55      5.31 o 
   6   0   2        0.10       -0.29      0.72 o 
  -6   1   2        5.37        5.75      2.27 o 
  -5   1   2       39.96       41.94      4.70 o 
  -4   1   2      230.25      239.93      8.58 o 
  -1   1   2      440.65      427.65      4.27 o 
   0   1   2      325.05      319.45      6.31 o 
   1   1   2     1673.90     1627.51     18.49 o 
   2   1   2     1184.54     1203.09     20.14 o 
   3   1   2      542.13      558.65      7.04 o 
   4   1   2      134.90      136.40      2.22 o 
   5   1   2       49.31       49.70      2.05 o 
   6   1   2        1.64        0.94      0.81 o 
  -6   2   2        5.14        5.20      2.32 o 
  -5   2   2       20.95       15.77      3.10 o 
  -2   2   2      764.56      793.90      9.49 o 
  -1   2   2     1249.19     1215.48     14.80 o 
   0   2   2      748.49      761.00     13.25 o 
   1   2   2      310.91      331.08      5.09 o 
   2   2   2      546.42      554.01      8.02 o 
   3   2   2      307.80      335.88      7.25 o 
   4   2   2       66.48       69.22      2.71 o 
   5   2   2       25.91       26.56      1.94 o 
   6   2   2       38.60       44.21      2.38 o 
  -6   3   2        7.58        9.52      2.88 o 
  -5   3   2      155.50      149.63      3.76 o 
  -4   3   2       46.95       45.49      1.99 o 
  -3   3   2      158.78      156.32      4.26 o 
  -2   3   2       82.34       83.13      1.94 o 
  -1   3   2        6.10        5.47      0.78 o 
   0   3   2      532.33      578.42      8.37 o 
   1   3   2     1035.40     1012.20     13.26 o 
   2   3   2      322.78      360.75      5.68 o 
   3   3   2      260.59      275.73      7.08 o 
   4   3   2      105.12      106.19      4.04 o 
   5   3   2       22.25       22.41      2.32 o 
   6   3   2        3.35        4.37      1.44 o 
  -5   4   2        9.37        9.79      1.60 o 
  -4   4   2      146.22      146.75      4.81 o 
  -3   4   2       19.78       17.21      1.94 o 
  -2   4   2       88.44       82.89      2.43 o 
  -1   4   2      276.97      270.89      5.53 o 
   0   4   2      139.30      147.82      3.64 o 
   1   4   2      121.24      135.26      3.50 o 
   2   4   2      451.92      456.32      7.38 o 
   3   4   2       41.14       37.30      2.77 o 
   4   4   2       13.62       10.85      1.88 o 
   5   4   2       46.83       46.04      3.21 o 
   6   4   2       29.93       35.19      3.43 o 
  -5   5   2       69.74       70.55      3.98 o 
  -4   5   2       34.62       27.00      2.88 o 
  -3   5   2      324.36      312.64      8.91 o 
  -2   5   2      270.16      263.30      5.87 o 
  -1   5   2       52.74       55.49      2.46 o 
   0   5   2       77.21       76.53      4.09 o 
   1   5   2      433.41      425.58      7.72 o 
   2   5   2      104.96      103.04      3.98 o 
   3   5   2       71.39       71.44      4.15 o 
   4   5   2       43.81       39.40      3.65 o 
   5   5   2        4.98        5.31      1.88 o 
  -5   6   2        1.11       -1.27      1.33 o 
  -4   6   2       81.03       74.37      4.59 o 
  -3   6   2       40.42       46.76      4.21 o 
  -2   6   2      338.49      328.29      6.79 o 
  -1   6   2       41.21       42.33      2.76 o 
   0   6   2       56.07       52.34      2.70 o 
   1   6   2       32.99       30.99      2.42 o 
   2   6   2      130.44      134.17      4.17 o 
   3   6   2       17.68       21.08      3.04 o 
   4   6   2       12.06        7.08      2.05 o 
  -4   7   2        5.20        1.99      1.72 o 
  -3   7   2       65.56       64.30      4.65 o 
  -2   7   2       69.08       72.12      3.24 o 
  -1   7   2      133.69      134.24      4.58 o 
   0   7   2       27.34       24.03      2.57 o 
   1   7   2        6.47        3.83      1.36 o 
   2   7   2       72.29       75.01      4.95 o 
   3   7   2      131.51      117.31      6.36 o 
   4   7   2        2.51        3.65      1.88 o 
  -3   8   2       33.66       29.33      4.04 o 
  -2   8   2       66.30       65.30      5.15 o 
  -1   8   2       12.76       14.65      2.13 o 
   0   8   2       19.73       20.98      2.42 o 
   1   8   2        8.83       12.86      4.09 o 
   2   8   2       51.81       55.45      4.26 o 
  -2  -8   3       66.40       59.65      5.81 o 
  -1  -8   3       96.58      101.87      6.25 o 
   0  -8   3       36.55       38.02      3.07 o 
   1  -8   3        2.55        2.76      1.03 o 
   2  -8   3       30.62       24.73      3.93 o 
  -4  -7   3        1.20        1.60      1.66 o 
  -3  -7   3       24.25       22.13      3.49 o 
  -2  -7   3      101.50      115.59      6.25 o 
  -1  -7   3       55.19       56.24      2.92 o 
   0  -7   3       15.23       17.14      2.05 o 
   1  -7   3      107.83      106.41      4.02 o 
   2  -7   3       34.13       29.60      3.93 o 
   3  -7   3       21.32       25.95      3.87 o 
   4  -7   3        9.57        8.58      2.66 o 
  -4  -6   3       29.48       26.12      3.60 o 
  -3  -6   3       55.02       55.11      4.15 o 
  -2  -6   3       93.01       84.11      4.92 o 
  -1  -6   3        9.68       10.39      1.94 o 
   0  -6   3       84.08       81.13      6.67 o 
   1  -6   3        2.35        1.68      0.95 o 
   2  -6   3      116.68      108.48      5.51 o 
   3  -6   3       89.37       90.97      5.42 o 
   4  -6   3       32.23       35.91      4.26 o 
  -5  -5   3       21.77       23.46      3.15 o 
  -4  -5   3       36.55       30.66      3.38 o 
  -3  -5   3      144.98      137.34      5.87 o 
  -2  -5   3        8.74        8.90      0.99 o 
  -1  -5   3       76.25       79.12      2.80 o 
   0  -5   3        6.22        6.20      1.58 o 
   1  -5   3      300.77      288.16      5.50 o 
   2  -5   3      120.04      116.89      3.42 o 
   3  -5   3      170.04      163.74      6.70 o 
   4  -5   3       36.51       40.34      4.09 o 
   5  -5   3       12.52       15.11      2.82 o 
  -6  -4   3       27.31       29.38      3.38 o 
  -5  -4   3       13.67       17.98      2.49 o 
  -4  -4   3       27.11       28.55      2.88 o 
  -3  -4   3      219.81      213.76      6.75 o 
  -2  -4   3      253.11      247.62      7.30 o 
  -1  -4   3      234.61      237.96      4.67 o 
   0  -4   3      621.59      634.21      9.60 o 
   1  -4   3        3.48        3.66      0.84 o 
   2  -4   3      180.81      175.06      4.07 o 
   3  -4   3      112.83      109.78      4.92 o 
   4  -4   3       89.41       77.36      4.37 o 
   5  -4   3        6.84        7.97      2.05 o 
  -6  -3   3       41.52       47.86      3.15 o 
  -5  -3   3       91.15       92.24      3.93 o 
  -4  -3   3       43.93       42.22      2.55 o 
  -3  -3   3       13.66       11.62      1.55 o 
  -2  -3   3      340.82      371.13      8.58 o 
  -1  -3   3      148.25      144.04      3.09 o 
   0  -3   3      218.38      223.89      7.22 o 
   1  -3   3      121.31      121.84      3.03 o 
   2  -3   3      139.14      131.59      2.88 o 
   3  -3   3       75.32       70.88      3.60 o 
   4  -3   3       73.95       67.95      3.82 o 
   5  -3   3       39.00       37.02      3.49 o 
   6  -3   3       10.89       11.34      2.38 o 
  -5  -2   3       15.73       19.10      1.38 o 
  -4  -2   3        5.16        4.73      0.76 o 
  -3  -2   3      164.92      172.80      3.64 o 
  -2  -2   3      178.90      168.27      4.43 o 
  -1  -2   3      124.99      130.85      2.51 o 
   0  -2   3      733.16      758.14      9.90 o 
   1  -2   3      231.34      216.54      3.93 o 
   2  -2   3      281.57      316.39      4.63 o 
   3  -2   3      266.22      275.46      7.14 o 
   4  -2   3       91.34       91.19      3.93 o 
   5  -2   3       80.27       83.28      4.09 o 
   6  -2   3       10.65       12.78      2.27 o 
  -6  -1   3       29.73       40.78      5.26 o 
  -5  -1   3      117.13      116.48      6.64 o 
  -4  -1   3       94.33       92.24      5.37 o 
  -3  -1   3       17.66       16.38      2.43 o 
  -2  -1   3      123.27      131.97      4.07 o 
  -1  -1   3       99.82      101.38      1.60 o 
   0  -1   3     1410.82     1353.73     16.12 o 
   1  -1   3      280.46      268.82      5.75 o 
   2  -1   3       44.93       50.85      2.32 o 
   3  -1   3       13.79        8.58      1.27 o 
   4  -1   3       66.11       72.34      2.34 o 
   5  -1   3       66.31       66.62      3.26 o 
   6  -1   3       20.05       21.47      2.49 o 
  -6   0   3       33.52       31.10      4.54 o 
  -5   0   3        1.80        3.04      1.99 o 
  -4   0   3       36.14       29.88      3.65 o 
  -3   0   3      501.57      564.08     13.72 o 
  -2   0   3       12.15        7.80      1.55 o 
  -1   0   3     1391.50     1324.88     22.52 o 
   0   0   3     4819.20     4524.47     42.17 o 
   1   0   3       88.45       91.39      2.66 o 
   2   0   3      476.20      542.03     13.67 o 
   3   0   3       49.24       54.97      1.72 o 
   4   0   3      343.51      350.91      5.81 o 
   5   0   3       16.34       18.69      1.54 o 
   6   0   3        5.68        7.08      1.55 o 
  -6   1   3       29.62       41.83      5.20 o 
  -5   1   3      115.64      106.46      6.42 o 
  -4   1   3       96.76      103.97      5.70 o 
  -3   1   3       15.62       17.38      2.55 o 
  -1   1   3      100.88      102.23      6.45 o 
   0   1   3     1417.25     1379.16     22.80 o 
   1   1   3      290.51      277.04      4.26 o 
   2   1   3       42.38       45.49      1.26 o 
   3   1   3       13.31       10.62      1.27 o 
   4   1   3       65.82       72.26      3.85 o 
   5   1   3       64.69       63.66      3.02 o 
   6   1   3       20.09       22.57      1.91 o 
  -6   2   3       22.87       12.95      3.21 o 
  -5   2   3       14.87       17.38      3.26 o 
  -2   2   3      171.84      170.60      4.09 o 
  -1   2   3      123.84      126.62      2.60 o 
   0   2   3      750.57      742.34      9.90 o 
   1   2   3      227.42      222.53      3.99 o 
   2   2   3      274.77      310.65      4.87 o 
   3   2   3      269.50      272.41      6.64 o 
   4   2   3       93.91       93.29      3.54 o 
   5   2   3       80.61       83.94      3.60 o 
   6   2   3       10.34       11.60      1.55 o 
  -6   3   3       41.21       46.70      5.64 o 
  -5   3   3       94.39       87.76      2.88 o 
  -4   3   3       42.41       41.83      2.05 o 
  -3   3   3       12.05       11.79      1.38 o 
  -2   3   3      335.29      355.21      5.29 o 
  -1   3   3      153.98      145.57      5.70 o 
   0   3   3      215.66      217.78      4.34 o 
   1   3   3      127.07      119.31      3.01 o 
   2   3   3      138.94      130.49      3.10 o 
   3   3   3       76.32       73.82      3.38 o 
   4   3   3       75.19       74.48      3.54 o 
   5   3   3       41.22       39.40      2.82 o 
   6   3   3       10.46       12.95      2.21 o 
  -5   4   3       12.58       13.61      1.83 o 
  -4   4   3       29.20       26.34      2.38 o 
  -3   4   3      222.49      204.85      6.14 o 
  -2   4   3      254.93      253.85      4.73 o 
  -1   4   3      227.83      235.47      4.83 o 
   0   4   3      631.65      635.43     11.29 o 
   1   4   3        4.12        2.63      0.80 o 
   2   4   3      182.32      171.61      5.87 o 
   3   4   3      111.33      115.95      2.82 o 
   4   4   3       92.32       78.91      4.04 o 
   5   4   3        6.40        8.85      1.94 o 
  -5   5   3       22.11       27.17      2.99 o 
  -4   5   3       38.09       37.79      2.99 o 
  -3   5   3      146.11      136.34      5.42 o 
  -2   5   3        8.30        9.86      1.25 o 
  -1   5   3       78.36       81.57      3.82 o 
   0   5   3        6.26        5.05      1.99 o 
   1   5   3      303.97      299.33      6.18 o 
   2   5   3      120.05      117.67      4.09 o 
   3   5   3      171.84      162.24      6.42 o 
   4   5   3       34.68       30.05      3.26 o 
   5   5   3       12.57       14.39      2.55 o 
  -4   6   3       28.76       27.50      3.26 o 
  -3   6   3       57.26       55.89      4.04 o 
  -2   6   3       94.40       89.70      3.28 o 
  -1   6   3        9.42        9.08      1.47 o 
   0   6   3       83.46       72.60      4.59 o 
   1   6   3        2.18        4.34      1.19 o 
   2   6   3      114.32      116.07      3.91 o 
   3   6   3       90.78       88.65      5.09 o 
   4   6   3       33.24       32.32      3.71 o 
  -4   7   3        1.37       -1.16      1.49 o 
  -3   7   3       25.79       26.89      3.71 o 
  -2   7   3      101.48      109.19      4.02 o 
  -1   7   3       53.84       54.89      4.68 o 
   0   7   3       16.50       17.06      4.37 o 
   1   7   3      105.80      106.54      4.16 o 
   2   7   3       35.19       34.57      2.74 o 
   3   7   3       22.55       28.11      3.82 o 
  -2   8   3       68.81       75.09      5.53 o 
  -1   8   3       97.52       95.99      4.20 o 
   0   8   3       35.78       34.74      3.57 o 
   1   8   3        2.44        2.48      2.32 o 
   2   8   3       31.35       33.07      6.03 o 
  -2  -8   4       10.81       10.40      2.88 o 
  -1  -8   4       31.15       37.96      4.65 o 
   0  -8   4       26.43       26.04      2.67 o 
   1  -8   4       74.77       78.76      3.83 o 
   2  -8   4       27.34       28.33      4.26 o 
  -4  -7   4       22.14       13.94      3.04 o 
  -3  -7   4       18.67       22.24      3.43 o 
  -2  -7   4       85.06       84.22      5.48 o 
  -1  -7   4       66.64       73.61      3.29 o 
   0  -7   4       68.52       70.65      3.36 o 
   1  -7   4       35.50       44.60      3.14 o 
   2  -7   4       77.65       87.87      5.64 o 
   3  -7   4       41.63       54.01      5.48 o 
  -4  -6   4       34.01       31.87      3.82 o 
  -3  -6   4      103.33       95.34      5.37 o 
  -2  -6   4       52.45       51.07      4.04 o 
  -1  -6   4      148.13      136.41      6.45 o 
   0  -6   4       53.60       56.83      2.85 o 
   1  -6   4       96.96       89.71      3.44 o 
   2  -6   4       69.94       71.77      3.02 o 
   3  -6   4      132.27      132.75      6.64 o 
   4  -6   4        7.92        6.81      2.32 o 
  -5  -5   4       22.30       20.47      3.04 o 
  -4  -5   4       87.38       87.26      4.81 o 
  -3  -5   4        5.62        4.21      1.66 o 
  -2  -5   4      271.39      253.65      8.24 o 
  -1  -5   4      155.00      155.44      4.03 o 
   0  -5   4       40.30       39.49      2.32 o 
   1  -5   4       42.73       43.26      2.45 o 
   2  -5   4      443.65      439.84     12.56 o 
   3  -5   4        7.83        5.42      1.77 o 
   4  -5   4       22.38       15.60      2.77 o 
   5  -5   4       23.29       23.02      3.43 o 
  -5  -4   4       25.91       26.17      2.93 o 
  -4  -4   4        3.91        1.11      1.22 o 
  -3  -4   4      338.45      336.88      9.13 o 
  -2  -4   4       48.31       50.63      3.26 o 
  -1  -4   4      117.44      118.61      3.23 o 
   0  -4   4        3.05        4.32      0.94 o 
   1  -4   4        0.62        1.39      0.68 o 
   2  -4   4       13.80       17.12      1.49 o 
   3  -4   4      165.05      142.43      5.98 o 
   4  -4   4       36.67       36.91      3.65 o 
   5  -4   4       30.55       28.22      3.49 o 
  -6  -3   4       16.55       18.48      2.38 o 
  -5  -3   4       17.96       17.54      2.16 o 
  -4  -3   4       84.47       81.29      3.65 o 
  -3  -3   4       70.08       71.77      3.32 o 
  -2  -3   4       66.72       57.16      3.04 o 
  -1  -3   4      465.18      490.46      7.39 o 
   0  -3   4      233.93      255.46      4.95 o 
   1  -3   4       86.39       91.08      2.74 o 
   2  -3   4      138.29      128.74      3.08 o 
   3  -3   4       31.15       34.69      3.15 o 
   4  -3   4       97.04       79.46      4.37 o 
   5  -3   4       20.29       18.32      2.66 o 
   6  -3   4        9.98       10.68      2.38 o 
  -6  -2   4        9.09       14.66      3.54 o 
  -5  -2   4       13.34       14.65      1.35 o 
  -4  -2   4       68.89       70.12      3.18 o 
  -3  -2   4       25.66       22.71      1.88 o 
  -2  -2   4      726.04      756.26     14.33 o 
  -1  -2   4      155.05      145.60      2.91 o 
   0  -2   4      139.00      138.01      3.09 o 
   1  -2   4      386.86      355.47      9.57 o 
   2  -2   4       63.29       62.74      3.38 o 
   3  -2   4       68.20       65.85      3.43 o 
   4  -2   4       49.72       48.58      3.15 o 
   5  -2   4       44.72       47.98      3.38 o 
   6  -2   4        1.54        0.39      1.38 o 
  -6  -1   4       28.01       33.48      4.87 o 
  -5  -1   4       11.56       11.90      2.88 o 
  -4  -1   4      261.82      253.38      9.35 o 
  -3  -1   4        0.19        0.00      1.05 o 
  -2  -1   4      230.27      256.00      4.46 o 
  -1  -1   4      105.29      114.44      2.00 o 
   0  -1   4     2919.05     2822.27     48.22 o 
   1  -1   4      145.53      140.74      2.99 o 
   2  -1   4      108.89      104.43      2.29 o 
   3  -1   4       39.83       43.60      2.60 o 
   4  -1   4       76.82       77.41      3.60 o 
   5  -1   4       50.07       46.54      3.21 o 
   6  -1   4       20.46       21.58      2.77 o 
  -6   0   4        0.05       -1.49      1.49 o 
  -5   0   4      260.11      280.33     10.73 o 
  -4   0   4        0.21        0.50      1.38 o 
  -3   0   4       25.23       35.52      3.60 o 
  -2   0   4      116.87      127.29      1.87 o 
  -1   0   4     2088.00     2076.67     19.64 o 
   0   0   4     1133.55     1162.62     11.56 o 
   1   0   4       47.20       49.04      1.66 o 
   2   0   4      160.96      157.54      2.92 o 
   3   0   4        3.05        4.95      0.69 o 
   4   0   4        2.12        2.26      0.72 o 
   5   0   4      193.68      197.16      4.44 o 
   6   0   4        2.04        1.83      1.27 o 
  -6   1   4       27.33       28.17      4.54 o 
  -5   1   4       12.35       10.85      2.71 o 
  -4   1   4      266.47      258.75      9.46 o 
  -3   1   4        0.30        0.50      1.22 o 
  -2   1   4      224.13      257.49      3.62 o 
  -1   1   4      109.37      124.42      4.70 o 
   0   1   4     2910.13     2808.13     32.26 o 
   1   1   4      145.51      138.76      2.97 o 
   2   1   4      102.46      102.63      4.29 o 
   3   1   4       41.30       44.49      2.43 o 
   4   1   4       75.89       78.10      2.53 o 
   5   1   4       51.44       49.99      2.27 o 
   6   1   4       20.86       23.63      2.71 o 
  -6   2   4        9.69        8.91      2.93 o 
  -5   2   4       13.76       11.68      2.99 o 
  -3   2   4       24.67       21.33      0.88 o 
  -2   2   4      735.24      784.87     14.06 o 
  -1   2   4      158.92      148.17      3.07 o 
   0   2   4      139.10      137.52      3.11 o 
   1   2   4      378.97      350.43      5.77 o 
   2   2   4       63.56       65.36      2.10 o 
   3   2   4       69.79       63.80      3.15 o 
   4   2   4       51.33       52.73      2.99 o 
   5   2   4       46.26       43.94      3.04 o 
   6   2   4        1.41       -0.06      1.16 o 
  -6   3   4       16.85       18.98      4.04 o 
  -5   3   4       16.99       16.88      1.55 o 
  -4   3   4       86.17       87.65      3.15 o 
  -3   3   4       71.57       70.94      2.99 o 
  -2   3   4       64.13       56.83      1.73 o 
  -1   3   4      470.76      492.74      7.53 o 
   0   3   4      244.35      270.08      5.06 o 
   1   3   4       84.80       81.92      2.62 o 
   2   3   4      136.92      126.82      3.22 o 
   3   3   4       30.85       32.86      1.32 o 
   4   3   4      101.38       97.39      4.26 o 
   5   3   4       20.38       20.81      2.55 o 
   6   3   4        9.44       10.24      2.21 o 
  -5   4   4       27.24       28.55      2.60 o 
  -4   4   4        4.28        3.26      1.11 o 
  -3   4   4      341.15      336.16      8.63 o 
  -2   4   4       47.51       48.52      2.02 o 
  -1   4   4      122.77      126.24      3.42 o 
   0   4   4        2.79        2.41      0.86 o 
   1   4   4        1.22        2.29      0.78 o 
   2   4   4       13.54       15.48      1.51 o 
   3   4   4      166.75      149.18      5.75 o 
   4   4   4       36.91       34.75      3.38 o 
   5   4   4       32.02       26.34      3.10 o 
  -5   5   4       22.53       24.96      2.82 o 
  -4   5   4       89.40       87.76      4.43 o 
  -3   5   4        5.95        5.48      1.60 o 
  -2   5   4      271.81      261.78      6.78 o 
  -1   5   4      153.61      146.35      4.43 o 
   0   5   4       44.00       47.75      2.41 o 
   1   5   4       44.47       48.27      3.93 o 
   2   5   4      443.27      433.53      9.10 o 
   3   5   4        7.47        5.98      1.77 o 
   4   5   4       23.13       19.87      2.93 o 
   5   5   4       23.82       22.08      3.15 o 
  -4   6   4       35.23       31.21      3.60 o 
  -3   6   4      102.44       91.52      5.15 o 
  -2   6   4       53.72       54.20      2.80 o 
  -1   6   4      151.21      146.27      4.43 o 
   0   6   4       53.07       54.56      3.71 o 
   1   6   4       96.66       88.02      3.52 o 
   2   6   4       71.96       70.80      3.17 o 
   3   6   4      133.13      128.76      6.36 o 
   4   6   4        7.99        8.91      2.38 o 
  -3   7   4       19.50       21.75      3.49 o 
  -2   7   4       83.85       77.25      3.76 o 
  -1   7   4       67.13       72.96      3.46 o 
   0   7   4       69.78       72.62      3.85 o 
   1   7   4       36.67       38.57      3.68 o 
   2   7   4       79.63       82.93      3.73 o 
   3   7   4       41.69       45.82      4.87 o 
  -2   8   4       10.83       11.23      2.88 o 
  -1   8   4       31.00       32.69      2.95 o 
   0   8   4       26.01       28.90      2.82 o 
   1   8   4       74.96       80.81      7.17 o 
   2   8   4       27.66       32.62      3.00 o 
  -2  -8   5       17.22       18.81      3.71 o 
  -1  -8   5       43.08       41.94      4.98 o 
   0  -8   5       52.27       58.70      3.85 o 
   1  -8   5        7.26        9.39      1.86 o 
   2  -8   5       40.90       53.12      5.64 o 
  -3  -7   5       24.72       19.20      3.32 o 
  -2  -7   5       43.09       40.95      4.65 o 
  -1  -7   5       90.29       94.79      8.77 o 
   0  -7   5       24.76       18.14      2.13 o 
   1  -7   5       47.72       54.71      4.68 o 
   2  -7   5       22.34       22.08      3.65 o 
   3  -7   5       71.13       63.30      5.98 o 
  -4  -6   5       24.07       27.11      3.60 o 
  -3  -6   5       63.85       54.17      4.21 o 
  -2  -6   5      237.17      237.39      8.85 o 
  -1  -6   5        1.73        0.66      0.89 o 
   0  -6   5       26.78       25.51      2.31 o 
   1  -6   5       40.08       37.90      2.77 o 
   2  -6   5       74.50       77.35      3.28 o 
   3  -6   5       26.18       33.70      4.21 o 
   4  -6   5       19.36       19.64      3.43 o 
  -5  -5   5       18.69       19.48      2.93 o 
  -4  -5   5        0.14       -1.11      1.11 o 
  -3  -5   5      146.81      144.48      6.14 o 
  -2  -5   5       75.31       74.37      4.48 o 
  -1  -5   5      133.32      124.37      6.92 o 
   0  -5   5       76.84       85.02      3.16 o 
   1  -5   5      182.92      184.44      4.89 o 
   2  -5   5       50.24       52.57      2.58 o 
   3  -5   5       57.50       57.27      4.26 o 
   4  -5   5       10.26        7.91      2.27 o 
   5  -5   5       14.90       17.76      3.26 o 
  -5  -4   5        6.15       13.83      2.38 o 
  -4  -4   5       17.38       12.34      2.10 o 
  -3  -4   5        1.83        1.60      1.22 o 
  -2  -4   5      416.66      407.65     10.46 o 
  -1  -4   5        0.05       -0.25      0.57 o 
   0  -4   5       75.84       72.59      2.74 o 
   1  -4   5      114.96      116.71      3.50 o 
   2  -4   5      228.29      209.80      7.06 o 
   3  -4   5        9.13        6.86      1.88 o 
   4  -4   5      119.89      116.70      5.81 o 
   5  -4   5        2.54        0.22      1.44 o 
  -6  -3   5       14.74       18.15      2.43 o 
  -5  -3   5       41.31       40.01      2.88 o 
  -4  -3   5       14.27       16.55      2.05 o 
  -3  -3   5      124.04      122.95      4.59 o 
  -2  -3   5       26.74       28.11      2.60 o 
  -1  -3   5      709.44      709.34     11.23 o 
   0  -3   5      124.04      127.63      2.76 o 
   1  -3   5      198.86      189.37      4.54 o 
   2  -3   5       14.78       14.96      1.37 o 
   3  -3   5      160.83      163.96      6.25 o 
   4  -3   5        4.31        2.32      1.44 o 
   5  -3   5       72.34       60.09      4.26 o 
  -6  -2   5       13.59       21.75      4.32 o 
  -5  -2   5       17.73       21.00      2.43 o 
  -4  -2   5      332.71      325.90      6.30 o 
  -3  -2   5       53.88       54.23      2.21 o 
  -2  -2   5      179.32      161.85      4.98 o 
  -1  -2   5      119.05      125.33      2.83 o 
   0  -2   5      635.50      646.49      9.35 o 
   1  -2   5      157.78      166.81      4.32 o 
   2  -2   5      252.29      231.37      4.38 o 
   3  -2   5       16.03       12.51      1.99 o 
   4  -2   5      144.29      141.60      5.70 o 
   5  -2   5        8.43        9.96      2.10 o 
   6  -2   5       30.64       29.11      3.54 o 
  -6  -1   5        8.72        5.92      2.71 o 
  -5  -1   5      180.25      181.55      8.91 o 
  -4  -1   5       26.93       25.24      1.24 o 
  -3  -1   5      171.31      180.10      3.70 o 
  -2  -1   5      211.06      208.40      5.20 o 
  -1  -1   5      298.48      298.83      4.05 o 
   0  -1   5     1115.26     1173.25     14.75 o 
   1  -1   5      564.65      535.92      8.00 o 
   2  -1   5       33.33       37.53      2.52 o 
   3  -1   5       21.05       18.76      2.16 o 
   4  -1   5        5.76        6.03      1.55 o 
   5  -1   5      110.46      106.35      4.87 o 
   6  -1   5       10.38       10.73      2.21 o 
  -6   0   5       21.59       29.83      4.76 o 
  -5   0   5       97.38       85.22      5.98 o 
  -4   0   5      153.26      148.13      7.19 o 
  -3   0   5      127.14      124.23      1.91 o 
  -2   0   5       19.70       18.36      1.44 o 
  -1   0   5      235.05      257.88      3.56 o 
   0   0   5      266.87      250.59      4.34 o 
   1   0   5       66.21       80.47      2.35 o 
   2   0   5      101.68       94.39      2.44 o 
   3   0   5       12.01       11.47      0.82 o 
   4   0   5      295.76      305.09      6.25 o 
   5   0   5      111.58      107.40      4.70 o 
   6   0   5        3.17        2.32      1.49 o 
  -6   1   5        9.12        7.36      2.77 o 
  -5   1   5      180.68      185.54      8.91 o 
  -4   1   5       26.99       27.34      3.65 o 
  -3   1   5      164.79      173.72      4.82 o 
  -2   1   5      212.88      208.56      5.04 o 
  -1   1   5      305.91      306.80      4.82 o 
   0   1   5     1119.47     1146.59     20.86 o 
   1   1   5      570.68      551.08      6.13 o 
   2   1   5       34.08       38.44      3.74 o 
   3   1   5       20.11       20.03      2.16 o 
   4   1   5        5.99        7.76      2.19 o 
   5   1   5      112.76      111.39      4.87 o 
   6   1   5       10.45        8.69      1.99 o 
  -6   2   5       13.75       17.49      3.93 o 
  -5   2   5       17.88       14.66      3.21 o 
  -4   2   5      332.26      337.46      5.59 o 
  -3   2   5       54.93       58.99      2.43 o 
  -2   2   5      179.25      170.49      4.87 o 
  -1   2   5      119.38      127.74      2.94 o 
   0   2   5      649.51      670.93     13.50 o 
   1   2   5      159.69      160.21      3.68 o 
   2   2   5      242.29      222.51      6.00 o 
   3   2   5       16.47       16.69      0.97 o 
   4   2   5      148.43      138.45      5.26 o 
   5   2   5        8.61        9.30      1.94 o 
   6   2   5       29.87       30.93      3.38 o 
  -6   3   5       15.17       21.80      4.26 o 
  -5   3   5       42.40       42.96      2.16 o 
  -4   3   5       13.89       15.00      1.77 o 
  -3   3   5      121.10      114.65      4.21 o 
  -2   3   5       27.48       31.74      2.10 o 
  -1   3   5      719.78      721.79     10.28 o 
   0   3   5      122.84      133.32      3.46 o 
   1   3   5      195.70      181.05      4.23 o 
   2   3   5       15.07       15.43      1.42 o 
   3   3   5      158.00      160.84      3.55 o 
   4   3   5        4.49        0.72      1.22 o 
   5   3   5       73.43       72.27      4.26 o 
  -5   4   5        6.22        8.41      1.66 o 
  -4   4   5       18.67       17.60      2.16 o 
  -3   4   5        1.85        0.11      0.94 o 
  -2   4   5      412.82      398.79      6.68 o 
  -1   4   5        0.02        0.29      0.64 o 
   0   4   5       79.82       76.21      2.82 o 
   1   4   5      115.36      106.41      3.40 o 
   2   4   5      227.09      222.46      5.04 o 
   3   4   5        8.96        9.89      1.58 o 
   4   4   5      120.52      122.95      5.64 o 
   5   4   5        2.62        1.33      1.44 o 
  -5   5   5       18.86       22.02      2.82 o 
  -4   5   5        0.19       -0.33      1.11 o 
  -3   5   5      145.02      134.30      5.75 o 
  -2   5   5       76.20       78.09      2.86 o 
  -1   5   5      130.81      131.39      4.65 o 
   0   5   5       77.48       84.07      3.24 o 
   1   5   5      186.65      189.47      5.01 o 
   2   5   5       50.38       58.28      3.96 o 
   3   5   5       56.71       58.49      4.15 o 
   4   5   5       10.45        6.25      1.99 o 
   5   5   5       15.17       17.32      2.93 o 
  -4   6   5       24.61       22.02      3.10 o 
  -3   6   5       64.77       63.52      4.32 o 
  -2   6   5      237.41      240.29      5.70 o 
  -1   6   5        1.65        2.31      1.05 o 
   0   6   5       25.01       23.45      2.26 o 
   1   6   5       40.78       34.18      3.18 o 
   2   6   5       75.48       79.23      3.42 o 
   3   6   5       26.49       22.85      3.38 o 
   4   6   5       19.14       21.53      3.32 o 
  -3   7   5       24.88       23.35      3.49 o 
  -2   7   5       43.32       42.44      4.65 o 
  -1   7   5       89.34      101.60      4.09 o 
   0   7   5       25.12       26.07      2.58 o 
   1   7   5       49.51       50.98      3.51 o 
   2   7   5       22.31       25.37      3.21 o 
   3   7   5       69.72       61.75      5.75 o 
  -2   8   5       17.08       20.70      3.82 o 
  -1   8   5       43.16       44.67      3.47 o 
   0   8   5       51.98       53.13      3.83 o 
   1   8   5        7.29        7.21      2.19 o 
   2   8   5       41.76       37.07      4.87 o 
  -1  -8   6      122.08      128.49      7.19 o 
   0  -8   6       36.08       36.53      2.59 o 
   1  -8   6       14.43       13.92      2.22 o 
  -3  -7   6        5.02        4.09      2.16 o 
  -2  -7   6       81.30       75.14      5.48 o 
  -1  -7   6       56.88       54.56      5.26 o 
   0  -7   6       57.55       58.99      3.22 o 
   1  -7   6       11.19        9.34      1.74 o 
   2  -7   6       25.05       23.07      3.76 o 
   3  -7   6        0.11        0.11      1.72 o 
  -4  -6   6       10.81       13.61      2.82 o 
  -3  -6   6       24.97       25.68      3.60 o 
  -2  -6   6       10.01        8.47      2.32 o 
  -1  -6   6       25.31       25.87      2.22 o 
   0  -6   6       70.33       71.05      3.27 o 
   1  -6   6       64.05       62.28      3.13 o 
   2  -6   6        7.31        6.02      1.42 o 
   3  -6   6       23.38       28.83      3.93 o 
   4  -6   6        2.23        4.04      2.16 o 
  -5  -5   6        1.32       -0.33      1.44 o 
  -4  -5   6       39.53       32.76      3.65 o 
  -3  -5   6       20.97       20.42      2.99 o 
  -2  -5   6       23.74       22.19      2.99 o 
  -1  -5   6        2.91        4.24      1.03 o 
   0  -5   6      120.24      126.37      3.30 o 
   1  -5   6       53.29       57.23      3.65 o 
   2  -5   6       94.13       96.15      4.48 o 
   3  -5   6        4.11        3.82      1.72 o 
   4  -5   6       10.97        8.91      2.38 o 
  -5  -4   6       41.69       42.77      3.43 o 
  -4  -4   6        9.01       10.13      1.99 o 
  -3  -4   6      208.77      201.42      7.03 o 
  -2  -4   6       15.90       16.99      2.43 o 
  -1  -4   6      195.64      195.52      4.52 o 
   0  -4   6       18.55       15.97      1.62 o 
   1  -4   6      200.49      202.59      4.95 o 
   2  -4   6       38.76       39.76      2.43 o 
   3  -4   6      131.15      135.24      6.14 o 
   4  -4   6       10.15       13.34      2.60 o 
   5  -4   6        5.33        5.26      2.10 o 
  -6  -3   6       61.67       68.01      3.98 o 
  -5  -3   6       31.61       29.05      2.82 o 
  -4  -3   6      122.70      124.78      4.87 o 
  -3  -3   6       99.72       97.06      4.26 o 
  -2  -3   6      525.54      529.94     12.23 o 
  -1  -3   6       19.83       20.62      1.56 o 
   0  -3   6      364.23      357.71      9.30 o 
   1  -3   6       41.82       43.53      2.11 o 
   2  -3   6      272.47      273.54      5.43 o 
   3  -3   6       25.15       22.19      2.93 o 
   4  -3   6       59.22       52.01      3.93 o 
   5  -3   6       14.10       14.06      2.71 o 
  -6  -2   6        3.85        4.69      1.94 o 
  -5  -2   6      135.10      133.08      4.00 o 
  -4  -2   6       30.68       34.25      2.16 o 
  -3  -2   6      182.26      169.15      4.32 o 
  -2  -2   6      148.82      147.52      4.98 o 
  -1  -2   6      226.44      239.88      4.49 o 
   0  -2   6       92.03       85.26      6.67 o 
   1  -2   6      611.23      601.49      9.33 o 
   2  -2   6      199.33      195.60      4.25 o 
   3  -2   6      196.80      185.54      6.64 o 
   4  -2   6        1.40        0.72      1.22 o 
   5  -2   6      132.63      140.99      6.31 o 
  -6  -1   6       69.09       80.07      7.75 o 
  -5  -1   6       57.31       55.33      2.57 o 
  -4  -1   6      137.77      133.13      3.45 o 
  -3  -1   6       63.24       67.82      2.68 o 
  -2  -1   6      157.85      161.40      3.84 o 
  -1  -1   6       50.06       54.13      1.60 o 
   0  -1   6     1943.37     1989.82     24.14 o 
   1  -1   6      322.71      326.84      5.85 o 
   2  -1   6       45.48       45.44      5.23 o 
   3  -1   6       40.91       37.57      2.88 o 
   4  -1   6      222.12      228.98      7.53 o 
   5  -1   6        4.04        2.43      1.44 o 
   6  -1   6       50.78       43.27      4.26 o 
  -6   0   6        0.51       -1.55      1.55 o 
  -5   0   6       66.37       73.60      5.75 o 
  -4   0   6       32.68       30.43      2.43 o 
  -3   0   6      318.13      319.43      5.75 o 
  -2   0   6       43.83       48.14      2.00 o 
  -1   0   6      780.24      780.42      8.70 o 
   0   0   6      625.57      655.17      7.59 o 
   1   0   6      208.98      214.78      4.38 o 
   2   0   6       10.89       12.90      1.22 o 
   3   0   6      125.54      123.40      4.92 o 
   4   0   6       92.94       99.10      4.59 o 
   5   0   6       70.30       76.69      4.32 o 
   6   0   6        2.84        5.09      1.83 o 
  -6   1   6       68.98       71.55      7.19 o 
  -5   1   6       57.30       61.75      6.31 o 
  -4   1   6      141.16      140.38      3.21 o 
  -3   1   6       63.31       67.53      2.27 o 
  -2   1   6      156.72      153.76      3.73 o 
  -1   1   6       49.78       55.37      1.92 o 
   0   1   6     1951.73     1994.42     19.66 o 
   1   1   6      323.44      332.26      4.33 o 
   2   1   6       41.36       42.16      1.87 o 
   3   1   6       40.57       37.04      1.46 o 
   4   1   6      221.51      235.66      4.69 o 
   5   1   6        3.92        3.38      1.49 o 
   6   1   6       50.67       54.73      3.93 o 
  -6   2   6        3.85        3.54      2.38 o 
  -5   2   6      135.15      138.90      8.16 o 
  -4   2   6       30.75       29.53      1.80 o 
  -3   2   6      181.33      177.90      5.04 o 
  -2   2   6      148.60      150.86      2.72 o 
  -1   2   6      222.65      238.56      4.57 o 
   0   2   6       92.52       92.89      2.77 o 
   1   2   6      610.13      623.26      9.41 o 
   2   2   6      198.71      197.33      4.33 o 
   3   2   6      196.95      190.09      3.92 o 
   4   2   6        1.48        2.77      1.33 o 
   5   2   6      131.88      133.08      5.87 o 
  -6   3   6       61.14       68.95      7.36 o 
  -5   3   6       31.52       28.79      2.03 o 
  -4   3   6      121.48      123.40      4.43 o 
  -3   3   6       99.58       98.11      4.09 o 
  -2   3   6      515.92      530.84      7.81 o 
  -1   3   6       19.98       19.87      2.35 o 
   0   3   6      364.17      367.81      6.73 o 
   1   3   6       41.77       39.09      2.09 o 
   2   3   6      267.43      260.13      5.46 o 
   3   3   6       24.87       24.39      2.66 o 
   4   3   6       58.94       56.33      3.82 o 
   5   3   6       14.30       15.60      2.66 o 
  -5   4   6       41.76       41.11      3.04 o 
  -4   4   6        8.92       10.62      1.88 o 
  -3   4   6      206.95      207.06      6.81 o 
  -2   4   6       15.96       15.00      1.38 o 
  -1   4   6      187.65      196.55      4.71 o 
   0   4   6       18.69       14.59      1.60 o 
   1   4   6      201.77      198.53     11.90 o 
   2   4   6       38.74       35.57      2.38 o 
   3   4   6      126.32      128.99      5.87 o 
   4   4   6       10.32        8.69      2.10 o 
   5   4   6        4.94        5.92      1.99 o 
  -5   5   6        1.35        0.50      1.33 o 
  -4   5   6       39.95       42.28      3.38 o 
  -3   5   6       21.05       21.58      2.88 o 
  -2   5   6       21.22       19.84      2.08 o 
  -1   5   6        2.91        2.81      1.05 o 
   0   5   6      122.33      132.35      4.20 o 
   1   5   6       53.36       56.13      2.83 o 
   2   5   6       90.78       94.15      4.95 o 
   3   5   6        4.18        3.38      1.60 o 
   4   5   6        9.63        4.48      1.94 o 
  -4   6   6       10.84       10.35      2.38 o 
  -3   6   6       26.52       24.29      3.32 o 
  -2   6   6       10.11       11.34      2.49 o 
  -1   6   6       23.78       28.19      2.46 o 
   0   6   6       70.19       73.99      3.42 o 
   1   6   6       64.64       69.38      3.76 o 
   2   6   6        7.18        7.38      1.47 o 
   3   6   6       24.30       22.47      3.43 o 
   4   6   6        2.26       -0.66      1.44 o 
  -3   7   6        5.03        5.31      2.16 o 
  -2   7   6       81.61       97.72      6.09 o 
  -1   7   6       56.84       60.04      3.47 o 
   0   7   6       58.31       65.20      5.67 o 
   1   7   6       11.09       10.76      2.13 o 
   2   7   6       25.51       24.25      2.58 o 
   3   7   6        0.12       -1.38      1.38 o 
  -1   8   6      121.97      126.97      5.08 o 
   0   8   6       35.91       28.26      7.58 o 
   1   8   6       14.59       17.94      2.44 o 
  -3  -7   7       23.86       22.74      3.76 o 
  -2  -7   7       37.77       33.09      4.26 o 
  -1  -7   7      108.70      125.11      6.86 o 
   0  -7   7       23.88       26.25      2.60 o 
   1  -7   7       45.04       49.46      8.33 o 
   2  -7   7       18.99       11.79      2.93 o 
  -4  -6   7       37.86       35.75      4.32 o 
  -3  -6   7       48.45       41.78      4.48 o 
  -2  -6   7       59.69       62.42      4.65 o 
  -1  -6   7        2.90        2.91      1.08 o 
   0  -6   7       91.24       98.54      3.89 o 
   1  -6   7      100.20      105.71      6.72 o 
   2  -6   7       89.21       88.98      5.75 o 
   3  -6   7       74.33       77.30      5.64 o 
  -4  -5   7       26.38       19.04      2.99 o 
  -3  -5   7       59.33       62.25      4.32 o 
  -2  -5   7       29.38       28.39      3.43 o 
  -1  -5   7       53.99       56.90      2.64 o 
   0  -5   7       21.58       22.10      2.13 o 
   1  -5   7      166.44      171.14      4.99 o 
   2  -5   7      185.80      181.69      5.00 o 
   3  -5   7       33.58       45.54      4.76 o 
   4  -5   7        1.68        4.81      2.05 o 
  -5  -4   7        9.83        7.25      1.99 o 
  -4  -4   7      206.84      192.84      7.14 o 
  -3  -4   7      112.24      123.89      5.53 o 
  -2  -4   7      107.10       94.62      4.81 o 
  -1  -4   7        1.18        0.68      0.89 o 
   0  -4   7       27.93       25.45      2.04 o 
   1  -4   7       44.54       44.29      2.60 o 
   2  -4   7      498.36      500.44      8.90 o 
   3  -4   7       37.36       27.34      3.49 o 
   4  -4   7        9.43       12.95      2.71 o 
   5  -4   7        1.53        3.15      1.88 o 
  -5  -3   7       89.58       87.54      4.43 o 
  -4  -3   7       20.77       20.92      2.55 o 
  -3  -3   7      419.36      407.93     10.51 o 
  -2  -3   7       75.55       70.99      3.93 o 
  -1  -3   7       68.96       69.50      2.50 o 
   0  -3   7      291.52      308.25      6.19 o 
   1  -3   7      534.27      544.06      9.17 o 
   2  -3   7       68.51       63.10      3.49 o 
   3  -3   7      145.96      146.58      6.53 o 
   4  -3   7       10.91       11.18      2.43 o 
   5  -3   7       30.38       38.51      4.37 o 
  -6  -2   7       44.64       44.90      4.81 o 
  -5  -2   7       32.61       30.46      2.96 o 
  -4  -2   7      338.44      324.81      6.93 o 
  -3  -2   7       54.13       59.21      2.67 o 
  -2  -2   7      138.98      131.42      4.98 o 
  -1  -2   7       19.90       22.98      1.61 o 
   0  -2   7      723.48      714.72     22.27 o 
   1  -2   7      125.00      124.85      3.60 o 
   2  -2   7      409.83      404.14      7.15 o 
   3  -2   7       84.74       90.42      4.76 o 
   4  -2   7       21.15       23.74      3.10 o 
   5  -2   7        4.79        6.20      2.10 o 
  -6  -1   7        0.29        0.22      2.10 o 
  -5  -1   7       95.38       95.93      4.62 o 
  -4  -1   7       78.97       76.85      4.32 o 
  -3  -1   7       65.81       64.03      2.55 o 
  -2  -1   7      111.42      114.56      5.95 o 
  -1  -1   7      406.59      388.82      5.41 o 
   0  -1   7      212.77      202.25      9.21 o 
   1  -1   7      157.80      160.84      4.34 o 
   2  -1   7       33.74       29.38      1.79 o 
   3  -1   7       39.31       38.73      3.60 o 
   4  -1   7       66.70       69.39      4.26 o 
   5  -1   7       71.84       72.43      4.54 o 
  -6   0   7       53.49       63.25      7.08 o 
  -5   0   7        0.26        0.28      0.77 o 
  -4   0   7       93.50       94.74      2.97 o 
  -3   0   7       28.30       27.63      2.30 o 
  -2   0   7        0.43        0.82      0.70 o 
  -1   0   7      111.25      108.94      2.42 o 
   0   0   7      171.15      171.01      3.15 o 
   1   0   7      396.93      408.72      7.04 o 
   2   0   7        9.62       10.65      2.46 o 
   3   0   7      125.67      130.02      3.07 o 
   4   0   7       31.87       26.45      3.10 o 
   5   0   7        3.66        0.39      1.27 o 
  -6   1   7        0.28       -0.50      1.99 o 
  -5   1   7       96.68       86.88      6.53 o 
  -4   1   7       80.29       75.43      2.67 o 
  -3   1   7       67.61       59.26      2.41 o 
  -2   1   7      109.37      110.96      3.79 o 
  -1   1   7      404.33      390.25      5.41 o 
   0   1   7      216.12      210.36      5.36 o 
   1   1   7      161.07      164.15      3.42 o 
   2   1   7       32.62       32.14      1.90 o 
   3   1   7       42.67       39.80      3.76 o 
   4   1   7       65.95       58.99      3.93 o 
   5   1   7       73.06       79.24      4.65 o 
  -6   2   7       43.41       44.60      6.14 o 
  -5   2   7       33.35       28.91      3.87 o 
  -4   2   7      341.43      339.77      6.73 o 
  -3   2   7       53.38       51.61      2.41 o 
  -2   2   7      141.28      137.68      2.83 o 
  -1   2   7       20.86       24.10      2.96 o 
   0   2   7      721.44      711.62     10.68 o 
   1   2   7      127.08      138.40      3.74 o 
   2   2   7      417.24      407.92      7.29 o 
   3   2   7       84.12       82.41      2.70 o 
   4   2   7       21.41       23.79      3.04 o 
   5   2   7        5.07        5.04      1.94 o 
  -5   3   7       87.28       87.63      4.45 o 
  -4   3   7       21.02       18.04      2.16 o 
  -3   3   7      422.28      411.52     10.18 o 
  -2   3   7       74.23       72.28      2.31 o 
  -1   3   7       66.24       56.03      4.65 o 
   0   3   7      295.01      308.63      6.78 o 
   1   3   7      535.55      545.93      9.25 o 
   2   3   7       68.02       62.63      2.69 o 
   3   3   7      146.92      148.86      3.96 o 
   4   3   7       11.46       12.67      2.49 o 
   5   3   7       29.62       37.35      4.09 o 
  -5   4   7       10.02        7.47      1.94 o 
  -4   4   7      206.50      186.04      6.64 o 
  -3   4   7      112.76      110.89      5.09 o 
  -2   4   7      102.04       97.64      3.04 o 
  -1   4   7        1.36        1.16      0.78 o 
   0   4   7       27.86       26.33      2.17 o 
   1   4   7       44.46       43.27      3.40 o 
   2   4   7      496.72      503.73      9.09 o 
   3   4   7       37.59       36.91      3.87 o 
   4   4   7        9.15       10.51      2.38 o 
   5   4   7        1.37        1.83      1.77 o 
  -4   5   7       26.42       23.19      3.04 o 
  -3   5   7       58.14       55.28      4.04 o 
  -2   5   7       29.94       29.15      3.46 o 
  -1   5   7       52.50       49.10      2.85 o 
   0   5   7       20.92       20.18      2.11 o 
   1   5   7      165.47      179.56      5.16 o 
   2   5   7      185.26      184.74      5.24 o 
   3   5   7       32.54       38.40      4.15 o 
   4   5   7        1.77        0.55      1.55 o 
  -4   6   7       38.19       41.89      4.37 o 
  -3   6   7       48.80       50.19      4.70 o 
  -2   6   7       59.65       60.65      4.54 o 
  -1   6   7        2.77        2.61      1.17 o 
   0   6   7       91.10       97.09      7.50 o 
   1   6   7       98.55      102.57      4.17 o 
   2   6   7       89.99       85.79      3.74 o 
   3   6   7       75.12       67.34      5.09 o 
  -3   7   7       23.82       24.18      3.76 o 
  -2   7   7       37.76       38.96      4.54 o 
  -1   7   7      109.13      115.82      4.57 o 
   0   7   7       23.13       25.38      2.65 o 
   1   7   7       44.98       41.66      5.31 o 
   2   7   7       19.14       19.35      2.40 o 
  -2  -7   8       77.72       83.67      5.87 o 
  -1  -7   8       16.05       20.70      3.60 o 
   0  -7   8       14.32       17.76      2.35 o 
   1  -7   8        7.48        9.41      1.92 o 
   2  -7   8       41.42       47.42      5.42 o 
  -3  -6   8       39.62       35.91      4.26 o 
  -2  -6   8       74.01       68.01      5.09 o 
  -1  -6   8       79.15       79.41      5.31 o 
   0  -6   8       48.77       50.65      3.11 o 
   1  -6   8        7.55        7.67      1.64 o 
   2  -6   8       36.75       42.88      4.81 o 
   3  -6   8       35.75       43.16      5.09 o 
  -4  -5   8       34.35       35.41      4.09 o 
  -3  -5   8       23.98       23.30      3.32 o 
  -2  -5   8       67.88       73.82      4.81 o 
  -1  -5   8        8.48        9.19      1.43 o 
   0  -5   8       66.60       64.14      3.09 o 
   1  -5   8        8.36       11.33      1.74 o 
   2  -5   8        4.11        4.24      2.96 o 
   3  -5   8        8.08        4.32      2.05 o 
   4  -5   8       19.33       23.19      3.71 o 
  -5  -4   8       50.83       50.13      4.54 o 
  -4  -4   8        4.84        5.98      1.94 o 
  -3  -4   8      123.00      127.38      5.92 o 
  -2  -4   8      148.27      155.88      6.47 o 
  -1  -4   8       74.96       73.88      3.13 o 
   0  -4   8       50.24       51.72      3.07 o 
   1  -4   8      288.86      291.31      6.61 o 
   2  -4   8       52.34       56.80      2.83 o 
   3  -4   8       27.71       25.73      3.54 o 
   4  -4   8       43.25       41.39      4.59 o 
  -5  -3   8        0.32       -0.72      1.27 o 
  -4  -3   8      215.03      201.31      7.08 o 
  -3  -3   8       46.09       49.36      3.54 o 
  -2  -3   8      186.25      181.66      6.75 o 
  -1  -3   8      204.54      211.45      4.83 o 
   0  -3   8      208.43      211.29      5.06 o 
   1  -3   8      187.71      186.71      4.81 o 
   2  -3   8      280.17      272.37      9.02 o 
   4  -3   8       24.36       19.75      3.21 o 
   5  -3   8       25.54       26.45      3.76 o 
  -5  -2   8       90.32       95.69      3.93 o 
  -4  -2   8       72.11       78.71      5.64 o 
  -3  -2   8      246.38      238.40      5.83 o 
  -2  -2   8      107.58       99.83      3.68 o 
  -1  -2   8       42.98       41.20      1.98 o 
   0  -2   8      196.31      196.96      4.71 o 
   1  -2   8      321.50      305.97      6.36 o 
   2  -2   8      181.89      172.99      4.41 o 
   3  -2   8      138.30      131.42      6.09 o 
   4  -2   8       91.63       94.12      5.42 o 
   5  -2   8       38.86       37.46      4.32 o 
  -6  -1   8        5.93        8.47      3.21 o 
  -5  -1   8       27.93       33.05      2.30 o 
  -4  -1   8       68.11       71.20      2.97 o 
  -3  -1   8       74.07       75.21      4.18 o 
  -2  -1   8      310.26      296.18      6.24 o 
  -1  -1   8      434.61      423.33      5.94 o 
   0  -1   8      116.66      122.11      5.53 o 
   1  -1   8       92.28       87.07      3.03 o 
   2  -1   8      309.69      299.92      6.02 o 
   3  -1   8       47.84       52.51      3.76 o 
   4  -1   8       88.93       84.22      5.04 o 
   5  -1   8       61.89       56.22      4.43 o 
  -6   0   8        0.65        4.37      2.66 o 
  -5   0   8        0.85        1.29      1.16 o 
  -4   0   8       21.66       27.06      4.15 o 
  -3   0   8      296.18      308.15      6.44 o 
  -2   0   8       26.27       28.45      2.10 o 
  -1   0   8        0.21        0.52      0.70 o 
   0   0   8      228.91      217.28      3.81 o 
   1   0   8      318.54      302.57      6.06 o 
   2   0   8      111.70      115.22      3.46 o 
   3   0   8      243.09      242.94      4.98 o 
   4   0   8      134.66      128.32      6.14 o 
   5   0   8        0.43        1.66      1.44 o 
  -6   1   8        6.37        7.03      2.82 o 
  -5   1   8       28.63       28.81      2.21 o 
  -4   1   8       68.43       67.07      2.93 o 
  -3   1   8       71.60       77.32      3.18 o 
  -2   1   8      313.41      298.01      6.20 o 
  -1   1   8      435.54      420.11      7.33 o 
   0   1   8      123.04      126.71      2.79 o 
   1   1   8       91.34       87.39      2.10 o 
   2   1   8      309.05      286.22      6.01 o 
   3   1   8       47.10       43.24      2.21 o 
   4   1   8       89.25       87.15      4.92 o 
   5   1   8       63.03       68.73      4.54 o 
  -5   2   8       90.86       96.14      3.59 o 
  -4   2   8       71.80       72.79      3.06 o 
  -3   2   8      248.11      238.37      5.74 o 
  -2   2   8      106.42      102.37      2.36 o 
  -1   2   8       43.42       42.45      2.52 o 
   0   2   8      196.31      192.67      3.99 o 
   1   2   8      323.07      315.04      4.78 o 
   2   2   8      177.36      165.26      4.42 o 
   3   2   8      136.53      133.16      3.74 o 
   4   2   8       92.78       87.98      5.09 o 
   5   2   8       38.84       35.91      4.04 o 
  -5   3   8        0.21        2.28      1.12 o 
  -4   3   8      214.89      200.34      5.51 o 
  -3   3   8       44.69       42.72      3.21 o 
  -2   3   8      186.80      183.62      4.08 o 
  -1   3   8      205.49      209.93     11.65 o 
   0   3   8      203.90      203.61      5.10 o 
   1   3   8      182.65      174.93      4.79 o 
   2   3   8      278.06      269.05      6.09 o 
   3   3   8      101.57       93.46      5.26 o 
   4   3   8       23.55       22.58      3.26 o 
   5   3   8       25.41       28.66      3.76 o 
  -5   4   8       49.61       49.74      4.87 o 
  -4   4   8        5.02        3.82      1.60 o 
  -3   4   8      121.54      130.42      5.87 o 
  -2   4   8      146.04      143.90      3.87 o 
  -1   4   8       73.74       69.87      3.65 o 
   0   4   8       49.05       51.67      3.79 o 
   1   4   8      286.00      294.34      6.73 o 
   2   4   8       50.88       45.22      2.78 o 
   3   4   8       26.25       25.45      3.43 o 
   4   4   8       42.95       46.81      4.70 o 
  -4   5   8       33.20       32.20      3.71 o 
  -3   5   8       23.79       32.32      3.71 o 
  -2   5   8       68.35       72.82      4.87 o 
  -1   5   8        7.68       11.11      3.71 o 
   0   5   8       64.16       59.32      3.11 o 
   1   5   8        8.01       10.45      1.76 o 
   2   5   8        3.84        3.04      1.25 o 
   3   5   8        8.25        9.07      2.43 o 
   4   5   8       19.12       16.32      3.15 o 
  -3   6   8       40.38       41.06      4.54 o 
  -2   6   8       75.06       78.08      5.31 o 
  -1   6   8       76.34       78.40      6.64 o 
   0   6   8       48.12       45.09      3.34 o 
   1   6   8        8.51        8.46      3.32 o 
   2   6   8       38.02       38.53      3.15 o 
   3   6   8       35.76       41.17      4.87 o 
  -2   7   8       77.20       83.28      5.92 o 
  -1   7   8       17.00       21.29      2.50 o 
   0   7   8       13.17       14.52      2.20 o 
   1   7   8        8.17       14.07      3.51 o 
   2   7   8       41.67       46.08      3.61 o 
  -1  -7   9        9.37       16.27      3.38 o 
   0  -7   9       51.57       58.84      6.56 o 
   1  -7   9        0.29       -0.94      1.23 o 
  -3  -6   9       17.90       18.15      3.38 o 
  -2  -6   9        5.20        5.15      2.27 o 
  -1  -6   9       45.43       39.90      4.59 o 
   0  -6   9        5.98       10.10      2.13 o 
   1  -6   9       74.91       81.66      3.89 o 
   2  -6   9       10.93        7.53      2.60 o 
  -4  -5   9       13.15       14.44      2.88 o 
  -3  -5   9       18.41       22.69      3.49 o 
  -2  -5   9       48.70       45.43      4.59 o 
  -1  -5   9       80.25       77.39      3.31 o 
   0  -5   9       87.80       99.85      3.96 o 
   1  -5   9       12.84        8.97      1.68 o 
   2  -5   9        8.87        9.56      1.74 o 
   3  -5   9       16.87       17.82      3.38 o 
  -4  -4   9       35.43       32.37      3.76 o 
  -3  -4   9       41.01       39.79      4.04 o 
  -2  -4   9        6.86        6.03      1.94 o 
  -1  -4   9      188.88      189.79      4.95 o 
   0  -4   9      149.59      162.20      4.75 o 
   1  -4   9       39.65       44.45      3.03 o 
   2  -4   9       13.79       15.11      1.87 o 
   3  -4   9       57.47       56.22      5.26 o 
   4  -4   9       23.89       31.54      4.26 o 
  -5  -3   9       50.25       53.29      3.93 o 
  -4  -3   9       10.49       13.23      2.43 o 
  -3  -3   9       64.17       59.65      4.04 o 
  -2  -3   9      251.78      248.56      8.30 o 
  -1  -3   9      156.45      150.43      4.17 o 
   0  -3   9      133.47      149.18      4.35 o 
   1  -3   9       60.07       60.69      4.73 o 
   2  -3   9       22.29       19.76      1.97 o 
   3  -3   9       32.53       37.07      4.26 o 
   4  -3   9      139.84      158.31      7.64 o 
  -5  -2   9       61.72       63.90      3.43 o 
  -4  -2   9       23.78       25.61      3.13 o 
  -3  -2   9        3.98        1.94      1.33 o 
  -2  -2   9      348.80      352.81      9.96 o 
  -1  -2   9      295.81      295.99      5.94 o 
   0  -2   9      153.33      149.04      4.20 o 
   1  -2   9       65.50       65.54      2.89 o 
   2  -2   9      105.36      104.35      3.60 o 
   3  -2   9       53.00       47.20      4.48 o 
   4  -2   9       79.00       90.64      5.53 o 
   5  -2   9       64.34       67.95      5.09 o 
  -5  -1   9        2.46        1.44      1.20 o 
  -4  -1   9       26.03       25.61      2.29 o 
  -3  -1   9      517.83      499.31     10.21 o 
  -2  -1   9       55.21       56.23      2.77 o 
  -1  -1   9      119.79      113.27      3.36 o 
   0  -1   9      346.00      333.21      6.67 o 
   1  -1   9       47.64       42.22      2.29 o 
   2  -1   9       57.49       55.77      2.65 o 
   3  -1   9      286.45      285.42      9.52 o 
   4  -1   9       74.30       70.66      4.81 o 
   5  -1   9        3.65        0.83      1.60 o 
  -5   0   9       40.14       41.99      4.21 o 
  -4   0   9       77.38       72.32      3.15 o 
  -3   0   9        3.20        3.10      1.10 o 
  -2   0   9      646.38      595.81     10.22 o 
  -1   0   9        0.10        0.07      0.55 o 
   0   0   9        5.90        5.58      0.99 o 
   1   0   9       34.97       31.37      2.26 o 
   2   0   9      221.13      201.33      4.97 o 
   3   0   9       17.51       15.72      2.66 o 
   4   0   9       22.63       16.82      2.88 o 
   5   0   9        0.74       -0.66      1.44 o 
  -5   1   9        2.84        3.32      1.77 o 
  -4   1   9       25.92       25.03      2.25 o 
  -3   1   9      515.80      509.56     10.51 o 
  -2   1   9       58.69       54.91      2.69 o 
  -1   1   9      119.99      118.39      2.85 o 
   0   1   9      353.46      343.91      5.33 o 
   1   1   9       45.40       47.79      2.42 o 
   2   1   9       55.17       55.14      2.65 o 
   3   1   9      285.77      281.16      9.46 o 
   4   1   9       76.82       69.67      4.76 o 
   5   1   9        3.96        1.44      1.77 o 
  -5   2   9       61.84       59.73      3.26 o 
  -4   2   9       22.26       21.25      2.19 o 
  -3   2   9        3.20        3.28      2.16 o 
  -2   2   9      345.92      340.05      7.26 o 
  -1   2   9      302.67      298.49      5.05 o 
   0   2   9      153.27      144.19      5.39 o 
   1   2   9       65.56       68.10      2.66 o 
   2   2   9      103.85      103.25      3.65 o 
   3   2   9       55.54       51.18      4.09 o 
   4   2   9       78.64       80.95      5.15 o 
   5   2   9       65.37       63.30      4.92 o 
  -5   3   9       48.77       52.48      4.76 o 
  -4   3   9        9.33       10.11      1.74 o 
  -3   3   9       62.62       63.82      3.35 o 
  -2   3   9      252.63      232.46      8.19 o 
  -1   3   9      152.79      158.38      4.45 o 
   0   3   9      136.20      127.34      4.16 o 
   1   3   9       59.73       57.22      3.15 o 
   2   3   9       21.16       20.07      2.03 o 
   3   3   9       31.63       32.09      3.76 o 
   4   3   9      142.16      158.42      7.41 o 
  -4   4   9       33.77       37.24      3.87 o 
  -3   4   9       39.63       36.85      3.82 o 
  -2   4   9        6.06        4.98      1.77 o 
  -1   4   9      189.71      189.08      5.11 o 
   0   4   9      146.68      147.79      4.69 o 
   1   4   9       41.44       41.86      2.99 o 
   2   4   9       12.74       11.62      1.75 o 
   3   4   9       56.57       49.58      4.87 o 
   4   4   9       23.43       21.69      3.60 o 
  -4   5   9       14.13       15.94      2.82 o 
  -3   5   9       19.77       19.75      3.15 o 
  -2   5   9       48.36       51.90      4.92 o 
  -1   5   9       77.91       84.37      3.57 o 
   0   5   9       89.50       92.89      5.04 o 
   1   5   9       11.72       11.50      1.86 o 
   2   5   9        8.85        9.57      1.70 o 
   3   5   9       16.90       18.15      3.38 o 
  -3   6   9       19.13       18.43      3.38 o 
  -2   6   9        5.38        8.13      2.49 o 
  -1   6   9       44.32       46.30      3.33 o 
   0   6   9        5.76        5.47      1.58 o 
   1   6   9       76.74       89.64      4.15 o 
   2   6   9       11.23       16.57      4.90 o 
  -1   7   9        9.93       11.68      2.09 o 
   0   7   9       51.66       56.92      4.06 o 
   1   7   9        0.18       -0.23      1.33 o 
  -2  -6  10       12.86       13.15      2.13 o 
  -1  -6  10       57.58       67.51      5.31 o 
   0  -6  10      101.08      106.13      4.40 o 
   1  -6  10       19.62       25.32      2.72 o 
   2  -6  10       27.37       30.66      4.43 o 
  -3  -5  10       12.17       11.12      2.71 o 
  -2  -5  10       43.91       44.49      4.70 o 
  -1  -5  10       29.42       26.67      3.98 o 
   0  -5  10       56.05       59.38      3.21 o 
   1  -5  10       59.43       57.16      5.67 o 
   2  -5  10       15.02       17.87      3.38 o 
   3  -5  10        1.67       -0.94      1.60 o 
  -4  -4  10       72.88       82.78      5.26 o 
  -3  -4  10       17.11       12.89      2.66 o 
  -2  -4  10       28.62       28.55      3.71 o 
  -1  -4  10      127.65      130.67      4.21 o 
   0  -4  10       69.07       69.72      4.87 o 
   1  -4  10       21.64       22.03      2.85 o 
   2  -4  10      121.63      122.12      4.38 o 
   3  -4  10       21.85       21.58      3.54 o 
  -4  -3  10        8.39        8.30      2.27 o 
  -3  -3  10      138.51      142.23      6.06 o 
  -2  -3  10       72.52       72.82      4.76 o 
  -1  -3  10       11.11       14.30      1.64 o 
   0  -3  10       50.74       44.81      2.75 o 
   1  -3  10      161.01      168.63      4.95 o 
   2  -3  10       37.55       41.97      4.95 o 
   3  -3  10       39.51       39.90      4.59 o 
   4  -3  10       30.26       34.36      4.48 o 
  -5  -2  10        5.13        5.75      1.94 o 
  -4  -2  10       90.93       92.91      4.98 o 
  -3  -2  10       36.67       25.68      3.15 o 
  -2  -2  10       15.35       13.56      2.49 o 
  -1  -2  10      102.24       90.16      3.22 o 
   0  -2  10      324.20      323.03      6.84 o 
   1  -2  10       11.30       12.17      1.66 o 
   2  -2  10       50.55       48.74      2.79 o 
   3  -2  10       20.75       19.31      3.10 o 
   4  -2  10       19.21       19.98      3.38 o 
  -5  -1  10       36.53       39.34      3.08 o 
  -4  -1  10       19.52       17.61      2.09 o 
  -3  -1  10        6.25        4.74      1.37 o 
  -2  -1  10       83.14       84.14      3.47 o 
  -1  -1  10       90.31       88.85      7.39 o 
   0  -1  10       26.13       28.73      2.27 o 
   1  -1  10       26.74       29.42      2.33 o 
   2  -1  10       33.74       33.09      2.50 o 
   3  -1  10       15.12       15.05      2.82 o 
   4  -1  10        9.45       10.35      2.55 o 
  -5   0  10        0.56       -0.16      1.09 o 
  -4   0  10       13.29       15.32      1.92 o 
  -3   0  10        1.44        1.36      1.63 o 
  -2   0  10       46.00       41.88      2.66 o 
  -1   0  10        6.12        4.37      0.85 o 
   0   0  10      119.60      121.57      5.20 o 
   1   0  10       35.71       34.44      2.50 o 
   2   0  10        1.32        0.84      0.86 o 
   3   0  10        9.27        7.69      2.16 o 
   4   0  10       24.78       29.77      3.87 o 
  -5   1  10       37.85       45.81      3.03 o 
  -4   1  10       18.53       19.49      4.40 o 
  -3   1  10        7.58        7.47      1.49 o 
  -2   1  10       85.35       86.10      3.54 o 
  -1   1  10       91.77       92.24      3.21 o 
   0   1  10       24.89       25.43      1.68 o 
   1   1  10       26.98       28.64      3.40 o 
   2   1  10       34.90       36.77      3.32 o 
   3   1  10       16.66       22.08      3.21 o 
   4   1  10        9.88        8.63      2.32 o 
  -5   2  10        4.74        5.25      1.52 o 
  -4   2  10       93.60       90.02      3.89 o 
  -3   2  10       38.13       37.30      2.85 o 
  -2   2  10       16.54       17.75      1.99 o 
  -1   2  10      102.94      100.32      2.86 o 
   0   2  10      326.22      314.55     10.29 o 
   1   2  10       11.36       13.75      1.21 o 
   2   2  10       52.49       48.78      2.84 o 
   3   2  10       21.50       22.47      3.32 o 
   4   2  10       19.07       22.08      3.43 o 
  -4   3  10        9.02       13.16      2.04 o 
  -3   3  10      140.38      134.18      4.81 o 
  -2   3  10       74.07       76.39      3.47 o 
  -1   3  10       11.73       12.12      1.36 o 
   0   3  10       50.33       48.03      3.27 o 
   1   3  10      162.58      158.95      3.61 o 
   2   3  10       38.80       39.04      2.89 o 
   3   3  10       39.26       39.34      4.32 o 
   4   3  10       30.27       30.66      4.04 o 
  -4   4  10       73.56       78.39      4.79 o 
  -3   4  10       18.05       17.54      2.93 o 
  -2   4  10       26.63       21.53      3.32 o 
  -1   4  10      127.90      135.35      4.44 o 
   0   4  10       72.08       73.77      3.42 o 
   1   4  10       22.21       27.46      2.58 o 
   2   4  10      119.78      119.77      5.12 o 
   3   4  10       22.17       22.63      3.60 o 
  -3   5  10       12.19       13.67      2.93 o 
  -2   5  10       43.46       48.36      4.98 o 
  -1   5  10       29.85       36.44      2.92 o 
   0   5  10       56.20       61.09      7.64 o 
   1   5  10       60.19       63.16      3.46 o 
   2   5  10       15.47       12.40      2.00 o 
   3   5  10        1.35        2.88      1.99 o 
  -2   6  10       13.11       18.92      3.54 o 
  -1   6  10       57.28       58.55      3.56 o 
   0   6  10      102.91      112.74      7.86 o 
   1   6  10       19.74       28.43      2.93 o 
   2   6  10       28.32       31.49      3.40 o 
  -1  -6  11        8.89       12.23      3.21 o 
   0  -6  11       45.42       50.53      3.74 o 
   1  -6  11       30.23       38.96      4.81 o 
  -3  -5  11        0.33        1.16      1.83 o 
  -2  -5  11       16.75       17.32      3.26 o 
  -1  -5  11       16.45       18.26      3.43 o 
   0  -5  11        3.27        5.92      2.05 o 
   1  -5  11       11.29       15.18      2.52 o 
   2  -5  11       28.94       34.09      4.65 o 
  -3  -4  11       74.51       73.54      5.26 o 
  -2  -4  11       32.60       30.21      3.98 o 
  -1  -4  11        1.38        3.60      1.94 o 
   0  -4  11       12.72        9.18      1.69 o 
   1  -4  11      122.35      123.97      4.81 o 
   2  -4  11       28.80       32.90      2.85 o 
   3  -4  11       10.33        8.13      2.60 o 
  -4  -3  11      155.75      160.19      7.14 o 
  -3  -3  11        7.47       10.90      2.49 o 
  -2  -3  11       30.06       32.48      3.93 o 
  -1  -3  11        0.97        0.59      0.90 o 
   0  -3  11       65.22       63.94      5.45 o 
   1  -3  11        0.82        1.49      1.10 o 
   2  -3  11      159.37      162.27      5.09 o 
   3  -3  11        8.10       13.39      3.04 o 
  -4  -2  11       19.22       18.87      2.99 o 
  -3  -2  11       89.79      100.27      5.64 o 
  -2  -2  11       26.49       29.71      3.54 o 
  -1  -2  11       93.10       92.20      8.69 o 
   0  -2  11       79.54       73.86      5.09 o 
   1  -2  11       92.66       96.34      3.80 o 
   2  -2  11        5.49        5.39      2.91 o 
   3  -2  11       22.51       21.08      3.49 o 
   4  -2  11        3.39        2.10      1.83 o 
  -5  -1  11       34.48       44.71      6.09 o 
  -4  -1  11       66.92       74.07      7.86 o 
  -3  -1  11       20.89       20.30      3.46 o 
  -2  -1  11       62.70       60.00      3.16 o 
  -1  -1  11       10.76       13.85      1.62 o 
   0  -1  11       90.82       90.00      6.42 o 
   1  -1  11      142.56      132.18      4.34 o 
   2  -1  11       49.62       48.72      2.90 o 
   3  -1  11        0.29       -1.16      1.16 o 
   4  -1  11       25.53       28.33      3.98 o 
  -5   0  11       22.75       19.97      2.44 o 
  -4   0  11       21.08       22.12      2.42 o 
  -3   0  11       37.60       38.10      5.95 o 
  -2   0  11        1.50       -0.23      0.88 o 
  -1   0  11      117.58      113.22      3.03 o 
   0   0  11       64.67       55.25      2.81 o 
   1   0  11      142.24      125.41      5.62 o 
   2   0  11       19.01       15.38      1.90 o 
   3   0  11        8.20        7.25      2.21 o 
   4   0  11        0.57        2.05      1.77 o 
  -5   1  11       34.08       29.38      5.15 o 
  -4   1  11       67.23       60.71      3.49 o 
  -3   1  11       21.44       23.63      2.41 o 
  -2   1  11       63.35       60.02      3.07 o 
  -1   1  11       10.56       10.94      1.20 o 
   0   1  11       91.10       91.54      2.76 o 
   1   1  11      142.06      137.86      4.57 o 
   2   1  11       50.94       53.91      4.12 o 
   3   1  11        0.31       -1.16      1.22 o 
   4   1  11       25.89       32.54      4.26 o 
  -4   2  11       18.84       19.23      2.35 o 
  -3   2  11       91.42       91.18      6.25 o 
  -2   2  11       27.04       23.63      2.35 o 
  -1   2  11       89.95       88.64      2.82 o 
   0   2  11       78.81       76.23      2.57 o 
   1   2  11       93.56       91.54      3.76 o 
   2   2  11        5.46        8.32      1.58 o 
   3   2  11       22.74       30.77      3.98 o 
   4   2  11        3.33        3.98      1.99 o 
  -4   3  11      156.85      148.30      6.94 o 
  -3   3  11        7.69        8.43      1.74 o 
  -2   3  11       28.43       33.38      2.89 o 
  -1   3  11        0.88        1.45      0.80 o 
   0   3  11       62.11       60.37      3.80 o 
   1   3  11        0.76        2.08      1.17 o 
   2   3  11      160.03      164.43      5.26 o 
   3   3  11        8.13        8.47      2.43 o 
  -3   4  11       73.67       84.84      6.28 o 
  -2   4  11       33.08       29.68      3.29 o 
  -1   4  11        1.09       -0.53      0.91 o 
   0   4  11       12.59       13.29      1.97 o 
   1   4  11      121.41      120.28     17.40 o 
   2   4  11       28.93       34.45      7.61 o 
   3   4  11       10.27       12.28      2.93 o 
  -3   5  11        0.33       -1.22      1.55 o 
  -2   5  11       16.69       16.88      3.38 o 
  -1   5  11       16.54       17.86      2.17 o 
   0   5  11        4.12        5.06      1.58 o 
   1   5  11       11.47       10.55      2.99 o 
   2   5  11       29.32       30.94      4.51 o 
  -1   6  11        9.54       15.22      3.38 o 
   0   6  11       45.63       43.45      5.56 o 
  -2  -5  12        6.45        6.53      2.55 o 
  -1  -5  12       73.98       85.77      6.09 o 
   0  -5  12        6.91        7.57      1.79 o 
   1  -5  12       25.87       26.22      4.76 o 
  -3  -4  12       18.17       20.36      3.54 o 
  -2  -4  12       66.45       70.66      5.42 o 
  -1  -4  12        5.76        7.91      2.55 o 
   0  -4  12       72.64       70.05      8.11 o 
   1  -4  12        8.27        8.18      1.79 o 
   2  -4  12       14.20       14.19      2.11 o 
  -3  -3  12       63.16       68.45      5.15 o 
  -2  -3  12       46.76       43.22      4.59 o 
  -1  -3  12       24.75       33.20      4.15 o 
   0  -3  12        7.14        6.37      1.44 o 
   1  -3  12       92.76       96.57      4.09 o 
   2  -3  12       16.75       18.99      3.46 o 
   3  -3  12        9.47        8.58      2.66 o 
  -4  -2  12        9.96       12.12      2.71 o 
  -3  -2  12        6.03        6.92      2.21 o 
  -2  -2  12       80.62       73.48      5.09 o 
  -1  -2  12       48.28       46.55      2.73 o 
   0  -2  12       38.80       45.41      3.13 o 
   1  -2  12        9.04        9.46      1.70 o 
   2  -2  12       40.42       40.84      3.13 o 
   3  -2  12        7.54       14.11      3.10 o 
  -4  -1  12        1.67        0.84      1.25 o 
  -3  -1  12      102.77      107.87      4.50 o 
  -2  -1  12       11.24        8.91      2.43 o 
  -1  -1  12       11.15       12.73      2.41 o 
   0  -1  12       47.98       52.39      5.17 o 
   1  -1  12       32.63       39.93      2.97 o 
   2  -1  12       16.86       15.08      1.99 o 
   3  -1  12       51.00       43.22      4.87 o 
  -4   0  12       33.67       34.26      3.07 o 
  -3   0  12       10.91       10.32      1.83 o 
  -2   0  12       49.56       53.31      3.76 o 
  -1   0  12        5.40        7.53      1.08 o 
   0   0  12        0.05        1.75      1.11 o 
   1   0  12        7.60        8.14      1.60 o 
   2   0  12       38.21       37.84      3.32 o 
   3   0  12        2.28        1.55      1.77 o 
  -4   1  12        1.71        0.17      1.63 o 
  -3   1  12      103.61      109.24      4.47 o 
  -2   1  12       11.31        8.63      1.62 o 
  -1   1  12       12.84       13.86      1.90 o 
   0   1  12       48.41       51.17      2.26 o 
   1   1  12       31.74       38.87      2.99 o 
   2   1  12       16.68       12.95      1.92 o 
   3   1  12       51.39       45.21      4.98 o 
  -4   2  12       10.51       13.44      2.14 o 
  -3   2  12        5.99        3.68      1.69 o 
  -2   2  12       81.61       74.03      3.61 o 
  -1   2  12       48.48       43.32      2.28 o 
   0   2  12       40.83       44.90      2.71 o 
   1   2  12        8.90        8.88      1.66 o 
   2   2  12       40.65       45.43      3.31 o 
   3   2  12        7.62        6.03      2.38 o 
  -3   3  12       64.38       72.43      4.09 o 
  -2   3  12       46.88       53.48      3.68 o 
  -1   3  12       25.16       28.43      2.04 o 
   0   3  12        7.02        8.02      1.29 o 
   1   3  12       94.81       99.57      4.23 o 
   2   3  12       16.62       17.37      2.23 o 
   3   3  12        9.89        8.41      2.66 o 
  -3   4  12       18.09       19.12      6.58 o 
  -2   4  12       68.38       75.49      3.96 o 
  -1   4  12        5.79        4.11      1.11 o 
   0   4  12       72.54       74.32      2.93 o 
   1   4  12        8.11        4.90      1.57 o 
   2   4  12       14.89       11.17      2.01 o 
  -2   5  12        6.50        7.80      2.66 o 
  -1   5  12       73.29       84.72      6.09 o 
   0   5  12        6.86        8.19      1.82 o 
   1   5  12       26.67       31.60      3.13 o 
  -2  -4  13       19.82       13.28      3.15 o 
  -1  -4  13       39.22       36.58      4.70 o 
   0  -4  13        6.20        6.18      1.62 o 
   1  -4  13       37.51       42.25      3.46 o 
  -3  -3  13       38.65       45.54      4.98 o 
  -2  -3  13        5.16        4.32      2.16 o 
  -1  -3  13        9.68        9.46      2.66 o 
   0  -3  13       59.48       61.77      3.39 o 
   1  -3  13       33.87       39.84      4.54 o 
   2  -3  13       10.64       14.30      2.13 o 
  -3  -2  13       56.31       56.66      5.42 o 
  -2  -2  13       24.69       30.16      4.09 o 
  -1  -2  13       46.54       39.95      4.48 o 
   0  -2  13       78.33       75.55      3.65 o 
   1  -2  13        6.36        6.38      2.49 o 
   2  -2  13       19.42       21.48      2.68 o 
  -3  -1  13       18.44       23.67      2.71 o 
  -2  -1  13      108.62       99.60      5.98 o 
  -1  -1  13       28.46       33.92      4.26 o 
   0  -1  13       22.53       23.23      2.37 o 
   1  -1  13       22.58       21.53      2.37 o 
   2  -1  13       62.21       61.30      3.74 o 
   3  -1  13       15.92       10.90      2.88 o 
  -3   0  13       91.26       88.54      5.48 o 
  -2   0  13        1.69        1.55      1.23 o 
  -1   0  13       57.15       54.62      5.15 o 
   0   0  13       24.15       26.27      5.84 o 
   1   0  13       37.17       38.25      3.05 o 
   2   0  13        2.29        3.34      1.35 o 
   3   0  13       44.08       43.88      5.04 o 
  -3   1  13       18.12       19.81      3.10 o 
  -2   1  13      108.42      105.71      4.43 o 
  -1   1  13       29.07       29.13      2.60 o 
   0   1  13       21.27       20.75      2.30 o 
   1   1  13       22.11       16.50      2.13 o 
   2   1  13       62.80       70.53      8.80 o 
   3   1  13       16.08       14.72      3.21 o 
  -3   2  13       55.99       65.07     10.85 o 
  -2   2  13       24.63       24.16      2.58 o 
  -1   2  13       45.76       42.14      3.20 o 
   0   2  13       78.68       80.10      3.73 o 
   1   2  13        6.46        9.17      1.78 o 
   2   2  13       18.94       21.20      2.48 o 
  -3   3  13       38.21       38.88      3.49 o 
  -2   3  13        4.86        1.70      1.27 o 
  -1   3  13        9.69       13.33      2.04 o 
   0   3  13       59.88       61.44      3.71 o 
   1   3  13       33.55       38.01      4.21 o 
   2   3  13       10.93       13.47      2.41 o 
  -2   4  13       19.32       17.18      4.04 o 
  -1   4  13       38.89       35.66      6.64 o 
   0   4  13        6.14        8.11      1.82 o 
   1   4  13       38.00       50.95      3.85 o 
  -1  -3  14       21.04       21.03      3.76 o 
   0  -3  14       29.28       32.34      2.98 o 
   1  -3  14       19.61       20.70      2.60 o 
  -2  -2  14       27.34       26.28      3.98 o 
  -1  -2  14       39.95       31.60      4.26 o 
   0  -2  14       20.64       23.16      2.54 o 
   1  -2  14        7.31        6.17      1.64 o 
  -2  -1  14       25.61       24.51      3.87 o 
  -1  -1  14       43.44       45.10      4.98 o 
   0  -1  14       24.52       22.48      2.46 o 
   1  -1  14       44.38       44.28      9.24 o 
   2  -1  14       14.01       15.62      4.01 o 
  -3   0  14       15.16       13.91      2.27 o 
  -2   0  14       86.45       93.70      4.37 o 
  -1   0  14       42.61       50.19      5.15 o 
   0   0  14       47.17       41.41      3.23 o 
   1   0  14       17.13       18.36      5.23 o 
   2   0  14       26.93       34.64      4.07 o 
  -3   1  14       47.78       46.59      5.64 o 
  -2   1  14       25.70       29.86      2.92 o 
  -1   1  14       42.26       42.20      7.53 o 
   0   1  14       24.78       22.75      2.46 o 
   1   1  14       44.07       44.61      3.46 o 
   2   1  14       13.92       17.09      6.09 o 
  -2   2  14       27.39       26.71      3.07 o 
  -1   2  14       39.76       42.24      3.29 o 
   0   2  14       19.29       21.22      2.48 o 
   1   2  14        7.37        4.96      1.62 o 
  -1   3  14       20.53       19.51      2.47 o 
   0   3  14       29.25       35.21      3.14 o 
   1   3  14       19.69       28.58      5.42 o 
  -1  -1  15       27.47       38.73      4.87 o 
   0  -1  15       23.72       23.61      2.64 o 
  -1   0  15       15.28        8.69      2.60 o 
   0   0  15       55.13       57.25      3.87 o 
  -1   1  15       27.45       29.42      2.91 o 
   0   1  15       22.96       20.01      2.46 o 
                                                 
