# Supplementary material for: Evaluation of the Bruker SMART X2S: crystallography for the nonspecialist?
Source: J Appl Crystallogr. 2010 Nov 27;44(Pt 1):213–5. doi: 10.1107/S0021889810042561 (PMC3253739; doi:10.1107/S0021889810042561)
Supplement: Supplementary file 13 [file j-44-00213-17_CCDCsup13.hkl]

# 
# h,k,l, Fc-squared, Fo-squared, sigma(Fo-squared) and status flag 
# 
data_17_CCDC 
_shelx_title ' scan_0m_P-1 in P-1' 
_shelx_refln_list_code          4 
_shelx_F_calc_maximum      118.66 
_exptl_crystal_F_000       436.00 
_reflns_d_resolution_high  0.8406 
 
loop_ 
 _symmetry_equiv_pos_as_xyz 
 'x, y, z' 
 '-x, -y, -z' 
 
_cell_length_a    10.2699 
_cell_length_b    11.1605 
_cell_length_c    11.1911 
_cell_angle_alpha  85.945 
_cell_angle_beta   67.750 
_cell_angle_gamma  70.671 
 
_shelx_F_squared_multiplier     1.000 
 
loop_ 
 _refln_index_h 
 _refln_index_k 
 _refln_index_l 
 _refln_F_squared_calc 
 _refln_F_squared_meas 
 _refln_F_squared_sigma 
 _refln_observed_status 
   1   0   0       22.94        0.20      0.23 o 
   2   0   0     5764.44     5714.66    118.53 o 
   3   0   0     2115.54     2184.76     37.08 o 
   4   0   0      172.41      175.91      4.71 o 
   5   0   0      349.66      320.67      7.41 o 
   6   0   0      273.19      286.42     17.39 o 
   7   0   0       84.12       91.72      4.58 o 
   8   0   0      264.96      238.25      8.79 o 
   9   0   0       35.69       31.38      3.61 o 
  10   0   0        8.41        6.84      4.17 o 
 -10   1   0        0.69       -0.61      3.06 o 
  -9   1   0       53.65       50.38      7.44 o 
  -8   1   0        1.15        1.00      3.21 o 
  -7   1   0       12.34       14.13      2.73 o 
  -6   1   0      185.12      178.97      6.15 o 
  -5   1   0        8.30       12.43      2.65 o 
  -4   1   0      860.98      854.23     31.37 o 
  -3   1   0      860.36      921.59     14.58 o 
  -2   1   0     1984.39     2090.31     36.93 o 
  -1   1   0     2547.47     2863.89     48.61 o 
   2   1   0     9414.17     9131.72    137.69 o 
   3   1   0     1764.56     1649.14     29.59 o 
   4   1   0       28.56       47.82      3.05 o 
   5   1   0     4346.23     4718.73     88.41 o 
   6   1   0        1.55        2.33      2.92 o 
   7   1   0      451.00      445.38     11.81 o 
   8   1   0       11.44        9.70      2.66 o 
   9   1   0       15.77       15.22      5.01 o 
  10   1   0       34.89       34.00      3.90 o 
  -9   2   0        0.34       -0.85      2.83 o 
  -8   2   0        8.34        9.75      2.95 o 
  -7   2   0      222.35      212.79      7.31 o 
  -6   2   0       14.21       14.03      2.85 o 
  -5   2   0      265.74      264.57      9.20 o 
  -4   2   0      708.96      784.36     23.07 o 
  -3   2   0      121.45      127.57      4.24 o 
  -2   2   0      473.90      570.07     10.13 o 
  -1   2   0     5273.43     5938.14     89.41 o 
   0   2   0     1304.82     1297.46     19.73 o 
   1   2   0      451.33      424.88      6.64 o 
   2   2   0     2534.70     2506.35     38.05 o 
   3   2   0     5368.74     5318.98     80.54 o 
   4   2   0      833.82      854.07     14.79 o 
   5   2   0     1273.22     1271.57     24.65 o 
   6   2   0        1.35       -1.49      1.49 o 
   7   2   0      535.11      548.61     13.79 o 
   8   2   0        0.87        3.00      2.45 o 
   9   2   0      128.25      128.05      5.70 o 
  10   2   0        3.36       -1.17      3.70 o 
  11   2   0       10.86       10.91      4.24 o 
  -9   3   0        0.50        0.47      3.07 o 
  -8   3   0        0.87       -0.56      2.68 o 
  -7   3   0        8.12        9.60      2.85 o 
  -6   3   0      304.62      292.68      8.80 o 
  -5   3   0      136.46      149.15      5.55 o 
  -4   3   0        7.94       10.64      2.19 o 
  -3   3   0        1.37        0.88      1.53 o 
  -2   3   0     1908.30     2200.97     34.57 o 
  -1   3   0      590.76      601.13      9.52 o 
   0   3   0       26.95       29.95      1.08 o 
   1   3   0      863.37      843.04     12.98 o 
   2   3   0      422.12      369.36      6.74 o 
   3   3   0      110.54       99.04      2.29 o 
   4   3   0     2084.66     2240.64     37.40 o 
   5   3   0       48.10       65.88      2.75 o 
   6   3   0       39.52       41.91      2.21 o 
   7   3   0        6.46        8.41      1.68 o 
   8   3   0      412.64      402.86     11.53 o 
   9   3   0        2.62        8.45      2.58 o 
  10   3   0        0.23       -6.20      6.20 o 
  11   3   0       88.84       94.02     16.46 o 
  -9   4   0       59.27       70.50      5.47 o 
  -8   4   0        1.67       -2.53      2.74 o 
  -7   4   0       11.30       13.90      5.61 o 
  -6   4   0       33.64       28.04      3.25 o 
  -5   4   0      556.16      581.94     27.32 o 
  -4   4   0      183.63      192.25      6.17 o 
  -3   4   0        0.20       -1.94      1.94 o 
  -2   4   0        4.07       -0.09      1.22 o 
  -1   4   0      395.88      365.78      6.64 o 
   0   4   0      117.55      115.66      2.41 o 
   1   4   0        2.89        2.98      0.62 o 
   2   4   0      213.55      187.90      3.36 o 
   3   4   0      259.20      250.32      4.42 o 
   4   4   0      295.40      317.68      5.98 o 
   5   4   0      157.40      147.07      3.43 o 
   6   4   0      230.35      243.40      5.88 o 
   7   4   0        6.87       10.21      1.66 o 
   8   4   0       70.36       58.22      3.50 o 
   9   4   0        7.26        5.91      2.49 o 
  10   4   0      116.70      114.72      8.34 o 
  11   4   0        4.67       11.26      4.25 o 
  -8   5   0       19.11       14.55      6.04 o 
  -7   5   0      286.22      304.16      9.74 o 
  -6   5   0       90.24       91.93      5.08 o 
  -5   5   0       58.09       54.87      3.86 o 
  -4   5   0       83.79      106.11      4.73 o 
  -3   5   0       22.69       18.23      2.29 o 
  -2   5   0      259.38      287.11      6.53 o 
  -1   5   0      142.44      149.55      3.40 o 
   0   5   0     1205.18     1266.01     21.30 o 
   1   5   0       82.28       64.39      2.74 o 
   2   5   0        2.80        6.38      0.82 o 
   3   5   0      860.63      923.00     14.47 o 
   4   5   0      265.31      242.63      4.75 o 
   5   5   0        3.43        5.20      1.03 o 
   6   5   0       88.54       93.19      4.99 o 
   7   5   0      530.61      543.09     11.51 o 
   8   5   0       30.06       32.76      4.87 o 
   9   5   0        0.01       -1.23      3.17 o 
  10   5   0        4.19        5.19      3.62 o 
  11   5   0        8.52       17.42      9.30 o 
  -7   6   0       24.66       18.54      3.60 o 
  -6   6   0        2.45        3.99      2.68 o 
  -5   6   0      228.74      241.91      7.90 o 
  -4   6   0      704.14      698.75     16.98 o 
  -3   6   0      121.28      116.49      4.58 o 
  -2   6   0      153.67      168.66      9.68 o 
  -1   6   0       49.06       49.75      2.27 o 
   0   6   0      603.15      587.26     10.34 o 
   1   6   0        3.92        3.09      1.17 o 
   2   6   0      195.11      195.76      3.88 o 
   3   6   0        0.02        3.64      1.74 o 
   4   6   0        0.00        1.91      1.22 o 
   5   6   0       14.14       14.82      1.38 o 
   6   6   0      113.36      116.05      3.04 o 
   7   6   0      381.58      372.14      8.38 o 
   8   6   0      193.38      180.65      9.56 o 
   9   6   0      203.49      204.15      9.67 o 
  10   6   0       58.06       44.53     11.22 o 
  11   6   0        0.27       -0.06      5.46 o 
  -7   7   0       92.57       91.07      5.59 o 
  -6   7   0        8.91       13.95      3.03 o 
  -5   7   0       24.97       18.61      4.84 o 
  -4   7   0       11.51       10.54      2.62 o 
  -3   7   0       45.60       39.33      3.13 o 
  -2   7   0      385.86      362.96      9.47 o 
  -1   7   0      101.75      104.20      4.18 o 
   0   7   0      306.86      307.14      5.94 o 
   1   7   0      509.15      504.96      9.02 o 
   2   7   0       10.17        8.96      0.89 o 
   3   7   0      110.80      118.06      2.84 o 
   4   7   0       24.90       28.96      2.57 o 
   5   7   0       98.60       99.61      2.78 o 
   6   7   0       98.45       95.59      4.36 o 
   7   7   0        0.17        1.58      1.70 o 
   8   7   0       26.61       25.78      3.77 o 
   9   7   0       61.73       60.85      4.95 o 
  10   7   0        5.19        6.07      3.41 o 
  11   7   0       17.15       28.51      4.55 o 
  -6   8   0       58.11       58.81      4.72 o 
  -5   8   0       44.04       50.40      4.21 o 
  -4   8   0        0.97        2.51      2.57 o 
  -3   8   0        0.03       -3.42      3.42 o 
  -2   8   0       17.26       19.34      2.44 o 
  -1   8   0      119.91      112.58      4.85 o 
   0   8   0      332.30      326.49      8.27 o 
   1   8   0      463.63      439.48      8.81 o 
   2   8   0       16.97       18.15      1.15 o 
   3   8   0       34.63       31.88      1.60 o 
   4   8   0        0.54        0.95      1.26 o 
   5   8   0       68.47       70.16      2.25 o 
   6   8   0       19.91       20.75      3.01 o 
   7   8   0      154.68      158.28      5.08 o 
   8   8   0       34.16       33.60      4.06 o 
   9   8   0        3.41        9.82      5.02 o 
  10   8   0       10.57       16.53      3.63 o 
  -5   9   0       32.03       26.95      5.02 o 
  -4   9   0       72.23       78.43      4.65 o 
  -3   9   0       58.51       62.57      3.95 o 
  -2   9   0        0.17        0.58      1.95 o 
  -1   9   0      100.00      105.76      4.27 o 
   0   9   0      278.63      278.06     10.19 o 
   1   9   0      318.01      301.38      6.48 o 
   2   9   0        6.88        5.18      1.04 o 
   3   9   0      119.65      110.53      3.42 o 
   4   9   0      122.35      129.57      6.72 o 
   5   9   0      179.87      167.55      4.83 o 
   6   9   0       95.31       90.40      7.21 o 
   7   9   0       12.28       12.32      2.86 o 
   8   9   0        0.08       -1.92      5.46 o 
   9   9   0        0.85        6.05      5.91 o 
  -4  10   0       40.69       43.01      5.98 o 
  -3  10   0       31.56       31.16      3.85 o 
  -2  10   0       23.77       24.59      3.33 o 
  -1  10   0       35.00       39.87      2.89 o 
   0  10   0       29.71       29.50      4.06 o 
   1  10   0      125.70      123.79      4.34 o 
   2  10   0        1.83        1.42      2.21 o 
   3  10   0       63.36       59.19      4.04 o 
   4  10   0       46.96       52.64      4.07 o 
   5  10   0        6.33        5.36      2.84 o 
   6  10   0       64.56       68.20      4.72 o 
   7  10   0       96.92       80.92      9.01 o 
   8  10   0        1.32       -5.32      5.32 o 
   9  10   0       20.14       14.03      6.79 o 
  -2  11   0       23.69       25.10      6.79 o 
  -1  11   0       23.75       22.59      5.91 o 
   0  11   0      241.15      223.41     13.88 o 
   1  11   0        3.08       -0.74      3.10 o 
   2  11   0       10.47        9.92      3.40 o 
   3  11   0      161.59      165.54      6.90 o 
   4  11   0        3.12        7.76      2.60 o 
   5  11   0       10.23       10.25      2.97 o 
   6  11   0       36.97       43.15      4.22 o 
   7  11   0       15.81        8.42      5.32 o 
   8  11   0       41.70       32.49      7.53 o 
   9  11   0       10.82        7.38      6.50 o 
  -1  12   0       45.81       39.43      7.38 o 
   0  12   0       52.22       63.20      8.27 o 
   1  12   0        5.31        5.61      4.73 o 
   3  12   0        2.50        1.33      4.13 o 
   4  12   0        9.45        5.48      4.13 o 
   5  12   0      119.08      123.89     10.04 o 
   6  12   0       19.70       18.16      5.32 o 
   7  12   0        0.82        3.69      5.32 o 
   2  13   0       17.98       13.58      5.61 o 
   4  13   0       13.46       10.48      4.73 o 
   5  13   0        5.81       11.07      4.58 o 
  -4 -13   1       18.97       31.60      6.20 o 
  -3 -13   1        2.74       -2.81      4.58 o 
  -2 -13   1        0.01        0.30      4.87 o 
  -7 -12   1        5.85        9.75      6.05 o 
  -6 -12   1        4.55        7.25      3.17 o 
  -5 -12   1        0.08        0.22      2.82 o 
  -4 -12   1        0.52       -1.36      2.71 o 
  -3 -12   1        0.35        0.33      2.69 o 
  -2 -12   1        0.16        0.34      2.69 o 
  -1 -12   1       12.20       16.10      5.46 o 
   1 -12   1       21.76        1.77      5.61 o 
  -8 -11   1       28.84       26.58      7.68 o 
  -7 -11   1       35.03       45.78      7.97 o 
  -6 -11   1      155.71      156.81      7.83 o 
  -5 -11   1        3.31        5.60      4.28 o 
  -4 -11   1       26.70       30.00      3.60 o 
  -3 -11   1       19.84       19.18      3.28 o 
  -2 -11   1       25.31       24.68      3.36 o 
  -1 -11   1      160.16      162.02      8.49 o 
   0 -11   1        3.65        0.97      3.03 o 
   1 -11   1        6.95        5.46      4.28 o 
   2 -11   1       26.83       30.27      6.94 o 
   3 -11   1        1.62        1.92      5.91 o 
  -9 -10   1        0.20        5.02      6.79 o 
  -8 -10   1       56.45       69.11      9.45 o 
  -7 -10   1       54.27       50.93     10.04 o 
  -6 -10   1       52.91       51.57      5.24 o 
  -5 -10   1        0.32       -0.30      2.73 o 
  -4 -10   1       12.13       17.11      3.24 o 
  -3 -10   1      304.75      286.30     10.56 o 
  -2 -10   1       48.03       48.77      3.85 o 
  -1 -10   1       16.86       14.88      2.86 o 
   0 -10   1       57.46       60.23      7.90 o 
   1 -10   1       59.59       55.26      4.78 o 
   2 -10   1       29.80       30.83      2.81 o 
   3 -10   1        2.29        4.86      2.56 o 
   4 -10   1       34.41       29.40      3.90 o 
  -9  -9   1       52.36       58.77      9.75 o 
  -8  -9   1        1.09        2.95      6.05 o 
  -7  -9   1        9.26       22.85      5.02 o 
  -6  -9   1       50.27       57.74      5.61 o 
  -5  -9   1       57.48       54.78      4.73 o 
  -4  -9   1      151.57      146.50      6.54 o 
  -3  -9   1       21.32       26.45      3.18 o 
  -2  -9   1      116.68      115.36      5.63 o 
  -1  -9   1      986.02     1016.36     22.80 o 
   0  -9   1        3.59        4.78      1.55 o 
   1  -9   1        9.61       10.15      1.98 o 
   2  -9   1       32.65       26.18      3.17 o 
   3  -9   1       10.86       10.63      4.13 o 
   4  -9   1      110.51      102.57      7.53 o 
   5  -9   1       65.50       66.17      4.60 o 
  -8  -8   1        0.63       -1.33      2.19 o 
  -7  -8   1       94.10       94.82      3.90 o 
  -6  -8   1       12.12       10.83      1.73 o 
  -5  -8   1      215.36      218.73      5.29 o 
  -4  -8   1       38.64       39.82      3.65 o 
  -3  -8   1       18.22       19.13      3.32 o 
  -2  -8   1      189.28      172.80      6.78 o 
  -1  -8   1        0.10       -1.08      1.19 o 
   0  -8   1       26.69       29.76      1.73 o 
   1  -8   1      415.41      412.88     12.29 o 
   2  -8   1      433.88      426.83     12.37 o 
   3  -8   1        0.69       -0.18      2.11 o 
   4  -8   1      402.84      414.52     11.29 o 
   5  -8   1       37.68       30.20      4.72 o 
   6  -8   1       17.97       27.13      3.74 o 
 -10  -7   1        1.47        4.09      4.36 o 
  -9  -7   1        3.43        9.06      4.58 o 
  -8  -7   1      216.45      222.42      7.00 o 
  -7  -7   1       21.03       23.32      2.52 o 
  -6  -7   1       35.73       36.35      3.75 o 
  -5  -7   1      158.66      157.17      3.85 o 
  -4  -7   1       92.29       94.10      5.54 o 
  -3  -7   1       75.31       76.61      4.46 o 
  -2  -7   1       92.37       77.34      4.28 o 
  -1  -7   1       16.90       23.01      1.12 o 
   0  -7   1     1379.89     1380.86     25.93 o 
   1  -7   1       46.06       42.96      2.28 o 
   2  -7   1       83.35       84.24      6.14 o 
   3  -7   1      341.78      343.72     11.12 o 
   4  -7   1       81.00       88.98      4.42 o 
   5  -7   1        6.05        6.83      2.59 o 
   6  -7   1      211.06      216.55      7.70 o 
   7  -7   1       22.58       26.12      3.71 o 
 -10  -6   1        0.22        3.35      3.43 o 
  -9  -6   1       18.03       24.93      3.74 o 
  -8  -6   1        5.01        9.03      2.35 o 
  -7  -6   1       29.50       27.22      2.54 o 
  -6  -6   1      289.61      281.42      7.74 o 
  -5  -6   1        3.59        1.92      1.09 o 
  -4  -6   1       89.16       73.70      4.49 o 
  -3  -6   1      238.23      216.95      7.92 o 
  -2  -6   1       32.08       38.66      3.08 o 
  -1  -6   1      407.01      399.89      7.19 o 
   0  -6   1      663.77      633.88     11.11 o 
   1  -6   1        9.95       12.76      1.53 o 
   2  -6   1      231.48      220.75      6.19 o 
   3  -6   1       84.10       72.01      4.39 o 
   4  -6   1       60.77       56.20      6.73 o 
   5  -6   1      111.78      105.79      4.85 o 
   6  -6   1        6.60        3.38      2.77 o 
   7  -6   1      120.80      142.83      9.11 o 
   8  -6   1        8.03        8.38      3.44 o 
 -10  -5   1      152.26      181.54      9.01 o 
  -9  -5   1       19.12       11.90      3.47 o 
  -8  -5   1        8.21        5.28      2.35 o 
  -7  -5   1      309.27      330.74      9.13 o 
  -6  -5   1       30.59       29.20      2.05 o 
  -5  -5   1      145.86      148.05      3.58 o 
  -4  -5   1      793.94      825.28     17.38 o 
  -3  -5   1      264.12      258.33      5.78 o 
  -2  -5   1      174.83      213.45      8.46 o 
  -1  -5   1      375.98      364.88      6.90 o 
   0  -5   1       43.79       42.44      1.60 o 
   1  -5   1      980.06      972.69     16.61 o 
   2  -5   1      598.65      603.25     14.09 o 
   3  -5   1       45.37       52.09      2.95 o 
   4  -5   1      309.16      319.26      8.74 o 
   5  -5   1      270.76      289.44      8.54 o 
   6  -5   1        0.72        1.70      2.59 o 
   7  -5   1        0.03        1.78      2.76 o 
   8  -5   1       13.06       20.58      4.43 o 
 -10  -4   1        2.57        4.63      3.76 o 
  -9  -4   1        0.00       -2.25      2.25 o 
  -8  -4   1      131.48      129.07      5.41 o 
  -7  -4   1       14.17       13.85      2.41 o 
  -6  -4   1       12.33       17.01      2.26 o 
  -5  -4   1     1047.50     1003.67     17.46 o 
  -4  -4   1      198.21      216.66      4.52 o 
  -3  -4   1      502.23      490.96      8.68 o 
  -2  -4   1      705.94      747.63     15.18 o 
  -1  -4   1        8.04        5.76      1.41 o 
   0  -4   1      449.49      470.98      9.13 o 
   1  -4   1        3.98        1.88      0.99 o 
   2  -4   1      250.40      273.16      5.36 o 
   3  -4   1     1109.48     1244.44     32.91 o 
   4  -4   1      309.45      351.43      9.29 o 
   5  -4   1       15.77       14.83      2.50 o 
   6  -4   1      479.75      490.67     21.23 o 
   7  -4   1       24.66       29.20      3.47 o 
   8  -4   1      109.78      117.95      6.34 o 
   9  -4   1       35.67       36.00      5.60 o 
 -10  -3   1       35.29       39.57      5.10 o 
  -9  -3   1        2.15       -0.68      2.29 o 
  -8  -3   1      106.58       96.95      4.82 o 
  -7  -3   1       75.85       70.26      3.86 o 
  -6  -3   1      177.76      155.05      5.45 o 
  -5  -3   1     1146.89     1138.93     22.32 o 
  -4  -3   1      248.71      268.88      5.40 o 
  -3  -3   1       57.19       49.91      1.71 o 
  -2  -3   1      217.90      229.14      5.29 o 
  -1  -3   1     6344.69     6196.01    117.93 o 
   0  -3   1      615.76      619.83     16.13 o 
   1  -3   1      440.83      420.01      6.84 o 
   2  -3   1     1040.08     1114.50     18.92 o 
   3  -3   1       36.32       33.74      2.05 o 
   4  -3   1        0.60       -1.49      1.83 o 
   5  -3   1      473.14      501.41     12.66 o 
   6  -3   1       57.88       59.74      3.86 o 
   7  -3   1        1.98        1.34      2.40 o 
   8  -3   1      151.22      149.11      6.37 o 
   9  -3   1        0.44        4.06      3.11 o 
 -10  -2   1       32.33       25.28      5.98 o 
  -9  -2   1       19.26       14.61      3.87 o 
  -8  -2   1       25.65       25.98      3.41 o 
  -7  -2   1       37.87       37.02      3.20 o 
  -6  -2   1        4.06        6.38      2.15 o 
  -5  -2   1      876.66      935.06     18.65 o 
  -4  -2   1       25.21       34.74      2.06 o 
  -3  -2   1      385.51      363.73      6.29 o 
  -2  -2   1     8652.92     8400.17    132.62 o 
  -1  -2   1     9507.04     9253.00    139.24 o 
   0  -2   1     1422.39     1421.16     21.63 o 
   1  -2   1      209.56      244.58      4.15 o 
   2  -2   1      390.89      489.40      9.59 o 
   3  -2   1      947.47     1180.59     18.48 o 
   4  -2   1     1828.26     1869.09     74.86 o 
   5  -2   1      177.63      180.70      5.91 o 
   6  -2   1        0.03       -2.13      2.13 o 
   7  -2   1      547.16      528.31     13.81 o 
   8  -2   1        7.70        4.51      2.80 o 
   9  -2   1       29.47       33.57      4.47 o 
  10  -2   1       16.09       18.44      3.82 o 
 -10  -1   1        2.12        0.70      3.49 o 
  -9  -1   1        1.11        0.67      2.98 o 
  -8  -1   1       19.72       16.30      3.01 o 
  -7  -1   1        0.44        0.36      2.42 o 
  -6  -1   1        0.10       -1.24      2.05 o 
  -5  -1   1      722.35      707.85     16.78 o 
  -4  -1   1      115.63      155.16      4.31 o 
  -3  -1   1      248.57      230.47      4.40 o 
  -2  -1   1     1392.71     1377.07     21.21 o 
  -1  -1   1     1063.14      968.45     25.12 o 
   1  -1   1      624.28      708.05     11.87 o 
   2  -1   1      423.41      481.29      7.70 o 
   3  -1   1     1117.92     1144.65     31.24 o 
   4  -1   1      303.13      311.76      6.94 o 
   5  -1   1       18.84       14.49      2.19 o 
   6  -1   1      620.57      618.84     25.06 o 
   7  -1   1       58.50       48.28      3.51 o 
   8  -1   1       74.21       69.95      4.35 o 
   9  -1   1      134.13      131.44      6.06 o 
  10  -1   1        0.57        2.23      2.90 o 
 -10   0   1       13.11       18.62      3.79 o 
  -9   0   1        3.06        7.88      3.15 o 
  -8   0   1        0.46        1.80      2.63 o 
  -7   0   1      147.18      144.11      6.89 o 
  -6   0   1      401.11      423.54     11.26 o 
  -5   0   1        0.65        1.96      1.98 o 
  -4   0   1       73.64      100.76      3.50 o 
  -3   0   1       17.91       27.65      1.49 o 
  -2   0   1        8.05        4.06      1.02 o 
  -1   0   1       15.08       12.79      1.28 o 
   1   0   1      130.44       -0.01      0.25 o 
   2   0   1      605.40      671.37     10.46 o 
   3   0   1      886.03      822.14     14.53 o 
   4   0   1      741.06      835.36     16.34 o 
   5   0   1        0.24        4.34      1.47 o 
   6   0   1      120.86      138.74      7.64 o 
   7   0   1      110.21      121.71      6.01 o 
   8   0   1      157.43      166.76      6.39 o 
   9   0   1       19.84       11.69      3.02 o 
  10   0   1        4.28        3.99      2.98 o 
 -10   1   1       15.08       20.90      8.71 o 
  -9   1   1        2.21        4.84      3.37 o 
  -8   1   1       60.60       65.03      4.55 o 
  -7   1   1       24.71       21.02      3.15 o 
  -6   1   1       27.50       28.05      2.93 o 
  -5   1   1      109.13      117.47      4.85 o 
  -4   1   1      207.21      201.68      6.13 o 
  -3   1   1       54.84       64.18      2.20 o 
  -2   1   1      551.68      614.74     11.02 o 
  -1   1   1     3816.77     3971.14     96.00 o 
   2   1   1     3680.40     3599.26     65.78 o 
   3   1   1      343.60      377.28      6.22 o 
   4   1   1       72.49       82.38      2.24 o 
   5   1   1      286.98      322.38      7.14 o 
   6   1   1        4.58        7.71      1.88 o 
   7   1   1      166.68      145.30      9.95 o 
   8   1   1       56.54       44.28      3.52 o 
   9   1   1       21.61       18.44      2.97 o 
  10   1   1       63.75       76.76      6.52 o 
  11   1   1        2.17       -3.84      3.84 o 
  -9   2   1       66.04       75.34      5.24 o 
  -8   2   1        6.46        2.77      2.85 o 
  -7   2   1       79.74       81.39      4.64 o 
  -6   2   1      463.30      494.70     13.00 o 
  -5   2   1      475.21      465.44     25.68 o 
  -4   2   1      550.33      574.49     30.47 o 
  -3   2   1      159.01      159.45      4.50 o 
  -2   2   1     1580.70     1702.73     26.26 o 
  -1   2   1     3614.19     3664.82     55.58 o 
   0   2   1     5331.48     5513.53     92.92 o 
   1   2   1      593.95      575.54      8.84 o 
   2   2   1      514.90      520.49      9.02 o 
   3   2   1      263.07      252.98      5.54 o 
   4   2   1      414.70      455.64      7.55 o 
   5   2   1      204.95      214.77      5.07 o 
   6   2   1       70.45       61.73      3.25 o 
   7   2   1       11.87       12.15      1.79 o 
   8   2   1        7.36        2.48      3.31 o 
   9   2   1       48.13       47.54      3.63 o 
  10   2   1       13.10       10.73      3.91 o 
  11   2   1        2.71       -3.66      8.71 o 
  -9   3   1       12.80       12.22      3.65 o 
  -8   3   1        1.84        4.31      2.93 o 
  -7   3   1       18.30       20.09      3.32 o 
  -6   3   1      483.42      489.32     13.05 o 
  -5   3   1      449.40      450.20     11.80 o 
  -4   3   1     1194.26     1175.31     50.28 o 
  -3   3   1      663.48      745.65     15.08 o 
  -2   3   1        2.80        6.65      1.31 o 
  -1   3   1     4197.08     4492.94     75.23 o 
   0   3   1      214.42      224.60      3.86 o 
   1   3   1     1499.83     1538.16     25.51 o 
   2   3   1     1508.14     1482.29     22.64 o 
   3   3   1       56.44       47.27      1.40 o 
   4   3   1     1128.62     1154.20     17.96 o 
   5   3   1       60.76       52.09      1.85 o 
   6   3   1      102.60      116.73      4.11 o 
   7   3   1      302.75      309.21     13.05 o 
   8   3   1       41.24       41.27      3.39 o 
   9   3   1       57.23       54.63      4.94 o 
  10   3   1        0.68       -1.77      3.51 o 
  11   3   1       52.18       55.95      6.03 o 
  -8   4   1       23.38       25.07      3.83 o 
  -7   4   1        0.37       -1.80      2.80 o 
  -6   4   1       84.56       87.96      7.08 o 
  -5   4   1      681.22      694.80     17.05 o 
  -4   4   1       56.89       59.07      4.77 o 
  -3   4   1        8.32       10.52      2.14 o 
  -2   4   1        9.54       13.93      1.62 o 
  -1   4   1      851.23     1019.58     20.80 o 
   0   4   1      954.36      957.03     14.83 o 
   1   4   1      436.31      489.38      8.44 o 
   2   4   1       10.13       11.85      0.77 o 
   3   4   1     1232.79     1198.72     18.53 o 
   4   4   1       56.94       69.12      2.51 o 
   5   4   1       27.16       37.03      1.55 o 
   6   4   1      455.75      426.92      8.94 o 
   7   4   1      365.20      345.39      8.01 o 
   8   4   1       18.58       10.80      2.07 o 
   9   4   1       11.17        4.46      3.47 o 
  10   4   1        9.13        5.91      3.57 o 
  11   4   1        0.48       -3.03      3.76 o 
  -8   5   1       53.44       63.05      6.20 o 
  -7   5   1       17.02       20.74      3.48 o 
  -6   5   1      152.12      166.26      6.64 o 
  -5   5   1       39.88       38.43      3.43 o 
  -4   5   1      217.52      212.00      6.97 o 
  -3   5   1      187.90      189.63      6.76 o 
  -2   5   1      263.44      278.40      6.39 o 
  -1   5   1      342.01      346.32      9.83 o 
   0   5   1      684.75      749.70     16.42 o 
   1   5   1      110.40      110.36      2.35 o 
   2   5   1      682.07      643.24     10.17 o 
   3   5   1      111.63      118.60      2.61 o 
   4   5   1      167.50      182.68      3.71 o 
   5   5   1      194.03      185.19      4.94 o 
   6   5   1        2.21        2.91      2.00 o 
   7   5   1      142.71      138.28      3.82 o 
   8   5   1      120.39      120.20      4.51 o 
   9   5   1       14.79       11.59      3.51 o 
  10   5   1       59.54       57.67      5.37 o 
  11   5   1       28.22       35.72      5.68 o 
  -7   6   1      119.28      130.11      6.58 o 
  -6   6   1        0.16       -2.72      2.72 o 
  -5   6   1      106.91      110.19      5.36 o 
  -4   6   1       76.75       74.26      4.91 o 
  -3   6   1      295.89      300.37     17.88 o 
  -2   6   1      119.89      103.71      3.40 o 
  -1   6   1      468.51      501.89     10.32 o 
   0   6   1       94.41       95.10      3.53 o 
   1   6   1        0.73        1.78      0.83 o 
   2   6   1      349.61      357.18      6.50 o 
   3   6   1     1113.72     1182.67     18.37 o 
   4   6   1       35.82       54.34      2.54 o 
   5   6   1      100.86      106.54      2.64 o 
   6   6   1       54.28       56.18      2.31 o 
   7   6   1      267.88      271.06      6.21 o 
   8   6   1      173.01      166.73      5.28 o 
   9   6   1       55.20       56.10      4.82 o 
  10   6   1       37.92       44.45      4.88 o 
  11   6   1        1.77        2.38      5.91 o 
  -6   7   1        0.17        4.07      2.98 o 
  -5   7   1      207.70      221.92      9.99 o 
  -4   7   1        2.43        4.17      2.46 o 
  -3   7   1       15.18        9.38      2.41 o 
  -2   7   1      512.58      523.81     12.95 o 
  -1   7   1      191.48      175.02      4.88 o 
   0   7   1        1.05        0.30      1.15 o 
   1   7   1      143.60      138.99      3.42 o 
   2   7   1       83.83       90.96      2.37 o 
   3   7   1      266.20      249.61      4.86 o 
   4   7   1       89.42       85.11      2.62 o 
   5   7   1       62.58       69.47      2.19 o 
   6   7   1      322.25      334.18      7.37 o 
   7   7   1        7.28        5.17      1.55 o 
   8   7   1      162.44      164.50      7.24 o 
   9   7   1       65.99       79.59      7.38 o 
  10   7   1      113.49      114.68      6.86 o 
  11   7   1        0.05        0.61      3.34 o 
  -5   8   1        0.14        7.17      3.28 o 
  -4   8   1        4.77       -1.55      2.56 o 
  -3   8   1        0.83       -1.27      3.26 o 
  -2   8   1        4.01        8.48      2.23 o 
  -1   8   1      139.77      132.39      4.66 o 
   0   8   1      418.83      403.74      8.64 o 
   1   8   1       22.74       24.39      1.45 o 
   2   8   1      443.73      433.53      7.93 o 
   3   8   1       63.21       51.68      1.96 o 
   4   8   1        7.81        6.62      1.00 o 
   5   8   1      580.23      571.70     11.26 o 
   6   8   1       96.51      100.99      2.69 o 
   7   8   1       22.93       19.37      2.06 o 
   8   8   1      153.78      178.21      7.47 o 
   9   8   1        7.13        6.08      2.85 o 
  10   8   1        7.56        6.51      3.24 o 
  11   8   1       55.67       73.56      7.38 o 
  -4   9   1      104.95      111.98      6.63 o 
  -3   9   1        0.30        0.78      3.40 o 
  -2   9   1       45.91       41.74      3.18 o 
  -1   9   1       55.10       57.91      3.25 o 
   0   9   1        0.19        0.72      1.85 o 
   1   9   1      402.83      385.66      9.49 o 
   2   9   1        5.20        4.54      1.15 o 
   3   9   1      171.27      175.56      4.15 o 
   4   9   1      200.94      205.53      4.64 o 
   5   9   1       76.54       76.76      5.32 o 
   6   9   1      116.61      113.19      4.00 o 
   7   9   1      287.95      285.65      7.64 o 
   8   9   1       19.03       19.34      3.25 o 
   9   9   1        0.93        3.10      6.94 o 
  10   9   1       54.17       61.57     10.78 o 
  -3  10   1        1.11        3.04      4.43 o 
  -2  10   1       50.68       52.37      4.25 o 
  -1  10   1        5.24        4.45      2.39 o 
   0  10   1       49.17       47.15      4.79 o 
   1  10   1       71.04       73.60      3.23 o 
   2  10   1       46.00       46.20      2.46 o 
   3  10   1      404.79      381.09     10.95 o 
   4  10   1        0.10        2.02      1.52 o 
   5  10   1       33.67       31.88      4.95 o 
   6  10   1      130.87      133.61      6.12 o 
   7  10   1       25.28       21.56      5.46 o 
   8  10   1        0.00       -0.30      5.32 o 
   9  10   1       50.90       79.29     10.04 o 
  10  10   1        0.08       11.67      6.79 o 
  -2  11   1        6.69        3.40      5.91 o 
  -1  11   1        0.13       -4.28      4.28 o 
   0  11   1       39.47       34.41      6.79 o 
   1  11   1       29.00       22.30      5.46 o 
   2  11   1       46.67       39.87      5.76 o 
   3  11   1        9.89       14.52      5.17 o 
   4  11   1       24.93       20.67      3.69 o 
   5  11   1       44.90       46.74      3.97 o 
   6  11   1        1.68        0.41      4.36 o 
   7  11   1        0.22        3.10      4.58 o 
   8  11   1       65.62       86.23      9.30 o 
   9  11   1        0.06       -3.84      5.46 o 
   0  12   1       73.86       69.11      8.56 o 
   1  12   1        6.44        7.68      5.02 o 
   2  12   1       69.86       75.60      7.97 o 
   3  12   1       14.55       20.08      5.02 o 
   4  12   1       13.49       24.22      5.17 o 
   6  12   1        1.30        5.32      3.99 o 
   7  12   1       14.55       23.48      5.76 o 
   8  12   1       10.16        9.16      5.32 o 
   2  13   1       22.15       25.25      6.20 o 
   3  13   1        1.73       -0.15      4.58 o 
   4  13   1        0.14        3.25      4.58 o 
   5  13   1       23.08       25.84      5.61 o 
  -6 -12   2        5.71        8.96      7.53 o 
  -5 -12   2       24.35       29.18      6.72 o 
  -4 -12   2       70.57       69.75      5.24 o 
  -3 -12   2        0.59       -1.72      2.87 o 
  -2 -12   2        0.09       -0.93      2.86 o 
  -1 -12   2       37.43       41.21      4.87 o 
   0 -12   2        0.61        3.69      5.02 o 
   1 -12   2       38.94       44.00      7.24 o 
  -7 -11   2        1.89        9.75      6.35 o 
  -6 -11   2       13.17        5.94      7.90 o 
  -5 -11   2        6.39       12.33      3.54 o 
  -4 -11   2       31.96       33.93      4.02 o 
  -3 -11   2       87.04       92.65      5.66 o 
  -2 -11   2        6.15        8.15      2.96 o 
  -1 -11   2        7.48        9.85      3.07 o 
   0 -11   2       84.89       92.05      5.63 o 
   1 -11   2        0.72        2.36      3.03 o 
   2 -11   2       14.96       18.75      5.61 o 
   3 -11   2      147.69      175.57     13.14 o 
  -8 -10   2       11.72        5.76      6.64 o 
  -7 -10   2        1.46        4.64      3.44 o 
  -6 -10   2      125.56      135.87      7.13 o 
  -5 -10   2        3.44        2.54      2.98 o 
  -4 -10   2        6.78        1.71      2.92 o 
  -3 -10   2        7.80       11.18      3.02 o 
  -2 -10   2       50.06       47.01      4.12 o 
  -1 -10   2      157.96      148.32      6.75 o 
   0 -10   2       15.00       12.74      4.65 o 
   1 -10   2       19.59       16.94      5.54 o 
   2 -10   2      209.35      222.49      9.38 o 
   3 -10   2        0.05       -1.18      4.87 o 
   4 -10   2        0.97        2.83      2.67 o 
  -9  -9   2       23.77       34.41      8.86 o 
  -8  -9   2       20.04       17.28      7.09 o 
  -7  -9   2       13.70       18.39      3.51 o 
  -6  -9   2        5.88       10.26      3.22 o 
  -5  -9   2      133.83      112.19      6.13 o 
  -4  -9   2       94.47       91.84      9.67 o 
  -3  -9   2      106.82       96.96      7.60 o 
  -2  -9   2      176.60      169.13      8.12 o 
  -1  -9   2     1092.16     1026.22     29.65 o 
   0  -9   2       23.46       22.55      1.85 o 
   1  -9   2       95.89       94.65      3.91 o 
   2  -9   2       16.91       15.82      2.22 o 
   3  -9   2        0.11       -2.04      2.04 o 
   4  -9   2      128.39      132.04      5.67 o 
   5  -9   2       11.00       17.45      3.05 o 
  -9  -8   2       10.60       15.80      7.38 o 
  -8  -8   2        1.98        0.89      5.32 o 
  -7  -8   2       35.01       39.95      4.31 o 
  -6  -8   2        1.40        2.85      1.92 o 
  -5  -8   2      323.31      292.70     18.16 o 
  -4  -8   2       93.07       90.49      5.57 o 
  -3  -8   2       24.55       20.59      3.13 o 
  -2  -8   2      460.12      467.48     14.72 o 
  -1  -8   2      190.79      200.24      7.67 o 
   0  -8   2       61.19       60.82      3.53 o 
   1  -8   2      782.11      754.89     14.83 o 
   2  -8   2        0.01       -0.15      1.75 o 
   3  -8   2      142.71      142.15      5.83 o 
   4  -8   2      159.80      150.90      5.68 o 
   5  -8   2        4.21        5.17      2.58 o 
   6  -8   2      156.47      184.29      7.26 o 
 -10  -7   2       20.30       23.18      8.86 o 
  -9  -7   2        0.09        3.69      3.25 o 
  -8  -7   2       35.99       41.59      4.12 o 
  -7  -7   2       35.00       34.41      2.71 o 
  -6  -7   2      265.93      278.60      7.74 o 
  -5  -7   2        0.30        1.96      1.59 o 
  -4  -7   2       26.23       24.65      3.37 o 
  -3  -7   2      135.44      132.61      6.28 o 
  -2  -7   2        1.19        3.46      2.35 o 
  -1  -7   2       15.92       13.37      2.52 o 
   0  -7   2      448.69      413.11      8.32 o 
   1  -7   2      189.97      183.80      4.89 o 
   2  -7   2      628.04      626.42     14.88 o 
   3  -7   2      361.33      363.61      9.61 o 
   4  -7   2      173.47      163.78      7.21 o 
   5  -7   2        7.99       11.66      2.82 o 
   6  -7   2      112.57      103.15      5.19 o 
   7  -7   2        1.33       -0.18      3.04 o 
 -10  -6   2       28.02       23.96      5.54 o 
  -9  -6   2        0.17       -3.84      3.84 o 
  -8  -6   2       56.83       55.13      4.50 o 
  -7  -6   2      152.42      151.78     10.75 o 
  -6  -6   2      123.38      126.11      4.98 o 
  -5  -6   2       59.01       60.10      2.33 o 
  -4  -6   2      239.25      260.97      5.59 o 
  -3  -6   2      138.32      150.09      6.54 o 
  -2  -6   2       91.47       82.32      6.35 o 
  -1  -6   2      451.35      421.79     19.27 o 
   0  -6   2      118.05      107.37      2.83 o 
   1  -6   2      238.69      208.85      5.52 o 
   2  -6   2      605.95      636.62     14.95 o 
   3  -6   2       13.96       11.84      2.17 o 
   4  -6   2       40.39       40.16      3.24 o 
   5  -6   2      360.15      345.47     11.67 o 
   6  -6   2        2.96       -1.60      2.40 o 
   7  -6   2      120.51      135.67      6.25 o 
   8  -6   2       19.99       16.13      3.57 o 
 -10  -5   2        0.01       -0.76      3.99 o 
  -9  -5   2        3.81        2.81      5.61 o 
  -8  -5   2        5.80        6.21      2.44 o 
  -7  -5   2       85.65       91.32      8.82 o 
  -6  -5   2      683.22      699.85     16.80 o 
  -5  -5   2      208.71      207.42      5.48 o 
  -4  -5   2        0.11       -0.16      1.28 o 
  -3  -5   2      538.87      469.16     11.95 o 
  -2  -5   2      328.55      312.40     10.38 o 
  -1  -5   2      327.69      318.59     10.23 o 
   0  -5   2       67.08       64.78      1.97 o 
   1  -5   2     1080.06     1150.03     21.67 o 
   2  -5   2      124.24      141.56      3.78 o 
   3  -5   2        4.53        8.60      1.97 o 
   4  -5   2      126.06      143.18      7.78 o 
   5  -5   2       19.08       15.71      2.62 o 
   6  -5   2       19.34       23.59      3.09 o 
   7  -5   2        1.30       -0.87      2.73 o 
   8  -5   2        7.64       12.42      3.29 o 
 -10  -4   2       29.93       40.78      5.32 o 
  -9  -4   2       10.55        6.75      3.73 o 
  -8  -4   2       67.99       62.51      5.23 o 
  -7  -4   2        4.91        0.71      2.24 o 
  -6  -4   2       90.70       90.89      4.18 o 
  -5  -4   2      214.31      212.69      6.32 o 
  -4  -4   2       99.53       88.88      3.14 o 
  -3  -4   2      431.82      449.09      8.16 o 
  -2  -4   2      191.98      182.99      3.69 o 
  -1  -4   2     1292.06     1389.45     27.30 o 
   0  -4   2      139.77      135.26      2.70 o 
   1  -4   2      222.53      226.27      4.49 o 
   2  -4   2     1380.27     1562.45     36.57 o 
   3  -4   2      408.98      486.08     11.71 o 
   4  -4   2        0.44       -1.56      1.74 o 
   5  -4   2       11.55       13.32      2.69 o 
   6  -4   2       33.44       31.97      3.13 o 
   7  -4   2        0.64        1.13      3.36 o 
   8  -4   2       32.11       36.08      5.62 o 
   9  -4   2       69.49       68.28      5.08 o 
 -10  -3   2        5.69        8.25      6.20 o 
  -9  -3   2       16.34       13.25      3.37 o 
  -8  -3   2       49.52       56.08      3.94 o 
  -7  -3   2        9.31       10.23      2.54 o 
  -6  -3   2      413.11      394.99     10.53 o 
  -5  -3   2      538.56      547.08     14.58 o 
  -4  -3   2      283.80      290.90      5.91 o 
  -3  -3   2      341.81      360.39      7.39 o 
  -2  -3   2        0.87        2.77      1.03 o 
  -1  -3   2     4817.68     4749.78     72.31 o 
   0  -3   2      295.59      323.55      7.11 o 
   1  -3   2      626.44      628.74     10.15 o 
   2  -3   2      291.84      351.04      6.00 o 
   3  -3   2      253.49      263.03      6.88 o 
   4  -3   2      388.67      453.75     11.13 o 
   5  -3   2       40.31       41.90      2.97 o 
   6  -3   2      281.22      302.37      8.74 o 
   7  -3   2      504.81      484.60     16.45 o 
   8  -3   2       49.59       50.82      4.08 o 
   9  -3   2       12.90       11.40      3.09 o 
  10  -3   2        8.42        9.69      3.44 o 
 -10  -2   2       16.40       13.70      4.38 o 
  -9  -2   2       30.68       33.90      7.16 o 
  -8  -2   2      139.33      122.79      9.87 o 
  -7  -2   2       23.27       19.02      2.77 o 
  -6  -2   2      256.18      256.73      7.81 o 
  -5  -2   2       91.48       92.12      4.08 o 
  -4  -2   2       12.91       11.83      1.90 o 
  -3  -2   2     1443.15     1404.15     23.78 o 
  -2  -2   2      183.43      184.47      3.70 o 
  -1  -2   2     2078.17     2015.70     30.79 o 
   0  -2   2     4029.25     4036.58     60.93 o 
   1  -2   2        0.58        2.39      0.77 o 
   2  -2   2     2084.34     2286.79     34.82 o 
   3  -2   2      457.74      511.89      9.36 o 
   4  -2   2      104.64       99.99      3.86 o 
   5  -2   2       50.34       39.68      2.85 o 
   6  -2   2       33.50       33.90      2.95 o 
   7  -2   2        5.69        5.13      2.48 o 
   8  -2   2      234.82      238.79      8.21 o 
   9  -2   2      100.67       90.23      5.25 o 
  10  -2   2        5.31        0.72      2.98 o 
 -10  -1   2       20.45       28.08      4.00 o 
  -9  -1   2        3.87        3.52      2.88 o 
  -8  -1   2        3.27        3.87      2.71 o 
  -7  -1   2       67.85       72.57      5.03 o 
  -6  -1   2       17.41       17.18      2.87 o 
  -5  -1   2       42.09       53.32      3.69 o 
  -4  -1   2       80.33       62.91      3.40 o 
  -3  -1   2      424.45      456.43      8.47 o 
  -2  -1   2        1.16        1.82      1.10 o 
  -1  -1   2    10575.46    10293.16    155.35 o 
   0  -1   2      601.78      556.37     13.94 o 
   1  -1   2     6212.03     6358.96     95.94 o 
   2  -1   2      105.87      106.18      2.53 o 
   3  -1   2       11.88        8.56      1.06 o 
   4  -1   2      138.96      124.31      3.55 o 
   5  -1   2      667.95      738.33     14.90 o 
   6  -1   2      253.14      271.14      7.86 o 
   7  -1   2      264.11      260.20      7.96 o 
   8  -1   2       72.90       71.08      4.28 o 
   9  -1   2       18.64       19.77      3.20 o 
  10  -1   2       15.98       15.99      3.41 o 
  -9   0   2       34.73       24.86      5.58 o 
  -8   0   2       41.75       45.50      4.76 o 
  -7   0   2       17.65       16.61      2.94 o 
  -6   0   2        0.59       -0.75      2.20 o 
  -5   0   2      838.87      791.81     18.75 o 
  -4   0   2        0.05        0.26      1.87 o 
  -3   0   2     1302.69     1452.27     25.21 o 
  -2   0   2      537.40      500.18      9.70 o 
  -1   0   2     2472.58     2510.38     38.17 o 
   0   0   2     2020.18     1919.56     29.15 o 
   1   0   2      563.79      575.33     10.31 o 
   2   0   2     1838.89     1845.39     28.08 o 
   3   0   2       13.84        9.87      0.99 o 
   4   0   2     1546.56     1630.89     30.98 o 
   5   0   2       10.45        9.33      1.53 o 
   6   0   2       48.58       36.31      2.18 o 
   7   0   2       28.61       27.66      2.68 o 
   8   0   2        0.20       -3.42      3.42 o 
   9   0   2      248.74      239.10      8.01 o 
  10   0   2       36.58       33.59      3.74 o 
  11   0   2       13.39        4.16     13.58 o 
  -9   1   2       29.08       30.80      4.03 o 
  -8   1   2        0.02       -1.83      2.73 o 
  -7   1   2        7.26        8.84      2.82 o 
  -6   1   2      985.87      988.21     23.40 o 
  -5   1   2       10.67       11.67      2.45 o 
  -4   1   2       28.15       27.17      2.62 o 
  -3   1   2       33.85       42.75      2.47 o 
  -2   1   2       96.24       99.44      2.69 o 
  -1   1   2     3960.27     3916.04    104.67 o 
   0   1   2       98.10       85.16      1.90 o 
   1   1   2       50.17       48.30      1.25 o 
   2   1   2    14079.45    14122.01    212.76 o 
   3   1   2     1409.52     1375.72     21.10 o 
   4   1   2      356.97      374.43      6.34 o 
   5   1   2      178.83      151.22      3.93 o 
   6   1   2      252.82      242.73      7.23 o 
   7   1   2        5.43        7.92      1.56 o 
   8   1   2      531.83      542.76     13.87 o 
   9   1   2       58.65       56.33      3.82 o 
  10   1   2       49.78       45.28      5.24 o 
  11   1   2      131.64      121.21      8.00 o 
  -9   2   2        2.02       -3.78      4.57 o 
  -8   2   2       22.47       23.87      3.57 o 
  -7   2   2      291.85      279.20     13.09 o 
  -6   2   2       61.13       54.03      3.97 o 
  -5   2   2       91.38       82.85      4.39 o 
  -4   2   2      262.42      270.16      7.79 o 
  -3   2   2      682.78      744.31     17.90 o 
  -2   2   2     1508.14     1579.80     72.37 o 
  -1   2   2     2426.98     2501.33     42.25 o 
   0   2   2      402.73      411.19      8.26 o 
   1   2   2     1575.68     1591.37     24.13 o 
   2   2   2       81.75       82.02      2.29 o 
   3   2   2      245.26      271.68      6.18 o 
   4   2   2      531.25      537.15     14.05 o 
   5   2   2        1.57        2.62      0.92 o 
   6   2   2       37.77       38.25      1.86 o 
   7   2   2      753.75      739.15     16.09 o 
   8   2   2       21.68       22.30      1.88 o 
   9   2   2       17.40       16.68      2.71 o 
  10   2   2       72.07       73.21      5.97 o 
  11   2   2        1.01       -0.62      4.87 o 
  -8   3   2        7.75        8.04      3.18 o 
  -7   3   2       22.04       23.68      3.47 o 
  -6   3   2       81.35       69.80      5.16 o 
  -5   3   2     2018.42     1952.89     43.81 o 
  -4   3   2      125.41      127.30      9.88 o 
  -3   3   2        2.13        5.15      2.00 o 
  -2   3   2     2249.75     2352.30     44.59 o 
  -1   3   2        0.01        0.20      1.06 o 
   0   3   2      103.11      123.85      2.48 o 
   1   3   2     3543.19     3394.61     62.15 o 
   2   3   2       18.87       17.97      0.95 o 
   3   3   2     1006.12     1007.82     15.58 o 
   4   3   2       50.77       55.23      2.30 o 
   5   3   2      363.53      334.09     10.50 o 
   6   3   2      617.06      588.56     37.51 o 
   7   3   2       41.45       34.78      1.74 o 
   8   3   2        2.10        0.36      1.08 o 
   9   3   2      137.55      126.47      6.56 o 
  10   3   2       32.91       31.43      4.60 o 
  11   3   2        6.74       10.31      4.00 o 
  -8   4   2       45.00       37.98      4.17 o 
  -7   4   2      126.89      132.29      6.35 o 
  -6   4   2        0.96        3.82      2.51 o 
  -5   4   2       56.15       53.88      3.86 o 
  -4   4   2      132.21      129.77      8.14 o 
  -3   4   2     1955.41     2098.76     46.27 o 
  -2   4   2      290.24      290.51      6.64 o 
  -1   4   2     2883.99     3219.03     65.79 o 
   0   4   2     2774.95     2917.44     56.04 o 
   1   4   2     1540.10     1641.12     31.16 o 
   2   4   2     1658.61     1595.20     24.38 o 
   3   4   2        5.90       11.09      0.91 o 
   4   4   2      199.32      208.63      3.76 o 
   5   4   2      531.24      526.76     12.16 o 
   6   4   2      759.76      818.15     23.21 o 
   7   4   2       50.60       54.20      4.25 o 
   8   4   2      139.07      137.77     12.40 o 
   9   4   2        1.85        3.40      3.32 o 
  10   4   2       82.49       66.06      5.59 o 
  11   4   2       41.38       38.71      5.22 o 
  -7   5   2       25.45       27.05      3.81 o 
  -6   5   2      292.86      269.32      8.95 o 
  -5   5   2      283.06      288.27      8.89 o 
  -4   5   2        0.27       -0.51      2.28 o 
  -3   5   2      313.87      323.43     16.65 o 
  -2   5   2        0.06        2.60      1.42 o 
  -1   5   2      184.78      178.32      4.35 o 
   0   5   2       36.80       40.81      2.88 o 
   1   5   2      260.22      316.67      7.94 o 
   2   5   2     2499.22     2569.05     39.11 o 
   3   5   2      116.09      117.21      2.46 o 
   4   5   2      583.48      551.53      8.91 o 
   5   5   2      438.27      442.24      7.93 o 
   6   5   2       40.60       37.15      3.11 o 
   7   5   2      490.20      469.58     23.18 o 
   8   5   2        0.22        1.82      3.17 o 
   9   5   2       57.28       60.86      8.86 o 
  10   5   2       42.38       45.69      6.35 o 
  11   5   2       35.89       44.75      5.10 o 
  -7   6   2       53.39       50.40      6.36 o 
  -6   6   2       11.28       20.90      6.14 o 
  -5   6   2        0.02        0.70      2.57 o 
  -4   6   2       19.79       23.67      5.51 o 
  -3   6   2       35.99       26.98      2.79 o 
  -2   6   2      149.47      135.55      4.03 o 
  -1   6   2      513.81      538.31     11.01 o 
   0   6   2        0.16        0.46      1.79 o 
   1   6   2      491.78      449.13      7.99 o 
   2   6   2      241.61      248.59      4.72 o 
   3   6   2      121.59      104.03      2.33 o 
   4   6   2      760.21      710.56     11.35 o 
   5   6   2        0.27        0.31      0.86 o 
   6   6   2       63.05       61.63      3.22 o 
   7   6   2      169.94      187.28      7.48 o 
   8   6   2        0.31       -2.46      2.46 o 
   9   6   2      504.40      520.14     17.03 o 
  10   6   2        2.99        6.34      3.64 o 
  11   6   2        4.42        0.82      3.57 o 
  -6   7   2        3.47        4.78      3.58 o 
  -5   7   2       18.99       28.20      3.52 o 
  -4   7   2        1.27        2.67      2.52 o 
  -3   7   2        6.55        8.18      4.85 o 
  -2   7   2        6.74        4.48      2.10 o 
  -1   7   2        3.04        2.38      1.96 o 
   0   7   2      123.64      113.19      5.90 o 
   1   7   2        0.54        1.87      1.28 o 
   2   7   2        3.18        5.26      0.89 o 
   3   7   2        8.13        5.53      0.90 o 
   4   7   2       14.81       13.13      1.36 o 
   5   7   2       32.41       28.01      1.51 o 
   6   7   2      335.48      335.84     13.21 o 
   7   7   2       48.23       52.24      3.87 o 
   8   7   2      239.93      249.36      9.37 o 
   9   7   2        1.91        5.16      5.54 o 
  10   7   2       32.70       36.68      4.42 o 
  11   7   2       26.77       27.15      4.52 o 
  -5   8   2       69.87       58.89      5.29 o 
  -4   8   2        1.66        3.23      3.03 o 
  -3   8   2        0.12        0.41      2.22 o 
  -2   8   2        3.33        4.38      2.17 o 
  -1   8   2        1.43        1.79      2.81 o 
   0   8   2       27.88       36.47      2.33 o 
   1   8   2       73.80       73.84      2.67 o 
   2   8   2      198.43      176.41      4.27 o 
   3   8   2       41.53       43.98      1.75 o 
   4   8   2       11.54       11.55      1.18 o 
   5   8   2       54.86       46.76      2.22 o 
   6   8   2       13.80       12.89      1.77 o 
   7   8   2       75.44       76.32      3.15 o 
   8   8   2       25.38       27.49      6.87 o 
   9   8   2       60.72       57.61      4.78 o 
  10   8   2       55.07       52.93      4.90 o 
  11   8   2       12.88       19.66     10.34 o 
  -4   9   2        7.30        8.63      3.25 o 
  -3   9   2       45.12       46.87      4.43 o 
  -2   9   2       32.25       20.81      3.36 o 
  -1   9   2        6.33        3.95      3.10 o 
   0   9   2        5.29        6.15      3.64 o 
   1   9   2       18.08       21.33      2.25 o 
   2   9   2      115.41      104.28      3.52 o 
   3   9   2       91.28       91.05      3.96 o 
   4   9   2      131.01      122.46      3.32 o 
   5   9   2       13.26       14.98      2.21 o 
   6   9   2       16.77       17.40      1.88 o 
   7   9   2       79.89       75.67      5.83 o 
   8   9   2       30.33       28.76      3.43 o 
   9   9   2       50.08       52.54      7.16 o 
  10   9   2       16.92       22.49      3.70 o 
  -3  10   2        4.94        2.04      2.92 o 
  -2  10   2       16.51       15.74      4.50 o 
  -1  10   2       49.13       45.54      3.93 o 
   0  10   2       21.93       23.44      3.32 o 
   1  10   2        6.74        3.76      2.05 o 
   2  10   2       48.49       45.46      2.48 o 
   3  10   2        1.39        3.63      1.41 o 
   4  10   2      138.85      141.05      4.38 o 
   5  10   2        4.33        3.52      1.49 o 
   6  10   2       75.52       70.46      4.53 o 
   7  10   2       88.09       71.76      7.83 o 
   8  10   2        1.87       -4.13      4.13 o 
   9  10   2       51.12       39.43      7.83 o 
  10  10   2        2.53        3.69      7.68 o 
  -2  11   2       27.38       27.65      3.82 o 
  -1  11   2        4.69       -0.90      2.45 o 
   0  11   2        2.35        0.84      2.25 o 
   1  11   2       80.10       81.90      4.54 o 
   2  11   2       65.77       61.57      6.94 o 
   3  11   2       24.02       19.49      5.02 o 
   4  11   2        2.30        4.28      4.13 o 
   5  11   2       54.39       47.93      3.68 o 
   6  11   2        6.42        6.82      5.83 o 
   7  11   2       18.16       14.62      4.73 o 
   8  11   2        2.59       -1.48      4.43 o 
   9  11   2       41.74       53.31      8.12 o 
   0  12   2      131.28      129.65     11.81 o 
   1  12   2       13.35        2.95      5.17 o 
   2  12   2        7.72        2.81      4.43 o 
   3  12   2       24.46       21.26      5.17 o 
   4  12   2       11.38       15.36      4.87 o 
   5  12   2       23.95       25.84      5.17 o 
   8  12   2       30.25       38.98      6.50 o 
   3  13   2        7.98        3.54      4.87 o 
   4  13   2        8.37        7.83      4.73 o 
   5  13   2       23.26       22.44      5.46 o 
  -5 -12   3        0.11        3.36      4.58 o 
  -4 -12   3        0.19        1.83      8.71 o 
  -3 -12   3        1.08        4.45      3.23 o 
  -2 -12   3       94.49       96.27      9.08 o 
  -1 -12   3        8.77       13.18      3.70 o 
   0 -12   3        7.59       10.06      3.55 o 
  -7 -11   3        0.48        7.53      6.35 o 
  -6 -11   3       14.61        9.81      3.69 o 
  -5 -11   3       16.10       10.41      3.59 o 
  -4 -11   3       32.43       40.32      4.44 o 
  -3 -11   3       35.55       35.53      4.07 o 
  -2 -11   3      112.69      112.68      6.20 o 
  -1 -11   3        3.00        2.73      2.80 o 
   0 -11   3       52.84       46.92      4.48 o 
   1 -11   3       21.00       14.30      3.84 o 
   2 -11   3        4.52        2.05      3.99 o 
   3 -11   3      111.77      134.33     21.41 o 
  -8 -10   3        1.43        0.30      6.35 o 
  -7 -10   3        0.07       -3.30      3.30 o 
  -6 -10   3       18.11       16.63      3.96 o 
  -5 -10   3       53.23       48.14      4.71 o 
  -4 -10   3        0.06       -2.74      2.75 o 
  -3 -10   3        9.92        7.13      3.02 o 
  -2 -10   3       17.57       15.57      3.77 o 
  -1 -10   3       18.75       16.59      3.22 o 
   0 -10   3       76.80       69.14      5.09 o 
   1 -10   3       23.14       24.75      4.65 o 
   2 -10   3      186.88      187.70      8.30 o 
   3 -10   3        9.48        9.99      3.64 o 
   4 -10   3        0.42        4.73      5.76 o 
  -8  -9   3        0.46        0.30      6.64 o 
  -7  -9   3       26.58       29.11      4.22 o 
  -6  -9   3        6.98       11.85      4.36 o 
  -5  -9   3        2.08       -3.02      3.02 o 
  -4  -9   3       11.03        7.60      3.17 o 
  -3  -9   3        4.68        3.66      2.77 o 
  -2  -9   3        6.59        9.27      2.77 o 
  -1  -9   3        1.63        4.84      2.69 o 
   0  -9   3      108.66      108.25      5.73 o 
   1  -9   3       83.37       78.16      3.53 o 
   2  -9   3       19.18       18.06      2.29 o 
   3  -9   3       40.15       40.04      3.09 o 
   4  -9   3       36.49       32.57      3.19 o 
   5  -9   3        0.40        0.17      2.79 o 
  -9  -8   3        5.54       13.73      7.83 o 
  -8  -8   3        0.61        1.33      6.64 o 
  -7  -8   3        0.56        2.57      3.41 o 
  -6  -8   3       10.50       10.73      3.44 o 
  -5  -8   3       21.83       17.79      7.24 o 
  -4  -8   3        0.47        1.88      3.77 o 
  -3  -8   3      258.72      237.20     17.13 o 
  -2  -8   3      104.50      103.73     10.19 o 
  -1  -8   3       94.96       88.96      6.64 o 
   0  -8   3      298.26      270.84     10.99 o 
   1  -8   3        8.76        8.23      1.41 o 
   2  -8   3       32.16       33.78      3.72 o 
   3  -8   3        9.56        5.36      2.31 o 
   4  -8   3       16.80       13.06      2.62 o 
   5  -8   3        8.63       14.94      3.36 o 
   6  -8   3       15.81       20.58      3.28 o 
  -9  -7   3        0.19        1.48      6.94 o 
  -8  -7   3       27.70       24.95      2.91 o 
  -7  -7   3       51.89       58.75      5.63 o 
  -6  -7   3        0.40        0.60      1.73 o 
  -5  -7   3       92.04       95.28      5.42 o 
  -4  -7   3      365.44      332.33     11.76 o 
  -3  -7   3      238.95      231.94      8.96 o 
  -2  -7   3      377.10      364.43     16.39 o 
  -1  -7   3       14.95       15.38      2.77 o 
   0  -7   3       17.53       17.39      1.53 o 
   1  -7   3       21.94       17.55      1.47 o 
   2  -7   3      171.51      178.68      6.96 o 
   3  -7   3       22.06       18.26      2.37 o 
   4  -7   3        0.32       -0.01      2.00 o 
   5  -7   3        5.88        4.00      3.20 o 
   6  -7   3        3.82        3.80      2.70 o 
   7  -7   3        0.11       -2.66      2.66 o 
  -9  -6   3        2.03       -3.25      3.40 o 
  -8  -6   3        1.59        0.64      2.31 o 
  -7  -6   3      123.24      117.75      5.14 o 
  -6  -6   3      675.01      686.79     16.60 o 
  -5  -6   3      224.95      216.98      9.04 o 
  -4  -6   3       49.26       50.43      2.51 o 
  -3  -6   3      203.31      177.45      7.52 o 
  -2  -6   3        5.37       12.40      5.02 o 
  -1  -6   3       98.89      106.81      5.12 o 
   0  -6   3      368.23      347.09      7.04 o 
   1  -6   3      289.00      302.46      6.48 o 
   2  -6   3      415.42      425.38      8.90 o 
   3  -6   3       33.12       29.69      2.50 o 
   4  -6   3        0.32        0.32      1.99 o 
   5  -6   3       47.94       55.89      4.16 o 
   6  -6   3       12.02       19.79      4.70 o 
   7  -6   3       22.54       23.32      3.25 o 
   8  -6   3       55.71       50.13      4.46 o 
  -9  -5   3        6.42        3.16      2.66 o 
  -8  -5   3       30.62       30.11      3.17 o 
  -7  -5   3       95.45      110.24      5.53 o 
  -6  -5   3      188.99      191.05      6.31 o 
  -5  -5   3      440.17      408.42     10.50 o 
  -4  -5   3      646.63      659.99     13.12 o 
  -3  -5   3      103.82      103.15      2.82 o 
  -2  -5   3     1105.20     1112.35     24.69 o 
  -1  -5   3     1088.25     1065.60     30.28 o 
   0  -5   3      160.98      171.54      5.04 o 
   1  -5   3      379.98      354.81      7.31 o 
   2  -5   3      992.45      976.84     18.72 o 
   3  -5   3      255.29      276.55      7.46 o 
   4  -5   3        1.75        0.08      1.90 o 
   5  -5   3      103.36      106.37      4.69 o 
   6  -5   3       70.69       68.90      4.19 o 
   7  -5   3        8.53       12.33      2.93 o 
   8  -5   3        1.94        4.03      2.89 o 
   9  -5   3        3.06        1.81      3.29 o 
  -9  -4   3        5.01        4.05      3.01 o 
  -8  -4   3        7.55       10.06      3.48 o 
  -7  -4   3      132.47      127.44      5.47 o 
  -6  -4   3       49.42       54.89      3.51 o 
  -5  -4   3      500.59      513.01     14.95 o 
  -4  -4   3      131.39      134.93      3.83 o 
  -3  -4   3        3.45        1.60      1.18 o 
  -2  -4   3     2900.58     2867.50     52.91 o 
  -1  -4   3      152.75      138.98      3.95 o 
   0  -4   3     2157.74     2275.75     47.95 o 
   1  -4   3     3875.73     3999.61    115.30 o 
   2  -4   3       29.06       23.40      1.58 o 
   3  -4   3       10.95        5.54      1.97 o 
   4  -4   3      822.82      870.43     29.54 o 
   5  -4   3       87.26       99.38      4.36 o 
   6  -4   3       82.71       84.99      5.35 o 
   7  -4   3      155.74      157.21      6.16 o 
   8  -4   3        3.18        1.88      3.44 o 
   9  -4   3       27.62       37.52      4.09 o 
  -9  -3   3        0.14       -2.58      2.58 o 
  -8  -3   3       53.23       56.33      4.14 o 
  -7  -3   3        0.05       -0.26      2.40 o 
  -6  -3   3        0.28       -0.50      2.08 o 
  -5  -3   3       90.95       88.33      4.46 o 
  -4  -3   3        2.58       -0.93      1.83 o 
  -3  -3   3     1551.33     1612.78     30.27 o 
  -2  -3   3     1321.42     1285.04     24.13 o 
  -1  -3   3     1188.48     1195.82     28.34 o 
   0  -3   3      468.39      480.93     10.85 o 
   1  -3   3      107.42      123.45      3.73 o 
   2  -3   3      158.00      161.47      3.92 o 
   3  -3   3     1238.08     1435.60     26.95 o 
   4  -3   3       33.16       34.00      2.40 o 
   5  -3   3        0.13        1.87      1.83 o 
   6  -3   3      225.34      213.10      9.89 o 
   7  -3   3       10.03        4.97      2.55 o 
   8  -3   3      173.16      166.51      6.56 o 
   9  -3   3        2.00       -0.59      2.91 o 
  10  -3   3       26.16       32.92      4.10 o 
  -9  -2   3       22.93       19.90      3.45 o 
  -8  -2   3        1.24        3.39      2.60 o 
  -7  -2   3        9.56       10.67      2.70 o 
  -6  -2   3      327.72      319.97      9.12 o 
  -5  -2   3       95.58       88.33      4.22 o 
  -4  -2   3      353.50      360.21      9.42 o 
  -3  -2   3      595.43      588.22     13.30 o 
  -2  -2   3       84.42       71.71      2.35 o 
  -1  -2   3      280.25      300.53      5.30 o 
   0  -2   3     2233.55     2328.70     35.44 o 
   1  -2   3      389.77      379.49      6.75 o 
   2  -2   3      480.95      470.01      7.71 o 
   3  -2   3      122.11      141.08      4.29 o 
   4  -2   3      744.46      769.58     17.65 o 
   5  -2   3       27.01       20.03      3.12 o 
   6  -2   3       38.17       47.31      4.25 o 
   7  -2   3      641.54      570.90     22.79 o 
   8  -2   3       29.01       32.15      3.25 o 
   9  -2   3       94.10       90.04      5.09 o 
  10  -2   3       24.75       22.13      3.66 o 
  -9  -1   3        2.27       -1.95      3.05 o 
  -8  -1   3       74.79       81.15      7.85 o 
  -7  -1   3      182.59      175.95      6.70 o 
  -6  -1   3       42.59       48.14      3.55 o 
  -5  -1   3        3.75        0.29      2.03 o 
  -4  -1   3       19.42       31.08      3.81 o 
  -3  -1   3       64.21       62.09      3.23 o 
  -2  -1   3     1115.62     1053.71     16.65 o 
  -1  -1   3     2514.14     2454.43     40.74 o 
   0  -1   3      114.75      109.14      3.07 o 
   1  -1   3     2784.05     2798.97     42.48 o 
   2  -1   3     1519.87     1655.79     28.13 o 
   3  -1   3     1658.22     1842.79     28.22 o 
   4  -1   3       22.51       14.61      1.79 o 
   5  -1   3      143.06      165.61      5.73 o 
   6  -1   3      932.92      923.44     55.08 o 
   7  -1   3      310.57      293.95      8.48 o 
   8  -1   3       97.77       90.79      4.81 o 
   9  -1   3      391.58      379.91     12.28 o 
  10  -1   3       15.26       12.51      3.13 o 
  11  -1   3        0.03       -2.42      3.77 o 
  -9   0   3        5.53        7.22      3.33 o 
  -8   0   3        1.11        6.43      2.86 o 
  -7   0   3        5.01        7.03      4.43 o 
  -6   0   3        8.24        5.16      3.38 o 
  -5   0   3      313.59      293.36      8.49 o 
  -4   0   3        6.12        4.50      2.25 o 
  -3   0   3      333.87      322.86      8.58 o 
  -2   0   3       17.37       28.92      1.67 o 
  -1   0   3       14.37       18.63      1.58 o 
   0   0   3     1052.60      963.81     15.01 o 
   1   0   3     1697.51     1698.94     29.71 o 
   2   0   3     2074.69     2025.40     30.87 o 
   3   0   3     1957.13     2016.14     30.83 o 
   4   0   3      362.82      380.72      9.43 o 
   5   0   3       13.11       11.78      1.48 o 
   6   0   3      633.65      625.48     12.87 o 
   7   0   3        3.18        4.22      2.06 o 
   8   0   3      609.45      581.14     14.70 o 
   9   0   3       32.69       37.80      6.89 o 
  10   0   3       20.65       16.38      3.16 o 
  11   0   3       64.96       71.81      6.68 o 
  -9   1   3        9.54        8.73      3.93 o 
  -8   1   3       31.35       42.11      9.96 o 
  -7   1   3        1.38        1.52      2.45 o 
  -6   1   3      750.50      717.83     17.81 o 
  -5   1   3       49.95       50.30      3.50 o 
  -4   1   3       22.76       22.16      2.56 o 
  -3   1   3       87.90       90.29      3.93 o 
  -2   1   3        8.92       11.60      2.01 o 
  -1   1   3       27.85       20.85      2.51 o 
   0   1   3     2239.91     2141.30     35.63 o 
   1   1   3      864.52      821.32     17.90 o 
   2   1   3     3442.29     3425.27     51.95 o 
   3   1   3      439.42      464.44     13.33 o 
   4   1   3        1.66        2.92      1.08 o 
   5   1   3     1061.54     1045.47     20.24 o 
   6   1   3       20.06       20.70      2.00 o 
   7   1   3        2.30        6.56      1.58 o 
   8   1   3      290.95      285.51      8.10 o 
   9   1   3       13.32       13.38      2.94 o 
  10   1   3      140.59      129.56      7.54 o 
  11   1   3       45.41       46.76      5.57 o 
  -8   2   3        0.65        2.94      3.07 o 
  -7   2   3       71.64       65.25      4.52 o 
  -6   2   3      182.57      172.42      6.47 o 
  -5   2   3        1.55       -1.76      2.29 o 
  -4   2   3      576.00      561.16     13.98 o 
  -3   2   3       79.89       88.13      4.67 o 
  -2   2   3       74.95       84.69      3.35 o 
  -1   2   3      720.10      767.00     15.14 o 
   0   2   3      113.84      123.15      2.65 o 
   1   2   3      536.17      526.69      9.75 o 
   2   2   3      223.00      192.31      3.44 o 
   3   2   3     1216.68     1348.58     20.66 o 
   4   2   3      338.04      356.22      8.66 o 
   5   2   3       83.98       84.09      2.42 o 
   6   2   3       55.99       54.12      2.17 o 
   7   2   3      852.77      866.02     17.29 o 
   8   2   3      189.45      176.44      6.07 o 
   9   2   3      119.16      101.34      4.68 o 
  10   2   3      253.42      255.63     13.22 o 
  11   2   3        6.98        7.21      7.97 o 
  -8   3   3       16.25       15.31      3.60 o 
  -7   3   3       18.11       15.94      3.36 o 
  -6   3   3       77.69       76.68      6.24 o 
  -5   3   3        6.73        3.20      2.94 o 
  -4   3   3      217.48      200.09      7.97 o 
  -3   3   3      603.43      585.66     28.27 o 
  -2   3   3       23.54       21.67      1.93 o 
  -1   3   3     1325.27     1364.31     30.58 o 
   0   3   3       14.41       19.28      1.11 o 
   1   3   3      709.48      710.88     13.63 o 
   2   3   3        2.84        3.68      0.75 o 
   3   3   3       82.78       65.85      1.77 o 
   4   3   3       50.56       61.88      2.38 o 
   5   3   3       14.51       15.41      2.39 o 
   6   3   3      275.61      237.99      8.47 o 
   7   3   3       92.40       96.72      8.12 o 
   8   3   3        1.90        0.79      1.69 o 
   9   3   3      188.29      194.42      8.64 o 
  10   3   3        8.77        4.39      3.44 o 
  11   3   3        8.66        8.35      4.06 o 
  -7   4   3       14.73        8.76      3.31 o 
  -6   4   3       12.92       18.83      3.14 o 
  -5   4   3       17.42       14.03      2.73 o 
  -4   4   3      448.29      401.99     14.60 o 
  -3   4   3       92.67       95.86      4.40 o 
  -2   4   3      184.15      167.96      5.44 o 
  -1   4   3       80.68       76.61      2.72 o 
   0   4   3        3.91        0.06      2.81 o 
   1   4   3      695.54      733.54     14.15 o 
   2   4   3      866.96      905.94     14.07 o 
   3   4   3      888.56      981.37     16.65 o 
   4   4   3       24.14       21.94      0.99 o 
   5   4   3      955.34      990.59     30.34 o 
   6   4   3      241.17      256.76      8.97 o 
   7   4   3        9.42       10.36      2.88 o 
   8   4   3      158.65      146.23      7.13 o 
   9   4   3       17.77       22.39      5.39 o 
  10   4   3        1.85        1.74      3.32 o 
  11   4   3        7.14        6.22      3.97 o 
  12   4   3        1.07       -4.65      4.65 o 
  -7   5   3       38.77       36.47      4.13 o 
  -6   5   3       41.83       38.07      3.87 o 
  -5   5   3      297.69      311.77     12.37 o 
  -4   5   3       19.41       20.19      4.45 o 
  -3   5   3      310.71      318.50      8.92 o 
  -2   5   3       11.81       15.12      1.86 o 
  -1   5   3       65.39       67.79      2.49 o 
   0   5   3        5.45       -0.47      1.74 o 
   1   5   3      212.14      173.57      5.99 o 
   2   5   3      307.76      322.83      6.73 o 
   3   5   3       33.67       31.26      1.22 o 
   4   5   3      571.43      583.84      9.39 o 
   5   5   3      184.58      209.93      7.27 o 
   6   5   3      240.34      242.36     14.40 o 
   7   5   3      323.10      333.89     11.17 o 
   8   5   3      183.18      178.70      7.68 o 
   9   5   3       16.45       28.97      3.95 o 
  10   5   3       25.94       30.27      4.33 o 
  11   5   3       12.47       17.75      4.20 o 
  12   5   3       14.97       14.47      4.60 o 
  -6   6   3      147.70      138.18      9.79 o 
  -5   6   3      158.88      157.07      6.62 o 
  -4   6   3       92.22      106.09      5.08 o 
  -3   6   3      253.85      252.26      7.64 o 
  -2   6   3       32.09       39.50      3.11 o 
  -1   6   3        9.32        7.24      2.26 o 
   0   6   3       71.72       77.64      4.11 o 
   1   6   3        0.39        3.18      1.77 o 
   2   6   3      825.71      853.19     23.15 o 
   3   6   3       69.35       61.57      2.02 o 
   4   6   3        0.58       -1.54      1.54 o 
   5   6   3       91.70       99.25      2.85 o 
   6   6   3        0.18        2.49      3.25 o 
   7   6   3      101.42       98.09      5.16 o 
   8   6   3       10.37       11.83      2.93 o 
   9   6   3      191.58      212.10     16.39 o 
  10   6   3      104.61       99.57      6.61 o 
  11   6   3       58.24       54.78      5.61 o 
  -5   7   3       10.72       12.13      3.79 o 
  -4   7   3      126.81      144.85      5.98 o 
  -3   7   3       14.01       12.67      2.62 o 
  -2   7   3      114.30       99.96      4.50 o 
  -1   7   3       11.43       14.88      2.67 o 
   0   7   3      163.91      167.45      6.46 o 
   1   7   3      780.30      729.87     20.41 o 
   2   7   3        0.69        2.79      1.65 o 
   3   7   3       87.57       94.18      4.54 o 
   4   7   3      237.11      251.12      5.08 o 
   5   7   3      137.24      150.23      3.88 o 
   6   7   3       27.08       28.05      1.53 o 
   7   7   3       14.59       11.64      2.55 o 
   8   7   3       87.65       96.89      6.50 o 
   9   7   3       29.23       21.15      6.64 o 
  10   7   3        0.66       -4.49      6.20 o 
  11   7   3        0.14        7.09      5.76 o 
  -5   8   3       44.24       51.93      5.32 o 
  -4   8   3        3.03        2.13      2.95 o 
  -3   8   3       16.68       18.68      3.52 o 
  -2   8   3       28.35       22.74      3.91 o 
  -1   8   3       20.19       17.50      2.66 o 
   0   8   3      195.63      178.69      6.78 o 
   1   8   3       35.36       34.87      4.21 o 
   2   8   3        8.84        5.04      1.79 o 
   3   8   3      544.82      539.23     10.82 o 
   4   8   3        0.03       -1.12      1.12 o 
   5   8   3        0.01        1.11      1.69 o 
   6   8   3      279.15      281.09      6.32 o 
   7   8   3        0.01       -1.29      1.29 o 
   8   8   3       16.58       16.64      2.92 o 
   9   8   3       14.39       16.37      7.97 o 
  10   8   3        8.21        6.48      3.18 o 
  11   8   3        5.94       11.18      3.68 o 
  -4   9   3       13.07       18.39      4.01 o 
  -3   9   3       27.34       33.56     10.56 o 
  -2   9   3        2.73        0.22      2.41 o 
  -1   9   3       12.83       18.53      3.69 o 
   0   9   3       58.34       63.24      4.15 o 
   1   9   3        0.50       -0.43      3.69 o 
   2   9   3       25.51       26.35      3.69 o 
   3   9   3      145.85      136.65      4.16 o 
   4   9   3      157.51      162.80      4.81 o 
   5   9   3      242.06      242.52      6.50 o 
   6   9   3        1.65        3.67      1.43 o 
   7   9   3       96.40       97.16      5.91 o 
   8   9   3      167.73      172.01      7.35 o 
   9   9   3       29.33       31.67      3.77 o 
  10   9   3        3.06        8.76      3.21 o 
  11   9   3        0.27       -3.10     11.07 o 
  -2  10   3       80.59       72.05     13.88 o 
  -1  10   3       59.83       67.83      4.75 o 
   0  10   3        0.09        0.45      2.35 o 
   1  10   3       96.34       96.57      8.49 o 
   2  10   3       20.55       22.29      5.83 o 
   3  10   3       84.66       76.17      4.20 o 
   4  10   3      100.02      106.69      3.70 o 
   5  10   3       61.82       57.15      2.86 o 
   6  10   3        3.79        1.56      1.49 o 
   7  10   3      142.90      142.37      5.81 o 
   8  10   3       37.49       28.66      3.11 o 
   9  10   3       41.54       60.69      9.30 o 
  10  10   3        5.19       -0.44      7.24 o 
  -1  11   3        1.46       -0.72      3.62 o 
   0  11   3      107.52      114.32      7.46 o 
   1  11   3       39.52       43.06      3.62 o 
   2  11   3       13.90        9.37      2.88 o 
   3  11   3      286.39      283.39      9.44 o 
   4  11   3       22.32       26.43      5.02 o 
   5  11   3        4.41        6.35      3.84 o 
   6  11   3       90.74       90.66      6.94 o 
   7  11   3        0.14       -0.30      3.40 o 
   8  11   3       21.89       26.14      5.61 o 
   9  11   3       76.17       69.55      8.71 o 
   1  12   3        9.68       11.96      5.46 o 
   2  12   3       65.04       72.21      8.27 o 
   3  12   3        1.20        3.25      4.43 o 
   4  12   3       19.53       20.38      5.32 o 
   5  12   3      111.36      134.67      9.60 o 
   4  13   3       10.70       14.03      5.32 o 
   5  13   3       41.98       51.83      6.79 o 
  -4 -12   4       33.82       35.54      7.83 o 
  -3 -12   4        4.03        5.46      3.55 o 
  -2 -12   4       27.47       24.45      4.10 o 
  -1 -12   4       18.54       21.58      4.06 o 
   0 -12   4        3.87        2.77      3.44 o 
  -6 -11   4       10.40        5.13      8.34 o 
  -5 -11   4        4.38        4.25      6.64 o 
  -4 -11   4       29.72       30.14      4.38 o 
  -3 -11   4        0.36       -0.08      4.65 o 
  -2 -11   4       31.61       28.00      4.06 o 
  -1 -11   4        5.72        8.33      3.44 o 
   0 -11   4        1.98        0.05      3.47 o 
   1 -11   4      131.11      141.27      8.27 o 
   2 -11   4       12.04       10.29      5.76 o 
  -7 -10   4        3.75        4.69      3.77 o 
  -6 -10   4        6.23        6.71      3.71 o 
  -5 -10   4       22.48       30.32      6.72 o 
  -4 -10   4       71.84       58.66      5.25 o 
  -3 -10   4       47.91       46.02      4.59 o 
  -2 -10   4      161.70      165.19      9.97 o 
  -1 -10   4       47.69       44.59      4.32 o 
   0 -10   4        0.33        1.58      2.75 o 
   1 -10   4        2.28        5.38      3.13 o 
   2 -10   4        1.65       -2.81      3.23 o 
   3 -10   4       85.24       73.87      5.73 o 
   4 -10   4        3.78        0.19      3.55 o 
  -8  -9   4        0.00        1.62      6.94 o 
  -7  -9   4        0.93       -0.92      3.72 o 
  -6  -9   4       68.73       77.57      8.34 o 
  -5  -9   4        0.36       -1.19      3.33 o 
  -4  -9   4       48.14       44.90      4.64 o 
  -3  -9   4       52.75       59.69      4.85 o 
  -2  -9   4        2.22        2.54      2.92 o 
  -1  -9   4       79.84       84.85      6.57 o 
   0  -9   4      112.60      117.59      6.05 o 
   1  -9   4      143.90      139.62      7.09 o 
   2  -9   4       40.67       39.54      4.23 o 
   3  -9   4       20.62       24.23      2.72 o 
   4  -9   4        0.75       -1.30      2.35 o 
   5  -9   4        6.87       11.63      2.86 o 
  -8  -8   4       11.00        9.45      7.38 o 
  -7  -8   4      136.24      155.71      8.28 o 
  -6  -8   4       14.16        8.44      3.68 o 
  -5  -8   4        5.72       10.69      3.40 o 
  -4  -8   4        2.54       -1.39      2.86 o 
  -3  -8   4       30.98       34.71      4.12 o 
  -2  -8   4      193.13      175.74      7.41 o 
  -1  -8   4       69.06       79.23      6.35 o 
   0  -8   4        1.32        1.56      2.48 o 
   1  -8   4      721.89      672.85     15.85 o 
   2  -8   4      117.79      116.72      4.51 o 
   3  -8   4        0.10        0.85      1.96 o 
   4  -8   4       67.18       68.68      3.92 o 
   5  -8   4       11.14       10.37      2.60 o 
   6  -8   4        5.54        6.41      3.38 o 
  -8  -7   4       16.01       19.95      6.64 o 
  -7  -7   4        5.99       11.07      3.88 o 
  -6  -7   4        0.22        0.14      2.12 o 
  -5  -7   4        1.57        1.74      1.85 o 
  -4  -7   4       68.13       62.79      2.66 o 
  -3  -7   4      471.20      446.57     14.76 o 
  -2  -7   4       85.30       82.65      5.15 o 
  -1  -7   4        0.48        2.14      2.73 o 
   0  -7   4      195.24      180.38      5.10 o 
   1  -7   4       35.81       38.67      3.22 o 
   2  -7   4        2.49        4.84      1.86 o 
   3  -7   4      226.15      210.61      6.51 o 
   4  -7   4       10.48        8.72      2.89 o 
   5  -7   4       11.01       12.20      2.62 o 
   6  -7   4      234.00      250.84      8.17 o 
   7  -7   4        0.05       -2.97      5.01 o 
  -9  -6   4       11.77       18.64      6.57 o 
  -8  -6   4        7.96        5.56      2.46 o 
  -7  -6   4       22.02       17.25      2.75 o 
  -6  -6   4      282.75      287.22      8.36 o 
  -5  -6   4       19.30       15.02      2.09 o 
  -4  -6   4      562.61      570.18     13.75 o 
  -3  -6   4      188.87      170.44      5.01 o 
  -2  -6   4      383.68      365.89     12.32 o 
  -1  -6   4       12.82       10.84      3.32 o 
   0  -6   4      415.76      421.84      8.51 o 
   1  -6   4        5.07        4.31      1.75 o 
   2  -6   4      542.55      536.88     10.89 o 
   3  -6   4       54.08       49.56      2.93 o 
   4  -6   4      106.59      106.04      4.45 o 
   5  -6   4      172.06      186.59      6.33 o 
   6  -6   4        7.25        8.08      2.67 o 
   7  -6   4        5.45        6.77      2.94 o 
   8  -6   4       86.51      100.25      7.38 o 
  -9  -5   4        3.09        4.28      2.77 o 
  -8  -5   4        4.07        4.24      3.62 o 
  -7  -5   4       30.32       35.61      3.26 o 
  -6  -5   4      171.04      180.33      7.48 o 
  -5  -5   4       29.48       26.55      3.23 o 
  -4  -5   4     1421.72     1421.19     27.13 o 
  -3  -5   4       93.71       91.25      3.71 o 
  -2  -5   4       30.11       30.64      1.43 o 
  -1  -5   4      440.57      434.00      8.68 o 
   0  -5   4      183.89      200.82      5.12 o 
   1  -5   4     1751.29     1806.01     37.59 o 
   2  -5   4       40.66       41.74      1.97 o 
   3  -5   4      108.56      115.91      4.25 o 
   4  -5   4      220.16      223.21      7.19 o 
   5  -5   4      224.66      234.46      9.67 o 
   6  -5   4        6.40        3.00      2.24 o 
   7  -5   4      145.95      147.50      6.19 o 
   8  -5   4        0.03       -0.02      2.59 o 
   9  -5   4      124.05      133.62      6.53 o 
  -9  -4   4        0.01       -2.24      2.87 o 
  -8  -4   4       78.52       86.47      6.50 o 
  -7  -4   4        0.46        2.20      2.54 o 
  -6  -4   4      219.84      239.83      9.89 o 
  -5  -4   4      228.67      222.18      6.88 o 
  -4  -4   4      139.22      134.15      4.76 o 
  -3  -4   4        8.81        6.36      1.22 o 
  -2  -4   4      377.82      383.68      7.98 o 
  -1  -4   4        3.58        1.69      1.94 o 
   0  -4   4       17.62       15.43      1.77 o 
   1  -4   4      376.45      369.31      8.21 o 
   2  -4   4       25.57       25.67      2.19 o 
   3  -4   4      957.39      988.70     22.38 o 
   4  -4   4       26.04       23.99      2.30 o 
   5  -4   4        3.16        5.49      2.44 o 
   6  -4   4      395.93      386.57     17.09 o 
   7  -4   4        2.55        0.50      4.50 o 
   8  -4   4       28.38       25.46      3.31 o 
   9  -4   4       26.76       30.71      3.82 o 
  -9  -3   4       30.81       30.07      3.94 o 
  -8  -3   4        4.04        0.49      2.68 o 
  -7  -3   4       66.33       67.17      4.25 o 
  -6  -3   4       97.83       92.84      4.65 o 
  -5  -3   4        0.79        0.22      1.97 o 
  -4  -3   4       15.80       16.56      2.15 o 
  -3  -3   4      671.96      672.21     13.43 o 
  -2  -3   4       11.53        9.93      1.24 o 
  -1  -3   4        0.02       -0.94      0.94 o 
   0  -3   4      727.46      800.48     15.25 o 
   1  -3   4      873.62      899.46     17.09 o 
   2  -3   4      104.00       93.77      3.37 o 
   3  -3   4      323.76      359.89     11.60 o 
   4  -3   4      471.33      536.20     15.60 o 
   5  -3   4      241.75      234.58      6.78 o 
   6  -3   4       97.21       90.17      4.34 o 
   7  -3   4       12.77        9.77      5.68 o 
   8  -3   4      521.24      534.23     14.11 o 
   9  -3   4        1.19       -2.57      2.57 o 
  10  -3   4        0.14        0.21      3.15 o 
  -9  -2   4        0.54       -1.78      4.28 o 
  -8  -2   4       44.07       43.17      3.94 o 
  -7  -2   4       60.63       64.52      8.18 o 
  -6  -2   4       57.86       45.24      3.54 o 
  -5  -2   4      111.10      103.39      4.56 o 
  -4  -2   4      123.91      118.01      4.66 o 
  -3  -2   4      599.03      622.58     19.27 o 
  -2  -2   4        4.51        8.48      1.36 o 
  -1  -2   4      616.37      603.01     14.01 o 
   0  -2   4      182.44      155.59      3.41 o 
   1  -2   4       82.10      103.74      2.51 o 
   2  -2   4      781.88      805.68     13.92 o 
   3  -2   4       53.05       61.49      2.38 o 
   4  -2   4        6.01        7.94      1.74 o 
   5  -2   4        9.01        5.35      1.78 o 
   6  -2   4       46.96       50.70      3.07 o 
   7  -2   4      282.96      268.44     10.04 o 
   8  -2   4       16.03       20.00      2.98 o 
   9  -2   4        2.65        4.79      2.64 o 
  10  -2   4       65.18       68.04      4.77 o 
  -9  -1   4       36.91       40.11      4.40 o 
  -8  -1   4       75.97       62.96      4.60 o 
  -7  -1   4        9.39        8.08      2.72 o 
  -6  -1   4      443.64      412.30     11.38 o 
  -5  -1   4      112.82      114.39      4.94 o 
  -4  -1   4       54.42       57.54      3.35 o 
  -3  -1   4       28.89       18.30      2.99 o 
  -2  -1   4      351.81      332.06      8.50 o 
  -1  -1   4      356.57      368.83      7.70 o 
   0  -1   4       14.59       12.76      1.08 o 
   1  -1   4      556.49      607.79      9.76 o 
   2  -1   4      352.96      373.70      6.32 o 
   3  -1   4        5.56        3.53      1.35 o 
   4  -1   4      359.06      399.67     10.05 o 
   5  -1   4        2.95        5.57      1.78 o 
   6  -1   4       78.45       78.70      3.63 o 
   7  -1   4        0.68        1.17      2.81 o 
   8  -1   4        0.42        0.07      2.23 o 
   9  -1   4      160.13      157.91      6.35 o 
  10  -1   4        1.76        1.41      2.69 o 
  11  -1   4        0.25        2.57      3.70 o 
  -8   0   4        0.47       -0.60      3.20 o 
  -7   0   4      102.88      110.03      5.48 o 
  -6   0   4       81.64       81.49      4.70 o 
  -5   0   4       51.23       47.17      3.42 o 
  -4   0   4      450.74      453.38     11.69 o 
  -3   0   4        5.87        4.51      1.92 o 
  -2   0   4       28.40       29.71      2.24 o 
  -1   0   4      158.46      144.45      4.06 o 
   0   0   4      203.36      183.64      3.92 o 
   1   0   4       44.23       34.02      1.32 o 
   2   0   4     1400.17     1562.61     24.06 o 
   3   0   4       48.14       39.35      2.21 o 
   4   0   4       47.88       46.13      2.10 o 
   5   0   4      505.61      534.05     11.03 o 
   6   0   4        0.55        1.91      1.30 o 
   7   0   4      146.86      147.17      5.17 o 
   8   0   4      359.32      342.06     10.53 o 
   9   0   4        0.61       -0.18      2.29 o 
  10   0   4        5.39        7.27      4.73 o 
  11   0   4        1.34       -3.44      6.50 o 
  -8   1   4       81.86       82.81      5.40 o 
  -7   1   4       88.99       87.88      7.38 o 
  -6   1   4       49.93       50.58      3.88 o 
  -5   1   4       63.11       61.56      3.92 o 
  -4   1   4      114.70      116.57      7.75 o 
  -3   1   4      295.22      279.83     14.89 o 
  -2   1   4      814.87      854.21     19.68 o 
  -1   1   4       54.59       65.32      2.66 o 
   0   1   4       57.61       49.10      1.87 o 
   1   1   4      346.74      338.31      6.82 o 
   2   1   4      654.25      714.59     11.85 o 
   3   1   4     3870.58     3941.34     59.79 o 
   4   1   4      551.23      605.84     12.06 o 
   5   1   4       37.58       37.85      2.51 o 
   6   1   4      402.05      416.12      8.90 o 
   7   1   4       49.29       47.58      2.32 o 
   8   1   4       25.89       24.36      2.12 o 
   9   1   4       21.36       23.72      2.74 o 
  10   1   4       66.94       67.66      7.46 o 
  11   1   4       72.34       65.95      6.19 o 
  -8   2   4        4.02        7.69      3.27 o 
  -7   2   4        8.08        5.29      3.06 o 
  -6   2   4      108.85      103.78      5.25 o 
  -5   2   4        1.77        4.13      2.61 o 
  -4   2   4       25.51       23.45      3.23 o 
  -3   2   4      114.28      104.80      4.30 o 
  -2   2   4      132.44      144.39      4.31 o 
  -1   2   4        0.22        1.37      1.46 o 
   0   2   4      260.14      258.27      5.80 o 
   1   2   4      316.61      334.85      5.68 o 
   2   2   4     2428.79     2523.24     38.39 o 
   3   2   4      280.06      334.44      5.69 o 
   4   2   4      220.03      239.52      4.85 o 
   5   2   4      356.06      345.25      9.11 o 
   6   2   4       19.06       18.27      1.75 o 
   7   2   4      108.71      108.59      5.31 o 
   8   2   4      509.36      526.83     14.37 o 
   9   2   4      177.31      176.81      7.32 o 
  10   2   4       51.10       45.39      4.94 o 
  11   2   4        3.33       10.38      4.24 o 
  -7   3   4       53.77       53.95      4.51 o 
  -6   3   4       58.91       53.45      4.26 o 
  -5   3   4       60.55       66.56      4.21 o 
  -4   3   4      300.84      300.19      8.80 o 
  -3   3   4       52.88       49.29      3.87 o 
  -2   3   4      114.88      148.93      4.46 o 
  -1   3   4      130.52      127.89      3.70 o 
   0   3   4      216.04      246.12      5.49 o 
   1   3   4      116.47      106.01      4.69 o 
   2   3   4       10.22        6.60      0.94 o 
   3   3   4       39.73       36.80      1.53 o 
   4   3   4     2011.03     2133.95     41.68 o 
   5   3   4       14.48        6.94      1.47 o 
   6   3   4       96.64       96.34      5.83 o 
   7   3   4      932.14      922.39     57.96 o 
   8   3   4      251.41      227.67      8.90 o 
   9   3   4        5.88        7.92      3.44 o 
  10   3   4      128.22      133.17      7.64 o 
  11   3   4       48.41       42.29      5.24 o 
  12   3   4        1.89       10.90      4.40 o 
  -7   4   4        0.01       -1.81      2.93 o 
  -6   4   4        2.43        8.26      3.10 o 
  -5   4   4       48.58       49.52      3.99 o 
  -4   4   4        3.51        4.64      2.52 o 
  -3   4   4      691.55      599.37     23.36 o 
  -2   4   4       94.11       86.55      3.45 o 
  -1   4   4       27.16       24.68      2.08 o 
   0   4   4      370.11      386.79      7.95 o 
   1   4   4     2030.51     2066.84     58.77 o 
   2   4   4       18.72       23.23      1.13 o 
   3   4   4      537.47      542.27      9.68 o 
   4   4   4      115.61       98.81      3.03 o 
   5   4   4        6.01        6.70      1.60 o 
   6   4   4      598.11      530.98     15.72 o 
   7   4   4      101.96       88.68      6.13 o 
   8   4   4       96.62       94.45     11.15 o 
   9   4   4     1194.62     1200.56     39.79 o 
  10   4   4       56.07       57.45      5.23 o 
  11   4   4        1.53        6.02      4.00 o 
  12   4   4        8.56        8.69      4.80 o 
  -6   5   4       22.52       28.12      3.72 o 
  -5   5   4        0.88        1.99      2.72 o 
  -4   5   4       45.93       40.56      3.58 o 
  -3   5   4        7.96        8.47      2.38 o 
  -2   5   4      126.69      128.16      4.99 o 
  -1   5   4      252.65      260.95      7.14 o 
   0   5   4      123.89      107.12      9.45 o 
   1   5   4      117.49      135.69      5.28 o 
   2   5   4      708.61      704.12     19.46 o 
   3   5   4      428.37      424.66      7.74 o 
   4   5   4        4.75        4.95      1.01 o 
   5   5   4       99.56       97.04      2.54 o 
   6   5   4      229.54      217.34      7.83 o 
   7   5   4      147.54      139.33      8.12 o 
   8   5   4      314.67      300.65     16.46 o 
   9   5   4       11.70        8.61      3.07 o 
  10   5   4        0.03       -2.23      3.11 o 
  11   5   4       44.93       46.64      5.21 o 
  12   5   4        0.07       -1.19      3.68 o 
  -6   6   4        0.78        6.60      3.51 o 
  -5   6   4       30.76       27.31      4.13 o 
  -4   6   4      382.23      377.10     10.76 o 
  -3   6   4        0.14       -1.55      2.29 o 
  -2   6   4       97.11       94.59      4.27 o 
  -1   6   4       74.67       84.10      3.60 o 
   0   6   4        5.48        3.40      1.99 o 
   1   6   4      314.58      299.96      9.52 o 
   2   6   4       27.18       21.85      3.99 o 
   3   6   4       50.31       58.03      2.61 o 
   4   6   4      395.26      405.80      7.56 o 
   5   6   4      633.74      649.24     11.66 o 
   6   6   4      142.75      142.12      6.05 o 
   7   6   4      149.61      144.21     13.36 o 
   8   6   4       52.50       52.15      4.33 o 
   9   6   4        0.63        7.31      2.98 o 
  10   6   4       11.28       21.28      3.76 o 
  11   6   4       10.41        8.43      3.92 o 
  12   6   4        6.75       13.20      4.29 o 
  -5   7   4      130.83      125.22      8.64 o 
  -4   7   4        0.37        5.57      3.30 o 
  -3   7   4        0.72       -0.04      2.73 o 
  -2   7   4      183.63      205.62     10.01 o 
  -1   7   4        4.59        0.63      1.63 o 
   0   7   4       14.23       12.34      3.91 o 
   1   7   4      237.98      220.98      7.77 o 
   2   7   4       10.53       10.67      2.16 o 
   3   7   4      565.93      542.13     15.45 o 
   4   7   4       22.90       25.85      1.60 o 
   5   7   4       73.04       79.95      2.75 o 
   6   7   4      108.58      113.80      3.23 o 
   7   7   4       57.73       59.55      4.05 o 
   8   7   4        0.60       -1.24      2.73 o 
   9   7   4       32.80       31.53      3.77 o 
  10   7   4        4.25        3.05      3.36 o 
  11   7   4       56.06       50.78      5.37 o 
  -4   8   4       31.79       35.77      4.61 o 
  -3   8   4       94.18      108.04      8.79 o 
  -2   8   4        2.46       -1.29      2.59 o 
  -1   8   4       28.95       26.23      5.17 o 
   0   8   4      304.37      287.79      9.82 o 
   1   8   4       68.74       67.69      4.80 o 
   2   8   4      180.35      167.77      6.28 o 
   3   8   4      109.97      107.28      7.68 o 
   4   8   4      159.46      164.11      5.75 o 
   5   8   4       22.50       22.04      1.61 o 
   6   8   4       46.16       46.60      3.39 o 
   7   8   4       14.11       11.60      2.66 o 
   8   8   4      178.02      184.65      7.79 o 
   9   8   4        0.33       -2.33      2.33 o 
  10   8   4       29.99       31.99      4.18 o 
  11   8   4        2.41       -1.19      5.24 o 
  -3   9   4       16.80       11.37      6.05 o 
  -2   9   4        2.81       -0.77      2.83 o 
  -1   9   4      128.28      145.44     16.46 o 
   0   9   4        0.00        1.04      2.36 o 
   1   9   4        0.55        0.62      2.07 o 
   2   9   4      216.34      209.82      7.75 o 
   3   9   4       61.18       59.46      3.65 o 
   4   9   4      356.94      348.50      8.53 o 
   5   9   4      121.24      114.11      5.00 o 
   6   9   4       30.44       29.74      2.35 o 
   7   9   4      135.50      133.24      7.83 o 
   8   9   4       51.71       54.16      4.22 o 
   9   9   4        2.13        3.33      2.58 o 
  10   9   4        3.16        3.11      3.32 o 
  11   9   4       10.57        7.97      3.47 o 
  -2  10   4       17.72       14.11      4.50 o 
  -1  10   4        3.95       -0.01      2.77 o 
   0  10   4       57.42       56.14      4.40 o 
   1  10   4       18.16       25.97      3.11 o 
   2  10   4       29.01       26.44      2.92 o 
   3  10   4       19.45       12.70      2.43 o 
   4  10   4       45.81       50.52      3.44 o 
   5  10   4       18.29       22.89      4.13 o 
   6  10   4       28.34       26.50      2.18 o 
   7  10   4        7.77        8.95      2.23 o 
   8  10   4       11.12       14.62      3.25 o 
   9  10   4      162.62      172.81      7.68 o 
  10  10   4        0.37        0.59      6.79 o 
   0  11   4       16.01       18.95      5.39 o 
   1  11   4        3.20        2.63      2.58 o 
   2  11   4        4.76        1.46      3.17 o 
   3  11   4       52.62       52.44      4.95 o 
   4  11   4        0.21       -1.77      2.01 o 
   5  11   4        0.01       -1.77      3.40 o 
   6  11   4        0.85        1.86      1.88 o 
   9  11   4        0.28       -3.69      4.58 o 
   1  12   4        0.76       -0.74      4.87 o 
   2  12   4       41.44       55.67      7.68 o 
   3  12   4       27.50       24.22      5.76 o 
   4  12   4        6.40        1.33      3.99 o 
   5  12   4       22.32       24.36      5.17 o 
  -5 -11   5       39.46       35.84      5.04 o 
  -4 -11   5        1.04       -1.18      3.55 o 
  -3 -11   5        6.27        6.87      3.55 o 
  -2 -11   5       44.69       46.41      5.32 o 
  -1 -11   5        0.00       -1.49      2.98 o 
   0 -11   5        1.03        1.92      3.23 o 
   1 -11   5       56.72       61.45      7.38 o 
   2 -11   5        1.91        0.53      3.22 o 
  -6 -10   5        1.67        9.79      4.15 o 
  -5 -10   5        3.52        2.12      3.44 o 
  -4 -10   5        0.00       -0.40      3.39 o 
  -3 -10   5      151.78      145.83      7.52 o 
  -2 -10   5        8.79        3.12      3.29 o 
  -1 -10   5       11.56       12.20      5.09 o 
   0 -10   5       97.27       90.94      7.97 o 
   1 -10   5        9.83        8.71      4.80 o 
   2 -10   5       75.63       77.36      5.84 o 
   3 -10   5        2.74       -0.30      3.43 o 
   4 -10   5        9.04       12.70      4.10 o 
  -7  -9   5       16.32       14.89      4.36 o 
  -6  -9   5       10.37       17.11      4.20 o 
  -5  -9   5       12.60       22.81     11.81 o 
  -4  -9   5      191.36      175.57      9.97 o 
  -3  -9   5       53.21       49.45      4.64 o 
  -2  -9   5       19.30       22.58      3.75 o 
  -1  -9   5      119.61      123.27     10.56 o 
   0  -9   5        6.53        7.90      3.08 o 
   1  -9   5        0.01        1.03      2.82 o 
   2  -9   5       73.85       68.23      5.22 o 
   3  -9   5       22.50       22.28      3.91 o 
   4  -9   5      111.68      114.00      7.83 o 
   5  -9   5        5.35       11.77      4.18 o 
  -7  -8   5       25.29       20.74      4.39 o 
  -6  -8   5       14.36       20.24      4.54 o 
  -5  -8   5       65.39       61.65      5.63 o 
  -4  -8   5        6.63        5.31      3.23 o 
  -3  -8   5       80.01       77.18      7.60 o 
  -2  -8   5      128.38      133.18      6.73 o 
  -1  -8   5        4.69        4.22      2.92 o 
   0  -8   5        9.89        8.48      2.75 o 
   1  -8   5      476.73      462.07     11.47 o 
   2  -8   5      126.59      132.75      4.84 o 
   3  -8   5        0.51       -2.04      2.04 o 
   4  -8   5        5.29        6.72      2.49 o 
   5  -8   5        1.94        0.21      2.44 o 
   6  -8   5       36.71       41.90      3.86 o 
  -8  -7   5        8.50        9.02      7.38 o 
  -7  -7   5       48.79       64.96     11.96 o 
  -6  -7   5        5.42        3.81      6.79 o 
  -5  -7   5      214.14      203.90      9.33 o 
  -4  -7   5       18.38       18.08      1.72 o 
  -3  -7   5       18.65       11.73      3.59 o 
  -2  -7   5       21.62       25.04      5.17 o 
  -1  -7   5        2.86        4.36      2.82 o 
   0  -7   5      303.20      284.52     12.63 o 
   1  -7   5       53.66       46.48      2.99 o 
   2  -7   5       12.45       10.11      1.96 o 
   3  -7   5      325.51      311.38      8.61 o 
   4  -7   5        6.87        9.01      2.33 o 
   5  -7   5       84.31       86.12      4.49 o 
   6  -7   5       32.06       34.37      3.47 o 
   7  -7   5       29.51       32.26      3.73 o 
  -8  -6   5       28.06       44.02      5.91 o 
  -7  -6   5       19.70       19.21      4.22 o 
  -6  -6   5        3.87        4.21      2.87 o 
  -5  -6   5      104.39      109.42      4.49 o 
  -4  -6   5       34.60       32.32      3.23 o 
  -3  -6   5       19.91       19.37      2.19 o 
  -2  -6   5      139.23      140.53     11.74 o 
  -1  -6   5       60.02       58.26      4.09 o 
   0  -6   5       25.72       29.47      1.93 o 
   1  -6   5       67.16       64.78      2.87 o 
   2  -6   5      249.01      240.50      6.82 o 
   3  -6   5       31.25       33.00      2.67 o 
   4  -6   5       62.69       58.36      3.47 o 
   5  -6   5       93.64       93.04      4.54 o 
   6  -6   5      155.42      169.11      6.37 o 
   7  -6   5       40.59       42.25      3.80 o 
   8  -6   5       24.74       21.86      3.63 o 
  -8  -5   5       20.49       16.44      3.09 o 
  -7  -5   5       24.44       24.52      3.02 o 
  -6  -5   5        2.92        3.97      2.32 o 
  -5  -5   5      319.77      313.81      8.87 o 
  -4  -5   5        2.35        2.26      1.75 o 
  -3  -5   5      283.17      294.47     10.24 o 
  -2  -5   5        1.25        1.82      0.98 o 
  -1  -5   5       53.06       63.33      2.21 o 
   0  -5   5      317.80      326.51      6.89 o 
   1  -5   5       10.90        4.30      1.45 o 
   2  -5   5        2.64        2.08      1.43 o 
   3  -5   5        0.43        3.82      1.76 o 
   4  -5   5       62.39       63.74      3.56 o 
   5  -5   5        0.90        1.53      2.12 o 
   6  -5   5       14.98       11.80      2.49 o 
   7  -5   5       87.22       98.38     11.56 o 
   8  -5   5      126.29      137.12      6.16 o 
   9  -5   5       40.42       45.26      4.39 o 
  -8  -4   5        0.10       -1.55      2.65 o 
  -7  -4   5       45.11       55.32      4.61 o 
  -6  -4   5        0.87       -0.26      2.74 o 
  -5  -4   5       66.06       72.33      3.97 o 
  -4  -4   5      302.45      312.95      8.68 o 
  -3  -4   5      339.76      324.05      8.63 o 
  -2  -4   5        2.40        2.72      1.90 o 
  -1  -4   5       16.57       18.08      1.37 o 
   0  -4   5       44.17       49.11      2.55 o 
   1  -4   5        6.70        6.74      1.11 o 
   2  -4   5       81.19       84.38      2.76 o 
   3  -4   5        1.74        3.70      1.68 o 
   4  -4   5      203.29      195.12      9.38 o 
   5  -4   5       14.13       15.38      2.31 o 
   6  -4   5      137.97      143.00      5.45 o 
   7  -4   5       63.77       71.69      4.22 o 
   8  -4   5       10.61       11.49      3.47 o 
   9  -4   5        9.01        5.65      3.00 o 
  -8  -3   5      171.98      194.03     10.86 o 
  -7  -3   5       15.29       16.12      2.86 o 
  -6  -3   5      176.22      192.69      6.71 o 
  -5  -3   5      358.56      373.67     10.31 o 
  -4  -3   5       12.86       13.40      2.26 o 
  -3  -3   5       62.46       65.84      3.82 o 
  -2  -3   5        1.61        4.78      1.25 o 
  -1  -3   5        1.32        0.08      1.04 o 
   0  -3   5      859.78      851.34     16.32 o 
   1  -3   5      534.57      514.00     10.22 o 
   2  -3   5      170.49      165.70      4.22 o 
   3  -3   5      316.88      330.16      8.42 o 
   4  -3   5       26.37       31.80      2.43 o 
   5  -3   5        6.29        7.67      1.97 o 
   6  -3   5      275.08      306.91     17.77 o 
   7  -3   5        1.12        2.00      2.56 o 
   8  -3   5      128.92      125.37     22.96 o 
   9  -3   5      219.59      207.02     11.56 o 
  10  -3   5       27.11       28.40      5.73 o 
  -8  -2   5        9.04        9.27      4.50 o 
  -7  -2   5      233.54      230.96      9.25 o 
  -6  -2   5       57.67       68.50      4.24 o 
  -5  -2   5       32.88       31.09      3.04 o 
  -4  -2   5       14.09       10.65      2.23 o 
  -3  -2   5     1304.97     1358.72     30.65 o 
  -2  -2   5       64.60       59.30      3.02 o 
  -1  -2   5       52.54       52.33      2.25 o 
   0  -2   5      653.79      629.82     12.54 o 
   1  -2   5       12.98       17.25      1.34 o 
   2  -2   5      138.32      127.33      3.46 o 
   3  -2   5        0.41        1.43      1.58 o 
   4  -2   5        2.06        4.24      1.76 o 
   5  -2   5      239.30      226.71      6.58 o 
   6  -2   5       68.96       70.70      5.32 o 
   7  -2   5      116.11      110.85      6.50 o 
   8  -2   5      129.03      115.96      6.64 o 
   9  -2   5        2.34        4.67      2.54 o 
  10  -2   5        1.09        2.89      2.92 o 
  -8  -1   5       16.03       25.35      3.80 o 
  -7  -1   5       13.21       13.92      3.58 o 
  -6  -1   5       84.27       87.93      4.83 o 
  -5  -1   5      113.40      101.73      5.85 o 
  -4  -1   5      702.09      703.85     18.15 o 
  -3  -1   5       19.57       21.81      3.26 o 
  -2  -1   5        7.09        7.18      3.11 o 
  -1  -1   5     2430.51     2396.77     52.18 o 
   0  -1   5       59.88       69.23      2.47 o 
   1  -1   5       13.19       16.09      1.34 o 
   2  -1   5     2286.75     2210.49     41.01 o 
   3  -1   5        5.01        3.41      1.52 o 
   4  -1   5       65.21       46.67      2.60 o 
   5  -1   5      193.82      192.49      5.86 o 
   6  -1   5      118.22      113.67      4.42 o 
   7  -1   5      128.16      114.36      4.56 o 
   8  -1   5        0.59       -2.12      5.61 o 
   9  -1   5        0.14       -1.61      2.25 o 
  10  -1   5       47.69       52.64      4.12 o 
  11  -1   5        0.20        6.78      4.21 o 
  -8   0   5       11.08       16.54      3.55 o 
  -7   0   5      133.78      124.03      5.98 o 
  -6   0   5       13.47       16.73      2.94 o 
  -5   0   5       91.91       86.47      4.56 o 
  -4   0   5       89.80       80.25      4.04 o 
  -3   0   5      151.60      156.02      6.07 o 
  -2   0   5       50.82       37.65      2.62 o 
  -1   0   5      139.19      134.85      4.48 o 
   0   0   5       65.83       66.96      2.82 o 
   1   0   5      887.79      887.58     19.84 o 
   2   0   5      853.82      890.97     15.66 o 
   3   0   5     1103.28     1081.01     25.05 o 
   4   0   5     1035.85      957.23     18.77 o 
   5   0   5      528.15      564.44     11.65 o 
   6   0   5      370.00      367.46      8.16 o 
   7   0   5      251.82      242.23      7.07 o 
   8   0   5        0.04        1.61      2.88 o 
   9   0   5       90.30      100.30      8.57 o 
  10   0   5        5.26        1.65      3.44 o 
  11   0   5       23.40       11.44      7.53 o 
  -7   1   5        4.16        3.97      2.85 o 
  -6   1   5        0.03        1.60      2.50 o 
  -5   1   5      128.21      119.09      5.35 o 
  -4   1   5      203.67      201.69      6.66 o 
  -3   1   5       81.50       77.70      3.80 o 
  -2   1   5      651.93      704.55     16.64 o 
  -1   1   5      250.85      253.96      6.14 o 
   0   1   5       25.64       37.25      2.04 o 
   1   1   5       13.63       15.02      1.79 o 
   2   1   5     3140.59     3416.10     57.61 o 
   3   1   5        4.78        0.69      1.52 o 
   4   1   5     1713.53     1811.02     34.51 o 
   5   1   5      430.72      430.02      9.07 o 
   6   1   5       92.53       88.74      3.06 o 
   7   1   5       45.56       46.01      2.83 o 
   8   1   5      556.69      557.31     17.57 o 
   9   1   5       30.13       29.67      2.83 o 
  10   1   5       29.44       27.85      4.51 o 
  11   1   5       45.33       41.74      7.09 o 
  -7   2   5        2.12       -2.84      2.84 o 
  -6   2   5       97.46       99.37      5.29 o 
  -5   2   5        0.23        0.27      2.38 o 
  -4   2   5      223.49      217.68      7.06 o 
  -3   2   5       58.95       62.52      4.87 o 
  -2   2   5       70.96       66.99      3.42 o 
  -1   2   5      125.01      109.66      3.63 o 
   0   2   5      253.50      251.00      5.86 o 
   1   2   5      128.25      121.79      3.74 o 
   2   2   5     1169.64     1137.61     19.70 o 
   3   2   5       11.60       21.82      1.42 o 
   4   2   5     2198.66     2268.15     38.56 o 
   5   2   5       11.91        8.71      1.37 o 
   6   2   5      110.82      123.28      3.44 o 
   7   2   5      945.07      947.23     18.73 o 
   8   2   5      418.10      412.82     16.77 o 
   9   2   5        2.79        3.95      3.40 o 
  10   2   5       89.36       95.06      6.34 o 
  11   2   5       57.74       54.38      8.20 o 
  -7   3   5        0.01        2.63      4.98 o 
  -6   3   5        0.07        3.03      2.84 o 
  -5   3   5       13.73       12.65      2.80 o 
  -4   3   5       10.01        6.89      2.43 o 
  -3   3   5      123.08      109.64      4.67 o 
  -2   3   5      136.94      129.80     14.10 o 
  -1   3   5        2.48        0.25      1.49 o 
   0   3   5        0.06        0.23      1.36 o 
   1   3   5     1328.09     1247.09     27.50 o 
   2   3   5      127.85      152.11      3.81 o 
   3   3   5        6.00        5.23      1.13 o 
   4   3   5     1830.32     1968.43     33.50 o 
   5   3   5      241.51      234.79      5.41 o 
   6   3   5       20.65       17.35      1.41 o 
   7   3   5       61.15       47.67      3.93 o 
   8   3   5       68.53       72.92      5.11 o 
   9   3   5      569.28      586.65     18.54 o 
  10   3   5       11.05       16.84      3.96 o 
  11   3   5        1.66        0.64      6.28 o 
  12   3   5       51.90       51.57      5.90 o 
  -6   4   5        7.78        7.29      2.98 o 
  -5   4   5      126.22      120.12      5.58 o 
  -4   4   5       27.35       23.84      3.78 o 
  -3   4   5      129.34      134.73      5.31 o 
  -2   4   5       97.55       94.61      3.59 o 
  -1   4   5       32.59       32.29      2.08 o 
   0   4   5      385.48      383.30      8.11 o 
   1   4   5       10.00        7.98      1.05 o 
   2   4   5      500.79      494.96      9.92 o 
   3   4   5      853.36      870.54     15.19 o 
   4   4   5       83.30       88.63      2.97 o 
   5   4   5      255.02      236.85      5.40 o 
   6   4   5      544.94      527.08     21.48 o 
   7   4   5      312.48      300.59     10.25 o 
   8   4   5       21.01       19.65      3.84 o 
   9   4   5      250.64      257.22     10.11 o 
  10   4   5        5.31        6.72      3.29 o 
  11   4   5      101.71      102.14     12.40 o 
  12   4   5        7.96       16.48      7.53 o 
  -6   5   5       14.10       17.02      4.07 o 
  -5   5   5       22.65       23.73      6.01 o 
  -4   5   5        2.34        2.70      2.62 o 
  -3   5   5       19.39       27.08      2.96 o 
  -2   5   5       42.49       35.56      3.54 o 
  -1   5   5      111.19      100.09      3.87 o 
   0   5   5       66.90       54.94      6.42 o 
   1   5   5        0.11       -3.25      3.25 o 
   2   5   5      726.07      704.18     19.67 o 
   3   5   5       59.28       53.69      3.86 o 
   4   5   5        0.34       -0.69      1.14 o 
   5   5   5       90.37       73.17      2.30 o 
   6   5   5       22.32       26.97      2.41 o 
   7   5   5       69.04       69.42      4.51 o 
   8   5   5      765.05      751.08     22.20 o 
   9   5   5       80.87       81.77      9.01 o 
  10   5   5       40.91       39.35      4.72 o 
  11   5   5      105.64       85.19      6.57 o 
  12   5   5        2.34       -0.73      3.89 o 
  -5   6   5        0.00       -2.93      2.93 o 
  -4   6   5        9.84        3.25      3.04 o 
  -3   6   5      103.09       95.64      5.14 o 
  -2   6   5      115.20      108.09      7.38 o 
  -1   6   5        0.66       -1.42      1.42 o 
   0   6   5       69.87       78.01      4.37 o 
   1   6   5        8.46        5.09      2.01 o 
   2   6   5       97.93       94.75      5.32 o 
   3   6   5        0.88       -1.74      1.74 o 
   4   6   5      309.96      294.72      6.44 o 
   5   6   5        0.00        0.31      1.28 o 
   6   6   5        0.18        3.97      0.99 o 
   7   6   5      324.70      304.35     10.43 o 
   8   6   5       21.29       25.45      5.24 o 
   9   6   5        0.78        2.89      2.98 o 
  10   6   5       10.14       10.91      3.42 o 
  11   6   5       13.42       21.49      5.54 o 
  12   6   5       47.95       45.48      5.50 o 
  -4   7   5       87.77       88.71      6.28 o 
  -3   7   5       67.85       63.95      5.02 o 
  -2   7   5        7.34        5.37      2.95 o 
  -1   7   5       39.56       34.36      3.69 o 
   0   7   5       65.31       55.30      4.07 o 
   1   7   5        5.43        5.91      2.21 o 
   2   7   5       54.28       48.05      6.35 o 
   3   7   5      533.29      540.30     15.66 o 
   4   7   5       60.18       58.85      3.18 o 
   5   7   5       54.09       50.17      2.42 o 
   6   7   5       97.93       92.72      2.96 o 
   7   7   5       38.82       32.15      3.40 o 
   8   7   5        3.36        0.27      3.54 o 
   9   7   5        0.48        3.13      2.65 o 
  10   7   5        0.10        1.48      3.04 o 
  11   7   5       88.49       84.85      6.44 o 
  -3   8   5       36.21       39.03      4.45 o 
  -2   8   5       80.19       81.56      5.50 o 
  -1   8   5        3.34        4.16      2.84 o 
   0   8   5       21.21       15.99      9.01 o 
   1   8   5       62.52       59.66      7.46 o 
   2   8   5      273.65      274.68     11.00 o 
   3   8   5       68.18       62.46      3.94 o 
   4   8   5      202.86      207.41     13.29 o 
   5   8   5        0.76       -1.89      2.07 o 
   6   8   5        0.44        0.77      2.65 o 
   7   8   5        2.42       -0.77      5.91 o 
   8   8   5       81.23       81.63      6.57 o 
   9   8   5       17.01       18.46      3.27 o 
  10   8   5        9.10        7.19      3.19 o 
  11   8   5        0.59       -3.05      3.05 o 
  -2   9   5        2.26        7.26      3.47 o 
  -1   9   5       67.78       51.84      4.31 o 
   0   9   5       52.15       48.57      4.09 o 
   1   9   5        7.60        5.34      6.94 o 
   2   9   5        0.56        1.59      2.10 o 
   3   9   5       74.94       82.27      4.54 o 
   4   9   5        4.64        4.37      2.13 o 
   5   9   5       71.80       70.79      4.10 o 
   6   9   5       68.50       69.73      3.20 o 
   7   9   5        5.22        0.70      6.57 o 
   8   9   5        9.29        5.23      2.76 o 
   9   9   5        3.83       -0.44      5.17 o 
  10   9   5        0.36       -2.29      6.87 o 
  11   9   5       15.43       16.29      3.88 o 
  -1  10   5       72.50       68.15      5.24 o 
   0  10   5        2.60        2.44      2.77 o 
   1  10   5       27.04       34.22      5.91 o 
   2  10   5      202.30      192.44      7.49 o 
   3  10   5        0.00       -2.81      2.81 o 
   4  10   5       68.97       60.96      4.04 o 
   5  10   5       27.56       30.48      3.05 o 
   6  10   5        6.68        5.96      2.12 o 
   7  10   5       79.10       85.79      6.35 o 
   8  10   5       33.23       35.73      4.43 o 
   9  10   5       17.95       19.45      5.68 o 
  10  10   5        0.53        4.97      3.25 o 
   0  11   5        0.13        0.24      3.84 o 
   1  11   5       45.68       49.38      4.34 o 
   2  11   5        0.20        2.89      2.46 o 
   3  11   5        5.28        1.49      2.37 o 
   4  11   5       65.85       61.61      4.19 o 
   5  11   5        6.51        7.14      3.03 o 
   6  11   5        5.75        6.94      2.95 o 
   7  11   5       16.39       20.23      3.69 o 
   8  11   5        0.77        3.40      2.81 o 
   2  12   5        3.10        0.59      4.73 o 
   3  12   5       57.77       68.37      7.97 o 
   4  12   5        0.01       -2.51      4.28 o 
   5  12   5       44.78       41.79      5.91 o 
  -3 -11   6        6.69       10.51      3.91 o 
  -2 -11   6       16.36       15.53      4.06 o 
  -1 -11   6        6.98        7.60      6.79 o 
   0 -11   6        8.50        9.46      3.81 o 
   1 -11   6       10.69        9.25      4.73 o 
  -5 -10   6       49.67       61.22      6.00 o 
  -4 -10   6       16.61        9.24      4.06 o 
  -3 -10   6       44.45       43.27      4.96 o 
  -2 -10   6       65.48       78.32      6.05 o 
  -1 -10   6        0.34       -2.97      2.97 o 
   0 -10   6       56.27       47.83      4.83 o 
   1 -10   6       54.63       64.65      5.53 o 
   2 -10   6       11.72       13.39      3.75 o 
   3 -10   6       11.19        9.39      3.91 o 
  -6  -9   6        4.13        0.95      3.87 o 
  -5  -9   6       12.97       24.80      5.83 o 
  -4  -9   6       33.78       30.79      4.80 o 
  -3  -9   6      101.51       98.21      6.63 o 
  -2  -9   6        0.74       -2.31      5.91 o 
  -1  -9   6        3.55        6.06      3.17 o 
   0  -9   6       56.24       61.98      8.56 o 
   1  -9   6       53.84       40.17      4.39 o 
   2  -9   6       43.55       41.47      7.24 o 
   3  -9   6        0.10       -1.64      3.23 o 
   4  -9   6        0.43        4.27      3.84 o 
   5  -9   6        9.26       15.70      4.36 o 
  -6  -8   6        6.20        7.17     12.40 o 
  -5  -8   6       81.26       75.16      9.30 o 
  -4  -8   6      145.98      148.36     11.22 o 
  -3  -8   6       49.88       46.74      5.83 o 
  -2  -8   6        0.13       -0.02      6.94 o 
  -1  -8   6       37.46       36.43      9.45 o 
   0  -8   6        0.56        2.74      2.92 o 
   1  -8   6       15.31       19.11      3.65 o 
   2  -8   6      190.06      204.07      8.82 o 
   3  -8   6       71.93       66.57      3.80 o 
   4  -8   6        2.24        3.25      2.22 o 
   5  -8   6        6.43        8.51      2.57 o 
   6  -8   6        2.72        2.73      2.59 o 
  -7  -7   6       43.46       44.31      6.87 o 
  -6  -7   6       27.60       18.01      4.39 o 
  -5  -7   6        6.42        6.28      3.90 o 
  -4  -7   6       95.32      105.35     10.48 o 
  -3  -7   6       10.00       11.52      4.73 o 
  -2  -7   6       35.44       40.37      4.28 o 
  -1  -7   6        5.43        6.94      1.43 o 
   0  -7   6        0.05       -0.60      1.63 o 
   1  -7   6      308.05      306.90      9.70 o 
   2  -7   6        0.10       -0.74      1.78 o 
   3  -7   6       78.55       80.15      4.02 o 
   4  -7   6        7.46        8.78      3.53 o 
   5  -7   6        0.24       -2.09      2.46 o 
   6  -7   6      127.90      134.92      9.70 o 
   7  -7   6        6.19        4.61      2.78 o 
  -7  -6   6        2.39        2.11      4.10 o 
  -6  -6   6        6.16        1.91      2.17 o 
  -5  -6   6      190.43      197.92     11.16 o 
  -4  -6   6      186.80      185.12      6.83 o 
  -3  -6   6       15.18       12.69      1.79 o 
  -2  -6   6       21.01       26.48      3.04 o 
  -1  -6   6       33.94       31.47      2.10 o 
   0  -6   6      131.03      116.85      3.41 o 
   1  -6   6       10.63       12.07      1.41 o 
   2  -6   6        2.50        1.79      1.74 o 
   3  -6   6      134.75      137.29      5.06 o 
   4  -6   6       10.20       11.11      2.32 o 
   5  -6   6      142.57      156.11      5.95 o 
   6  -6   6        1.58        5.68      2.47 o 
   7  -6   6       57.28       60.11      6.30 o 
   8  -6   6      217.85      213.33     13.32 o 
  -7  -5   6       10.04        6.52      2.70 o 
  -6  -5   6       43.04       53.91      3.74 o 
  -5  -5   6       15.28       16.41      2.49 o 
  -4  -5   6      309.04      317.78      8.89 o 
  -3  -5   6      103.28      112.65      6.26 o 
  -2  -5   6        2.99        2.21      1.22 o 
  -1  -5   6      187.49      174.52      4.36 o 
   0  -5   6      470.12      470.46      9.68 o 
   1  -5   6       23.06       27.24      1.59 o 
   2  -5   6      132.85      123.59      4.87 o 
   3  -5   6       53.01       44.47      2.83 o 
   4  -5   6      382.69      360.88      9.66 o 
   5  -5   6      413.68      416.63     11.78 o 
   6  -5   6       93.75      102.77      4.91 o 
   7  -5   6       43.03       36.28      3.78 o 
   8  -5   6      294.19      291.82     12.50 o 
   9  -5   6        0.12       -0.90      2.96 o 
  -7  -4   6        0.30       -1.54      2.34 o 
  -6  -4   6        0.17        1.06      2.28 o 
  -5  -4   6       48.25       50.38      3.56 o 
  -4  -4   6       25.78       25.55      2.60 o 
  -3  -4   6      104.98      100.25      8.42 o 
  -2  -4   6      203.72      197.03      5.95 o 
  -1  -4   6       86.11       83.36      3.50 o 
   0  -4   6       15.91       21.22      2.39 o 
   1  -4   6      496.61      460.46      9.44 o 
   2  -4   6      135.29      148.17      4.82 o 
   3  -4   6       94.54       99.51      3.99 o 
   4  -4   6      638.87      623.51     19.92 o 
   5  -4   6       36.15       30.10      3.93 o 
   6  -4   6        2.79        4.86      2.33 o 
   7  -4   6      420.93      431.25     11.71 o 
   8  -4   6       52.34       44.73      3.68 o 
   9  -4   6       32.81       39.46      7.04 o 
  -7  -3   6        0.86       -0.08      2.52 o 
  -6  -3   6        6.43        8.67      2.79 o 
  -5  -3   6       81.87       80.26      4.39 o 
  -4  -3   6      114.24      111.22      4.73 o 
  -3  -3   6      194.84      174.90      5.71 o 
  -2  -3   6       55.62       59.25      3.13 o 
  -1  -3   6       41.70       42.19      2.56 o 
   0  -3   6       39.89       29.92      3.22 o 
   1  -3   6        3.42        6.91      1.64 o 
   2  -3   6       12.03        9.17      1.73 o 
   3  -3   6     1082.84     1062.18     24.02 o 
   4  -3   6       37.24       35.61      2.63 o 
   5  -3   6       96.45       93.54      4.11 o 
   6  -3   6      455.18      464.04     11.92 o 
   7  -3   6        1.82       -0.01      3.14 o 
   8  -3   6        7.69       11.97      2.67 o 
   9  -3   6      121.86      125.55     15.73 o 
  10  -3   6        9.86        5.95      3.77 o 
  -7  -2   6        5.24        4.15      2.82 o 
  -6  -2   6      140.96      133.69      5.83 o 
  -5  -2   6       21.85       24.09      2.87 o 
  -4  -2   6        1.35        1.67      2.27 o 
  -3  -2   6       57.35       53.74      4.63 o 
  -2  -2   6       27.71       28.76      2.49 o 
  -1  -2   6      246.54      247.56      6.93 o 
   0  -2   6       49.63       52.39      2.79 o 
   1  -2   6       27.04       17.89      2.64 o 
   2  -2   6      745.72      720.93     26.43 o 
   3  -2   6        1.16        0.03      1.61 o 
   4  -2   6      277.71      271.12      7.34 o 
   5  -2   6      308.40      325.36      8.76 o 
   6  -2   6       34.53       30.82      2.66 o 
   7  -2   6       63.44       56.34      3.53 o 
   8  -2   6      313.18      304.54      9.01 o 
   9  -2   6        6.61        3.18      3.30 o 
  10  -2   6      125.84      123.48      8.36 o 
  -7  -1   6       33.98       36.63      3.95 o 
  -6  -1   6       22.38       23.51      3.28 o 
  -5  -1   6       37.74       35.38      3.25 o 
  -4  -1   6      272.21      264.77      7.99 o 
  -3  -1   6        0.77       -1.75      1.75 o 
  -2  -1   6      176.59      163.34      7.30 o 
  -1  -1   6       47.41       54.70      3.01 o 
   0  -1   6        2.21        0.80      1.51 o 
   1  -1   6      695.19      727.95     16.75 o 
   2  -1   6       10.91       14.63      1.80 o 
   3  -1   6      529.61      571.23     13.48 o 
   4  -1   6       20.96       18.03      2.06 o 
   5  -1   6       24.07       19.23      2.12 o 
   6  -1   6      246.47      230.09      6.78 o 
   7  -1   6      473.36      472.03     12.09 o 
   8  -1   6       12.29       17.58      2.89 o 
   9  -1   6       45.53       37.66      7.01 o 
  10  -1   6       26.41       28.00      4.64 o 
  11  -1   6        0.24        0.73      3.49 o 
  -7   0   6       28.27       21.15      3.47 o 
  -6   0   6        0.04        1.51      2.50 o 
  -5   0   6       64.96       60.68      4.00 o 
  -4   0   6      218.09      208.02      6.87 o 
  -3   0   6        4.32        3.70      2.47 o 
  -2   0   6      133.51      134.85      4.78 o 
  -1   0   6        0.05        0.54      1.61 o 
   0   0   6      105.40       98.64      4.18 o 
   1   0   6      376.17      369.08      9.18 o 
   2   0   6       17.70       10.53      1.71 o 
   3   0   6     2530.95     2576.05     56.01 o 
   4   0   6       33.70       29.06      2.22 o 
   5   0   6       70.54       66.13      7.28 o 
   6   0   6      220.27      193.62      6.00 o 
   7   0   6      110.18      108.10      4.37 o 
   8   0   6        0.77       -0.14      1.93 o 
   9   0   6       22.36       19.78      3.03 o 
  10   0   6       32.82       28.23      4.51 o 
  11   0   6       77.91       78.19      6.72 o 
  -7   1   6       27.36       29.72      4.58 o 
  -6   1   6       49.03       53.59      4.17 o 
  -5   1   6        4.51        4.49      2.60 o 
  -4   1   6       84.11       79.66      4.21 o 
  -3   1   6      154.21      144.42      8.07 o 
  -2   1   6       68.32       67.84      3.64 o 
  -1   1   6        0.09       -0.89      1.59 o 
   0   1   6       96.07       93.67      3.66 o 
   1   1   6      476.43      480.74     10.04 o 
   2   1   6      192.23      198.39      4.89 o 
   3   1   6      532.83      577.81     13.52 o 
   4   1   6       18.71       22.09      1.81 o 
   5   1   6      129.49      104.81      3.42 o 
   6   1   6        4.56        5.07      1.48 o 
   7   1   6       71.04       69.99      2.99 o 
   8   1   6      959.78      973.70     22.65 o 
   9   1   6       76.35       79.35      4.89 o 
  10   1   6       17.74       28.19      6.50 o 
  11   1   6        0.13        5.90      3.90 o 
  -6   2   6        0.16        0.52      3.00 o 
  -5   2   6       44.20       42.53      3.74 o 
  -4   2   6      188.67      184.97      6.81 o 
  -3   2   6      147.82      143.16      5.58 o 
  -2   2   6       44.83       47.90      4.99 o 
  -1   2   6       21.40       24.35      2.37 o 
   0   2   6        2.82       -0.04      1.30 o 
   1   2   6       67.03       74.36      2.74 o 
   2   2   6       18.01       11.49      1.47 o 
   3   2   6      164.81      160.58      4.15 o 
   4   2   6       83.20       89.53      3.30 o 
   5   2   6       97.38      106.96      3.76 o 
   6   2   6      282.29      283.15      6.49 o 
   7   2   6      128.81      130.75      3.76 o 
   8   2   6       51.71       43.15      4.39 o 
   9   2   6        0.76        1.58      4.21 o 
  10   2   6       70.09       69.42      8.12 o 
  11   2   6        6.71       15.28      4.14 o 
  -6   3   6       21.52       16.26      3.77 o 
  -5   3   6        1.87        4.51      3.17 o 
  -4   3   6        4.19        1.58      2.43 o 
  -3   3   6       85.82       88.21      5.59 o 
  -2   3   6       70.77       68.54      3.70 o 
  -1   3   6      118.42      114.20      3.83 o 
   0   3   6        9.01       12.18      1.65 o 
   1   3   6       27.25       28.07      1.77 o 
   2   3   6      317.44      313.69      6.87 o 
   3   3   6      151.84      165.16      4.19 o 
   4   3   6       52.18       55.80      2.17 o 
   5   3   6       36.96       48.80      2.32 o 
   6   3   6      213.16      214.43      5.18 o 
   7   3   6       24.24       25.28      3.31 o 
   8   3   6      181.97      168.33      8.86 o 
   9   3   6        1.69        3.62      3.09 o 
  10   3   6        0.50        3.38      3.42 o 
  11   3   6       55.02       53.02      5.65 o 
  12   3   6        8.02        6.53      5.54 o 
  -5   4   6        4.70        6.71      3.11 o 
  -4   4   6       28.53       27.59      3.06 o 
  -3   4   6       12.64       10.01      2.51 o 
  -2   4   6      404.86      373.53     10.01 o 
  -1   4   6       29.82       27.31      2.11 o 
   0   4   6       24.06       23.57      1.79 o 
   1   4   6      555.94      534.22     10.89 o 
   2   4   6      399.70      416.53      8.70 o 
   3   4   6       12.91       12.86      1.43 o 
   4   4   6      108.44       97.75      3.10 o 
   5   4   6       83.16       92.30      3.11 o 
   6   4   6       88.02       93.84      3.37 o 
   7   4   6       81.99       77.91      6.13 o 
   8   4   6        2.68       -0.40      2.73 o 
   9   4   6      182.45      180.52     10.63 o 
  10   4   6       47.68       48.81      9.01 o 
  11   4   6       51.07       45.26      8.05 o 
  12   4   6        0.22        2.28      4.13 o 
  -5   5   6       22.30       32.97      6.50 o 
  -4   5   6       25.00       30.37      5.39 o 
  -3   5   6       23.81       18.30      3.33 o 
  -2   5   6        3.49        1.35      2.54 o 
  -1   5   6        0.01        1.28      1.89 o 
   0   5   6      181.94      173.96      6.34 o 
   1   5   6        1.19        4.25      2.01 o 
   2   5   6        0.13        3.80      2.21 o 
   3   5   6     1406.29     1385.94     26.56 o 
   4   5   6       25.97       24.59      2.58 o 
   5   5   6      176.34      192.17      4.30 o 
   6   5   6        0.09        1.16      1.66 o 
   7   5   6      165.97      172.45      7.13 o 
   8   5   6      156.62      173.26      7.59 o 
   9   5   6        3.40        2.16      3.11 o 
  10   5   6       68.80       59.77      5.23 o 
  11   5   6       99.32       74.60      6.06 o 
  12   5   6        7.40        6.80      5.54 o 
  -4   6   6        4.68        2.27      3.25 o 
  -3   6   6       85.89       96.54      6.13 o 
  -2   6   6       64.70       54.20      4.48 o 
  -1   6   6       29.30       25.82      3.47 o 
   0   6   6       76.21       76.70      4.56 o 
   1   6   6      179.51      178.66      7.02 o 
   2   6   6      383.05      407.31     12.51 o 
   3   6   6       21.88       19.91      3.10 o 
   4   6   6       12.42       15.28      1.40 o 
   5   6   6      221.64      232.13      4.93 o 
   6   6   6       86.34       84.51      2.91 o 
   7   6   6        2.55        6.25      2.77 o 
   8   6   6      215.39      222.74      8.74 o 
   9   6   6       55.77       43.15      7.83 o 
  10   6   6      148.53      147.31      7.62 o 
  11   6   6        1.28       -1.27      4.36 o 
  12   6   6       15.04        5.28      6.28 o 
  -3   7   6       48.89       37.18      4.42 o 
  -2   7   6       22.81       25.40      3.85 o 
  -1   7   6      141.15      141.28      6.77 o 
   0   7   6        0.35        3.73      6.35 o 
   1   7   6      187.32      181.53      7.20 o 
   2   7   6      113.09      122.51      5.50 o 
   3   7   6      432.03      408.24     12.55 o 
   4   7   6      652.60      610.13     17.54 o 
   5   7   6      212.99      214.41      5.20 o 
   6   7   6       45.61       43.84      2.73 o 
   7   7   6      242.57      237.46      6.67 o 
   8   7   6        2.35        1.71      5.09 o 
   9   7   6       16.52       24.52      3.74 o 
  10   7   6       53.20       51.71      4.73 o 
  11   7   6        1.56        1.68      3.61 o 
  -3   8   6       49.53       63.84      5.62 o 
  -2   8   6       55.67       67.11      6.05 o 
  -1   8   6        0.86       -2.33      2.33 o 
   0   8   6       18.64       19.00      3.25 o 
   1   8   6       89.94       93.92      7.46 o 
   2   8   6      153.30      125.31      7.24 o 
   3   8   6       80.05       85.33      4.61 o 
   4   8   6       44.83       43.43      3.43 o 
   5   8   6       19.89       25.50      2.77 o 
   6   8   6      408.13      426.83     10.66 o 
   7   8   6      138.29      138.60      6.41 o 
   8   8   6      126.16      117.78      9.01 o 
   9   8   6       37.47       45.17      4.37 o 
  10   8   6        0.39       -1.46      2.84 o 
  11   8   6       47.74       59.01      5.45 o 
  -2   9   6       10.65       12.31      3.51 o 
  -1   9   6       13.31       15.79      3.39 o 
   0   9   6       14.99       14.56      3.19 o 
   1   9   6       11.02        7.23      5.02 o 
   2   9   6       93.47       91.32      5.18 o 
   3   9   6      132.06      141.51      9.16 o 
   4   9   6       14.93       16.18      3.25 o 
   5   9   6        2.16        0.86      2.14 o 
   6   9   6        4.19        2.54      2.03 o 
   7   9   6        8.27       14.18      3.25 o 
   8   9   6      141.14      156.24      7.15 o 
   9   9   6       12.80       15.02      6.79 o 
  10   9   6        0.77       -1.87      2.71 o 
  11   9   6       39.49       48.24      5.11 o 
   0  10   6        4.70        2.48      3.54 o 
   1  10   6        7.48        8.38      2.93 o 
   2  10   6       40.50       40.61      3.85 o 
   3  10   6       21.34       20.21      3.84 o 
   4  10   6        0.68       -1.98      2.19 o 
   5  10   6       16.86       12.99      3.32 o 
   6  10   6       99.23      110.60      7.83 o 
   7  10   6       91.57      111.63      7.09 o 
   9  10   6       32.73       39.87      4.87 o 
  10  10   6       21.06       24.36      4.58 o 
   1  11   6       10.53       12.90      3.47 o 
   2  11   6       13.50       15.94      3.25 o 
   3  11   6       22.47       25.77      3.40 o 
   4  11   6        0.12        1.09      2.46 o 
   5  11   6       10.33       11.22      2.81 o 
   6  11   6        1.10        2.51      2.95 o 
   7  11   6        0.17       -2.07      2.95 o 
   8  11   6       11.95       16.10      3.84 o 
   9  11   6       19.79       18.46      3.99 o 
   4  12   6        1.59       -0.30      4.28 o 
   5  12   6       30.42       28.94      5.46 o 
  -3 -10   7       15.36       10.76      4.07 o 
  -2 -10   7       69.28       69.74      7.60 o 
  -1 -10   7        5.24        3.10      3.65 o 
   0 -10   7       18.87       16.34      3.86 o 
   1 -10   7       86.83       91.39      6.58 o 
   2 -10   7        9.76        9.67      3.65 o 
  -5  -9   7        9.49        4.32      4.32 o 
  -4  -9   7        7.59        6.28      3.91 o 
  -3  -9   7       61.26       72.45      6.10 o 
  -2  -9   7        9.17        9.23      5.32 o 
  -1  -9   7       14.00       15.42      3.86 o 
   0  -9   7      199.52      217.05      9.54 o 
   1  -9   7        9.94       10.11      3.49 o 
   2  -9   7       10.17       19.52      3.86 o 
   3  -9   7       85.93       96.94      6.51 o 
   4  -9   7       33.48       31.74      4.83 o 
  -5  -8   7       49.55       53.20      7.31 o 
  -4  -8   7       61.59       88.31      6.84 o 
  -3  -8   7        7.57        0.87      3.49 o 
  -2  -8   7       12.49        5.62      3.38 o 
  -1  -8   7       16.25       17.78      4.50 o 
   0  -8   7        0.29       -2.12      2.84 o 
   1  -8   7        5.74        6.96      3.34 o 
   2  -8   7       35.65       40.37      4.44 o 
   3  -8   7       16.67       18.34      3.74 o 
   4  -8   7       31.63       32.62      4.35 o 
   5  -8   7       17.46       14.31      4.14 o 
   6  -8   7        1.08       -5.61      5.61 o 
  -6  -7   7        1.06        0.41      4.58 o 
  -5  -7   7      134.60      141.12      8.43 o 
  -4  -7   7        0.60       -1.69      3.61 o 
  -3  -7   7        4.00        5.91      3.76 o 
  -2  -7   7       13.36       21.31      6.87 o 
  -1  -7   7       29.67       19.35      5.09 o 
   0  -7   7       19.58       17.65      3.60 o 
   1  -7   7       23.73       27.21      2.39 o 
   2  -7   7        9.90        9.77      2.05 o 
   3  -7   7      320.74      335.00      9.32 o 
   4  -7   7        7.05        6.44      2.46 o 
   5  -7   7       10.53        9.39      2.61 o 
   6  -7   7       28.25       31.51      3.61 o 
   7  -7   7       72.98       79.89      5.01 o 
  -6  -6   7       40.48       36.66      5.31 o 
  -5  -6   7        5.52        5.91      3.97 o 
  -4  -6   7       54.51       53.44      3.37 o 
  -3  -6   7       97.50       96.99      8.01 o 
  -2  -6   7       10.22        7.55      1.88 o 
  -1  -6   7       77.33       65.63      3.32 o 
   0  -6   7      103.00      109.62      4.31 o 
   1  -6   7        1.64        1.48      1.70 o 
   2  -6   7      150.23      136.97      5.62 o 
   3  -6   7       22.96       24.58      2.87 o 
   4  -6   7       32.08       29.24      2.82 o 
   5  -6   7       71.03       72.81      4.21 o 
   6  -6   7        0.14       -0.37      2.38 o 
   7  -6   7        7.10        7.82      2.88 o 
   8  -6   7       97.71      109.01      5.80 o 
  -7  -5   7        0.76       -1.29      2.49 o 
  -6  -5   7        2.86        1.68      2.38 o 
  -5  -5   7       19.98       21.08      3.40 o 
  -4  -5   7      168.40      175.28      7.93 o 
  -3  -5   7       75.10       69.25      4.49 o 
  -2  -5   7        3.41        6.19      1.92 o 
  -1  -5   7       12.83       11.55      1.90 o 
   0  -5   7       46.15       43.22      2.81 o 
   1  -5   7       11.88        7.57      1.79 o 
   2  -5   7       34.42       30.17      2.47 o 
   3  -5   7        9.62        7.45      2.06 o 
   4  -5   7      472.40      477.63     12.25 o 
   5  -5   7        5.82        9.19      2.32 o 
   6  -5   7        3.14        5.65      2.36 o 
   7  -5   7       91.84       99.08      5.05 o 
   8  -5   7        1.93       -1.74      3.28 o 
  -7  -4   7       39.04       37.20      4.14 o 
  -6  -4   7        9.64       10.64      3.51 o 
  -5  -4   7        0.40       -2.15      2.15 o 
  -4  -4   7       14.85       11.23      4.17 o 
  -3  -4   7        8.33        3.58      1.97 o 
  -2  -4   7      237.20      234.53      7.02 o 
  -1  -4   7        3.97        0.74      2.09 o 
   0  -4   7        0.08       -1.42      2.00 o 
   1  -4   7       59.20       60.04      3.13 o 
   2  -4   7      112.67      117.31      4.38 o 
   3  -4   7      430.10      395.87     10.21 o 
   4  -4   7       45.44       43.71      3.08 o 
   5  -4   7       46.51       42.69      3.18 o 
   6  -4   7      599.52      616.63     15.42 o 
   7  -4   7       39.64       40.56      3.99 o 
   8  -4   7       25.55       21.78      3.06 o 
   9  -4   7      132.68      135.83     14.83 o 
  -7  -3   7        2.44        3.06      2.74 o 
  -6  -3   7        8.32        3.46      2.69 o 
  -5  -3   7       15.72       15.49      2.81 o 
  -4  -3   7      177.37      178.41      6.18 o 
  -3  -3   7        7.52        9.63      2.15 o 
  -2  -3   7        5.04        3.69      1.81 o 
  -1  -3   7        0.02        2.47      1.60 o 
   0  -3   7       39.54       46.82      2.92 o 
   1  -3   7      165.53      169.14      6.30 o 
   2  -3   7        6.38        7.29      1.80 o 
   3  -3   7      238.61      251.65      7.13 o 
   4  -3   7      132.20      136.90      8.38 o 
   5  -3   7      342.72      353.92      9.53 o 
   6  -3   7        5.35        3.84      2.18 o 
   7  -3   7      183.51      176.86      6.30 o 
   8  -3   7       78.77       76.95      4.41 o 
   9  -3   7       12.90       14.17      3.08 o 
  10  -3   7        0.50       -0.58      3.41 o 
  -7  -2   7        3.02       -0.71      2.82 o 
  -6  -2   7        2.50        1.08      2.57 o 
  -5  -2   7      125.07      127.99     10.00 o 
  -4  -2   7       17.44       21.14      2.79 o 
  -3  -2   7        2.52        3.43      2.09 o 
  -2  -2   7       27.76       25.38      2.43 o 
  -1  -2   7        5.20        4.11      1.76 o 
   0  -2   7        4.32        0.88      1.52 o 
   1  -2   7        2.01        3.61      1.69 o 
   2  -2   7      883.60      872.84     20.02 o 
   3  -2   7      901.79      878.42     23.53 o 
   4  -2   7       53.72       57.06      3.21 o 
   5  -2   7      115.98      104.16      4.37 o 
   6  -2   7        9.05        6.56      2.33 o 
   7  -2   7       34.44       36.17      3.09 o 
   8  -2   7        0.21       -0.12      2.62 o 
   9  -2   7       34.98       36.76      3.40 o 
  10  -2   7      160.74      152.04      8.60 o 
  -6  -1   7       23.35       24.05      3.24 o 
  -5  -1   7       10.54       11.59      2.72 o 
  -4  -1   7        9.90       11.09      2.58 o 
  -3  -1   7       17.52       17.57      2.45 o 
  -2  -1   7        0.35       -1.44      1.75 o 
  -1  -1   7      440.50      468.38     11.75 o 
   0  -1   7      101.32       96.61      3.86 o 
   1  -1   7      704.17      755.85     17.60 o 
   2  -1   7      117.63      113.76      4.19 o 
   3  -1   7      201.70      187.49      7.89 o 
   4  -1   7       83.77       86.65      4.01 o 
   5  -1   7      268.54      280.08      7.88 o 
   6  -1   7       65.45       75.30      3.82 o 
   7  -1   7      561.31      575.57     14.44 o 
   8  -1   7       95.47       94.45      5.56 o 
   9  -1   7       23.65       25.39      3.01 o 
  10  -1   7       30.77       30.00      5.68 o 
  11  -1   7       14.00       13.58      7.97 o 
  -6   0   7        0.73       -2.32      2.59 o 
  -5   0   7        3.55        5.73      2.46 o 
  -4   0   7      133.69      136.93      5.52 o 
  -3   0   7       44.22       42.26      3.24 o 
  -2   0   7      125.52      126.27      5.89 o 
  -1   0   7        2.52        6.26      1.82 o 
   0   0   7        8.08        9.07      1.89 o 
   1   0   7      514.20      522.86     15.76 o 
   2   0   7      369.09      343.46      8.79 o 
   3   0   7      311.75      344.11      8.83 o 
   4   0   7      946.87      960.49     21.86 o 
   5   0   7      176.98      172.52      5.61 o 
   6   0   7       24.25       21.74      2.36 o 
   7   0   7      345.69      359.28      9.70 o 
   8   0   7        2.85        1.01      2.01 o 
   9   0   7       42.07       34.94      3.09 o 
  10   0   7      125.22      141.80     10.48 o 
  11   0   7        1.00        1.39      3.88 o 
  -6   1   7        5.92        6.79      2.99 o 
  -5   1   7        3.89        1.75      2.54 o 
  -4   1   7       53.51       46.52      3.58 o 
  -3   1   7      113.94      118.73      5.32 o 
  -2   1   7      191.74      187.91     10.32 o 
  -1   1   7       56.92       62.44      3.45 o 
   0   1   7        4.87        3.31      1.65 o 
   1   1   7      110.98      108.68      4.01 o 
   2   1   7       33.09       32.82      4.43 o 
   3   1   7       35.11       27.84      2.52 o 
   4   1   7      188.07      176.11      6.94 o 
   5   1   7       35.50       32.91      2.44 o 
   6   1   7      680.48      679.40     16.16 o 
   7   1   7      633.26      601.95     14.67 o 
   8   1   7       35.33       29.13      2.61 o 
   9   1   7        9.16       12.91      2.32 o 
  10   1   7       28.98       26.07      4.22 o 
  11   1   7       31.65       33.67      5.07 o 
  -6   2   7       55.38       49.03      4.45 o 
  -5   2   7        2.79        2.43      4.96 o 
  -4   2   7       13.21       13.38      2.70 o 
  -3   2   7      291.26      287.71     11.01 o 
  -2   2   7       10.83        7.95      2.22 o 
  -1   2   7       50.06       46.58      3.03 o 
   0   2   7       61.80       63.50      3.29 o 
   1   2   7        4.37        4.89      1.58 o 
   2   2   7       64.04       51.24      3.34 o 
   3   2   7      313.95      318.83      9.47 o 
   4   2   7      139.90      159.52      5.16 o 
   5   2   7       40.32       34.36      2.57 o 
   6   2   7       23.77       14.01      1.67 o 
   7   2   7        0.25        1.22      2.86 o 
   8   2   7       40.37       45.90      2.91 o 
   9   2   7        0.07        1.40      1.79 o 
  10   2   7        4.33        6.71      3.49 o 
  11   2   7        2.55       -0.49      3.27 o 
  -5   3   7       10.94       11.15      3.60 o 
  -4   3   7      143.10      147.55      6.07 o 
  -3   3   7       36.60       31.27      4.66 o 
  -2   3   7        4.02        0.44      3.45 o 
  -1   3   7      294.94      302.99      8.44 o 
   0   3   7      155.03      150.16      4.36 o 
   1   3   7       78.69       77.54      4.99 o 
   2   3   7      431.46      410.53      8.83 o 
   3   3   7       71.59       82.34      3.08 o 
   4   3   7      219.86      210.86      6.09 o 
   5   3   7        4.94        4.63      1.81 o 
   6   3   7       25.07       28.89      2.01 o 
   7   3   7       42.32       46.05      2.31 o 
   8   3   7      163.30      159.73      5.24 o 
   9   3   7      144.58      137.83      8.79 o 
  10   3   7      115.14      137.28     10.71 o 
  11   3   7        0.69        2.46      3.33 o 
  -5   4   7        5.29        5.27      3.49 o 
  -4   4   7        3.24        2.52      3.02 o 
  -3   4   7        3.30        4.70      2.30 o 
  -2   4   7       51.93       52.96      3.39 o 
  -1   4   7      186.15      180.23      7.15 o 
   0   4   7        7.62        9.98      2.15 o 
   1   4   7      301.52      281.19      6.48 o 
   2   4   7      129.14      129.82      3.78 o 
   3   4   7      148.47      155.77      4.23 o 
   4   4   7      114.89       91.97      3.18 o 
   5   4   7       12.11        7.33      1.90 o 
   6   4   7      121.40      133.04      4.24 o 
   7   4   7      101.23       95.37      3.87 o 
   8   4   7       37.66       38.42      2.40 o 
   9   4   7      150.16      137.14      7.07 o 
  10   4   7       19.35       18.06      5.46 o 
  11   4   7        7.68        6.51      3.55 o 
  12   4   7       17.14       13.43      4.58 o 
  -4   5   7       10.37        2.85      3.91 o 
  -3   5   7      149.67      146.19     11.81 o 
  -2   5   7       19.06       20.71     10.26 o 
  -1   5   7      215.49      182.70      7.49 o 
   0   5   7       83.88       90.47      3.59 o 
   1   5   7      548.54      498.81     12.02 o 
   2   5   7       83.96       91.22      3.48 o 
   3   5   7     1242.65     1177.40     22.89 o 
   4   5   7       66.09       63.31      3.37 o 
   5   5   7       91.66       97.38      4.01 o 
   6   5   7       23.54       20.66      1.74 o 
   7   5   7       23.18       27.06      2.29 o 
   8   5   7      240.73      258.13      9.72 o 
   9   5   7        1.11       -1.40      2.83 o 
  10   5   7       18.01       15.77      4.58 o 
  11   5   7      145.60      137.62      9.60 o 
  12   5   7        1.73        6.64      4.15 o 
  -3   6   7        5.19        5.67      3.04 o 
  -2   6   7       30.63       28.56      3.74 o 
  -1   6   7       87.12       87.63      9.45 o 
   0   6   7        0.63        1.18      2.41 o 
   1   6   7        4.23        7.43      3.47 o 
   2   6   7      299.48      316.28     10.51 o 
   3   6   7       80.87       83.82      4.68 o 
   4   6   7      452.07      449.65      9.46 o 
   5   6   7      171.77      160.85      4.38 o 
   6   6   7       32.65       36.91      2.71 o 
   7   6   7       38.03       45.52      2.74 o 
   8   6   7        0.01       -2.66      2.66 o 
   9   6   7        0.23        2.89      2.79 o 
  10   6   7      301.11      316.13     12.03 o 
  11   6   7        1.49       -2.61      3.46 o 
  -3   7   7       32.75       24.38      4.58 o 
  -2   7   7       28.08       35.69      4.11 o 
  -1   7   7        1.03        3.44      2.91 o 
   0   7   7        0.24        1.18      2.46 o 
   1   7   7      222.93      246.18      9.60 o 
   2   7   7        3.37        0.90      2.26 o 
   3   7   7       59.22       58.80      4.01 o 
   4   7   7       22.29       21.66      5.46 o 
   5   7   7        1.46        4.91      1.92 o 
   6   7   7      604.33      603.83     18.26 o 
   7   7   7       63.26       61.61      4.12 o 
   8   7   7      152.78      145.61      6.90 o 
   9   7   7       87.80       90.33      9.30 o 
  10   7   7        4.43        6.51      3.36 o 
  11   7   7       19.62       22.66      4.38 o 
  -2   8   7        0.43       -3.33      5.98 o 
  -1   8   7       19.66       19.47      7.16 o 
   0   8   7        0.23       -2.46      2.46 o 
   1   8   7        6.77       12.39      2.86 o 
   2   8   7        0.71       -0.36      2.24 o 
   3   8   7       49.79       49.80      3.94 o 
   4   8   7       39.73       31.73      3.77 o 
   5   8   7       61.72       60.42      4.01 o 
   6   8   7      178.20      181.45      6.89 o 
   7   8   7        8.33        6.34      2.75 o 
   8   8   7       25.12       21.59      3.44 o 
   9   8   7        0.88        0.83      2.80 o 
  10   8   7        8.14       29.38      8.42 o 
  11   8   7       72.14       77.99      6.19 o 
  -1   9   7       23.20       29.88      6.87 o 
   0   9   7        0.22        0.93      2.84 o 
   1   9   7       31.78       25.23      4.28 o 
   2   9   7       35.43       33.81      6.20 o 
   3   9   7        0.01       -2.27      2.27 o 
   4   9   7        0.12       -0.81      2.20 o 
   5   9   7        1.51        3.24      3.03 o 
   6   9   7       67.66       65.85      4.33 o 
   7   9   7        5.20        2.95      2.81 o 
   8   9   7      106.98      120.79      7.97 o 
   9   9   7        2.15       -1.92      2.81 o 
  10   9   7       22.40       26.58      4.58 o 
   1  10   7       36.25       37.15      7.38 o 
   2  10   7        4.60        2.93      3.91 o 
   3  10   7       21.50       21.69      3.14 o 
   4  10   7       35.09       39.21      3.74 o 
   5  10   7        0.70       -0.06      3.84 o 
   6  10   7        4.01        5.02      3.40 o 
   7  10   7        0.18        1.92      2.95 o 
   8  10   7       14.08       17.28      3.99 o 
   9  10   7       31.17       33.08      4.73 o 
   3  11   7       23.49       23.37      3.44 o 
   4  11   7        1.18       -2.54      2.54 o 
   5  11   7        1.98       -1.51      2.88 o 
   6  11   7        1.04        2.95      3.40 o 
   7  11   7        0.81        5.46      3.10 o 
   8  11   7        5.18        7.38      3.54 o 
   0 -10   8       29.20       24.12      4.54 o 
  -3  -9   8        0.08       -1.63      3.75 o 
  -2  -9   8        0.27       -3.11      3.65 o 
  -1  -9   8       65.88       65.94      5.90 o 
   0  -9   8        0.22        0.23      3.39 o 
   1  -9   8        6.34        4.36      3.65 o 
   2  -9   8      137.37      144.87      7.99 o 
   3  -9   8        8.69       12.75      4.87 o 
  -4  -8   8        4.03        0.49      6.20 o 
  -3  -8   8       42.19       50.15      5.69 o 
  -2  -8   8       39.44       35.97      4.91 o 
  -1  -8   8        0.35       -3.05      3.05 o 
   0  -8   8       21.79       27.44      5.46 o 
   1  -8   8       19.19       19.86      3.95 o 
   2  -8   8        0.43       -3.21      3.40 o 
   3  -8   8        4.82        0.02      3.29 o 
   4  -8   8      110.90      104.89     13.29 o 
   5  -8   8       10.55        9.72      4.14 o 
  -5  -7   8       70.09       76.81     10.63 o 
  -4  -7   8       36.30       54.83      6.20 o 
  -3  -7   8       17.35       15.98      4.16 o 
  -2  -7   8        5.11       11.14      6.05 o 
  -1  -7   8        2.76       -1.87      3.12 o 
   0  -7   8        6.25        0.92      3.34 o 
   1  -7   8        1.30        2.53      2.96 o 
   2  -7   8        2.88        1.54      2.97 o 
   3  -7   8       40.38       44.15      3.35 o 
   4  -7   8       87.61       87.84      4.62 o 
   5  -7   8        2.53        4.87      2.47 o 
   6  -7   8       53.04       52.07      4.12 o 
  -5  -6   8       43.93       57.59      6.36 o 
  -4  -6   8        1.76       -1.05      3.55 o 
  -3  -6   8      162.22      190.69     12.11 o 
  -2  -6   8       13.21       21.95      2.36 o 
  -1  -6   8       75.44       68.36      5.57 o 
   0  -6   8        6.58        5.50      1.80 o 
   1  -6   8        3.45        0.02      1.74 o 
   2  -6   8       16.80       21.72      4.77 o 
   3  -6   8       67.86       58.33      3.83 o 
   4  -6   8        6.76       12.04      2.94 o 
   5  -6   8       37.03       39.57      3.45 o 
   6  -6   8        0.02       -1.59      2.40 o 
   7  -6   8       49.22       47.96      4.98 o 
  -6  -5   8       16.72       24.51      9.38 o 
  -5  -5   8       23.01       23.89      2.90 o 
  -4  -5   8        0.02       -2.81      2.81 o 
  -3  -5   8      133.90      158.93      5.75 o 
  -2  -5   8       86.35       80.18      3.92 o 
  -1  -5   8        0.00       -0.39      1.72 o 
   0  -5   8       85.93       88.41      9.97 o 
   1  -5   8        2.66        1.95      1.78 o 
   2  -5   8       14.63       12.35      2.17 o 
   3  -5   8       18.09       15.26      2.26 o 
   4  -5   8        0.09       -0.78      1.95 o 
   5  -5   8       17.56       19.26      4.51 o 
   6  -5   8       19.14       16.32      2.85 o 
   7  -5   8       13.00        8.88      3.13 o 
   8  -5   8        5.16       10.35      4.94 o 
  -6  -4   8       16.20       14.47      2.97 o 
  -5  -4   8       18.42       17.98      3.47 o 
  -4  -4   8       10.76       14.63      2.78 o 
  -3  -4   8        1.06        1.13      2.63 o 
  -2  -4   8      136.97      145.01      5.39 o 
  -1  -4   8      154.79      151.92      6.17 o 
   0  -4   8      157.37      155.83      5.35 o 
   1  -4   8       72.47       74.01      5.15 o 
   2  -4   8      804.21      846.85     19.89 o 
   3  -4   8        1.07        1.53      1.86 o 
   4  -4   8       61.47       66.08      3.69 o 
   5  -4   8      112.04      112.97      4.86 o 
   6  -4   8        0.58        6.41      2.34 o 
   7  -4   8      118.85      118.81      5.33 o 
   8  -4   8        8.28       11.72      2.85 o 
   9  -4   8        0.47       -2.75      2.75 o 
  -6  -3   8        3.92        2.31      2.68 o 
  -5  -3   8        0.01       -2.21      2.21 o 
  -4  -3   8       18.42       20.90      2.91 o 
  -3  -3   8        4.11        3.38      2.08 o 
  -2  -3   8      124.26      120.95      4.91 o 
  -1  -3   8       34.63       30.37      2.61 o 
   0  -3   8       24.21       20.12      2.32 o 
   1  -3   8       61.33       58.52      3.63 o 
   2  -3   8      132.33      135.54      4.93 o 
   3  -3   8      856.84      838.78     19.67 o 
   4  -3   8       70.69       75.42      3.89 o 
   5  -3   8      319.42      311.86      8.83 o 
   6  -3   8      273.51      254.00      9.96 o 
   7  -3   8       36.05       32.99      3.14 o 
   8  -3   8       14.38       11.22      2.73 o 
   9  -3   8      181.44      171.88      7.21 o 
  -6  -2   8        5.25        5.65      2.81 o 
  -5  -2   8       61.30       62.62      4.53 o 
  -4  -2   8       15.45       14.58      3.99 o 
  -3  -2   8       74.45       75.76      4.16 o 
  -2  -2   8        2.72       -0.28      1.89 o 
  -1  -2   8       30.01       27.85      2.62 o 
   0  -2   8      376.69      381.12     10.03 o 
   1  -2   8        8.49        6.81      1.84 o 
   2  -2   8        1.36       -1.33      1.73 o 
   3  -2   8      393.33      407.31     10.56 o 
   4  -2   8       99.28       94.06      4.26 o 
   5  -2   8     1004.54      951.43     24.63 o 
   6  -2   8      223.59      220.22      9.45 o 
   7  -2   8      140.01      131.25      5.29 o 
   8  -2   8      132.98      130.97      5.47 o 
   9  -2   8       25.68       26.73      3.31 o 
  10  -2   8        0.09        0.82      2.70 o 
  -6  -1   8        3.64        2.84      2.76 o 
  -5  -1   8        6.93        5.37      2.84 o 
  -4  -1   8       78.05       73.63      5.17 o 
  -3  -1   8       48.37       49.08      3.50 o 
  -2  -1   8        7.03        5.61      2.18 o 
  -1  -1   8       78.90       78.11      5.85 o 
   0  -1   8       11.94        7.95      2.34 o 
   1  -1   8       55.24       60.80      4.72 o 
   2  -1   8      966.68      928.37     21.35 o 
   3  -1   8      101.45       84.39      4.26 o 
   4  -1   8        3.60        5.31      2.01 o 
   5  -1   8     1043.35     1023.64     23.66 o 
   6  -1   8      138.96      122.02      7.39 o 
   7  -1   8        0.20        0.33      2.09 o 
   8  -1   8        2.04        5.64      2.26 o 
   9  -1   8        4.41        1.90      3.90 o 
  10  -1   8      375.02      361.96     13.69 o 
  -5   0   8        4.25        1.31      2.55 o 
  -4   0   8        2.27        7.48      2.66 o 
  -3   0   8       24.77       30.27      3.04 o 
  -2   0   8      134.83      130.88      5.27 o 
  -1   0   8       17.29       17.53      2.36 o 
   0   0   8       17.08       16.01      2.77 o 
   1   0   8      405.67      394.88     10.15 o 
   2   0   8      108.38      105.26      7.25 o 
   3   0   8       46.87       41.14      2.76 o 
   4   0   8      329.99      320.26      8.64 o 
   5   0   8      106.61       99.48      7.26 o 
   6   0   8       66.50       55.48      3.34 o 
   7   0   8      431.74      394.13     13.29 o 
   8   0   8       36.43       37.87      3.15 o 
   9   0   8       18.32       21.31      2.82 o 
  10   0   8        8.40        9.34      4.73 o 
  11   0   8        7.72       -0.06      3.61 o 
  -5   1   8       37.22       35.42      4.42 o 
  -4   1   8       43.94       41.43      3.73 o 
  -3   1   8       53.87       61.51      5.38 o 
  -2   1   8       22.85       23.58      2.74 o 
  -1   1   8        0.02        3.06      2.24 o 
   0   1   8       62.40       67.27      3.44 o 
   1   1   8      119.55      126.45      4.55 o 
   2   1   8        1.17        0.72      1.69 o 
   3   1   8      204.11      193.35      5.90 o 
   4   1   8        7.66       12.05      2.08 o 
   5   1   8      310.82      325.61      8.75 o 
   6   1   8      606.71      595.84     18.41 o 
   7   1   8       92.20       87.40      4.20 o 
   8   1   8       52.92       47.85      4.84 o 
   9   1   8      164.89      151.16      5.65 o 
  10   1   8       25.97       25.33      4.23 o 
  11   1   8        0.34       -0.74      8.42 o 
  -5   2   8       31.93       33.28      3.62 o 
  -4   2   8       91.72       85.22      4.77 o 
  -3   2   8        3.52        5.41      2.94 o 
  -2   2   8      336.70      339.93      9.60 o 
  -1   2   8      114.46      121.12      4.80 o 
   0   2   8        1.28       -1.64      1.64 o 
   1   2   8       75.74       64.31      3.26 o 
   2   2   8      295.55      283.40      7.71 o 
   3   2   8        4.14        0.71      1.92 o 
   4   2   8        3.22        5.17      1.95 o 
   5   2   8       71.18       66.72      3.49 o 
   6   2   8        0.01       -0.64      1.79 o 
   7   2   8       48.01       57.88      5.22 o 
   8   2   8       84.23       74.90      4.64 o 
   9   2   8       13.44       13.62      3.54 o 
  10   2   8      122.32      113.38      8.93 o 
  11   2   8       30.97       33.83      5.07 o 
  -4   3   8       32.95       41.63      6.79 o 
  -3   3   8       26.45       25.81      3.10 o 
  -2   3   8      300.69      307.60      9.02 o 
  -1   3   8       41.12       38.90      3.29 o 
   0   3   8      287.04      293.51      8.17 o 
   1   3   8      460.01      457.61     14.35 o 
   2   3   8      184.44      179.07      5.54 o 
   3   3   8      163.84      148.38      7.93 o 
   4   3   8      201.65      207.88      7.06 o 
   5   3   8       49.76       45.70      3.57 o 
   6   3   8        0.05       -0.46      2.16 o 
   7   3   8       62.26       64.32      3.59 o 
   8   3   8        0.82       -3.23      3.72 o 
   9   3   8      136.21      151.97      7.66 o 
  10   3   8       26.89       27.13      4.36 o 
  11   3   8        0.22        3.41      4.36 o 
  -4   4   8       45.22       40.76      4.68 o 
  -3   4   8       33.32       27.47      3.99 o 
  -2   4   8       21.43       21.74      3.35 o 
  -1   4   8       16.19       17.67      2.42 o 
   0   4   8      116.05      127.42      5.15 o 
   1   4   8        1.83        0.37      1.76 o 
   2   4   8      167.03      158.83      5.14 o 
   3   4   8      381.43      377.24      8.42 o 
   4   4   8       17.99       17.51      2.24 o 
   5   4   8        0.67        0.91      1.80 o 
   6   4   8       21.11       20.59      2.38 o 
   7   4   8       11.09       17.60      2.24 o 
   8   4   8       26.71       26.45      3.03 o 
   9   4   8      164.75      160.23      8.64 o 
  10   4   8       27.67       24.65      4.04 o 
  11   4   8       54.41       58.27      5.76 o 
  -3   5   8       47.03       45.89      7.24 o 
  -2   5   8       23.45       21.52      3.71 o 
  -1   5   8       34.34       28.11      6.94 o 
   0   5   8        3.30        5.47      4.43 o 
   1   5   8       41.31       36.24      3.60 o 
   2   5   8      284.68      278.45      7.57 o 
   3   5   8        5.59        6.68      1.57 o 
   4   5   8       74.39       77.98      7.02 o 
   5   5   8      227.37      229.90      6.78 o 
   6   5   8        0.45       -0.81      1.81 o 
   7   5   8       27.73       20.47      2.40 o 
   8   5   8        2.60        4.34      4.21 o 
   9   5   8       33.68       37.02      4.23 o 
  10   5   8       54.20       59.91      5.41 o 
  11   5   8        7.96       14.13      3.99 o 
  -3   6   8       11.05        8.27      6.05 o 
  -2   6   8        0.00        3.22      2.85 o 
  -1   6   8        0.33       -1.75      2.58 o 
   0   6   8        3.89        1.18      4.65 o 
   1   6   8        2.27        0.12      2.46 o 
   2   6   8      105.04      108.13      5.56 o 
   3   6   8       50.94       44.45      3.76 o 
   4   6   8       45.16       50.93      3.00 o 
   5   6   8        2.26        4.53      2.02 o 
   6   6   8       30.30       30.14      3.48 o 
   7   6   8       29.90       22.25      2.45 o 
   8   6   8       11.04       14.39      6.20 o 
   9   6   8       10.22        6.78      3.17 o 
  10   6   8       28.02       28.75      4.29 o 
  11   6   8       13.33       17.26      4.34 o 
  -2   7   8        7.51       10.84      3.69 o 
  -1   7   8       65.75       53.47      5.54 o 
   0   7   8       21.33       18.14      3.41 o 
   1   7   8        1.11       -0.54      2.43 o 
   2   7   8       40.05       41.20      3.90 o 
   3   7   8        6.86        9.10      2.88 o 
   4   7   8      110.06      106.82      7.24 o 
   5   7   8       76.16       87.56      5.04 o 
   6   7   8       11.12       11.75      2.50 o 
   7   7   8       39.77       29.42      8.05 o 
   8   7   8        0.01       -1.29      2.60 o 
   9   7   8        6.41        7.22      3.42 o 
  10   7   8       56.79       60.23      5.46 o 
  11   7   8        9.12       12.40      4.11 o 
  -1   8   8        1.92        4.06      3.04 o 
   0   8   8        1.82        9.03      3.00 o 
   1   8   8       43.27       56.28      4.64 o 
   2   8   8       20.70       23.65      4.87 o 
   3   8   8       52.05       41.01      3.87 o 
   4   8   8       46.03       55.74      4.25 o 
   5   8   8      147.97      146.87      6.45 o 
   6   8   8      194.63      190.62      7.52 o 
   7   8   8       49.93       44.45      5.17 o 
   8   8   8       82.73       72.94      6.50 o 
   9   8   8       22.88       25.10      4.58 o 
  10   8   8       25.25       21.67      5.17 o 
   0   9   8       90.56       98.20     10.63 o 
   1   9   8        1.74       -2.20      2.66 o 
   2   9   8        4.89        6.63      2.97 o 
   3   9   8       58.61       72.58      5.07 o 
   4   9   8       91.07       81.34      8.56 o 
   5   9   8       85.00       94.20      6.94 o 
   6   9   8       31.38       36.37      3.60 o 
   7   9   8       69.27       73.68      6.50 o 
   8   9   8       67.96       70.43      6.50 o 
   9   9   8        9.38       11.07      3.99 o 
  10   9   8       58.46       56.41      6.20 o 
   2  10   8       76.22       63.00      5.14 o 
   3  10   8        0.18        5.50      3.62 o 
   4  10   8        4.92        7.39      2.81 o 
   5  10   8      117.87      109.91      5.82 o 
   6  10   8        7.79        7.38      3.69 o 
   7  10   8       38.02       46.37      5.46 o 
   8  10   8        8.21       11.22      3.69 o 
   9  10   8       22.43       28.94      4.73 o 
   5  11   8        0.86        1.88      2.56 o 
   6  11   8        0.78       -1.48      3.54 o 
   7  11   8       22.13       30.12      4.73 o 
   0  -9   9       30.28       35.75      5.32 o 
   1  -9   9        0.00        0.00      3.65 o 
  -2  -8   9        0.44       -0.64      3.40 o 
  -1  -8   9       30.28       23.26      4.44 o 
   0  -8   9        5.26        2.36      3.59 o 
   1  -8   9        1.96       -1.02      3.29 o 
   2  -8   9      117.54      132.73      7.77 o 
   3  -8   9       22.65       19.09     12.26 o 
   4  -8   9        0.94        3.99      3.79 o 
  -3  -7   9       60.11       54.82      6.11 o 
  -2  -7   9       31.45       33.12     10.85 o 
  -1  -7   9       13.50       11.97      3.99 o 
   0  -7   9        2.84        4.85      3.84 o 
   1  -7   9       58.25       62.47      8.12 o 
   2  -7   9        2.73       -0.85      5.02 o 
   3  -7   9        4.06        2.58      3.55 o 
   4  -7   9       99.34       92.79      6.72 o 
   5  -7   9       15.00       13.23      5.83 o 
  -4  -6   9        4.53       -3.96      3.96 o 
  -3  -6   9       15.93       20.29      4.44 o 
  -2  -6   9       49.25       53.20      5.53 o 
  -1  -6   9        1.14        1.84      4.58 o 
   0  -6   9       90.17       88.55      5.99 o 
   1  -6   9       94.56      100.13      4.53 o 
   2  -6   9        0.97       -1.22      1.98 o 
   3  -6   9      113.98      111.60      4.97 o 
   4  -6   9       27.01       27.63      4.03 o 
   5  -6   9        6.87        6.69      2.70 o 
   6  -6   9      156.45      161.47      8.54 o 
   7  -6   9        7.09        8.35      6.28 o 
  -4  -5   9        5.07        3.56      3.90 o 
  -3  -5   9        9.98       14.80      2.51 o 
  -2  -5   9       31.40       28.19      2.84 o 
  -1  -5   9        4.81        4.71      3.66 o 
   0  -5   9        0.07        4.04      2.06 o 
   1  -5   9        0.01       -1.78      1.78 o 
   2  -5   9      215.59      215.53      6.88 o 
   3  -5   9       20.77       24.44      2.80 o 
   4  -5   9        2.14        2.59      2.16 o 
   5  -5   9      223.55      215.14      7.23 o 
   6  -5   9        4.80        6.67      2.62 o 
   7  -5   9        0.17       -0.03      2.62 o 
  -5  -4   9        3.13        3.87      2.59 o 
  -4  -4   9        6.26        7.82      2.56 o 
  -3  -4   9        2.66       -2.09      2.09 o 
  -2  -4   9      130.94      122.32     10.92 o 
  -1  -4   9        0.38        1.35      1.95 o 
   0  -4   9       79.19       86.49      4.64 o 
   1  -4   9        1.51        3.52      3.07 o 
   2  -4   9      149.68      168.04      5.88 o 
   3  -4   9        0.28        1.91      2.06 o 
   4  -4   9      145.85      137.86      7.64 o 
   5  -4   9        2.88        2.39      2.29 o 
   6  -4   9        1.05        0.08      2.25 o 
   7  -4   9       73.37       69.07      4.48 o 
   8  -4   9       11.55       13.59      3.09 o 
  -5  -3   9       10.32       12.73      3.03 o 
  -4  -3   9        0.00        1.67      2.62 o 
  -3  -3   9        6.95        6.13      2.34 o 
  -2  -3   9        8.02       12.98      3.10 o 
  -1  -3   9       13.73       16.94      3.70 o 
   0  -3   9      118.35      106.57      4.42 o 
   1  -3   9      168.40      165.75      5.60 o 
   2  -3   9       30.35       31.91      3.99 o 
   3  -3   9       15.24       19.65      2.49 o 
   4  -3   9      119.11      107.15      4.69 o 
   5  -3   9       52.60       48.74      3.44 o 
   6  -3   9        0.09        0.64      2.24 o 
   7  -3   9        0.07        1.66      2.40 o 
   8  -3   9       21.42       18.07      5.86 o 
   9  -3   9      213.95      231.64      8.08 o 
  -5  -2   9       11.11       14.16      3.15 o 
  -4  -2   9        5.48        9.62      2.78 o 
  -3  -2   9       75.68       79.03      4.39 o 
  -2  -2   9       71.55       68.82      4.49 o 
  -1  -2   9       46.07       42.01      3.43 o 
   0  -2   9       19.77       23.04      2.58 o 
   1  -2   9        1.03        1.26      1.87 o 
   2  -2   9        0.05       -1.73      1.86 o 
   3  -2   9       57.18       57.69      3.43 o 
   4  -2   9       18.57       14.99      2.43 o 
   5  -2   9      318.48      335.41      9.34 o 
   6  -2   9      135.07      132.38      5.41 o 
   7  -2   9        1.17        0.90      2.33 o 
   8  -2   9        0.07        1.61      2.47 o 
   9  -2   9        3.38        4.35      2.75 o 
  -5  -1   9        2.63       -1.09      2.52 o 
  -4  -1   9       81.68       91.53      5.08 o 
  -3  -1   9       54.21       66.34      4.12 o 
  -2  -1   9        0.16       -1.69      2.52 o 
  -1  -1   9        1.00        3.94      2.11 o 
   0  -1   9       40.81       43.16      3.12 o 
   1  -1   9      209.05      209.97     10.62 o 
   2  -1   9        4.88        4.30      2.54 o 
   3  -1   9      104.28      104.13      4.39 o 
   4  -1   9      735.68      743.67     17.76 o 
   5  -1   9       14.10       16.64      2.56 o 
   6  -1   9        0.28        0.65      2.08 o 
   7  -1   9       21.02       18.65      3.77 o 
   8  -1   9        1.40       -0.77      2.28 o 
   9  -1   9        0.40        0.75      2.38 o 
  10  -1   9       24.75       26.73      4.58 o 
  -4   0   9       33.33       29.20      3.45 o 
  -3   0   9       17.60       14.53      2.77 o 
  -2   0   9       90.73      100.27      5.81 o 
  -1   0   9      136.77      132.87      5.18 o 
   0   0   9       90.13       98.38      4.32 o 
   1   0   9       24.22       27.78      2.68 o 
   2   0   9      425.10      398.47     11.02 o 
   3   0   9      191.87      174.03      5.75 o 
   4   0   9        6.84        6.49      2.92 o 
   5   0   9      275.14      257.98      7.61 o 
   6   0   9       58.57       55.13      3.55 o 
   7   0   9        7.72        6.98      2.29 o 
   8   0   9       65.40       59.83      3.83 o 
   9   0   9      167.12      169.84      6.36 o 
  10   0   9       26.59       30.37      4.87 o 
  -4   1   9       18.83       24.66      3.30 o 
  -3   1   9       22.15       24.09      3.19 o 
  -2   1   9      149.61      148.45      7.78 o 
  -1   1   9        1.49        2.61      2.17 o 
   0   1   9      226.60      220.94      7.14 o 
   1   1   9      146.27      145.24      5.21 o 
   2   1   9       10.16       10.96      2.13 o 
   3   1   9       86.97       79.58      3.84 o 
   4   1   9      310.70      297.86     11.46 o 
   5   1   9       70.81       76.82      3.83 o 
   6   1   9       67.23       62.35      3.63 o 
   7   1   9       13.03       15.49      2.89 o 
   8   1   9      118.18      113.38      4.89 o 
   9   1   9       57.51       56.40      3.77 o 
  10   1   9        9.20       13.55      4.28 o 
  11   1   9       17.43       16.96      5.17 o 
  -4   2   9       27.25       28.13      3.51 o 
  -3   2   9       10.02        9.68      2.57 o 
  -2   2   9       18.23       18.20      2.76 o 
  -1   2   9       52.28       48.06      3.34 o 
   0   2   9      126.95      134.65      5.12 o 
   1   2   9      188.35      189.41      6.04 o 
   2   2   9      345.83      336.32      9.07 o 
   3   2   9       12.21       10.92      2.22 o 
   4   2   9       16.11       17.00      3.73 o 
   5   2   9        3.60        7.11      2.96 o 
   6   2   9       44.65       40.25      3.05 o 
   7   2   9      121.57      122.08      4.91 o 
   8   2   9        1.04       -0.06      2.09 o 
   9   2   9      110.56       95.43      6.20 o 
  10   2   9       56.95       51.60      5.24 o 
  11   2   9        5.14        8.23      4.02 o 
  -3   3   9       90.32       89.14      5.87 o 
  -2   3   9       37.23       39.06      3.39 o 
  -1   3   9       64.32       60.68      6.37 o 
   0   3   9      331.14      338.42     10.73 o 
   1   3   9       15.66       12.46      2.19 o 
   2   3   9        0.41       -1.56      1.79 o 
   3   3   9       41.80       35.68      3.81 o 
   4   3   9       90.40       82.67      4.14 o 
   5   3   9      208.21      201.63      6.38 o 
   6   3   9       49.10       36.37      2.90 o 
   7   3   9        3.10        3.10      2.07 o 
   8   3   9       74.69       69.06      3.89 o 
   9   3   9       41.11       35.75      4.31 o 
  10   3   9        5.65       10.96      3.85 o 
  11   3   9        6.38        8.47      3.86 o 
  -3   4   9        9.82        9.22      3.40 o 
  -2   4   9        4.86       11.86      3.09 o 
  -1   4   9        5.14        1.54      5.32 o 
   0   4   9      146.87      133.93      8.12 o 
   1   4   9       20.30       22.85      2.29 o 
   2   4   9      623.24      619.50     15.00 o 
   3   4   9        3.31        3.55      2.65 o 
   4   4   9       60.92       59.28      3.36 o 
   5   4   9       13.15       12.93      2.29 o 
   6   4   9        0.27       -2.34      2.51 o 
   7   4   9       63.35       69.74      3.89 o 
   8   4   9       10.54        5.60      2.91 o 
   9   4   9        0.33       -2.94      2.94 o 
  10   4   9       15.06       17.56      5.46 o 
  11   4   9        9.35        7.08      3.86 o 
  -2   5   9       47.06       52.01      6.87 o 
  -1   5   9        0.04        0.23      2.77 o 
   0   5   9        3.75        9.31      4.80 o 
   1   5   9        0.38       -1.94      5.32 o 
   2   5   9        0.36       -2.37      2.37 o 
   3   5   9      154.31      155.81      5.26 o 
   4   5   9        2.64        1.55      1.99 o 
   5   5   9      101.25       92.11      7.06 o 
   6   5   9        3.35        9.32      3.17 o 
   7   5   9       67.00       58.78      3.51 o 
   8   5   9       82.96       87.07      6.28 o 
   9   5   9       90.25      107.39      6.59 o 
  10   5   9       39.95       46.73      7.53 o 
  11   5   9       34.67       49.92      7.31 o 
  -1   6   9       20.15       24.27      6.05 o 
   0   6   9       20.78       25.36      3.73 o 
   1   6   9       33.59       39.77      4.02 o 
   2   6   9        8.71        8.62      2.70 o 
   3   6   9        8.32        4.67      2.70 o 
   4   6   9       33.60       31.02      5.17 o 
   5   6   9      331.12      329.48     11.08 o 
   6   6   9        2.19       -0.48      2.20 o 
   7   6   9        0.30        1.21      2.10 o 
   8   6   9       40.88       36.27      4.23 o 
   9   6   9        0.16       -0.58      5.91 o 
  10   6   9       61.74       62.09      5.43 o 
  11   6   9       60.38       74.05      8.86 o 
  -1   7   9       10.28        7.44      3.32 o 
   0   7   9        5.10        8.01      3.25 o 
   1   7   9        7.76       11.00      3.02 o 
   2   7   9        0.18        0.96      2.45 o 
   3   7   9        0.55        0.35      2.46 o 
   4   7   9      106.13      116.45     11.22 o 
   5   7   9        0.77       -0.24      2.29 o 
   6   7   9       55.89       60.11      4.38 o 
   7   7   9       28.41       38.39      5.17 o 
   8   7   9       21.57       17.72      4.58 o 
   9   7   9        1.29        3.66      3.33 o 
  10   7   9      124.41      143.55      9.97 o 
   1   8   9       20.01       22.79      3.85 o 
   2   8   9        0.87        2.65      3.10 o 
   3   8   9       27.77       44.05      4.22 o 
   4   8   9       12.60       17.20      5.91 o 
   5   8   9        9.63       14.55      2.94 o 
   6   8   9       49.08       59.44      4.44 o 
   7   8   9        1.88        0.44      3.25 o 
   8   8   9        3.65        4.13      3.69 o 
   9   8   9       59.86       84.91      7.83 o 
  10   8   9        1.35       -2.21      3.54 o 
   2   9   9        5.77        4.74      3.14 o 
   3   9   9        0.19        1.87      2.81 o 
   4   9   9        2.73        5.26      2.94 o 
   5   9   9       68.25       76.46      5.17 o 
   6   9   9        4.54        2.21      3.84 o 
   7   9   9        1.94        0.59      3.84 o 
   8   9   9       94.93       97.31      7.38 o 
   9   9   9       10.60       16.54      4.58 o 
   4  10   9        9.13        8.78      6.72 o 
   5  10   9        0.01        9.08      3.07 o 
   6  10   9        2.53        0.59      3.84 o 
   7  10   9       40.91       46.22      5.91 o 
   1  -8  10       24.66       20.81      4.49 o 
  -1  -7  10       16.60       12.86      4.33 o 
   0  -7  10       18.13        8.26      4.80 o 
   1  -7  10       46.41       51.39      5.47 o 
   2  -7  10       16.75       17.49      7.75 o 
   3  -7  10       28.69       20.17      4.27 o 
   4  -7  10       15.00       19.32      4.48 o 
  -2  -6  10       18.07       29.76      4.88 o 
  -1  -6  10       76.88       82.13      7.97 o 
   0  -6  10       33.90       33.27      9.97 o 
   1  -6  10        0.07       -2.91      2.91 o 
   2  -6  10        1.34        6.39      3.64 o 
   3  -6  10       50.33       55.95      5.15 o 
   4  -6  10       89.26       97.60      4.97 o 
   5  -6  10        8.48        0.18      2.48 o 
   6  -6  10       12.27       13.57      3.14 o 
  -3  -5  10        5.59        9.78      5.02 o 
  -2  -5  10        6.41        3.60      3.61 o 
  -1  -5  10      271.14      265.01      9.63 o 
   0  -5  10        2.55        5.41      2.90 o 
   1  -5  10      127.61      124.03      5.17 o 
   2  -5  10      107.31      108.94      5.14 o 
   3  -5  10        1.53        1.92      2.33 o 
   4  -5  10       10.66        7.05      2.40 o 
   5  -5  10       38.58       43.97      3.65 o 
   6  -5  10       47.57       44.34      3.80 o 
   7  -5  10        7.30        5.28      2.77 o 
  -3  -4  10       34.18       35.27      3.38 o 
  -2  -4  10        0.20        3.72      2.29 o 
  -1  -4  10       40.40       39.86      3.97 o 
   0  -4  10       10.89        9.61      2.31 o 
   1  -4  10       19.36       17.87      2.62 o 
   2  -4  10       69.11       66.12      3.84 o 
   3  -4  10       17.65       15.23      2.56 o 
   4  -4  10      448.00      460.59     12.29 o 
   5  -4  10       10.65       10.71      2.58 o 
   6  -4  10       17.36       14.25      2.84 o 
   7  -4  10        0.43       -2.16      2.49 o 
   8  -4  10       52.78       55.62      4.27 o 
  -3  -3  10        0.74        0.73      4.01 o 
  -2  -3  10        0.63        0.80      2.14 o 
  -1  -3  10        0.32       -0.61      2.54 o 
   0  -3  10       10.46        8.41      2.39 o 
   1  -3  10        0.92       -2.00      2.00 o 
   2  -3  10       59.33       63.52      6.79 o 
   3  -3  10       30.14       30.67      2.90 o 
   4  -3  10       76.79       69.71      5.01 o 
   5  -3  10       49.58       52.84      4.69 o 
   6  -3  10       10.73        3.79      2.42 o 
   7  -3  10        0.01        0.78      2.45 o 
   8  -3  10        6.44       10.10      2.95 o 
  -3  -2  10        1.20       -0.21      2.38 o 
  -2  -2  10       13.35       11.27      2.65 o 
  -1  -2  10       47.78       50.97      3.57 o 
   0  -2  10       16.44       17.79      2.59 o 
   1  -2  10       69.79       75.09      4.00 o 
   2  -2  10        6.58        9.70      2.34 o 
   3  -2  10        0.42        3.72      2.10 o 
   4  -2  10       43.73       38.31      3.15 o 
   5  -2  10       13.47       13.20      2.58 o 
   6  -2  10       30.18       22.49      3.47 o 
   7  -2  10       20.91       20.03      3.95 o 
   8  -2  10        4.99        6.72      2.60 o 
   9  -2  10       73.40       75.87      4.83 o 
  -3  -1  10      121.76      133.73      8.06 o 
  -2  -1  10       18.05       18.48      3.09 o 
  -1  -1  10       11.98       13.11      2.58 o 
   0  -1  10        6.20        8.16      2.27 o 
   1  -1  10        0.76       -2.82      3.51 o 
   2  -1  10       28.92       26.94      2.63 o 
   3  -1  10        8.26        3.66      2.25 o 
   4  -1  10        0.91        1.20      2.01 o 
   5  -1  10      103.82      102.01      4.71 o 
   6  -1  10        4.87        2.73      2.23 o 
   7  -1  10       60.67       52.88      3.89 o 
   8  -1  10       28.71       30.86      3.36 o 
   9  -1  10        2.98        0.87      4.84 o 
  -3   0  10        5.66        7.41      2.64 o 
  -2   0  10        8.93        6.45      2.55 o 
  -1   0  10      165.54      185.15     10.26 o 
   0   0  10       18.48       15.68      2.59 o 
   1   0  10        6.45        3.77      2.45 o 
   2   0  10       12.81       13.19      2.38 o 
   3   0  10       70.36       64.23      4.73 o 
   4   0  10      434.08      416.27     13.99 o 
   5   0  10        0.01        1.95      2.24 o 
   6   0  10       23.14       19.91      2.72 o 
   7   0  10       57.63       54.37      3.71 o 
   8   0  10       10.52        6.71      5.83 o 
   9   0  10        0.00        0.73      2.68 o 
  10   0  10       23.04       26.58      4.47 o 
  -3   1  10       33.20       29.48      3.37 o 
  -2   1  10       90.10       95.55      4.93 o 
  -1   1  10       58.22       59.99      4.41 o 
   0   1  10       16.32       21.64      3.78 o 
   1   1  10      237.36      257.36      7.79 o 
   2   1  10       42.13       40.87      3.07 o 
   3   1  10       77.08       75.34      3.92 o 
   4   1  10      198.68      187.81      6.28 o 
   5   1  10        1.01        1.56      1.97 o 
   6   1  10      255.37      243.41      9.04 o 
   7   1  10        7.40        5.93      3.61 o 
   8   1  10       25.34       18.14      2.80 o 
   9   1  10      116.86      127.47      7.40 o 
  10   1  10        0.15       -3.95      4.73 o 
  -3   2  10       49.28       46.65      6.13 o 
  -2   2  10       52.51       42.17      3.66 o 
  -1   2  10       34.67       29.11      3.07 o 
   0   2  10      448.83      456.09     15.71 o 
   1   2  10       26.13       30.95      2.88 o 
   2   2  10       14.33       15.44      2.38 o 
   3   2  10      142.52      131.66      6.77 o 
   4   2  10      114.50      107.38      5.25 o 
   5   2  10       91.52      110.79      6.37 o 
   6   2  10       65.67       57.43      3.59 o 
   7   2  10       17.44       14.22      2.80 o 
   8   2  10      206.62      207.83      7.04 o 
   9   2  10        6.59        6.12      3.31 o 
  10   2  10        0.06        1.70      4.21 o 
  -2   3  10        2.76       -1.41      4.21 o 
  -1   3  10       70.42       80.22      5.35 o 
   0   3  10       30.61       32.26      3.03 o 
   1   3  10       61.75       62.23      3.64 o 
   2   3  10      102.99      104.35      7.68 o 
   3   3  10        1.26        3.64      2.15 o 
   4   3  10        0.15       -0.69      2.24 o 
   5   3  10       34.46       35.25      3.06 o 
   6   3  10        0.01       -1.92      1.92 o 
   7   3  10      176.34      178.17      6.17 o 
   8   3  10       32.26       28.85      2.95 o 
   9   3  10       40.30       34.78      4.34 o 
  10   3  10       98.51      116.59      7.43 o 
  -2   4  10       19.73       24.40      5.09 o 
  -1   4  10       10.58       11.56      3.32 o 
   0   4  10       10.99       16.51      3.39 o 
   1   4  10        1.77        2.45      3.03 o 
   2   4  10        3.46        7.49      3.40 o 
   3   4  10       86.15       93.05      4.90 o 
   4   4  10      223.52      231.70      7.12 o 
   5   4  10       52.40       45.31      3.32 o 
   6   4  10        0.34        1.06      3.77 o 
   7   4  10        9.78       11.63      2.57 o 
   8   4  10        4.63        5.70      3.13 o 
   9   4  10      128.81      145.30     13.73 o 
  10   4  10        9.43       12.76      5.02 o 
  -1   5  10       27.64       28.19      4.21 o 
   0   5  10        0.01       -2.70      2.70 o 
   1   5  10        0.17       -2.47      2.47 o 
   2   5  10       10.46       15.96      3.28 o 
   3   5  10       72.44       86.52      5.83 o 
   4   5  10        7.72        3.56      2.80 o 
   5   5  10       31.68       30.32      2.93 o 
   6   5  10       22.05       26.56      2.88 o 
   7   5  10        0.02        1.70      2.14 o 
   8   5  10       19.55       22.10      3.79 o 
   9   5  10       14.14       16.38      3.85 o 
  10   5  10        0.99        5.58      3.99 o 
   0   6  10        2.59        3.85      2.96 o 
   1   6  10       28.61       28.99      6.87 o 
   2   6  10        3.47        4.10      5.46 o 
   3   6  10        3.73        4.20      2.90 o 
   4   6  10        3.41        0.42      2.55 o 
   5   6  10       26.90       19.41      3.33 o 
   6   6  10        3.49        0.53      2.65 o 
   7   6  10       23.35       23.71      4.50 o 
   8   6  10       10.98       24.97      3.93 o 
   9   6  10        3.41        6.77      5.68 o 
  10   6  10       40.49       47.05     10.04 o 
   1   7  10        1.94       -0.13      2.83 o 
   2   7  10        0.29        1.77      3.06 o 
   3   7  10       13.54       15.06      3.36 o 
   4   7  10       67.72       70.82      5.14 o 
   5   7  10        3.13        1.67      2.65 o 
   6   7  10       18.95       20.11      3.28 o 
   7   7  10       17.98       16.98      4.43 o 
   8   7  10       17.99       16.24      4.58 o 
   9   7  10        7.10       16.69      5.02 o 
  10   7  10       10.78       17.57      4.73 o 
   2   8  10        6.32        2.65      3.77 o 
   3   8  10        0.01        2.77      2.86 o 
   4   8  10       17.94       19.96      3.84 o 
   5   8  10        1.85        2.59      2.76 o 
   6   8  10       18.11       29.77      6.64 o 
   7   8  10       54.26       58.62      6.50 o 
   8   8  10        0.16       -3.25      3.54 o 
   9   8  10       36.26       29.24      5.46 o 
   4   9  10        0.77        5.42      3.11 o 
   5   9  10       11.07       23.34      3.69 o 
   6   9  10       14.86       19.20      4.58 o 
   0  -6  11        1.03       -0.48      3.80 o 
   1  -6  11       28.12       29.63      4.61 o 
   2  -6  11       11.46       14.76      4.50 o 
   3  -6  11        0.46        2.58      3.45 o 
   4  -6  11       68.13       79.54      6.47 o 
  -1  -5  11       19.91       20.40      4.53 o 
   0  -5  11      129.97      137.59      8.13 o 
   1  -5  11       20.24       21.46      3.40 o 
   2  -5  11        0.21       -3.83      4.21 o 
   3  -5  11      153.48      161.06      6.21 o 
   4  -5  11        0.68        3.61      2.73 o 
   5  -5  11        3.80        2.91      3.25 o 
  -2  -4  11       16.73       17.63      4.96 o 
  -1  -4  11       54.72       56.62      4.00 o 
   0  -4  11       11.01       11.64      2.57 o 
   1  -4  11       18.64       18.09      2.83 o 
   2  -4  11       72.22       84.28      4.54 o 
   3  -4  11        0.02        1.62      3.13 o 
   4  -4  11       16.75       21.68      2.84 o 
   5  -4  11       17.15       17.05      2.93 o 
   6  -4  11       22.51       19.02      3.09 o 
   7  -4  11       51.89       56.61      4.37 o 
  -2  -3  11       17.55       24.12      5.06 o 
  -1  -3  11        6.41        4.61      2.53 o 
   0  -3  11        0.27       -2.13      2.13 o 
   1  -3  11       34.30       40.48      3.38 o 
   2  -3  11        0.00       -2.35      3.23 o 
   3  -3  11        0.08       -2.05      2.05 o 
   4  -3  11      183.08      185.14      6.83 o 
   5  -3  11        0.03       -2.22      2.22 o 
   6  -3  11       29.92       32.69      3.37 o 
   7  -3  11        0.10        2.35      3.44 o 
  -2  -2  11       23.43       25.41      3.26 o 
  -1  -2  11       46.29       49.57      3.86 o 
   0  -2  11       33.35       34.42      3.32 o 
   1  -2  11        5.21        9.45      2.71 o 
   2  -2  11       21.54       22.22      2.82 o 
   3  -2  11      172.87      167.00      6.05 o 
   4  -2  11        4.57        4.15      2.29 o 
   5  -2  11        5.78       10.85      2.80 o 
   6  -2  11       16.25       19.09      2.94 o 
   7  -2  11       12.42       12.52      2.88 o 
   8  -2  11       53.79       56.89      4.27 o 
  -2  -1  11       55.12       52.33      4.16 o 
  -1  -1  11       75.36       85.73      4.60 o 
   0  -1  11       53.31       50.53      3.68 o 
   1  -1  11       33.22       33.89      3.26 o 
   2  -1  11       22.86       26.58      2.90 o 
   3  -1  11       43.62       48.24      3.55 o 
   4  -1  11       13.53       12.51      3.42 o 
   5  -1  11       98.79      105.60      4.87 o 
   6  -1  11        7.43        7.97      3.24 o 
   7  -1  11        9.82       11.80      2.84 o 
   8  -1  11       64.95       66.48      4.45 o 
   9  -1  11        2.51        6.41      2.76 o 
  -2   0  11       20.52       19.26      3.50 o 
  -1   0  11       64.76       71.42      4.46 o 
   0   0  11        1.90        1.39      2.28 o 
   1   0  11       43.96       38.91      3.35 o 
   2   0  11        0.00        1.63      2.25 o 
   3   0  11        0.13       -1.42      2.08 o 
   4   0  11      119.59      123.22      5.45 o 
   5   0  11        0.28       -0.79      3.53 o 
   6   0  11       31.10       26.44      4.42 o 
   7   0  11      189.27      180.60      8.63 o 
   8   0  11        1.75       -1.03      3.86 o 
   9   0  11        1.70        0.93      3.30 o 
  -2   1  11        1.19        2.68      3.14 o 
  -1   1  11       17.91       16.68      2.99 o 
   0   1  11        2.00        3.65      2.32 o 
   1   1  11        5.04        9.98      2.46 o 
   2   1  11       71.96       71.01      5.54 o 
   3   1  11        0.02       -2.68      2.68 o 
   4   1  11       43.94       36.35      4.07 o 
   5   1  11        4.75        3.90      2.27 o 
   6   1  11       28.94       31.97      3.16 o 
   7   1  11       24.82       19.57      2.94 o 
   8   1  11        0.04        2.57      2.39 o 
   9   1  11       69.25       77.60      6.06 o 
  -1   2  11       21.75       20.53      3.76 o 
   0   2  11        1.65        2.32      2.33 o 
   1   2  11        4.36        6.03      2.37 o 
   2   2  11       76.80       83.06      4.31 o 
   3   2  11        0.59       -0.80      2.01 o 
   4   2  11       34.40       24.87      2.84 o 
   5   2  11        0.15       -1.15      3.68 o 
   6   2  11        0.28       -0.55      2.24 o 
   7   2  11      129.97      122.27      7.80 o 
   8   2  11        9.74       14.06      4.94 o 
   9   2  11       44.98       58.29      7.24 o 
  10   2  11       10.08        5.68      3.53 o 
  -1   3  11        0.60       -1.91      3.28 o 
   0   3  11      109.33      124.92      6.99 o 
   1   3  11       74.95       77.56      5.38 o 
   2   3  11        1.49        1.25      3.01 o 
   3   3  11       62.31       59.74      3.71 o 
   4   3  11       73.82       71.10      4.00 o 
   5   3  11        0.78        0.78      3.44 o 
   6   3  11        4.09        2.50      2.28 o 
   7   3  11        6.78        6.91      2.53 o 
   8   3  11        9.66       11.07      3.50 o 
   9   3  11        7.75        4.39      4.06 o 
  10   3  11       52.26       68.40      9.82 o 
   0   4  11        0.13       -0.83      2.86 o 
   1   4  11       13.75       16.08      3.55 o 
   2   4  11      121.46      129.64      6.67 o 
   3   4  11       59.74       73.80      5.32 o 
   4   4  11        0.33        0.40      2.57 o 
   5   4  11       49.37       54.16      5.74 o 
   6   4  11       68.14       73.77      5.38 o 
   7   4  11       59.03       55.51      3.84 o 
   8   4  11       10.35       11.63      4.65 o 
   9   4  11       68.85       61.57      5.76 o 
  10   4  11        7.78       11.34      3.69 o 
   1   5  11        1.30       -1.38      2.81 o 
   2   5  11        3.92        3.68      3.47 o 
   3   5  11        5.35        5.51      5.61 o 
   4   5  11       51.03       50.83      4.57 o 
   5   5  11       83.60       78.74      5.54 o 
   6   5  11       52.38       52.92      5.39 o 
   7   5  11       56.38       57.41      4.54 o 
   8   5  11       32.51       31.11      5.17 o 
   9   5  11        5.83        7.34      3.52 o 
   1   6  11       19.61       34.11      7.83 o 
   2   6  11        1.41       -2.05      2.88 o 
   3   6  11       49.76       49.35      4.71 o 
   4   6  11        3.48        7.14      7.31 o 
   5   6  11        0.95        1.03      7.38 o 
   6   6  11       35.53       41.84      4.27 o 
   7   6  11       15.04       15.95      4.28 o 
   8   6  11        0.12        0.44      3.99 o 
   9   6  11       12.98       15.21      5.02 o 
   3   7  11        2.24       -1.05      2.88 o 
   4   7  11        0.35       -0.87      3.99 o 
   5   7  11       58.71       69.49      5.30 o 
   6   7  11       12.16       13.92      3.54 o 
   7   7  11        0.96        3.25      3.69 o 
   8   7  11       24.09       33.37      5.61 o 
   5   8  11       12.28        8.82      3.17 o 
   6   8  11        1.52       -2.07      3.84 o 
   1  -4  12       26.08       26.96      3.25 o 
   2  -4  12       46.76       56.65      4.79 o 
   3  -4  12       21.03       20.31      3.18 o 
   4  -4  12       19.96       21.78      3.19 o 
   5  -4  12        4.93        4.43      2.63 o 
   0  -3  12       10.71       10.42      2.79 o 
   1  -3  12        4.96        9.50      2.61 o 
   2  -3  12       34.53       38.03      5.15 o 
   3  -3  12        0.80        0.52      2.35 o 
   4  -3  12       28.05       38.23      5.19 o 
   5  -3  12        4.01        4.39      2.68 o 
   6  -3  12       18.35       15.73      3.07 o 
   0  -2  12       13.97        8.60      2.84 o 
   1  -2  12        4.59        7.74      6.04 o 
   2  -2  12        1.01        0.86      2.62 o 
   3  -2  12       44.63       52.10      5.31 o 
   4  -2  12       25.05       26.25      3.09 o 
   5  -2  12       34.96       30.89      3.40 o 
   6  -2  12        0.23       -3.54      3.54 o 
   7  -2  12        2.02        6.86      5.38 o 
   0  -1  12       14.66       14.32      3.00 o 
   1  -1  12        2.51        1.58      2.52 o 
   2  -1  12        0.01       -1.10      2.21 o 
   3  -1  12       72.85       75.89      4.52 o 
   4  -1  12        0.01       -2.13      2.27 o 
   5  -1  12        2.47        1.25      2.34 o 
   6  -1  12       43.39       44.92      3.91 o 
   7  -1  12       40.27       53.29      4.11 o 
   8  -1  12        0.04        1.96      4.50 o 
   0   0  12       26.24       25.28      3.28 o 
   1   0  12        9.51        7.74      2.62 o 
   2   0  12        1.08       -2.14      2.14 o 
   3   0  12       32.11       29.39      3.23 o 
   4   0  12        8.38        9.68      2.70 o 
   5   0  12       14.48       17.33      2.84 o 
   6   0  12       55.56       59.43      4.18 o 
   7   0  12        5.13        4.23      3.05 o 
   8   0  12       71.03       64.95      4.65 o 
   0   1  12        0.54       -0.99      2.46 o 
   1   1  12        0.09       -2.24      2.24 o 
   2   1  12        1.65        3.48      3.70 o 
   3   1  12        6.11        4.96      3.43 o 
   4   1  12       11.37       12.53      2.78 o 
   5   1  12        0.34       -1.30      2.24 o 
   6   1  12        0.50       -0.16      2.38 o 
   7   1  12       21.11       26.05      3.28 o 
   8   1  12       31.62       34.56      3.65 o 
   0   2  12       13.95       15.21      3.93 o 
   1   2  12        7.24        7.25      3.26 o 
   2   2  12        1.20       -0.50      2.37 o 
   3   2  12       18.95       22.68      2.96 o 
   4   2  12        4.40        4.62      2.45 o 
   5   2  12        2.95        0.42      2.49 o 
   6   2  12       79.77       69.08      7.70 o 
   7   2  12        1.46       -1.56      2.35 o 
   8   2  12        0.81        1.61      2.56 o 
   1   3  12        9.17        6.93      3.65 o 
   2   3  12       42.00       37.06      5.61 o 
   3   3  12        3.52        3.86      5.91 o 
   4   3  12        2.79        0.97      2.32 o 
   5   3  12       42.43       45.88      3.69 o 
   6   3  12        3.44        3.75      2.77 o 
   7   3  12        6.40        7.26      3.97 o 
   8   3  12       43.65       51.52      5.11 o 
   9   3  12        0.96        2.81      6.35 o 
   2   4  12        5.76        8.51      3.46 o 
   3   4  12       48.79       52.28      4.91 o 
   4   4  12       14.04       14.55      3.47 o 
   5   4  12        0.24       -1.08      2.79 o 
   6   4  12        0.95        1.77      4.43 o 
   7   4  12       35.50       41.10      3.65 o 
   8   4  12        0.21        6.72      3.06 o 
   3   5  12       82.39      101.45      6.49 o 
   4   5  12        3.44       -0.33      3.03 o 
   5   5  12       35.42       37.32      5.46 o 
   6   5  12      131.70      143.26     10.34 o 
   7   5  12        5.40        6.79      3.99 o 
   8   5  12        2.96        5.61      4.13 o 
   4   6  12       21.12       20.85      3.76 o 
   5   6  12       80.41       92.01      6.24 o 
   6   6  12        0.54       -0.73      2.94 o 
   7   6  12       16.67       13.14      4.43 o 
   3  -1  13       27.73       31.96      5.06 o 
   4  -1  13        0.45        0.01      2.60 o 
   5  -1  13        5.89        7.89      2.70 o 
   3   0  13        0.24        2.61      2.56 o 
   4   0  13       39.57       36.56      3.67 o 
   5   0  13        4.38        4.14      2.80 o 
   6   0  13       15.78       14.86      2.97 o 
   3   1  13        4.02        0.03      2.48 o 
   4   1  13        4.09        7.14      2.84 o 
   5   1  13       16.84       19.08      3.40 o 
   6   1  13       98.06       94.33      5.24 o 
   3   2  13       15.74       16.02      3.69 o 
   4   2  13        3.67        2.57      2.63 o 
   5   2  13        4.91        9.05      2.82 o 
   6   2  13       34.82       43.07      5.24 o 
   4   3  13        5.79        1.68      3.06 o 
   5   3  13       86.99       96.18      9.82 o 
   6   3  13        9.61       11.76      4.65 o 
                                                 
