# Supplementary material for: Evaluation of the Bruker SMART X2S: crystallography for the nonspecialist?
Source: J Appl Crystallogr. 2010 Nov 27;44(Pt 1):213–5. doi: 10.1107/S0021889810042561 (PMC3253739; doi:10.1107/S0021889810042561)
Supplement: Supplementary file 14 [file j-44-00213-18_CCDCsup14.hkl]

# 
# h,k,l, Fc-squared, Fo-squared, sigma(Fo-squared) and status flag 
# 
data_18_CCDC 
_shelx_title ' scan_0m_P-1 in P-1' 
_shelx_refln_list_code          4 
_shelx_F_calc_maximum      136.69 
_exptl_crystal_F_000       520.00 
_reflns_d_resolution_high  0.8402 
 
loop_ 
 _symmetry_equiv_pos_as_xyz 
 'x, y, z' 
 '-x, -y, -z' 
 
_cell_length_a    10.2890 
_cell_length_b    11.0563 
_cell_length_c    13.4402 
_cell_angle_alpha  67.823 
_cell_angle_beta   87.573 
_cell_angle_gamma  67.616 
 
_shelx_F_squared_multiplier     1.000 
 
loop_ 
 _refln_index_h 
 _refln_index_k 
 _refln_index_l 
 _refln_F_squared_calc 
 _refln_F_squared_meas 
 _refln_F_squared_sigma 
 _refln_observed_status 
   2   0   0       60.67       86.24      1.58 o 
   3   0   0      277.49      232.98      4.13 o 
   4   0   0       62.94       74.65      1.81 o 
   5   0   0      360.58      400.93      8.69 o 
   6   0   0      112.14      124.20      2.90 o 
   7   0   0        6.95        5.38      0.51 o 
   8   0   0        7.87        7.61      0.80 o 
   9   0   0       62.05       61.10      2.84 o 
  10   0   0       20.49       18.37      1.62 o 
  11   0   0        0.42        0.94      1.49 o 
 -10   1   0       52.00       55.21      2.91 o 
  -9   1   0       19.51       21.34      1.36 o 
  -8   1   0       11.06       10.16      0.94 o 
  -7   1   0       27.45       31.07      1.45 o 
  -6   1   0        7.77        5.15      0.67 o 
  -5   1   0      284.41      297.71      6.56 o 
  -4   1   0      795.33      823.61     29.82 o 
  -3   1   0       44.94       32.18      0.88 o 
  -2   1   0     1468.35     1612.57     36.59 o 
  -1   1   0     5849.83     5122.78     95.77 o 
   2   1   0     1110.02     1205.59     25.91 o 
   3   1   0       46.93       37.24      1.05 o 
   4   1   0      181.63      152.02      2.77 o 
   5   1   0        0.20        0.40      0.65 o 
   6   1   0        1.20        0.17      0.33 o 
   7   1   0       42.91       34.66      4.13 o 
   8   1   0      315.85      320.24      8.86 o 
   9   1   0       59.27       58.95      2.79 o 
  10   1   0        7.23        5.64      1.31 o 
  11   1   0       21.93       22.08      2.38 o 
 -10   2   0        6.62        6.44      1.51 o 
  -9   2   0       65.31       64.17      2.41 o 
  -8   2   0       17.34       23.06      1.43 o 
  -7   2   0       20.79       22.97      1.29 o 
  -6   2   0       39.18       49.64      1.86 o 
  -5   2   0      188.83      208.93      5.49 o 
  -4   2   0      143.90      158.01      3.64 o 
  -3   2   0       59.51       54.44      1.53 o 
  -2   2   0      729.96      726.13     12.63 o 
  -1   2   0      200.72      184.72      3.33 o 
   0   2   0     1107.92     1183.55     20.48 o 
   1   2   0    13034.86     7318.47    280.33 o 
   2   2   0       52.40       80.65      1.47 o 
   3   2   0       41.50       52.35      1.23 o 
   4   2   0      934.86      969.15     20.66 o 
   5   2   0      726.06      849.25     38.16 o 
   6   2   0       12.56       11.99      1.00 o 
   7   2   0       31.25       31.93      3.21 o 
   8   2   0       10.35        7.63      1.08 o 
   9   2   0       35.88       33.59      2.01 o 
  10   2   0       20.80       24.40      1.84 o 
  11   2   0        2.08        1.65      1.13 o 
  -9   3   0       20.02       20.05      1.70 o 
  -8   3   0       21.48       25.50      1.54 o 
  -7   3   0        8.18        6.37      0.97 o 
  -6   3   0      101.37       97.24      2.97 o 
  -5   3   0       73.31       73.82      2.33 o 
  -4   3   0      113.57      110.50      3.99 o 
  -3   3   0      503.46      499.08     16.98 o 
  -2   3   0     2141.20     2398.10     67.82 o 
  -1   3   0      961.66      966.04     16.81 o 
   0   3   0        6.37        6.63      0.32 o 
   1   3   0      361.23      443.49     19.96 o 
   2   3   0      497.95      554.46      9.65 o 
   3   3   0      664.92      556.13      9.68 o 
   4   3   0        4.06        6.25      0.28 o 
   5   3   0      133.67      125.11      3.33 o 
   6   3   0      113.08       92.69      3.31 o 
   7   3   0      188.48      194.45      6.34 o 
   8   3   0       63.51       53.80      2.39 o 
   9   3   0      190.62      185.17      6.30 o 
  10   3   0       54.57       61.11      4.76 o 
  11   3   0       11.84       11.34      1.46 o 
  12   3   0        2.17        1.45      1.28 o 
  -9   4   0       13.67       13.33      1.69 o 
  -8   4   0      100.89      113.73      5.76 o 
  -7   4   0       40.52       48.31      2.03 o 
  -6   4   0        7.39        6.69      0.92 o 
  -5   4   0      120.29      120.11      3.52 o 
  -4   4   0      518.07      512.35     12.94 o 
  -3   4   0      347.49      394.50      9.99 o 
  -2   4   0       53.71       69.50      1.79 o 
  -1   4   0       42.87       40.60      1.20 o 
   0   4   0       11.18        5.67      0.33 o 
   1   4   0      277.83      309.07      5.62 o 
   2   4   0      315.59      347.24      7.61 o 
   3   4   0       16.72       26.40      1.01 o 
   4   4   0     1243.26     1296.34     22.49 o 
   5   4   0     1967.49     2050.81     38.67 o 
   6   4   0      409.66      452.79     13.89 o 
   7   4   0       62.86       54.68      2.30 o 
   8   4   0       82.25       89.18      3.36 o 
   9   4   0        5.43        2.77      1.03 o 
  10   4   0       51.17       47.81      2.55 o 
  11   4   0       27.04       31.25      2.05 o 
  12   4   0       13.24       13.39      1.60 o 
  -8   5   0       25.68       33.37      2.92 o 
  -7   5   0       16.98       14.36      1.24 o 
  -6   5   0        3.90        5.48      1.00 o 
  -5   5   0       49.70       49.88      2.43 o 
  -4   5   0       33.36       28.85      1.48 o 
  -3   5   0      297.62      292.03      7.54 o 
  -2   5   0      178.07      192.98      5.09 o 
  -1   5   0      415.48      512.48     10.97 o 
   0   5   0      342.06      347.20      9.62 o 
   1   5   0       64.45       70.21      2.33 o 
   2   5   0       41.44       44.94      1.84 o 
   3   5   0        1.06        0.95      0.50 o 
   4   5   0     2375.29     2540.75     47.89 o 
   5   5   0       73.11       90.82      2.13 o 
   6   5   0      451.62      459.61      9.89 o 
   7   5   0      268.95      266.82      9.99 o 
   8   5   0       85.51       85.62      3.22 o 
   9   5   0        4.97        2.18      2.14 o 
  10   5   0        0.09       -1.21      1.84 o 
  11   5   0        3.13        0.71      1.55 o 
  12   5   0        0.23       -0.49      1.14 o 
  -7   6   0       16.00       21.09      1.49 o 
  -6   6   0       52.90       59.88      2.89 o 
  -5   6   0        0.01        0.97      0.84 o 
  -4   6   0       62.66       59.48      2.19 o 
  -3   6   0      212.88      195.29      5.29 o 
  -2   6   0        3.16       -0.07      1.13 o 
  -1   6   0       75.12       76.07      1.93 o 
   0   6   0       50.04       46.07      1.26 o 
   1   6   0      112.65      113.53      2.55 o 
   2   6   0      110.51      121.30      5.71 o 
   3   6   0        5.10        6.20      0.71 o 
   4   6   0        2.11        1.49      0.35 o 
   5   6   0      453.68      505.37      9.65 o 
   6   6   0        4.26        5.18      0.39 o 
   7   6   0       90.51       91.31      2.17 o 
   8   6   0       12.92       12.14      1.03 o 
   9   6   0       27.71       25.60      1.69 o 
  10   6   0        6.28        6.92      1.11 o 
  11   6   0       10.17       10.41      2.02 o 
  12   6   0       14.64       13.64      1.51 o 
  -6   7   0        1.85        3.56      1.01 o 
  -5   7   0       27.39       27.89      1.64 o 
  -4   7   0        2.48        2.60      0.84 o 
  -3   7   0        2.13        3.50      0.97 o 
  -2   7   0       69.77       76.67      2.89 o 
  -1   7   0        0.76        0.03      0.55 o 
   0   7   0       10.66        6.98      0.47 o 
   1   7   0      196.67      203.42      5.28 o 
   2   7   0      200.94      216.72      7.06 o 
   3   7   0      211.27      213.01      6.94 o 
   4   7   0      355.62      358.58     11.30 o 
   5   7   0      110.33      114.24      2.58 o 
   6   7   0       64.28       58.12      1.52 o 
   7   7   0       11.75       10.58      1.06 o 
   8   7   0       20.35       13.21      1.78 o 
   9   7   0        1.95        1.40      0.81 o 
  10   7   0       18.09       15.91      1.31 o 
  11   7   0        4.86        6.48      1.14 o 
  -5   8   0        0.04       -0.21      0.88 o 
  -4   8   0        2.36        2.10      0.90 o 
  -3   8   0       27.37       24.04      2.26 o 
  -2   8   0      133.82      117.05      4.02 o 
  -1   8   0        6.23        3.82      0.73 o 
   0   8   0        5.82        6.57      0.79 o 
   1   8   0      229.94      229.35      5.92 o 
   2   8   0       12.69       12.74      1.31 o 
   3   8   0      256.74      255.99     22.11 o 
   4   8   0       87.68       83.41      3.24 o 
   5   8   0        9.24       10.71      1.09 o 
   6   8   0      159.16      155.59      4.11 o 
   7   8   0        1.03        0.92      0.55 o 
   8   8   0        2.35        1.31      0.63 o 
   9   8   0       13.61       14.40      1.10 o 
  10   8   0       20.41       19.21      1.49 o 
  11   8   0        0.74        0.07      0.90 o 
  -4   9   0       25.12       24.25      3.09 o 
  -3   9   0        1.09        1.06      1.30 o 
  -2   9   0        2.39        0.85      1.25 o 
  -1   9   0       46.78       48.63      5.23 o 
   0   9   0       18.33       18.25      2.91 o 
   1   9   0       40.81       45.64      2.44 o 
   2   9   0       10.88        8.66      1.66 o 
   3   9   0       25.07       27.84      4.81 o 
   4   9   0       89.36       95.60      4.87 o 
   5   9   0       67.57       73.33      3.03 o 
   6   9   0       37.08       40.38      2.06 o 
   7   9   0        3.23        3.36      0.88 o 
   8   9   0       19.17       19.85      2.02 o 
   9   9   0        0.39        0.83      1.31 o 
  10   9   0        1.21        3.45      1.55 o 
  -2  10   0        0.02       -1.15      1.34 o 
  -1  10   0       46.10       49.39      2.82 o 
   0  10   0        0.04       -0.24      1.09 o 
   1  10   0        6.97        5.52      1.26 o 
   2  10   0        0.00       -0.72      1.60 o 
   3  10   0        3.96        0.85      2.50 o 
   4  10   0      172.07      181.18      6.26 o 
   5  10   0       92.91       95.48      3.70 o 
   6  10   0        3.18        2.97      1.01 o 
   7  10   0        4.81        4.82      1.05 o 
   8  10   0       10.50       13.20      1.78 o 
   9  10   0        0.62        1.07      1.43 o 
  10  10   0        0.68        2.62      1.66 o 
   0  11   0        3.76        5.57      1.39 o 
   1  11   0        0.91       -1.17      1.17 o 
   2  11   0        2.19        1.25      1.18 o 
   3  11   0        0.15       -0.54      1.08 o 
   4  11   0        6.72       11.15      1.39 o 
   5  11   0        0.04       -0.55      0.96 o 
   6  11   0        0.02        0.19      0.96 o 
   7  11   0        2.03        0.62      1.05 o 
   8  11   0        8.81        9.39      1.78 o 
   9  11   0        0.00        0.83      1.55 o 
   3  12   0        1.58        2.45      1.30 o 
   4  12   0        0.97       -0.34      1.13 o 
   5  12   0       13.58       13.39      1.51 o 
   6  12   0        2.17        1.31      1.26 o 
  -8 -11   1        5.49        5.59      1.66 o 
  -7 -11   1        3.56        4.37      1.17 o 
  -6 -11   1        0.03        0.24      1.01 o 
  -5 -11   1        7.83        9.92      1.30 o 
  -4 -11   1        1.45       -0.02      1.05 o 
  -3 -11   1       14.73       14.62      1.59 o 
  -2 -11   1        1.45        2.91      1.26 o 
  -1 -11   1        1.91        2.96      1.30 o 
 -10 -10   1        3.19        4.52      1.66 o 
  -9 -10   1        3.88        3.80      1.55 o 
  -8 -10   1        5.34        3.80      1.55 o 
  -7 -10   1        0.40        0.65      1.13 o 
  -6 -10   1       55.74       52.18      2.52 o 
  -5 -10   1       75.83       77.89      3.28 o 
  -4 -10   1       14.65       14.56      1.47 o 
  -3 -10   1        1.69        1.62      1.19 o 
  -2 -10   1       17.84       16.54      2.32 o 
  -1 -10   1        0.24       -0.78      1.08 o 
   0 -10   1        3.87        1.13      1.72 o 
   1 -10   1        0.82        2.04      1.55 o 
 -10  -9   1        0.35        1.19      1.43 o 
  -9  -9   1        0.36       -0.59      1.19 o 
  -8  -9   1        8.11        6.06      1.43 o 
  -7  -9   1       30.09       33.64      1.89 o 
  -6  -9   1       67.84       77.23      3.07 o 
  -5  -9   1      106.56      114.76      6.12 o 
  -4  -9   1       28.92       35.54      2.06 o 
  -3  -9   1        0.71       -0.70      1.19 o 
  -2  -9   1        0.82       -1.01      1.01 o 
  -1  -9   1      115.65      119.12      4.50 o 
   0  -9   1       18.99       17.66      1.68 o 
   1  -9   1       33.89       25.57      1.89 o 
   2  -9   1        0.27        0.10      1.22 o 
   3  -9   1       29.23       33.33      4.64 o 
 -11  -8   1        9.90        9.75      2.02 o 
 -10  -8   1        0.36       -0.59      1.55 o 
  -9  -8   1        0.21       -1.19      1.19 o 
  -8  -8   1        9.37        9.72      1.07 o 
  -7  -8   1        1.56        1.19      1.07 o 
  -6  -8   1       17.68       20.62      1.42 o 
  -5  -8   1      201.55      210.08      6.98 o 
  -4  -8   1      337.64      356.05     11.35 o 
  -3  -8   1        6.83        4.09      2.26 o 
  -2  -8   1        0.02        0.30      0.92 o 
  -1  -8   1       95.17       80.12      3.24 o 
   0  -8   1        1.37        4.62      0.60 o 
   1  -8   1       72.13       67.24      2.27 o 
   2  -8   1       10.99       12.43      1.00 o 
   3  -8   1        6.78        8.23      0.93 o 
   4  -8   1       10.28       11.61      1.20 o 
 -11  -7   1        3.18        3.42      1.03 o 
 -10  -7   1        0.26       -0.76      0.79 o 
  -9  -7   1        0.04       -0.57      0.77 o 
  -8  -7   1       11.40        9.73      0.97 o 
  -7  -7   1       38.00       32.85      2.82 o 
  -6  -7   1      618.11      627.75     13.37 o 
  -5  -7   1      128.82      138.53      4.71 o 
  -4  -7   1      393.74      457.41     14.33 o 
  -3  -7   1      503.95      538.26     16.77 o 
  -2  -7   1       49.92       48.82      4.40 o 
  -1  -7   1        0.22        0.54      0.43 o 
   0  -7   1       66.24       54.12      2.18 o 
   1  -7   1      102.80      112.54      3.27 o 
   2  -7   1       80.78       64.82      2.22 o 
   3  -7   1        0.01       -0.64      0.76 o 
   4  -7   1       52.65       62.59      2.73 o 
   5  -7   1        0.68        1.53      0.90 o 
   6  -7   1        0.10       -0.28      0.95 o 
 -12  -6   1        4.10        4.87      1.23 o 
 -11  -6   1        0.01       -0.77      0.94 o 
 -10  -6   1       46.51       47.76      2.34 o 
  -9  -6   1        9.03        6.37      1.03 o 
  -8  -6   1        9.47        7.45      0.94 o 
  -7  -6   1        5.34        5.36      0.47 o 
  -6  -6   1      101.41       95.53      2.01 o 
  -5  -6   1        0.83        0.68      0.33 o 
  -4  -6   1        3.52        4.09      1.90 o 
  -3  -6   1      116.13      113.66      3.87 o 
  -2  -6   1      129.10      171.93      5.67 o 
  -1  -6   1       10.02       11.84      0.69 o 
   0  -6   1       30.25       32.15      1.16 o 
   1  -6   1      107.66      125.22      2.96 o 
   2  -6   1      242.49      256.28     10.95 o 
   3  -6   1       41.51       38.06      1.64 o 
   4  -6   1        6.64        9.29      1.03 o 
   5  -6   1       66.44       73.68      2.61 o 
   6  -6   1       18.39       19.86      1.35 o 
   7  -6   1        1.21        1.44      1.03 o 
 -12  -5   1        0.10       -2.08      2.08 o 
 -11  -5   1        1.03        0.77      1.03 o 
 -10  -5   1        2.66        1.22      1.00 o 
  -9  -5   1        0.49       -0.11      0.91 o 
  -8  -5   1        1.02       -0.15      0.77 o 
  -7  -5   1        0.18       -0.32      0.32 o 
  -6  -5   1      226.61      256.82      5.00 o 
  -5  -5   1      300.75      276.38      5.91 o 
  -4  -5   1       33.81       36.65      1.35 o 
  -3  -5   1      114.40      145.99      6.36 o 
  -2  -5   1      271.18      315.56     12.36 o 
  -1  -5   1      957.98     1083.43     22.79 o 
   0  -5   1      402.42      489.47     14.41 o 
   1  -5   1       86.53       62.41      1.66 o 
   2  -5   1      246.74      244.90      6.33 o 
   3  -5   1       82.78       77.44      2.44 o 
   4  -5   1        0.23       -0.80      1.07 o 
   5  -5   1       25.71       27.54      1.51 o 
   6  -5   1       36.47       37.20      1.86 o 
   7  -5   1       14.28       11.89      1.22 o 
   8  -5   1       13.42       15.70      1.38 o 
 -12  -4   1       35.81       37.66      2.45 o 
 -11  -4   1       22.15       23.01      1.78 o 
 -10  -4   1       90.70       92.56      8.80 o 
  -9  -4   1      344.76      349.51     11.08 o 
  -8  -4   1       13.14       12.00      1.22 o 
  -7  -4   1      144.83      146.97      4.91 o 
  -6  -4   1       80.20       76.11      2.15 o 
  -5  -4   1      128.05      148.87      2.96 o 
  -4  -4   1       82.02      114.76      2.14 o 
  -3  -4   1     3140.34     3822.79     94.86 o 
  -2  -4   1       20.12       14.16      1.20 o 
  -1  -4   1      133.83      139.00      2.54 o 
   0  -4   1       13.00       15.72      0.65 o 
   1  -4   1      156.13      194.45      4.30 o 
   2  -4   1        4.23        5.06      0.51 o 
   3  -4   1      874.76      889.10     22.06 o 
   4  -4   1      106.27      108.47      3.22 o 
   5  -4   1        2.49        3.49      0.79 o 
   6  -4   1      230.89      235.63      6.37 o 
   7  -4   1      147.20      154.55      4.74 o 
   8  -4   1        0.03        1.80      0.99 o 
 -12  -3   1        2.86        2.73      1.25 o 
 -11  -3   1        6.50        5.52      1.26 o 
 -10  -3   1       28.49       32.65      2.10 o 
  -9  -3   1        0.81        1.90      1.01 o 
  -8  -3   1       38.56       37.97      2.14 o 
  -7  -3   1      371.10      360.12     12.90 o 
  -6  -3   1       18.31       31.02      3.51 o 
  -5  -3   1       37.72       35.96      1.33 o 
  -4  -3   1      147.83      120.69      2.22 o 
  -3  -3   1     2859.43     2985.67     51.66 o 
  -2  -3   1     5637.72     6624.31    237.36 o 
  -1  -3   1      927.53     1085.98     29.62 o 
   0  -3   1      798.69      856.92     14.87 o 
   1  -3   1        4.42       10.80      0.43 o 
   2  -3   1      668.39      706.63     15.00 o 
   3  -3   1      663.77      666.53     16.55 o 
   4  -3   1      180.80      166.33      4.45 o 
   5  -3   1       34.44       32.10      2.30 o 
   6  -3   1       38.60       37.22      1.71 o 
   7  -3   1       34.68       30.70      1.61 o 
   8  -3   1       40.09       43.67      3.09 o 
   9  -3   1        0.01       -0.90      0.90 o 
 -11  -2   1       30.80       34.08      2.73 o 
 -10  -2   1       21.93       21.41      1.68 o 
  -9  -2   1        8.76        5.34      1.13 o 
  -8  -2   1       74.87       72.03      4.46 o 
  -7  -2   1       36.77       36.75      3.86 o 
  -6  -2   1      169.98      177.20      5.79 o 
  -5  -2   1      506.12      553.25     16.87 o 
  -4  -2   1      306.41      327.01      7.09 o 
  -3  -2   1      116.73      106.48      1.94 o 
  -2  -2   1    18683.00     9738.36    287.21 o 
  -1  -2   1     4548.49     5506.49    102.91 o 
   0  -2   1     2890.92     3084.06     68.80 o 
   1  -2   1     3077.87     3158.95     54.64 o 
   2  -2   1       88.41       79.60      1.57 o 
   3  -2   1        8.91       10.56      0.78 o 
   4  -2   1      123.49      116.58      3.20 o 
   5  -2   1       15.36       16.34      1.08 o 
   6  -2   1        6.58        6.02      0.79 o 
   7  -2   1       27.36       27.78      1.46 o 
   8  -2   1       26.82       33.42      1.71 o 
   9  -2   1       15.02       18.94      1.31 o 
  10  -2   1        7.93        8.61      1.54 o 
 -11  -1   1        4.04        3.46      2.67 o 
 -10  -1   1       32.15       32.31      2.13 o 
  -9  -1   1      198.37      214.26      7.26 o 
  -8  -1   1      211.40      204.41      9.81 o 
  -7  -1   1        6.70        3.44      0.67 o 
  -6  -1   1      496.20      468.92     10.10 o 
  -5  -1   1      334.60      400.30      8.61 o 
  -4  -1   1       21.81       23.39      0.62 o 
  -3  -1   1       56.46       62.82      1.21 o 
  -2  -1   1     2419.53     2510.97     47.83 o 
  -1  -1   1      349.55      417.97     10.36 o 
   0  -1   1     3331.95     3400.58    184.30 o 
   1  -1   1      623.39      539.28     10.39 o 
   2  -1   1     1144.66     1225.60     21.22 o 
   3  -1   1       14.52       12.67      0.74 o 
   4  -1   1      101.05      113.88      2.67 o 
   5  -1   1      337.20      375.08     11.45 o 
   6  -1   1      123.53      137.28      5.06 o 
   7  -1   1       76.33       71.48      2.32 o 
   8  -1   1       51.32       52.67      1.99 o 
   9  -1   1       75.17       81.56      2.74 o 
  10  -1   1        3.90        5.20      1.49 o 
 -11   0   1        4.89        6.18      1.43 o 
 -10   0   1        0.07        0.38      1.03 o 
  -9   0   1       28.45       27.05      1.89 o 
  -8   0   1       10.06       12.41      1.38 o 
  -7   0   1       28.09       25.67      1.17 o 
  -6   0   1       88.02       88.05      2.14 o 
  -5   0   1      352.84      378.73      8.23 o 
  -4   0   1      333.28      400.31      7.76 o 
  -3   0   1      757.31      755.95     13.16 o 
  -2   0   1     9542.45     7167.85    642.76 o 
   1   0   1       81.26       16.49      0.65 o 
   2   0   1      959.47      868.89     15.03 o 
   3   0   1       75.91       83.70      1.76 o 
   4   0   1      345.07      355.99      7.72 o 
   5   0   1       32.49       30.27      1.20 o 
   6   0   1       38.40       50.56      1.75 o 
   7   0   1       44.98       52.27      1.55 o 
   8   0   1        0.65        0.21      0.67 o 
   9   0   1       16.68       17.85      1.62 o 
  10   0   1        0.01       -0.67      1.17 o 
  11   0   1        0.33       -1.30      1.55 o 
 -10   1   1        6.75        6.86      1.55 o 
  -9   1   1        0.22        0.63      1.08 o 
  -8   1   1      123.52      133.79      3.87 o 
  -7   1   1       24.71       24.43      1.50 o 
  -6   1   1        5.10        4.20      0.51 o 
  -5   1   1     1378.39     1424.16     30.33 o 
  -4   1   1       16.16       21.40      0.85 o 
  -3   1   1     1220.84     1332.75     23.13 o 
  -2   1   1     3126.41     3473.51     60.08 o 
  -1   1   1       89.37       98.36      2.24 o 
   2   1   1      340.55      238.26      4.17 o 
   3   1   1     1729.67     1682.01     29.62 o 
   4   1   1     1678.79     1784.06     52.87 o 
   5   1   1       76.57       82.99      2.49 o 
   6   1   1       58.36       51.64      1.64 o 
   7   1   1       90.97       90.18      2.23 o 
   8   1   1        7.94        7.14      0.73 o 
   9   1   1      101.57      100.93      5.94 o 
  10   1   1       59.18       67.28      3.39 o 
  11   1   1       19.40       22.11      1.88 o 
 -10   2   1       23.40       32.92      3.03 o 
  -9   2   1       11.94       12.52      1.12 o 
  -8   2   1       33.16       34.70      1.65 o 
  -7   2   1       58.98       62.66      3.08 o 
  -6   2   1       13.82       11.49      0.87 o 
  -5   2   1      211.77      241.45      6.26 o 
  -4   2   1      406.07      494.61     10.69 o 
  -3   2   1       10.17        4.63      0.41 o 
  -2   2   1      547.42      618.19     10.79 o 
  -1   2   1       68.44       62.12      2.53 o 
   0   2   1     4370.63     4250.15     73.43 o 
   1   2   1     6866.14     5379.41    158.33 o 
   2   2   1     2592.33     2442.11     46.29 o 
   3   2   1     3254.33     3161.12     54.60 o 
   4   2   1        3.38        1.35      0.30 o 
   5   2   1      262.26      274.31      5.94 o 
   6   2   1       12.06        9.86      0.65 o 
   7   2   1        0.96        0.58      0.24 o 
   8   2   1       35.00       29.38      1.79 o 
   9   2   1        5.38        4.86      1.17 o 
  10   2   1        2.65        0.58      1.49 o 
  11   2   1        4.69        6.86      1.37 o 
  -9   3   1       10.14       10.40      1.18 o 
  -8   3   1        0.27        0.94      0.83 o 
  -7   3   1       86.69      104.15      3.23 o 
  -6   3   1       12.38       10.23      0.92 o 
  -5   3   1       14.58       14.85      0.95 o 
  -4   3   1       16.05        8.69      0.90 o 
  -3   3   1        4.79        3.53      0.66 o 
  -2   3   1      408.15      402.37      7.75 o 
  -1   3   1       30.75       30.69      0.76 o 
   0   3   1      211.38      211.65      3.75 o 
   1   3   1     1301.78     1292.31     32.03 o 
   2   3   1     1299.40     1195.91     22.55 o 
   3   3   1      825.37      915.22     15.89 o 
   4   3   1      519.34      525.74      9.20 o 
   5   3   1      572.12      584.42     14.35 o 
   6   3   1       13.92       20.81      1.37 o 
   7   3   1      136.42      126.61      4.36 o 
   8   3   1      293.93      290.30      9.63 o 
   9   3   1        4.36        3.58      1.11 o 
  10   3   1       42.14       38.05      2.22 o 
  11   3   1        8.19        9.01      1.42 o 
  12   3   1        0.04       -1.14      1.14 o 
  -9   4   1       19.32       24.13      2.00 o 
  -8   4   1        0.58        0.86      0.93 o 
  -7   4   1        1.26        1.11      0.88 o 
  -6   4   1      182.81      181.61      5.03 o 
  -5   4   1      107.09      110.37      4.91 o 
  -4   4   1       14.17       14.35      1.79 o 
  -3   4   1      323.65      307.04      7.84 o 
  -2   4   1      785.90      757.75     16.14 o 
  -1   4   1        5.19        7.17      0.46 o 
   0   4   1       26.83       20.67      0.62 o 
   1   4   1       40.91       44.15      0.93 o 
   2   4   1      827.51      901.24     16.13 o 
   3   4   1       53.30       50.66      1.03 o 
   4   4   1     3175.11     3526.15     66.39 o 
   5   4   1      831.46      902.91     17.10 o 
   6   4   1       56.79       59.25      3.57 o 
   7   4   1        1.55       -0.61      0.83 o 
   8   4   1        6.72        6.90      1.25 o 
   9   4   1      137.87      138.32      4.89 o 
  10   4   1      177.91      185.37      8.62 o 
  11   4   1       57.23       62.62      2.99 o 
  12   4   1        1.72        0.81      1.23 o 
  -8   5   1        3.82        6.59      1.15 o 
  -7   5   1        0.35        1.43      0.90 o 
  -6   5   1       79.28       74.94      4.47 o 
  -5   5   1        0.16        1.12      0.76 o 
  -4   5   1      202.77      212.13      5.67 o 
  -3   5   1       17.14       14.87      0.96 o 
  -2   5   1       58.02       60.18      1.92 o 
  -1   5   1      834.21      833.58     17.71 o 
   0   5   1      128.53      137.52      3.08 o 
   1   5   1       86.82      105.92      2.39 o 
   2   5   1     1940.84     2189.38     98.27 o 
   3   5   1       20.05       23.42      0.93 o 
   4   5   1        3.24        1.94      0.31 o 
   5   5   1      158.69      161.18      3.20 o 
   6   5   1      262.48      276.54      6.02 o 
   7   5   1       27.22       29.49      2.08 o 
   8   5   1       19.01       18.22      1.49 o 
   9   5   1        4.46        3.14      1.60 o 
  10   5   1        7.79        6.67      1.14 o 
  11   5   1       18.76       17.17      1.54 o 
  12   5   1        5.82        5.15      1.31 o 
  -7   6   1       17.15       18.32      1.40 o 
  -6   6   1       11.61       12.44      1.14 o 
  -5   6   1       94.69       93.40      3.01 o 
  -4   6   1      215.90      227.95      6.17 o 
  -3   6   1        1.87        1.61      0.74 o 
  -2   6   1       27.68       17.29      1.00 o 
  -1   6   1       23.01       27.19      1.00 o 
   0   6   1      180.53      190.38      4.24 o 
   1   6   1        7.44        9.97      0.60 o 
   2   6   1      112.01      143.15      6.60 o 
   3   6   1       35.62       39.55      1.72 o 
   4   6   1       49.45       52.93      1.30 o 
   5   6   1       88.63       94.86      2.18 o 
   6   6   1        1.65        3.38      0.60 o 
   7   6   1        1.91        2.59      0.49 o 
   8   6   1      150.93      137.34      4.69 o 
   9   6   1        7.71        4.93      0.94 o 
  10   6   1       48.51       46.43      2.26 o 
  11   6   1       42.45       41.21      2.20 o 
  12   6   1       14.61       19.04      3.74 o 
  -6   7   1        1.69        3.53      1.03 o 
  -5   7   1        1.09        0.03      0.85 o 
  -4   7   1        0.91        0.13      0.76 o 
  -3   7   1       84.65       86.39      2.73 o 
  -2   7   1        0.03       -0.53      0.68 o 
  -1   7   1        5.58        3.69      0.69 o 
   0   7   1      143.30      136.29      3.55 o 
   1   7   1      176.57      184.44      4.56 o 
   2   7   1      401.64      397.05     13.61 o 
   3   7   1      251.01      250.49      8.03 o 
   4   7   1       94.60       94.59      3.32 o 
   5   7   1        9.31       13.37      1.36 o 
   6   7   1       42.82       46.43      1.50 o 
   7   7   1      150.65      162.84      3.72 o 
   8   7   1        9.84        9.07      0.65 o 
   9   7   1       16.39       15.24      1.14 o 
  10   7   1        3.98        3.91      0.99 o 
  11   7   1        0.12        0.19      0.92 o 
  12   7   1        0.33       -1.05      1.05 o 
  -5   8   1        1.30        1.60      0.92 o 
  -4   8   1       17.39       14.57      1.15 o 
  -3   8   1       36.82       39.81      1.97 o 
  -2   8   1        3.62        3.00      1.03 o 
  -1   8   1       37.37       32.21      1.62 o 
   0   8   1        3.73        2.78      0.64 o 
   1   8   1       48.70       45.90      2.07 o 
   2   8   1      236.13      253.47      8.24 o 
   3   8   1        0.34        0.68      0.80 o 
   4   8   1        2.88        4.81      0.88 o 
   5   8   1      110.95      117.23      4.12 o 
   6   8   1      184.49      180.30      4.02 o 
   7   8   1        3.15        1.33      0.86 o 
   8   8   1        0.19        0.20      0.54 o 
   9   8   1       44.70       43.85      2.06 o 
  10   8   1        0.13       -0.71      0.79 o 
  11   8   1        5.48        7.84      1.19 o 
  -4   9   1        0.00        0.39      1.37 o 
  -3   9   1        0.01        0.09      1.25 o 
  -2   9   1       44.19       52.74      2.85 o 
  -1   9   1       27.29       20.39      1.68 o 
   0   9   1       51.30       52.95      3.39 o 
   1   9   1       36.98       39.32      2.14 o 
   2   9   1      227.36      229.54      7.69 o 
   3   9   1      158.37      166.02      5.76 o 
   4   9   1      169.34      186.66      6.26 o 
   5   9   1       63.48       66.46      2.69 o 
   6   9   1        0.09       -0.42      0.84 o 
   7   9   1        2.94        3.09      0.91 o 
   8   9   1        0.01        0.24      1.31 o 
   9   9   1       10.07        7.37      1.55 o 
  11   9   1        4.00        7.85      2.14 o 
  -2  10   1       15.89       17.52      1.81 o 
  -1  10   1       19.54       19.87      1.77 o 
   0  10   1       28.36       28.71      2.06 o 
   1  10   1        2.62        2.14      1.18 o 
   2  10   1        0.80        0.12      1.01 o 
   3  10   1      128.91      137.76      4.96 o 
   4  10   1       32.31       30.93      1.93 o 
   5  10   1        3.88        3.64      1.05 o 
   6  10   1       13.22       13.33      1.26 o 
   7  10   1       12.32        8.34      1.08 o 
   8  10   1        0.06       -0.12      1.43 o 
   9  10   1        7.98       10.34      1.90 o 
  10  10   1       13.34       16.17      2.26 o 
  -1  11   1        6.91        6.74      1.84 o 
   0  11   1        3.18        3.16      1.34 o 
   1  11   1        0.00       -0.63      1.17 o 
   2  11   1        6.66        8.88      1.39 o 
   3  11   1       16.30       18.26      1.60 o 
   4  11   1        4.34        2.98      1.72 o 
   5  11   1        0.01       -0.96      0.96 o 
   6  11   1       10.32        9.38      1.22 o 
   7  11   1        0.30       -0.92      0.92 o 
   8  11   1        0.27       -1.31      1.43 o 
   9  11   1        4.00        4.40      1.78 o 
   2  12   1        0.12        2.38      1.96 o 
   3  12   1        0.23        0.85      1.13 o 
   4  12   1       11.89       14.98      2.97 o 
   5  12   1        2.23        0.65      1.84 o 
   6  12   1        0.00       -0.41      1.13 o 
   7  12   1       17.09       17.91      3.74 o 
  -7 -11   2        7.60        6.71      1.26 o 
  -6 -11   2        1.59        1.92      1.13 o 
  -5 -11   2        0.81        0.91      1.08 o 
  -4 -11   2        2.72        1.02      1.17 o 
  -3 -11   2        1.07        2.10      1.25 o 
  -2 -11   2        0.00       -1.22      1.22 o 
  -9 -10   2        1.69        2.38      1.55 o 
  -8 -10   2        0.28       -0.71      1.31 o 
  -7 -10   2       51.33       55.94      2.60 o 
  -6 -10   2       28.33       27.02      3.15 o 
  -5 -10   2        1.26        1.68      1.37 o 
  -4 -10   2       16.83       16.35      1.47 o 
  -3 -10   2       45.78       48.68      2.56 o 
  -2 -10   2        0.06        0.12      1.18 o 
  -1 -10   2        6.22        9.80      1.47 o 
   0 -10   2        1.81        1.78      1.96 o 
   1 -10   2        1.21        1.65      1.34 o 
 -10  -9   2        0.03       -1.31      1.31 o 
  -9  -9   2        0.02        0.00      1.31 o 
  -8  -9   2       18.43       18.43      2.02 o 
  -7  -9   2        2.90        3.13      0.96 o 
  -6  -9   2       41.02       42.54      2.14 o 
  -5  -9   2       15.86       15.76      1.34 o 
  -4  -9   2        6.15        6.15      1.84 o 
  -3  -9   2        0.51        0.99      1.07 o 
  -2  -9   2       10.77        6.64      1.18 o 
  -1  -9   2        0.91        1.64      1.13 o 
   0  -9   2        2.12        1.50      1.43 o 
   1  -9   2       18.67       17.96      1.68 o 
   2  -9   2        9.40       10.84      1.55 o 
   3  -9   2        0.54        4.52      2.26 o 
 -10  -8   2        0.80        1.90      1.43 o 
  -9  -8   2        3.04        1.90      1.31 o 
  -8  -8   2       20.93       23.54      2.26 o 
  -7  -8   2        0.41        0.51      0.80 o 
  -6  -8   2       46.34       47.60      2.23 o 
  -5  -8   2      342.42      356.98     11.35 o 
  -4  -8   2       29.10       25.15      2.44 o 
  -3  -8   2       72.15       64.68      2.85 o 
  -2  -8   2        0.08        0.59      1.01 o 
  -1  -8   2      101.70       99.77      3.87 o 
   0  -8   2      185.65      211.44      7.27 o 
   1  -8   2       13.95       17.11      1.60 o 
   2  -8   2        0.13        2.17      1.31 o 
   3  -8   2       17.45       19.35      2.50 o 
   4  -8   2        0.52       -0.64      1.20 o 
 -11  -7   2        0.04       -0.94      0.94 o 
 -10  -7   2        0.25        0.61      0.86 o 
  -9  -7   2        3.90        1.00      1.60 o 
  -8  -7   2        4.13        4.54      0.62 o 
  -7  -7   2       59.32       60.32      1.88 o 
  -6  -7   2      143.21      176.19      4.61 o 
  -5  -7   2      148.71      129.17      4.46 o 
  -4  -7   2      174.30      182.30      7.25 o 
  -3  -7   2       48.22       42.30      2.38 o 
  -2  -7   2        1.23       -0.91      0.91 o 
  -1  -7   2      206.91      213.64      5.56 o 
   0  -7   2      200.22      240.12      6.25 o 
   1  -7   2       21.69       19.66      1.12 o 
   2  -7   2        0.58       -0.20      0.89 o 
   3  -7   2       76.03       76.74      2.59 o 
   4  -7   2        0.23       -0.51      0.81 o 
   5  -7   2        0.10       -0.54      0.84 o 
 -11  -6   2       10.90        9.53      1.23 o 
 -10  -6   2        4.52        3.34      1.00 o 
  -9  -6   2        1.60        1.72      0.86 o 
  -8  -6   2      134.13      128.37      4.93 o 
  -7  -6   2       42.21       38.41      1.30 o 
  -6  -6   2        0.65       -0.38      0.38 o 
  -5  -6   2        7.16       11.26      1.00 o 
  -4  -6   2      437.98      475.79     14.79 o 
  -3  -6   2       32.44       31.21      1.68 o 
  -2  -6   2       52.84       65.03      2.60 o 
  -1  -6   2       38.42       49.90      1.60 o 
   0  -6   2       21.25       15.80      0.73 o 
   1  -6   2      188.39      168.49      4.90 o 
   2  -6   2        3.77        4.42      0.71 o 
   3  -6   2        7.75        6.44      0.85 o 
   4  -6   2      109.40      108.41      3.35 o 
   5  -6   2        9.99       10.84      1.10 o 
   6  -6   2        0.04       -0.32      0.90 o 
 -12  -5   2        0.01        0.70      1.17 o 
 -11  -5   2        1.51       -0.66      1.00 o 
 -10  -5   2        4.73        3.73      1.25 o 
  -9  -5   2        7.13        5.46      1.03 o 
  -8  -5   2        0.43       -1.01      1.01 o 
  -7  -5   2      174.17      176.07      3.92 o 
  -6  -5   2       66.49       64.38      1.68 o 
  -5  -5   2      574.77      591.77     11.29 o 
  -4  -5   2      144.59      153.45      3.38 o 
  -3  -5   2      777.32      914.55     28.11 o 
  -2  -5   2        0.06       -0.51      0.57 o 
  -1  -5   2      104.49      140.55      4.15 o 
   0  -5   2      559.48      584.62     12.45 o 
   1  -5   2      182.03      191.84      4.30 o 
   2  -5   2       10.88        5.38      0.69 o 
   3  -5   2       34.71       30.76      1.45 o 
   4  -5   2       56.99       50.36      1.97 o 
   5  -5   2       26.18       19.66      1.27 o 
   6  -5   2        0.24       -1.11      1.11 o 
   7  -5   2        1.57       -0.11      0.93 o 
 -12  -4   2        7.57        9.42      1.47 o 
 -11  -4   2        9.34        8.67      1.34 o 
 -10  -4   2        7.78        6.88      1.17 o 
  -9  -4   2       40.27       40.84      2.23 o 
  -8  -4   2       43.24       46.74      2.23 o 
  -7  -4   2       29.21       25.03      2.14 o 
  -6  -4   2        0.48        0.40      0.60 o 
  -5  -4   2        3.57        8.06      0.50 o 
  -4  -4   2      553.93      517.95      9.07 o 
  -3  -4   2     1387.99     1692.93     32.32 o 
  -2  -4   2      659.24      807.11     18.45 o 
  -1  -4   2      288.94      350.70     12.75 o 
   0  -4   2     1051.06     1235.40     26.04 o 
   1  -4   2       77.93       64.67      1.67 o 
   2  -4   2      131.64      106.49      2.99 o 
   3  -4   2       35.53       41.62      1.93 o 
   4  -4   2       38.54       35.63      1.57 o 
   5  -4   2      333.17      337.69     11.56 o 
   6  -4   2       19.51       19.74      1.54 o 
   7  -4   2        0.28        0.49      0.97 o 
   8  -4   2        9.31        9.02      1.18 o 
 -11  -3   2        0.32       -0.63      1.08 o 
 -10  -3   2       32.04       31.44      2.14 o 
  -9  -3   2      153.43      147.41      5.21 o 
  -8  -3   2      352.29      334.49     10.62 o 
  -7  -3   2       17.39       12.95      1.13 o 
  -6  -3   2     1006.20     1107.29     33.54 o 
  -5  -3   2      569.90      530.11      9.29 o 
  -4  -3   2        0.17       -0.14      0.43 o 
  -3  -3   2      994.04     1062.46     18.44 o 
  -2  -3   2       11.34        5.45      0.28 o 
  -1  -3   2      479.80      489.12      8.55 o 
   0  -3   2     1129.40     1392.98     30.41 o 
   1  -3   2     2175.08     2411.14     45.77 o 
   2  -3   2      263.73      255.25      6.13 o 
   3  -3   2       29.38       28.42      2.05 o 
   4  -3   2        0.00       -0.29      0.61 o 
   5  -3   2       17.84       19.24      1.94 o 
   6  -3   2      206.66      199.38      5.80 o 
   7  -3   2       94.06       94.97      3.05 o 
   8  -3   2        0.22       -0.35      0.93 o 
   9  -3   2        0.08       -0.97      0.97 o 
 -11  -2   2        1.96        0.88      1.25 o 
 -10  -2   2        9.50        6.48      1.30 o 
  -9  -2   2       46.78       52.04      2.85 o 
  -8  -2   2       61.84       55.75      2.52 o 
  -7  -2   2      344.41      336.63     10.58 o 
  -6  -2   2       48.54       64.98      2.52 o 
  -5  -2   2       51.02       50.18      1.15 o 
  -4  -2   2     2174.77     2452.57     42.46 o 
  -3  -2   2      344.31      323.44      5.67 o 
  -2  -2   2       12.17        3.54      0.23 o 
  -1  -2   2       27.17       64.37      1.83 o 
   0  -2   2     2025.53     2015.74     72.21 o 
   1  -2   2      375.89      429.30      8.23 o 
   2  -2   2      202.43      199.85      4.33 o 
   3  -2   2       97.19       84.16      2.42 o 
   4  -2   2        8.26        9.38      0.96 o 
   5  -2   2        0.30        0.13      0.67 o 
   6  -2   2       90.46      105.53      3.15 o 
   7  -2   2       89.05       91.59      3.24 o 
   8  -2   2       16.54       17.62      1.52 o 
   9  -2   2       12.91        8.74      1.10 o 
 -11  -1   2       20.60       19.65      2.56 o 
 -10  -1   2       75.80       84.82      4.40 o 
  -9  -1   2       42.65       44.28      3.27 o 
  -8  -1   2      167.32      160.46     12.90 o 
  -7  -1   2      364.40      348.61     12.19 o 
  -6  -1   2       28.70       27.19      0.85 o 
  -5  -1   2        1.25        1.18      0.31 o 
  -4  -1   2       40.66       36.19      0.90 o 
  -3  -1   2        0.09        0.20      0.33 o 
  -2  -1   2     2993.50     3319.05     57.36 o 
  -1  -1   2       38.01       70.01      1.39 o 
   0  -1   2        2.43        4.48      0.38 o 
   1  -1   2        1.59        0.98      0.24 o 
   2  -1   2       41.20       31.50      0.77 o 
   3  -1   2        0.45        1.62      0.34 o 
   4  -1   2      414.64      448.29     12.34 o 
   5  -1   2       30.20       28.11      1.75 o 
   6  -1   2       69.08       73.97      2.34 o 
   7  -1   2       36.82       33.20      1.59 o 
   8  -1   2        9.89        8.81      0.95 o 
   9  -1   2        5.87        6.61      1.01 o 
  10  -1   2        5.42        4.71      1.34 o 
 -11   0   2        1.37        0.98      1.22 o 
 -10   0   2        1.04        1.73      1.13 o 
  -9   0   2       24.04       30.05      3.51 o 
  -8   0   2        8.02        8.39      0.75 o 
  -7   0   2       77.87       70.40      1.84 o 
  -6   0   2       40.20       32.11      1.04 o 
  -5   0   2      295.05      346.46      7.53 o 
  -4   0   2       88.29       96.18      2.03 o 
  -3   0   2     2473.92     2492.09     43.10 o 
  -2   0   2     8417.07     7302.34    125.82 o 
  -1   0   2      264.94      293.30      5.11 o 
   0   0   2      475.64      536.28     25.67 o 
   2   0   2        1.16        1.74      0.28 o 
   3   0   2      350.62      334.02      6.18 o 
   4   0   2        4.53        1.69      0.40 o 
   5   0   2        1.01        0.62      0.42 o 
   6   0   2        8.04        9.44      0.60 o 
   7   0   2      143.07      132.98      3.74 o 
   8   0   2       11.97        9.61      2.32 o 
   9   0   2        0.97        0.41      1.11 o 
  10   0   2       12.08        9.51      1.51 o 
 -10   1   2       10.08       12.56      1.55 o 
  -9   1   2       32.69       28.79      2.08 o 
  -8   1   2       46.51       43.72      1.82 o 
  -7   1   2       73.18       89.39      2.31 o 
  -6   1   2        1.47        1.93      0.45 o 
  -5   1   2       29.24       27.70      1.00 o 
  -4   1   2        1.05        2.89      0.46 o 
  -3   1   2      555.50      600.87     10.51 o 
  -2   1   2     4126.49     4089.80     71.69 o 
  -1   1   2       53.44       34.09      0.69 o 
   0   1   2       47.55       36.95      1.03 o 
   1   1   2     1765.43     1707.56     29.47 o 
   2   1   2     1057.56     1051.85     18.24 o 
   3   1   2      951.83      898.85     19.84 o 
   4   1   2       44.01       47.70      1.27 o 
   5   1   2      257.04      241.27      6.50 o 
   6   1   2      137.31      122.95      2.89 o 
   7   1   2       34.93       36.18      1.27 o 
   8   1   2       27.14       21.75      1.27 o 
   9   1   2       37.82       38.07      2.44 o 
  10   1   2       13.43       13.79      2.26 o 
  11   1   2        3.88        3.36      1.36 o 
 -10   2   2        2.96        3.60      1.34 o 
  -9   2   2        9.49       12.02      1.46 o 
  -8   2   2       72.94       85.62      2.82 o 
  -7   2   2       22.23       23.21      1.29 o 
  -6   2   2       29.86       30.14      1.72 o 
  -5   2   2      110.44      113.96      3.22 o 
  -4   2   2       72.76       65.20      1.72 o 
  -3   2   2      412.94      389.90      8.56 o 
  -2   2   2     3738.97     3769.13     65.16 o 
  -1   2   2    18093.79    11467.37    438.04 o 
   0   2   2       63.68       75.94      1.41 o 
   1   2   2     2740.24     2657.81     45.86 o 
   2   2   2     2545.18     2566.22     44.24 o 
   3   2   2      158.91      113.26      2.08 o 
   4   2   2       18.48       15.78      0.57 o 
   5   2   2       33.24       50.07      1.30 o 
   6   2   2       63.88       61.73      1.70 o 
   7   2   2        6.30        6.38      0.47 o 
   8   2   2       59.98       58.19      1.97 o 
   9   2   2       29.14       25.16      1.84 o 
  10   2   2       14.29       11.16      1.60 o 
  11   2   2       20.49       19.02      1.74 o 
  -9   3   2       10.01       10.27      1.54 o 
  -8   3   2        5.53        5.61      0.92 o 
  -7   3   2        0.00       -0.73      0.73 o 
  -6   3   2        3.92        2.87      0.75 o 
  -5   3   2       34.57       27.34      1.71 o 
  -4   3   2      159.12      167.81      4.46 o 
  -3   3   2       15.87       20.81      2.07 o 
  -2   3   2      985.58      968.20     17.60 o 
  -1   3   2      962.60     1090.62     18.94 o 
   0   3   2      149.93      150.12      2.71 o 
   1   3   2        3.50        5.59      0.24 o 
   2   3   2      510.50      504.00     17.04 o 
   3   3   2      199.38      225.43      4.36 o 
   4   3   2       34.87       27.37      0.75 o 
   5   3   2      835.13      876.47     18.65 o 
   6   3   2      128.71      131.63      2.97 o 
   7   3   2      319.67      312.77      7.57 o 
   8   3   2       33.81       26.62      1.77 o 
   9   3   2       77.40       80.20      3.27 o 
  10   3   2       31.00       34.48      3.15 o 
  11   3   2        2.46        1.87      1.23 o 
  -9   4   2        0.17        1.41      1.34 o 
  -8   4   2        8.72        7.49      1.06 o 
  -7   4   2       62.57       64.85      3.29 o 
  -6   4   2       53.79       55.57      2.09 o 
  -5   4   2        4.33        1.81      0.78 o 
  -4   4   2      311.32      291.54      7.53 o 
  -3   4   2      440.85      469.18     11.77 o 
  -2   4   2        0.17       -0.30      0.45 o 
  -1   4   2      172.15      155.35      3.47 o 
   0   4   2      109.24      125.99      3.88 o 
   1   4   2     2242.30     2491.18     43.07 o 
   2   4   2        4.16        2.82      0.38 o 
   3   4   2     2373.90     2542.87     49.36 o 
   4   4   2       43.39       41.84      1.01 o 
   5   4   2       94.03       77.88      1.67 o 
   6   4   2       44.48       62.36      1.54 o 
   7   4   2       27.03       25.48      1.54 o 
   8   4   2      143.30      139.50      4.82 o 
   9   4   2       81.95       82.17      3.27 o 
  10   4   2       32.35       26.69      1.93 o 
  11   4   2       16.62       12.57      1.51 o 
  12   4   2        1.07        0.71      1.17 o 
  -8   5   2       31.82       31.97      2.24 o 
  -7   5   2       16.01       21.39      1.38 o 
  -6   5   2        5.29        3.81      0.95 o 
  -5   5   2        2.34        0.09      1.32 o 
  -4   5   2        9.11        5.70      0.78 o 
  -3   5   2      432.48      449.79     11.36 o 
  -2   5   2      362.07      375.29      9.49 o 
  -1   5   2       16.87       23.32      0.90 o 
   0   5   2      169.09      179.57      3.96 o 
   1   5   2        0.35        0.34      0.36 o 
   2   5   2       50.22       52.96      1.33 o 
   3   5   2       36.18       36.03      1.30 o 
   4   5   2      308.38      318.10      6.13 o 
   5   5   2      304.75      293.42      5.69 o 
   6   5   2      249.99      240.59      5.30 o 
   7   5   2      113.62      113.40      2.62 o 
   8   5   2      385.74      394.28     12.37 o 
   9   5   2       30.67       33.03      2.03 o 
  10   5   2        0.25       -1.03      1.03 o 
  11   5   2       33.82       34.96      2.22 o 
  12   5   2        0.37       -0.57      1.20 o 
  -7   6   2        1.25       -0.03      0.93 o 
  -6   6   2       75.64       77.43      3.68 o 
  -5   6   2       76.45       78.64      2.67 o 
  -4   6   2       12.09       11.80      1.00 o 
  -3   6   2       23.46       15.73      1.04 o 
  -2   6   2      100.72       96.65      3.42 o 
  -1   6   2       32.89       28.48      1.00 o 
   0   6   2        4.00        4.95      0.86 o 
   1   6   2       12.52       11.77      0.58 o 
   2   6   2     1071.01     1191.12     25.09 o 
   3   6   2      145.17      144.57      3.19 o 
   4   6   2      236.16      267.38      5.80 o 
   5   6   2       22.22       25.13      0.78 o 
   6   6   2      304.18      322.95      6.28 o 
   7   6   2      134.08      136.35      3.14 o 
   8   6   2       42.28       38.69      1.94 o 
   9   6   2        8.51        9.46      1.13 o 
  10   6   2       68.15       67.66      2.91 o 
  11   6   2       15.37       12.77      1.40 o 
  12   6   2        3.92        2.51      1.78 o 
  -6   7   2        4.07        5.31      1.06 o 
  -5   7   2        0.05       -0.82      0.82 o 
  -4   7   2       49.57       49.95      2.85 o 
  -3   7   2        7.57        6.25      0.88 o 
  -2   7   2       96.68       93.87      3.66 o 
  -1   7   2       56.28       71.57      2.55 o 
   0   7   2        5.99        3.07      0.44 o 
   1   7   2       62.39       56.00      1.75 o 
   2   7   2      313.80      331.63      8.34 o 
   3   7   2      200.13      222.75      4.84 o 
   4   7   2       44.49       40.78      1.09 o 
   5   7   2      144.80      146.85      3.32 o 
   6   7   2      100.47       90.90      2.76 o 
   7   7   2      137.36      135.87      3.60 o 
   8   7   2        0.79        0.73      0.79 o 
   9   7   2        0.16       -1.07      1.07 o 
  10   7   2        3.13        3.26      0.99 o 
  11   7   2        5.21        3.34      1.25 o 
  12   7   2       14.12       15.32      1.51 o 
  -5   8   2       21.39       28.22      1.71 o 
  -4   8   2        5.69        3.35      0.93 o 
  -3   8   2        3.50        2.26      0.84 o 
  -2   8   2       27.60       23.58      1.37 o 
  -1   8   2      109.01      103.33      3.76 o 
   0   8   2       66.50       66.56      1.96 o 
   1   8   2      103.22      104.91      3.01 o 
   2   8   2       15.33       15.56      1.62 o 
   3   8   2        9.61        6.96      0.92 o 
   4   8   2       51.38       47.87      3.51 o 
   5   8   2       25.81       23.19      1.09 o 
   6   8   2      132.10      132.53      3.57 o 
   7   8   2      225.84      233.87      6.07 o 
   8   8   2        0.72        0.91      0.79 o 
   9   8   2        8.59        8.40      2.20 o 
  10   8   2        5.05        6.13      1.01 o 
  11   8   2       19.86       24.60      1.71 o 
  -4   9   2        9.24       11.64      1.18 o 
  -3   9   2       11.68       12.64      1.75 o 
  -2   9   2        0.32       -0.75      0.75 o 
  -1   9   2        0.04       -0.33      1.42 o 
   0   9   2       15.16       13.01      1.53 o 
   1   9   2       74.54       72.71      2.29 o 
   2   9   2      131.72      125.22      7.13 o 
   3   9   2      211.12      208.79      6.98 o 
   4   9   2       37.95       35.75      1.93 o 
   5   9   2       33.79       32.62      1.81 o 
   6   9   2       10.42        9.47      0.72 o 
   7   9   2        9.71       13.66      0.96 o 
   8   9   2       12.43       10.39      0.72 o 
   9   9   2       19.47       18.19      1.66 o 
  10   9   2        6.09        5.83      1.90 o 
  11   9   2        2.54        4.87      1.90 o 
  -3  10   2        0.31       -0.68      1.28 o 
  -2  10   2       15.25       14.45      1.64 o 
  -1  10   2        3.51        2.72      1.22 o 
   0  10   2       80.18       72.10      3.24 o 
   1  10   2        5.95        4.76      1.22 o 
   2  10   2      130.51      131.63      6.48 o 
   3  10   2        4.17        2.79      1.09 o 
   4  10   2       15.94       14.82      1.35 o 
   5  10   2       64.89       64.12      4.28 o 
   6  10   2       25.50       20.56      1.51 o 
   7  10   2       24.20       21.01      1.84 o 
   8  10   2       20.33       21.52      2.26 o 
   9  10   2       17.47       16.53      2.14 o 
  10  10   2        6.16        9.04      2.02 o 
  -1  11   2        0.51        1.22      1.30 o 
   0  11   2        7.54        7.14      2.44 o 
   1  11   2        4.56        4.19      1.60 o 
   2  11   2        9.32       10.94      1.39 o 
   3  11   2        1.24       -0.56      1.05 o 
   4  11   2        0.68        0.77      1.72 o 
   5  11   2        9.33        8.64      1.22 o 
   6  11   2        2.61        1.60      1.00 o 
   7  11   2        0.21       -0.91      0.91 o 
   8  11   2        0.03       -0.95      1.55 o 
   9  11   2        3.05        0.83      1.55 o 
   1  12   2        0.13       -0.25      1.25 o 
   2  12   2        9.85        7.86      1.43 o 
   3  12   2       16.10       18.66      1.72 o 
   4  12   2        0.31       -1.24      1.37 o 
   5  12   2        0.04       -0.16      1.25 o 
   6  12   2       35.33       41.01      2.39 o 
   7  12   2        0.26        0.12      1.01 o 
   8  12   2        0.49        0.83      1.66 o 
  -5 -11   3        0.02       -1.14      1.31 o 
  -4 -11   3        1.18        2.34      1.30 o 
  -8 -10   3       13.93       11.41      1.78 o 
  -7 -10   3       12.89       15.17      1.47 o 
  -6 -10   3        0.72        1.26      1.05 o 
  -5 -10   3       11.89       10.97      1.55 o 
  -4 -10   3       13.35       17.71      2.32 o 
  -3 -10   3        0.58        1.46      1.20 o 
  -2 -10   3        2.54        5.10      1.30 o 
  -1 -10   3        5.11        6.22      1.42 o 
   0 -10   3        0.29       -1.22      1.22 o 
  -9  -9   3        0.00       -0.36      1.19 o 
  -8  -9   3       16.65       27.46      2.50 o 
  -7  -9   3        0.16        1.29      0.91 o 
  -6  -9   3        0.72        2.40      1.08 o 
  -5  -9   3       22.88       14.35      1.34 o 
  -4  -9   3       11.57       11.09      2.26 o 
  -3  -9   3       39.73       48.17      2.43 o 
  -2  -9   3        7.89       11.39      1.39 o 
  -1  -9   3        0.02       -0.98      1.13 o 
   0  -9   3       26.50       27.46      1.97 o 
   1  -9   3       11.35        9.15      1.51 o 
   2  -9   3        0.41        0.45      1.30 o 
 -10  -8   3       10.85        7.85      1.66 o 
  -9  -8   3        4.41        2.50      1.31 o 
  -8  -8   3       18.62       21.28      2.26 o 
  -7  -8   3       41.15       43.82      2.10 o 
  -6  -8   3       91.95       99.91      3.74 o 
  -5  -8   3        2.07        1.71      0.96 o 
  -4  -8   3        6.60        5.13      1.03 o 
  -3  -8   3        2.31        1.68      1.37 o 
  -2  -8   3       23.89       29.43      2.08 o 
  -1  -8   3        3.94        3.15      1.09 o 
   0  -8   3        6.15        9.47      1.35 o 
   1  -8   3        0.00        2.09      1.31 o 
   2  -8   3        0.03        0.24      1.26 o 
   3  -8   3       10.72        7.40      1.51 o 
 -11  -7   3        0.02       -0.36      1.66 o 
 -10  -7   3        2.87        1.98      0.94 o 
  -9  -7   3        2.05        0.33      0.80 o 
  -8  -7   3        0.18       -0.50      0.63 o 
  -7  -7   3        7.78        8.50      1.19 o 
  -6  -7   3        7.67       10.13      0.70 o 
  -5  -7   3      247.44      275.34      8.87 o 
  -4  -7   3        0.05       -1.07      1.07 o 
  -3  -7   3      198.83      209.73      6.94 o 
  -2  -7   3      491.82      603.43     18.87 o 
  -1  -7   3        2.65        3.31      0.52 o 
   0  -7   3       34.24       38.01      2.09 o 
   1  -7   3      134.73      120.09      3.51 o 
   2  -7   3       32.28       33.21      1.53 o 
   3  -7   3       28.37       23.21      1.49 o 
   4  -7   3        0.14        0.39      0.83 o 
   5  -7   3        1.49        1.74      1.11 o 
 -11  -6   3        1.95        2.60      1.11 o 
 -10  -6   3        5.29        5.29      1.66 o 
  -9  -6   3       47.66       48.02      2.27 o 
  -8  -6   3        1.71        0.15      0.83 o 
  -7  -6   3       63.71       52.48      1.74 o 
  -6  -6   3       10.00        9.50      0.86 o 
  -5  -6   3       92.44       89.60      2.11 o 
  -4  -6   3       13.54       11.47      1.03 o 
  -3  -6   3       57.07       55.12      2.30 o 
  -2  -6   3      233.93      281.10      6.37 o 
  -1  -6   3      218.02      246.26      7.31 o 
   0  -6   3       87.12       90.48      2.24 o 
   1  -6   3        9.59        8.02      0.77 o 
   2  -6   3        0.23       -0.27      0.64 o 
   3  -6   3       72.09       76.89      2.52 o 
   4  -6   3        3.40        2.56      0.86 o 
   5  -6   3        2.98        3.51      0.86 o 
   6  -6   3        4.00        3.40      0.99 o 
 -11  -5   3        0.22       -0.70      1.00 o 
 -10  -5   3       12.74       13.09      1.34 o 
  -9  -5   3        0.69        0.26      0.91 o 
  -8  -5   3       99.43       92.99      4.28 o 
  -7  -5   3       32.17       25.68      0.94 o 
  -6  -5   3       17.08       12.19      0.59 o 
  -5  -5   3      202.04      213.73      4.67 o 
  -4  -5   3      214.62      197.59      4.33 o 
  -3  -5   3      178.90      207.70      4.52 o 
  -2  -5   3       10.89       11.30      0.52 o 
  -1  -5   3      441.58      511.36     18.37 o 
   0  -5   3       26.17       27.31      1.59 o 
   1  -5   3        2.28        3.32      0.50 o 
   2  -5   3      148.82      129.81      3.65 o 
   3  -5   3       23.01       29.34      1.50 o 
   4  -5   3       11.84       12.25      1.49 o 
   5  -5   3        2.38        1.13      0.84 o 
   6  -5   3        0.32       -0.84      0.84 o 
   7  -5   3       10.11        7.84      1.32 o 
 -11  -4   3       15.14       15.21      1.47 o 
 -10  -4   3        5.89        7.12      1.13 o 
  -9  -4   3        9.38       10.16      1.22 o 
  -8  -4   3      135.49      124.84      4.37 o 
  -7  -4   3       22.98       23.08      1.10 o 
  -6  -4   3        8.21        5.86      0.41 o 
  -5  -4   3        4.66        4.23      0.37 o 
  -4  -4   3      377.08      419.11      8.12 o 
  -3  -4   3      294.43      360.22      7.07 o 
  -2  -4   3       12.15       10.21      0.44 o 
  -1  -4   3       84.68      115.62      2.36 o 
   0  -4   3       32.66       23.88      0.85 o 
   1  -4   3        1.67       -0.38      0.38 o 
   2  -4   3        9.25        8.88      0.69 o 
   3  -4   3      101.00      107.01      3.59 o 
   4  -4   3      287.13      291.10      7.63 o 
   5  -4   3       89.29       75.15      2.52 o 
   6  -4   3       40.04       43.11      1.93 o 
   7  -4   3       20.81       18.80      1.33 o 
   8  -4   3        0.85        0.58      0.95 o 
 -11  -3   3        4.88        3.38      1.22 o 
 -10  -3   3       11.47       13.74      1.43 o 
  -9  -3   3       42.79       44.09      2.44 o 
  -8  -3   3        3.50        6.17      1.05 o 
  -7  -3   3      363.83      370.81     11.59 o 
  -6  -3   3      402.79      380.99      8.24 o 
  -5  -3   3      637.61      705.04     13.58 o 
  -4  -3   3       80.94       88.41      1.70 o 
  -3  -3   3        0.37       -0.29      0.38 o 
  -2  -3   3      338.91      359.37      6.73 o 
  -1  -3   3       74.04       86.72      1.92 o 
   0  -3   3      645.76      709.64     39.20 o 
   1  -3   3       30.09       44.25      1.25 o 
   2  -3   3       10.49       12.47      1.29 o 
   3  -3   3      371.81      406.72     10.31 o 
   4  -3   3       34.60       39.02      1.59 o 
   5  -3   3      364.99      374.16      9.62 o 
   6  -3   3        1.24        3.20      1.29 o 
   7  -3   3       62.91       59.35      2.32 o 
   8  -3   3        0.97       -0.88      0.88 o 
 -11  -2   3       53.29       55.30      2.86 o 
 -10  -2   3       71.51       79.97      3.92 o 
  -9  -2   3        0.88        1.07      1.01 o 
  -8  -2   3       12.13        8.11      1.18 o 
  -7  -2   3        2.54        1.65      1.60 o 
  -6  -2   3        8.48        8.30      0.45 o 
  -5  -2   3      511.36      513.90      9.92 o 
  -4  -2   3      913.77      982.42     17.08 o 
  -3  -2   3        1.62        3.41      0.25 o 
  -2  -2   3       26.37       15.00      0.50 o 
  -1  -2   3      693.13      679.04     18.59 o 
   0  -2   3       99.49      132.94      5.41 o 
   1  -2   3     1096.29     1135.34     31.63 o 
   2  -2   3      964.48      953.64     26.15 o 
   3  -2   3       99.64       92.35      2.65 o 
   4  -2   3        0.61       -0.59      0.59 o 
   5  -2   3      616.60      608.30     15.27 o 
   6  -2   3       47.74       50.34      2.02 o 
   7  -2   3       12.77       16.06      1.17 o 
   8  -2   3        0.31       -0.86      0.86 o 
   9  -2   3        0.82        0.87      0.97 o 
 -11  -1   3        9.04        9.73      1.51 o 
 -10  -1   3        8.97       12.08      1.43 o 
  -9  -1   3       31.80       34.17      2.14 o 
  -8  -1   3      119.18      110.38      3.15 o 
  -7  -1   3       40.76       40.21      1.80 o 
  -6  -1   3       43.38       52.31      1.38 o 
  -5  -1   3      354.71      355.22      6.93 o 
  -4  -1   3      333.60      357.42      6.94 o 
  -3  -1   3      598.40      716.49     12.47 o 
  -2  -1   3      717.77      692.52     22.87 o 
  -1  -1   3      102.16      135.43      3.02 o 
   0  -1   3     2283.02     2496.60     47.00 o 
   1  -1   3       43.43       42.62      1.03 o 
   2  -1   3        7.05        7.06      0.36 o 
   3  -1   3      138.49      118.94      5.03 o 
   4  -1   3        7.33       13.05      1.37 o 
   5  -1   3       67.36       60.08      1.95 o 
   6  -1   3      164.15      167.92      6.21 o 
   7  -1   3        0.89        0.95      0.76 o 
   8  -1   3        3.42        2.62      0.85 o 
   9  -1   3       17.41       13.86      1.84 o 
  10  -1   3       13.14       11.63      1.63 o 
 -11   0   3        0.06        0.37      2.67 o 
 -10   0   3        0.18       -0.19      1.13 o 
  -9   0   3       11.64       10.75      1.30 o 
  -8   0   3       99.67       99.81      2.95 o 
  -7   0   3       25.58       25.46      0.99 o 
  -6   0   3       17.93       12.79      0.67 o 
  -5   0   3      110.39      101.14      2.40 o 
  -4   0   3     2030.01     2008.19     38.34 o 
  -3   0   3     2224.78     2095.13     36.28 o 
  -2   0   3       94.70      118.90      2.15 o 
  -1   0   3      278.51      229.71      6.23 o 
   0   0   3      123.45      129.98      2.34 o 
   1   0   3     3240.52     2971.66     51.29 o 
   2   0   3     1568.61     1719.60     29.72 o 
   3   0   3       46.87       57.16      1.34 o 
   4   0   3       28.13       25.75      1.14 o 
   5   0   3       35.92       34.95      1.34 o 
   6   0   3       68.32       70.39      2.32 o 
   7   0   3        0.02       -0.47      0.97 o 
   8   0   3       10.59        8.42      0.94 o 
   9   0   3        2.64        2.20      0.87 o 
  10   0   3        6.72        4.86      1.31 o 
 -10   1   3       20.77       21.30      1.81 o 
  -9   1   3        4.46        7.18      1.90 o 
  -8   1   3        0.70        1.55      0.87 o 
  -7   1   3      101.23       90.94      2.34 o 
  -6   1   3        9.80        7.08      0.55 o 
  -5   1   3      175.30      174.27      6.85 o 
  -4   1   3      253.09      270.20      6.00 o 
  -3   1   3        0.59        1.68      0.30 o 
  -2   1   3     8723.45     8384.97    183.01 o 
  -1   1   3    14330.13     8398.79    346.00 o 
   0   1   3     1892.57     1805.92     31.21 o 
   1   1   3    11777.22     9532.09    437.34 o 
   2   1   3        1.12        0.63      0.25 o 
   3   1   3     2225.81     2210.75     38.20 o 
   4   1   3     1071.89     1178.24     25.13 o 
   5   1   3      775.70      891.30     19.10 o 
   6   1   3        9.57        7.22      0.55 o 
   7   1   3       21.91       18.92      1.18 o 
   8   1   3        1.73        1.46      0.74 o 
   9   1   3        0.45       -1.05      1.05 o 
  10   1   3       57.40       64.01      3.06 o 
  11   1   3       27.40       26.26      2.11 o 
 -10   2   3       11.96       13.07      1.64 o 
  -9   2   3        8.44       10.44      2.38 o 
  -8   2   3       38.46       36.60      1.74 o 
  -7   2   3      103.25      108.48      3.19 o 
  -6   2   3       45.68       51.95      1.83 o 
  -5   2   3       25.86       28.74      1.45 o 
  -4   2   3        9.78       13.54      0.75 o 
  -3   2   3     3207.15     3435.56     65.57 o 
  -2   2   3      176.53      135.01      2.48 o 
  -1   2   3     1799.85     1805.84     31.29 o 
   0   2   3     1281.76     1307.52     24.94 o 
   1   2   3     3433.07     3381.59     58.39 o 
   2   2   3        3.22        4.94      0.36 o 
   3   2   3        0.22        0.15      0.28 o 
   4   2   3      519.34      564.84     13.99 o 
   5   2   3      178.91      193.09      4.29 o 
   6   2   3      374.19      408.41      9.20 o 
   7   2   3       32.45       38.46      1.21 o 
   8   2   3       10.38       13.76      1.13 o 
   9   2   3       76.61       78.33      3.57 o 
  10   2   3        2.19        1.22      1.17 o 
  11   2   3        0.02        0.33      1.23 o 
  -9   3   3        0.00        0.92      1.20 o 
  -8   3   3        0.10       -0.62      0.78 o 
  -7   3   3        7.55        7.69      0.90 o 
  -6   3   3       38.67       39.10      3.11 o 
  -5   3   3       43.83       48.86      1.74 o 
  -4   3   3      182.68      184.29      4.89 o 
  -3   3   3     1090.33     1184.14     36.26 o 
  -2   3   3      228.85      241.76      4.75 o 
  -1   3   3      556.15      514.45      9.00 o 
   0   3   3      303.24      276.22      4.87 o 
   1   3   3      247.95      251.51      4.82 o 
   2   3   3      804.59      745.23     12.96 o 
   3   3   3      660.36      599.72     10.46 o 
   4   3   3      321.00      298.02      5.75 o 
   5   3   3      238.59      248.17      5.46 o 
   6   3   3      668.17      651.81     14.00 o 
   7   3   3       41.09       44.88      1.48 o 
   8   3   3      105.73       98.42      2.86 o 
   9   3   3      116.02      115.11      4.27 o 
  10   3   3        1.56        1.19      2.08 o 
  11   3   3        7.45        5.95      1.34 o 
  -9   4   3        9.70       10.64      1.54 o 
  -8   4   3       17.31       21.38      1.98 o 
  -7   4   3        9.10        9.20      0.99 o 
  -6   4   3       12.71        7.83      0.93 o 
  -5   4   3      163.47      188.75      5.12 o 
  -4   4   3      201.81      202.01      5.35 o 
  -3   4   3      373.30      384.86      9.74 o 
  -2   4   3       91.39       95.89      3.80 o 
  -1   4   3       81.97      109.51      2.54 o 
   0   4   3      229.07      244.21      4.93 o 
   1   4   3       84.47       79.10      1.85 o 
   2   4   3      596.44      604.09     10.52 o 
   3   4   3       49.29       52.46      1.19 o 
   4   4   3       30.80       42.86      1.28 o 
   5   4   3        1.22        0.64      0.34 o 
   6   4   3      179.73      163.42      4.00 o 
   7   4   3        0.13       -0.29      0.29 o 
   8   4   3       82.25       79.36      2.37 o 
   9   4   3        0.42       -0.22      1.05 o 
  10   4   3       38.65       39.35      2.25 o 
  11   4   3        7.74        6.41      1.72 o 
  -8   5   3        4.91        5.64      1.06 o 
  -7   5   3        2.40        3.69      0.93 o 
  -6   5   3        0.37       -0.54      0.81 o 
  -5   5   3        1.05       -0.53      0.77 o 
  -4   5   3      271.42      280.36     11.06 o 
  -3   5   3      240.91      230.42     10.22 o 
  -2   5   3        6.92       13.23      1.93 o 
  -1   5   3      238.83      238.33      5.25 o 
   0   5   3      178.23      145.37      3.93 o 
   1   5   3      104.50      103.80      2.36 o 
   2   5   3      201.61      200.59      3.92 o 
   3   5   3      322.23      349.18      6.70 o 
   4   5   3        0.76        0.96      0.29 o 
   5   5   3       11.65       10.37      0.47 o 
   6   5   3      402.71      411.54      8.92 o 
   7   5   3      279.16      303.32      6.63 o 
   8   5   3       36.40       38.63      1.39 o 
   9   5   3       22.76       21.23      2.32 o 
  10   5   3       52.27       53.86      2.57 o 
  11   5   3        8.27        7.84      1.36 o 
  12   5   3        0.56        0.97      1.23 o 
  -7   6   3       36.12       48.16      2.12 o 
  -6   6   3        8.21        7.21      1.30 o 
  -5   6   3       21.36       19.64      1.28 o 
  -4   6   3      171.03      189.06      5.21 o 
  -3   6   3      189.95      193.58      9.21 o 
  -2   6   3       30.14       28.32      1.27 o 
  -1   6   3       65.51       67.11      2.08 o 
   0   6   3       74.71       80.41      2.30 o 
   1   6   3      208.84      233.25      5.06 o 
   2   6   3        6.39        5.63      0.51 o 
   3   6   3     1073.06     1213.37     25.62 o 
   4   6   3       90.37      128.82      2.90 o 
   5   6   3       99.23      105.06      2.20 o 
   6   6   3        6.21        4.43      0.62 o 
   7   6   3       14.36       11.06      0.60 o 
   8   6   3       68.24       66.78      2.07 o 
   9   6   3      272.53      280.08      9.05 o 
  10   6   3       12.91       10.76      2.02 o 
  11   6   3       18.37       16.66      1.51 o 
  12   6   3        0.22       -0.59      1.11 o 
  -7   7   3        5.19        4.96      2.14 o 
  -6   7   3        8.84        8.59      1.13 o 
  -5   7   3        7.56        7.78      1.38 o 
  -4   7   3        0.10       -0.59      0.79 o 
  -3   7   3       27.08       29.35      1.62 o 
  -2   7   3      165.32      132.14      3.77 o 
  -1   7   3      105.35       97.36      3.87 o 
   0   7   3      199.90      202.76      4.52 o 
   1   7   3      236.28      211.14      4.67 o 
   2   7   3       27.09       34.41      1.05 o 
   3   7   3        2.62        6.06      0.45 o 
   4   7   3      136.40      150.85      3.36 o 
   5   7   3       93.63       97.98      2.34 o 
   6   7   3      133.08      124.85      3.56 o 
   7   7   3        5.11        5.95      0.88 o 
   8   7   3       52.58       55.70      2.42 o 
   9   7   3        0.02       -0.17      0.79 o 
  10   7   3        0.10        0.04      1.01 o 
  11   7   3       20.77       21.10      4.46 o 
  12   7   3        2.85        0.71      1.43 o 
  -6   8   3       17.74       20.25      1.88 o 
  -5   8   3        6.26        5.04      1.38 o 
  -4   8   3        0.12       -0.78      0.81 o 
  -3   8   3        4.52        2.97      1.34 o 
  -2   8   3        0.03       -0.10      0.75 o 
  -1   8   3        4.22        5.62      0.85 o 
   0   8   3        0.73        0.87      0.89 o 
   1   8   3       72.52       72.37      1.85 o 
   2   8   3      112.28      102.31      2.96 o 
   3   8   3       49.22       59.85      1.84 o 
   4   8   3       14.04       11.08      0.65 o 
   5   8   3      100.34      109.68      3.02 o 
   6   8   3      277.02      285.96      6.27 o 
   7   8   3      323.08      308.35      9.41 o 
   8   8   3       20.21       18.38      1.50 o 
   9   8   3       10.57       10.26      1.08 o 
  10   8   3       19.84       18.03      1.36 o 
  11   8   3        1.17        1.24      1.01 o 
  -4   9   3        1.33        1.61      0.87 o 
  -3   9   3        1.57       -0.21      0.83 o 
  -2   9   3        0.21       -1.17      1.17 o 
  -1   9   3       63.52       59.74      2.20 o 
   0   9   3       11.57       13.95      1.63 o 
   1   9   3      123.88      103.45      3.93 o 
   2   9   3      274.09      259.48      7.55 o 
   3   9   3      107.73      110.79      5.53 o 
   4   9   3       22.31       22.63      1.02 o 
   5   9   3       25.87       25.81      1.57 o 
   6   9   3        2.14        0.24      0.59 o 
   7   9   3       39.04       35.55      2.27 o 
   8   9   3        2.52        1.96      1.02 o 
   9   9   3        8.56        9.57      1.02 o 
  10   9   3        0.10        0.39      0.83 o 
  11   9   3        1.20        3.84      1.02 o 
  -3  10   3       10.78       12.02      1.78 o 
  -2  10   3        1.46       -1.03      1.19 o 
  -1  10   3       16.16       12.53      1.66 o 
   0  10   3       76.87       76.46      3.51 o 
   1  10   3       82.99       91.85      4.46 o 
   2  10   3        2.12        1.66      1.09 o 
   3  10   3       16.26       13.12      1.35 o 
   4  10   3       34.43       37.17      2.02 o 
   5  10   3        1.26       -1.19      1.19 o 
   6  10   3       43.34       44.63      2.23 o 
   7  10   3       72.66       76.28      3.14 o 
   8  10   3       20.93       17.20      1.34 o 
   9  10   3        9.14       11.29      2.02 o 
  10  10   3       28.44       28.77      2.85 o 
  -1  11   3        4.02        5.30      1.51 o 
   0  11   3       64.61       73.46      5.23 o 
   1  11   3       10.74        6.37      1.35 o 
   2  11   3       12.90        8.18      1.72 o 
   3  11   3       37.98       33.44      2.10 o 
   4  11   3       54.67       56.23      5.05 o 
   5  11   3       15.73       12.04      1.49 o 
   6  11   3        0.03       -0.89      1.19 o 
   7  11   3        0.01       -0.14      0.88 o 
   8  11   3       33.58       28.06      2.73 o 
   9  11   3        9.68        7.49      1.78 o 
  10  11   3        4.48        3.57      1.90 o 
   1  12   3       12.62       15.30      1.68 o 
   2  12   3        4.78        1.84      1.26 o 
   3  12   3        1.20        0.89      1.17 o 
   4  12   3        0.07       -0.08      1.08 o 
   5  12   3       22.11       24.45      3.21 o 
   6  12   3        0.83       -0.42      1.01 o 
   7  12   3        0.70        1.59      1.13 o 
   8  12   3        7.76        5.71      1.78 o 
  -7 -10   4        1.36        2.50      1.66 o 
  -6 -10   4       15.29       15.05      1.46 o 
  -5 -10   4        3.37        3.82      1.60 o 
  -4 -10   4        3.70        4.45      1.28 o 
  -3 -10   4        0.38       -0.04      1.17 o 
  -2 -10   4        3.76        5.46      1.39 o 
  -7  -9   4        2.21        0.36      1.00 o 
  -6  -9   4       19.20       14.70      1.34 o 
  -5  -9   4        7.22        5.49      1.72 o 
  -4  -9   4       45.94       55.82      2.67 o 
  -3  -9   4        0.58       -0.51      1.05 o 
  -2  -9   4        0.31       -0.48      1.09 o 
  -1  -9   4       29.33       30.11      2.19 o 
   0  -9   4        4.91        7.59      1.47 o 
   1  -9   4        0.10        1.23      1.30 o 
  -8  -8   4       39.83       45.53      2.97 o 
  -7  -8   4      114.00      110.33      5.59 o 
  -6  -8   4        0.47        1.90      0.95 o 
  -5  -8   4        2.73        0.31      0.91 o 
  -4  -8   4       10.13        8.42      1.13 o 
  -3  -8   4        8.36        9.15      1.17 o 
  -2  -8   4        0.07       -0.05      0.96 o 
  -1  -8   4        0.73        0.43      1.05 o 
   0  -8   4       12.14       11.79      1.47 o 
   1  -8   4        0.24       -0.53      1.18 o 
   2  -8   4        7.16        8.67      1.84 o 
   3  -8   4        5.49        5.34      2.26 o 
  -9  -7   4        0.44        0.00      1.07 o 
  -8  -7   4       17.52       21.52      2.02 o 
  -7  -7   4       30.18       33.22      1.39 o 
  -6  -7   4       70.21       73.01      2.18 o 
  -5  -7   4        3.15        4.86      0.94 o 
  -4  -7   4       41.70       37.04      3.21 o 
  -3  -7   4       67.62       82.00      3.63 o 
  -2  -7   4       26.19       36.03      2.10 o 
  -1  -7   4       11.37        9.04      1.28 o 
   0  -7   4      108.60      117.92      3.39 o 
   1  -7   4       36.07       46.99      1.83 o 
   2  -7   4        0.25        1.80      0.75 o 
   3  -7   4        1.61        1.74      0.94 o 
   4  -7   4        1.34        2.56      0.89 o 
 -11  -6   4        1.01        1.78      1.43 o 
 -10  -6   4        6.55        4.87      1.05 o 
  -9  -6   4       16.82       14.88      1.22 o 
  -8  -6   4       10.05        9.37      0.96 o 
  -7  -6   4      320.34      324.25      8.25 o 
  -6  -6   4       33.49       37.84      1.40 o 
  -5  -6   4       15.86       12.53      1.03 o 
  -4  -6   4      105.61       84.87      2.41 o 
  -3  -6   4        0.18        0.00      0.62 o 
  -2  -6   4      320.60      342.75      7.40 o 
  -1  -6   4       68.99       83.70      2.11 o 
   0  -6   4        1.61       -0.52      0.67 o 
   1  -6   4       58.88       51.44      1.85 o 
   2  -6   4       41.63       41.53      1.70 o 
   3  -6   4        5.90        7.15      1.01 o 
   4  -6   4        0.62       -0.34      0.74 o 
   5  -6   4        5.55        7.63      1.02 o 
 -11  -5   4        1.10        1.65      1.08 o 
 -10  -5   4        4.30        5.98      1.09 o 
  -9  -5   4       58.99       60.62      3.69 o 
  -8  -5   4       10.51       13.39      1.13 o 
  -7  -5   4        1.32       -0.13      0.65 o 
  -6  -5   4       26.73       18.99      0.96 o 
  -5  -5   4       19.92       26.73      1.21 o 
  -4  -5   4       21.72       29.70      0.87 o 
  -3  -5   4       33.54       35.67      1.04 o 
  -2  -5   4      137.53      133.00      3.00 o 
  -1  -5   4       18.54       20.89      1.00 o 
   0  -5   4       14.28       15.69      0.76 o 
   1  -5   4      153.43      173.88      4.68 o 
   2  -5   4      175.90      170.39      4.63 o 
   3  -5   4       19.27       26.34      1.72 o 
   4  -5   4       17.14       19.09      1.21 o 
   5  -5   4        1.57       -0.39      0.78 o 
   6  -5   4        4.57        3.37      0.95 o 
 -11  -4   4        1.24        0.37      1.13 o 
 -10  -4   4        0.01        0.65      1.72 o 
  -9  -4   4       10.15        6.01      1.05 o 
  -8  -4   4      110.66      109.50      3.99 o 
  -7  -4   4        3.77        4.01      0.45 o 
  -6  -4   4       54.50       46.82      1.30 o 
  -5  -4   4       16.53       14.48      0.66 o 
  -4  -4   4       78.27       79.47      1.71 o 
  -3  -4   4        9.74        4.59      0.32 o 
  -2  -4   4      321.58      383.39      7.38 o 
  -1  -4   4      162.83      146.77      3.41 o 
   0  -4   4       66.44       86.45      3.13 o 
   1  -4   4        0.04       -0.48      0.48 o 
   2  -4   4       89.50       86.71      2.57 o 
   3  -4   4      356.17      341.10     13.34 o 
   4  -4   4       22.31       20.52      2.15 o 
   5  -4   4       72.85       84.21      3.46 o 
   6  -4   4        5.51        5.28      0.98 o 
   7  -4   4        5.90        4.04      1.12 o 
 -11  -3   4        0.11       -0.42      1.18 o 
 -10  -3   4        0.05        0.06      1.37 o 
  -9  -3   4      128.15      134.40      4.83 o 
  -8  -3   4      341.42      342.16     10.80 o 
  -7  -3   4      275.19      279.38      6.13 o 
  -6  -3   4       51.49       56.01      1.37 o 
  -5  -3   4      246.59      257.19      5.05 o 
  -4  -3   4        6.01        5.58      0.36 o 
  -3  -3   4        0.10        0.29      0.25 o 
  -2  -3   4       35.75       31.91      0.82 o 
  -1  -3   4        0.81        0.09      0.30 o 
   0  -3   4        5.70        5.65      0.38 o 
   1  -3   4      213.70      237.29      5.22 o 
   2  -3   4      403.02      376.42      9.53 o 
   3  -3   4       40.23       35.56      2.10 o 
   4  -3   4       90.86       83.67      2.66 o 
   5  -3   4       85.99       78.70      2.64 o 
   6  -3   4        8.59        7.96      1.03 o 
   7  -3   4       38.31       37.28      2.65 o 
   8  -3   4       19.06       18.61      1.35 o 
 -11  -2   4        4.01        2.91      1.30 o 
 -10  -2   4        4.86        3.96      1.60 o 
  -9  -2   4        1.02        0.77      1.49 o 
  -8  -2   4        0.99        0.35      0.96 o 
  -7  -2   4       20.01       20.13      0.81 o 
  -6  -2   4      434.89      467.80      9.09 o 
  -5  -2   4      235.15      291.78      5.72 o 
  -4  -2   4      128.03      128.13      2.36 o 
  -3  -2   4      693.46      721.84     12.57 o 
  -2  -2   4       14.04       10.90      0.39 o 
  -1  -2   4       74.29       84.98      1.61 o 
   0  -2   4      680.45      708.01     20.71 o 
   1  -2   4      133.91      167.74      5.55 o 
   2  -2   4        4.93        8.10      0.60 o 
   3  -2   4      600.24      603.21     15.02 o 
   4  -2   4      157.42      147.68      4.39 o 
   5  -2   4        1.32        4.39      0.86 o 
   6  -2   4       26.80       23.22      1.53 o 
   7  -2   4       46.98       60.32      2.31 o 
   8  -2   4        3.33        1.87      0.92 o 
   9  -2   4        0.11       -0.90      0.90 o 
 -11  -1   4       13.51       14.33      1.68 o 
 -10  -1   4       36.74       33.67      2.19 o 
  -9  -1   4       29.79       34.08      3.80 o 
  -8  -1   4       38.60       41.87      1.54 o 
  -7  -1   4      489.61      516.67     12.94 o 
  -6  -1   4      384.67      392.10      8.53 o 
  -5  -1   4       55.38       58.56      1.37 o 
  -4  -1   4      110.10      117.85      2.41 o 
  -3  -1   4      215.45      209.03      3.73 o 
  -2  -1   4        1.10        0.00      0.42 o 
  -1  -1   4      285.65      294.57      5.19 o 
   0  -1   4      612.42      715.85     15.53 o 
   1  -1   4     1250.15     1391.07     44.71 o 
   2  -1   4       40.62       41.55      1.09 o 
   3  -1   4        2.04       -0.28      0.44 o 
   4  -1   4       14.48       13.43      1.09 o 
   5  -1   4      204.60      197.23      5.25 o 
   6  -1   4       66.32       67.62      3.51 o 
   7  -1   4       11.24       12.41      1.66 o 
   8  -1   4        0.22        0.09      1.42 o 
   9  -1   4        3.75        2.49      0.93 o 
 -11   0   4        6.21        6.61      1.51 o 
 -10   0   4        4.18        3.98      1.22 o 
  -9   0   4        1.03        0.71      1.01 o 
  -8   0   4       87.36       87.95      2.69 o 
  -7   0   4        6.50        4.63      0.65 o 
  -6   0   4        7.94        5.93      0.53 o 
  -5   0   4      724.85      705.43     13.59 o 
  -4   0   4      170.20      116.03      2.38 o 
  -3   0   4        2.23        2.42      0.26 o 
  -2   0   4        1.34        5.68      0.27 o 
  -1   0   4     1814.17     1817.96     37.99 o 
   0   0   4     1302.69     1293.47     22.41 o 
   1   0   4     1342.04     1523.79     29.84 o 
   2   0   4        5.63        2.80      0.45 o 
   3   0   4      528.75      558.31     12.01 o 
   4   0   4      296.17      309.20      8.50 o 
   5   0   4        0.17       -0.49      0.49 o 
   6   0   4       46.28       38.30      2.78 o 
   7   0   4        2.22        1.66      0.79 o 
   8   0   4      111.79      114.77      3.57 o 
   9   0   4        0.26       -0.36      0.83 o 
  10   0   4        0.05       -0.93      1.08 o 
 -10   1   4       12.94       12.50      2.32 o 
  -9   1   4       11.25       13.50      1.43 o 
  -8   1   4       10.17        8.68      0.87 o 
  -7   1   4       19.63       16.20      0.85 o 
  -6   1   4       83.91       88.61      2.24 o 
  -5   1   4        5.01        3.58      0.59 o 
  -4   1   4       13.67       12.58      0.57 o 
  -3   1   4     2222.95     2427.36     46.29 o 
  -2   1   4     2300.97     2413.90     41.76 o 
  -1   1   4       14.85       12.51      0.41 o 
   0   1   4       92.30       83.62      1.57 o 
   1   1   4     5488.42     5431.28     93.74 o 
   2   1   4     1538.30     1656.12     28.72 o 
   3   1   4     1072.79     1136.25     21.76 o 
   4   1   4      274.96      252.51      5.58 o 
   5   1   4        1.38        1.85      0.60 o 
   6   1   4        0.51        0.01      0.56 o 
   7   1   4       25.68       26.71      2.96 o 
   8   1   4       33.48       33.67      1.77 o 
   9   1   4       35.62       37.63      1.79 o 
  10   1   4       21.99       24.50      1.91 o 
 -10   2   4        5.46        8.13      1.47 o 
  -9   2   4        0.73        0.38      1.08 o 
  -8   2   4        9.81        9.28      0.90 o 
  -7   2   4       56.78       65.33      2.21 o 
  -6   2   4       34.53       40.70      1.59 o 
  -5   2   4        1.57        1.43      0.64 o 
  -4   2   4      260.15      251.65      5.57 o 
  -3   2   4      457.94      434.69      8.44 o 
  -2   2   4      311.99      369.60      6.52 o 
  -1   2   4     5079.81     4900.69     84.73 o 
   0   2   4     1673.80     1756.41     30.42 o 
   1   2   4       44.34       37.22      1.84 o 
   2   2   4     1365.43     1440.32     24.99 o 
   3   2   4       13.81        6.62      0.39 o 
   4   2   4       31.73       33.33      1.25 o 
   5   2   4       11.52       14.45      0.74 o 
   6   2   4        9.67        5.65      0.57 o 
   7   2   4       22.12       16.84      0.82 o 
   8   2   4        3.69        2.85      0.74 o 
   9   2   4       26.80       24.32      2.26 o 
  10   2   4        1.69        0.13      1.17 o 
  11   2   4        7.33        8.59      1.43 o 
  -9   3   4        2.57        0.16      1.17 o 
  -8   3   4        0.89        2.32      0.80 o 
  -7   3   4       33.09       32.51      1.55 o 
  -6   3   4       32.80       33.74      1.61 o 
  -5   3   4       47.88       56.31      1.91 o 
  -4   3   4       43.10       37.07      1.72 o 
  -3   3   4     1503.46     1664.40     40.92 o 
  -2   3   4       22.85       38.21      1.36 o 
  -1   3   4     1241.30     1382.38     24.00 o 
   0   3   4        9.90       14.98      0.54 o 
   1   3   4      520.66      524.56      9.28 o 
   2   3   4      640.45      693.94     12.09 o 
   3   3   4       77.22       75.11      1.49 o 
   4   3   4      283.28      262.56      5.75 o 
   5   3   4      295.61      312.53      6.84 o 
   6   3   4      591.84      593.23     12.87 o 
   7   3   4      132.22      134.12      3.15 o 
   8   3   4      124.42      126.29      3.57 o 
   9   3   4        9.09        7.39      1.23 o 
  10   3   4       10.60       10.48      1.40 o 
  11   3   4       11.14       11.37      1.57 o 
  -9   4   4        4.71        4.10      1.35 o 
  -8   4   4        3.89        5.65      0.94 o 
  -7   4   4        8.35        9.97      1.03 o 
  -6   4   4       91.06       96.31      4.12 o 
  -5   4   4       50.35       39.76      1.68 o 
  -4   4   4       85.75       80.44      3.06 o 
  -3   4   4      841.01      883.96     21.92 o 
  -2   4   4      732.82      718.07     17.79 o 
  -1   4   4        1.96        2.28      0.41 o 
   0   4   4      173.89      168.82      3.36 o 
   1   4   4     1154.43     1140.32     19.79 o 
   2   4   4      114.36      130.14      2.62 o 
   3   4   4      202.25      235.69      4.59 o 
   4   4   4      140.52      120.55      2.77 o 
   5   4   4       40.77       38.00      1.16 o 
   6   4   4       29.49       28.63      1.02 o 
   7   4   4        3.67        3.11      0.45 o 
   8   4   4        0.03       -0.19      0.55 o 
   9   4   4       25.72       24.33      3.21 o 
  10   4   4        7.42        5.60      1.23 o 
  11   4   4       14.11       13.88      1.90 o 
  -8   5   4        0.00        0.00      1.09 o 
  -7   5   4        5.30        7.13      1.00 o 
  -6   5   4        7.49        5.00      1.26 o 
  -5   5   4       72.29       73.42      2.46 o 
  -4   5   4        5.85        3.81      0.77 o 
  -3   5   4       38.25       35.13      2.98 o 
  -2   5   4      188.77      217.83      5.67 o 
  -1   5   4        4.01        3.31      0.56 o 
   0   5   4      277.15      317.68      6.87 o 
   1   5   4        0.02       -0.31      0.31 o 
   2   5   4       12.00       14.68      0.76 o 
   3   5   4        0.67        0.22      0.31 o 
   4   5   4       47.68       56.63      1.32 o 
   5   5   4      294.24      311.07      6.80 o 
   6   5   4      316.86      330.61      7.23 o 
   7   5   4      200.69      201.07      4.54 o 
   8   5   4      264.92      265.32      6.86 o 
   9   5   4      270.52      272.22      8.84 o 
  10   5   4        0.07       -0.97      0.97 o 
  11   5   4        3.93        4.64      1.19 o 
  -7   6   4        0.07        0.29      0.88 o 
  -6   6   4       11.97       11.59      1.36 o 
  -5   6   4       85.83       71.66      2.47 o 
  -4   6   4       47.08       40.82      1.79 o 
  -3   6   4       40.22       35.28      1.93 o 
  -2   6   4       27.19       25.60      1.59 o 
  -1   6   4        4.44        2.63      0.59 o 
   0   6   4       17.69       18.28      0.78 o 
   1   6   4        0.13       -0.35      0.35 o 
   2   6   4      450.46      477.39     11.53 o 
   3   6   4      356.44      362.82      8.61 o 
   4   6   4       19.96       22.19      0.92 o 
   5   6   4       16.92       14.40      0.79 o 
   6   6   4       36.95       35.24      1.13 o 
   7   6   4      415.49      434.85      9.47 o 
   8   6   4      199.34      216.93      5.69 o 
   9   6   4       12.14       10.99      1.96 o 
  10   6   4        0.69       -0.07      1.13 o 
  11   6   4        0.04        0.08      1.08 o 
  -7   7   4        0.09        0.42      0.99 o 
  -6   7   4        0.29       -0.25      0.95 o 
  -5   7   4        1.70        1.44      0.92 o 
  -4   7   4       29.54       27.99      1.60 o 
  -3   7   4      185.95      183.53      5.86 o 
  -2   7   4      131.26      121.13      4.26 o 
  -1   7   4      367.89      360.74     13.61 o 
   0   7   4       26.33       23.83      1.28 o 
   1   7   4       22.01       15.79      0.81 o 
   2   7   4       48.55       51.49      1.40 o 
   3   7   4      604.84      635.78     13.55 o 
   4   7   4        8.91        6.72      0.48 o 
   5   7   4       30.58       30.58      1.01 o 
   6   7   4       72.19       57.38      1.83 o 
   7   7   4      207.90      208.56      5.46 o 
   8   7   4       41.06       47.67      1.73 o 
   9   7   4       11.02        8.58      1.10 o 
  10   7   4       46.07       48.23      2.37 o 
  11   7   4        0.00       -0.25      1.01 o 
  -6   8   4        0.20        0.36      1.46 o 
  -5   8   4        1.31        1.98      0.97 o 
  -4   8   4        4.28        1.97      0.88 o 
  -3   8   4       14.20       11.24      1.58 o 
  -2   8   4       72.46       74.43      2.97 o 
  -1   8   4       41.46       34.08      1.86 o 
   0   8   4      150.12      146.93      5.09 o 
   1   8   4        1.52        1.50      0.45 o 
   2   8   4       45.68       49.05      1.35 o 
   3   8   4       26.29       26.48      0.92 o 
   4   8   4      133.70      136.44      3.12 o 
   5   8   4      310.59      317.40      6.91 o 
   6   8   4       15.23       14.56      1.02 o 
   7   8   4      105.57      108.29      4.29 o 
   8   8   4      113.56      111.17      3.16 o 
   9   8   4        1.95        1.71      0.88 o 
  10   8   4        5.35        3.47      0.99 o 
  11   8   4        5.97        6.43      1.55 o 
  -4   9   4        0.24        0.07      0.89 o 
  -3   9   4        2.01        1.56      0.93 o 
  -2   9   4       49.04       58.98      2.32 o 
  -1   9   4        6.08        1.67      2.10 o 
   0   9   4      202.94      202.22      5.46 o 
   1   9   4      135.02      123.73      3.90 o 
   2   9   4       68.78       69.12      2.19 o 
   3   9   4        1.32       -0.31      0.54 o 
   4   9   4      100.57      103.95      2.97 o 
   5   9   4       16.41       12.47      1.09 o 
   6   9   4      108.79      107.82      3.06 o 
   7   9   4       18.88       19.26      2.02 o 
   8   9   4       31.82       34.19      1.59 o 
   9   9   4        5.68        5.77      1.01 o 
  10   9   4        1.73        3.07      0.93 o 
  11   9   4        2.14        1.62      0.99 o 
  -3  10   4        0.86       -0.38      1.43 o 
  -2  10   4        0.55       -0.37      1.20 o 
  -1  10   4       94.35      107.68      4.33 o 
   0  10   4        1.99        0.65      1.18 o 
   1  10   4       24.42       26.89      1.93 o 
   2  10   4       16.10       14.97      1.39 o 
   3  10   4        7.58        4.70      1.66 o 
   4  10   4        0.02       -0.84      0.84 o 
   5  10   4       20.12       21.75      3.09 o 
   6  10   4      120.96      123.75      4.49 o 
   7  10   4       16.55       13.40      1.25 o 
   8  10   4       68.82       65.03      2.76 o 
   9  10   4       36.47       44.58      3.57 o 
  -2  11   4        5.38        7.81      1.51 o 
  -1  11   4       43.09       50.79      2.81 o 
   0  11   4        0.00       -1.01      1.18 o 
   1  11   4        6.09        6.08      1.66 o 
   2  11   4       70.45       70.29      3.15 o 
   3  11   4       21.50       18.22      2.85 o 
   4  11   4        0.85        0.95      1.01 o 
   5  11   4        0.13       -0.92      0.92 o 
   6  11   4        0.64       -0.39      0.96 o 
   7  11   4       75.30       74.02      3.21 o 
   8  11   4        2.35        1.27      1.03 o 
   9  11   4        1.52        0.83      1.55 o 
  10  11   4        0.95        0.24      1.78 o 
   0  12   4       14.42       17.11      2.38 o 
   1  12   4       13.34       13.46      1.68 o 
   2  12   4        2.83        2.40      1.30 o 
   3  12   4       15.87       15.64      1.60 o 
   4  12   4       21.78       21.47      1.68 o 
   5  12   4        0.00       -0.71      1.01 o 
   6  12   4        0.02        0.33      1.05 o 
   7  12   4       14.38       12.18      1.39 o 
   8  12   4        1.50       -1.66      1.66 o 
   4  13   4        0.00       -0.71      1.66 o 
   5  13   4        0.16        0.24      1.09 o 
  -4 -10   5        0.06       -0.48      1.90 o 
  -7  -9   5        3.51        0.12      1.66 o 
  -6  -9   5        1.48        1.78      1.66 o 
  -5  -9   5        3.67        6.25      1.17 o 
  -4  -9   5        2.13        1.59      1.17 o 
  -3  -9   5       15.69       15.07      1.51 o 
  -2  -9   5       11.65       15.21      1.55 o 
  -1  -9   5        0.64        2.44      1.34 o 
   0  -9   5        0.18        1.90      1.30 o 
  -7  -8   5       32.06       33.88      3.09 o 
  -6  -8   5        7.07        5.27      1.03 o 
  -5  -8   5        0.97       -0.32      0.91 o 
  -4  -8   5       16.15       17.51      1.46 o 
  -3  -8   5        0.01        0.30      1.05 o 
  -2  -8   5        0.19        1.45      1.08 o 
  -1  -8   5        0.27       -1.01      1.09 o 
   0  -8   5        0.68        2.72      1.25 o 
   1  -8   5        0.23       -0.21      1.31 o 
   2  -8   5        0.09        2.51      1.49 o 
  -7  -7   5        1.53        0.29      0.83 o 
  -6  -7   5       56.71       54.61      2.45 o 
  -5  -7   5        3.24        5.00      1.43 o 
  -4  -7   5       82.89       90.83      3.48 o 
  -3  -7   5       27.04       35.18      2.08 o 
  -2  -7   5       87.01      107.97      6.72 o 
  -1  -7   5       65.07       81.55      3.51 o 
   0  -7   5       16.68       12.95      1.42 o 
   1  -7   5        0.35        1.60      1.18 o 
   2  -7   5       21.52       26.10      4.28 o 
   3  -7   5        4.17        0.88      1.25 o 
 -10  -6   5        1.99        2.85      1.31 o 
  -9  -6   5        0.03        0.71      1.19 o 
  -8  -6   5       25.57       25.48      1.55 o 
  -7  -6   5       51.32       58.21      1.96 o 
  -6  -6   5      129.64      107.34      3.01 o 
  -5  -6   5       12.61       12.48      1.31 o 
  -4  -6   5       13.63       13.43      0.79 o 
  -3  -6   5       54.52       62.39      2.02 o 
  -2  -6   5       56.82       56.33      2.07 o 
  -1  -6   5        0.72        2.35      0.64 o 
   0  -6   5       70.63       81.74      2.57 o 
   1  -6   5       40.93       49.27      1.85 o 
   2  -6   5       26.92       25.33      1.31 o 
   3  -6   5        2.26        3.00      0.81 o 
   4  -6   5        6.87        8.80      0.98 o 
   5  -6   5        0.77        0.73      0.90 o 
 -11  -5   5        7.14        9.51      1.78 o 
 -10  -5   5        0.12       -0.71      1.19 o 
  -9  -5   5        7.06        7.17      1.66 o 
  -8  -5   5        1.74       -0.48      1.07 o 
  -7  -5   5      138.35      134.34      3.66 o 
  -6  -5   5        1.46        1.71      0.54 o 
  -5  -5   5        6.87        7.72      0.57 o 
  -4  -5   5      378.12      371.23      8.04 o 
  -3  -5   5      250.74      260.49      5.98 o 
  -2  -5   5       21.95       20.28      1.67 o 
  -1  -5   5        0.23        0.73      0.79 o 
   0  -5   5      208.74      227.05      9.24 o 
   1  -5   5       19.24       17.15      1.03 o 
   2  -5   5        0.08        0.98      0.72 o 
   3  -5   5       48.28       48.07      1.92 o 
   4  -5   5        0.01       -0.62      0.74 o 
   5  -5   5        1.46        2.07      1.19 o 
   6  -5   5        3.77        2.42      0.93 o 
 -11  -4   5        1.26        0.71      1.55 o 
 -10  -4   5        3.03        1.41      1.96 o 
  -9  -4   5        0.79        0.83      1.31 o 
  -8  -4   5       22.58       19.21      1.30 o 
  -7  -4   5       41.16       37.73      1.44 o 
  -6  -4   5        0.67        0.56      0.42 o 
  -5  -4   5       54.73       53.25      1.47 o 
  -4  -4   5       18.50       16.30      0.63 o 
  -3  -4   5       77.93       80.12      1.89 o 
  -2  -4   5       53.73       47.64      1.33 o 
  -1  -4   5       62.04       62.70      1.44 o 
   0  -4   5       38.43       38.34      1.43 o 
   1  -4   5      170.19      198.93      6.41 o 
   2  -4   5      119.67      108.97      3.12 o 
   3  -4   5       88.27       91.73      2.90 o 
   4  -4   5       21.62       17.17      1.15 o 
   5  -4   5        6.94        9.15      1.01 o 
   6  -4   5        0.94        0.68      0.85 o 
   7  -4   5        5.71        7.02      1.06 o 
 -11  -3   5        1.87        1.43      1.66 o 
 -10  -3   5        8.64        8.38      1.25 o 
  -9  -3   5       87.81       85.14      3.45 o 
  -8  -3   5      111.64      112.35      3.17 o 
  -7  -3   5       11.28       11.69      0.60 o 
  -6  -3   5      121.51      112.55      2.66 o 
  -5  -3   5       65.00       56.17      1.48 o 
  -4  -3   5        1.06        1.56      0.48 o 
  -3  -3   5       58.16       44.18      1.04 o 
  -2  -3   5       86.70      110.01      2.26 o 
  -1  -3   5      421.85      483.04      9.30 o 
   0  -3   5       87.18       80.78      2.06 o 
   1  -3   5      213.48      202.21      7.54 o 
   2  -3   5       11.30       11.22      0.82 o 
   3  -3   5        3.09        2.93      0.70 o 
   4  -3   5       32.43       26.46      1.53 o 
   5  -3   5       13.87       14.97      1.15 o 
   6  -3   5       34.73       41.41      1.87 o 
   7  -3   5        0.07       -0.48      0.87 o 
   8  -3   5        0.86        0.59      1.49 o 
 -11  -2   5        6.90        7.02      1.39 o 
 -10  -2   5       25.30       24.64      3.63 o 
  -9  -2   5        2.90        2.07      1.08 o 
  -8  -2   5        8.29        3.50      0.94 o 
  -7  -2   5        0.82        0.81      0.67 o 
  -6  -2   5       19.00       16.46      0.81 o 
  -5  -2   5       78.97       69.02      1.55 o 
  -4  -2   5      199.54      200.95      3.98 o 
  -3  -2   5      174.62      181.92      3.58 o 
  -2  -2   5      197.80      224.54      5.60 o 
  -1  -2   5        5.08        6.50      0.44 o 
   0  -2   5      195.07      260.81      5.68 o 
   1  -2   5      216.96      256.89      6.57 o 
   2  -2   5      450.95      501.42     12.52 o 
   3  -2   5      247.32      217.65      5.69 o 
   4  -2   5      349.29      315.34      8.13 o 
   5  -2   5      100.68      105.17      3.46 o 
   6  -2   5      190.63      188.68      5.21 o 
   7  -2   5        2.29        0.63      1.08 o 
   8  -2   5        1.37        0.25      0.90 o 
 -11  -1   5        3.39        5.04      1.39 o 
 -10  -1   5        0.14       -1.46      2.20 o 
  -9  -1   5       13.82       14.86      1.72 o 
  -8  -1   5       96.33       97.58      2.86 o 
  -7  -1   5       68.03       77.11      2.03 o 
  -6  -1   5        2.87        3.51      0.55 o 
  -5  -1   5      540.01      616.63     11.93 o 
  -4  -1   5      223.29      215.39      4.25 o 
  -3  -1   5      111.81      100.60      2.72 o 
  -2  -1   5       79.13       70.55      1.71 o 
  -1  -1   5       56.12       57.36      1.24 o 
   0  -1   5      248.33      340.66      6.58 o 
   1  -1   5      313.75      312.99      7.93 o 
   2  -1   5       55.79       63.47      3.92 o 
   3  -1   5      118.15       96.11      3.35 o 
   4  -1   5      125.34      111.20      3.89 o 
   5  -1   5        1.52        1.08      0.92 o 
   6  -1   5      185.10      173.12      4.82 o 
   7  -1   5       21.39       23.25      3.18 o 
   8  -1   5        2.06        1.76      0.86 o 
   9  -1   5        0.45        0.28      0.90 o 
 -11   0   5       12.20       16.54      2.67 o 
 -10   0   5        0.36        1.84      1.18 o 
  -9   0   5        0.19       -0.36      1.01 o 
  -8   0   5        0.01        0.26      0.64 o 
  -7   0   5      264.18      250.85      5.63 o 
  -6   0   5      458.01      464.18     10.09 o 
  -5   0   5      228.24      205.93      4.15 o 
  -4   0   5      219.48      224.91      4.44 o 
  -3   0   5       72.37       56.65      1.27 o 
  -2   0   5        0.08        0.56      0.37 o 
  -1   0   5      307.43      281.78      6.32 o 
   0   0   5       72.23       64.83      1.29 o 
   1   0   5       78.40       55.50      1.28 o 
   2   0   5      624.12      666.48     14.40 o 
   3   0   5      731.46      769.50     19.02 o 
   4   0   5      102.72       74.62      2.30 o 
   5   0   5        3.44        0.74      0.62 o 
   6   0   5        1.89       -0.51      1.37 o 
   7   0   5       46.61       39.90      1.79 o 
   8   0   5       14.18       19.84      1.27 o 
   9   0   5        0.03       -0.23      0.86 o 
  10   0   5        0.00        0.29      1.25 o 
 -10   1   5        7.77       11.36      2.32 o 
  -9   1   5        2.98        3.15      1.18 o 
  -8   1   5       20.26       20.89      1.22 o 
  -7   1   5       12.20       11.64      0.92 o 
  -6   1   5       31.42       29.73      1.36 o 
  -5   1   5        1.01        0.30      0.46 o 
  -4   1   5     1795.04     1867.36     35.66 o 
  -3   1   5     1265.43     1334.33     25.53 o 
  -2   1   5       37.58       43.47      1.03 o 
  -1   1   5        9.63        3.86      0.35 o 
   0   1   5      141.57      171.46      3.28 o 
   1   1   5      944.30      941.62     20.26 o 
   2   1   5     3517.31     3624.93     69.07 o 
   3   1   5       58.35       68.89      2.61 o 
   4   1   5      153.29      147.67      4.93 o 
   5   1   5       22.96       26.48      1.22 o 
   6   1   5       14.41       12.64      0.99 o 
   7   1   5        0.47       -0.45      1.17 o 
   8   1   5       74.73       71.06      6.24 o 
   9   1   5        0.01        0.42      0.81 o 
  10   1   5        0.06       -0.79      1.08 o 
 -10   2   5        1.80        0.89      1.26 o 
  -9   2   5       12.87       15.96      1.60 o 
  -8   2   5        5.49        2.52      0.73 o 
  -7   2   5       43.29       40.00      1.68 o 
  -6   2   5       87.12       97.16      3.53 o 
  -5   2   5      157.38      155.71      4.21 o 
  -4   2   5      305.78      281.97      7.18 o 
  -3   2   5      579.86      573.14     12.42 o 
  -2   2   5      365.39      350.79      7.54 o 
  -1   2   5      213.74      205.00      3.68 o 
   0   2   5        9.47        4.09      0.31 o 
   1   2   5      442.47      467.82      8.21 o 
   2   2   5      121.17       98.78      1.91 o 
   3   2   5       92.85       82.23      2.02 o 
   4   2   5      376.93      369.49      9.30 o 
   5   2   5       37.61       34.29      1.37 o 
   6   2   5        1.24        0.91      0.94 o 
   7   2   5        1.00       -0.13      0.64 o 
   8   2   5       42.61       41.03      1.77 o 
   9   2   5        6.89        7.88      0.95 o 
  10   2   5       18.45       17.48      1.66 o 
  11   2   5        0.01       -0.12      1.43 o 
  -9   3   5        0.05        0.91      1.17 o 
  -8   3   5       12.58       11.22      1.03 o 
  -7   3   5       21.27       21.08      1.26 o 
  -6   3   5      110.48      112.61      4.95 o 
  -5   3   5        0.84        0.67      0.63 o 
  -4   3   5        0.17       -0.49      0.61 o 
  -3   3   5     1164.90     1231.54     35.11 o 
  -2   3   5     1339.82     1489.65     31.90 o 
  -1   3   5      138.25      152.59      3.48 o 
   0   3   5     1088.19     1051.56     18.27 o 
   1   3   5        0.72        0.52      0.32 o 
   2   3   5      192.60      161.03      2.96 o 
   3   3   5     1646.02     1760.79     37.39 o 
   4   3   5      803.77      894.16     19.13 o 
   5   3   5       58.62       60.44      1.63 o 
   6   3   5      283.50      282.47      7.24 o 
   7   3   5       96.19       93.47      2.78 o 
   8   3   5        2.66        1.89      0.72 o 
   9   3   5       76.16       68.80      2.99 o 
  10   3   5       34.54       37.87      2.23 o 
  11   3   5        1.42        1.02      1.19 o 
  -9   4   5        1.10        1.59      1.43 o 
  -8   4   5       23.06       26.72      2.18 o 
  -7   4   5       17.45       17.67      1.44 o 
  -6   4   5       39.13       40.82      1.80 o 
  -5   4   5      177.49      180.83      4.94 o 
  -4   4   5      233.66      240.02      6.29 o 
  -3   4   5        0.02       -0.64      0.64 o 
  -2   4   5        2.02        0.73      1.20 o 
  -1   4   5       49.44       35.84      1.32 o 
   0   4   5     1701.81     1762.34     33.46 o 
   1   4   5      504.07      508.02      9.75 o 
   2   4   5      150.57      153.17      3.41 o 
   3   4   5       23.12       21.22      1.44 o 
   4   4   5      133.29      139.82      3.22 o 
   5   4   5        0.19       -0.43      0.43 o 
   6   4   5       44.17       40.92      1.28 o 
   7   4   5        0.91        2.61      0.49 o 
   8   4   5       11.41        9.08      0.80 o 
   9   4   5        0.19       -0.90      0.90 o 
  10   4   5        1.77        2.46      1.14 o 
  11   4   5       25.35       22.81      1.82 o 
  -8   5   5        3.65        3.83      0.97 o 
  -7   5   5        0.02       -0.80      0.82 o 
  -6   5   5       22.51       19.00      1.38 o 
  -5   5   5        1.80        0.84      1.48 o 
  -4   5   5       75.54       77.83      2.53 o 
  -3   5   5      177.12      159.31      4.34 o 
  -2   5   5      384.71      375.59      9.51 o 
  -1   5   5      207.51      209.41      5.44 o 
   0   5   5      144.68      111.47      3.93 o 
   1   5   5      227.00      206.70      4.59 o 
   2   5   5      677.51      743.48     15.75 o 
   3   5   5       69.83       71.99      2.10 o 
   4   5   5      197.10      193.52      5.00 o 
   5   5   5      106.31      108.16      2.98 o 
   6   5   5       75.96       81.42      2.07 o 
   7   5   5      761.38      756.14     16.27 o 
   8   5   5      321.19      331.86      8.52 o 
   9   5   5        2.15        0.52      1.08 o 
  10   5   5        3.66        4.95      1.72 o 
  11   5   5        0.01        0.53      1.08 o 
  -7   6   5        3.01        1.64      1.24 o 
  -6   6   5       16.42       15.94      1.23 o 
  -5   6   5       96.71       99.86      4.12 o 
  -4   6   5       19.08       22.67      2.65 o 
  -3   6   5      220.07      218.04      9.15 o 
  -2   6   5        3.80        1.47      0.66 o 
  -1   6   5        4.67        3.51      0.59 o 
   0   6   5       68.00       65.24      2.01 o 
   1   6   5      296.19      334.83      8.46 o 
   2   6   5       39.57       40.05      1.51 o 
   3   6   5      104.31      119.19      2.74 o 
   4   6   5      289.88      279.16      7.08 o 
   5   6   5        5.60        4.33      0.53 o 
   6   6   5      117.01      116.43      3.23 o 
   7   6   5       73.67       68.22      2.20 o 
   8   6   5       63.70       59.22      2.06 o 
   9   6   5       17.03       17.78      1.46 o 
  10   6   5        0.30       -0.92      0.92 o 
  11   6   5        3.25        2.63      1.20 o 
  -7   7   5        4.02        1.80      1.00 o 
  -6   7   5        0.14       -0.09      0.90 o 
  -5   7   5       51.99       59.19      3.23 o 
  -4   7   5       93.57       87.59      3.10 o 
  -3   7   5        0.20       -1.00      1.08 o 
  -2   7   5      400.86      385.94     13.74 o 
  -1   7   5      129.32      121.41      3.43 o 
   0   7   5       33.10       36.93      1.48 o 
   1   7   5      184.99      159.72      6.68 o 
   2   7   5       69.01       77.02      1.92 o 
   3   7   5       26.47       27.28      1.06 o 
   4   7   5       62.39       63.01      1.95 o 
   5   7   5      324.62      373.58      9.43 o 
   6   7   5       55.90       71.72      2.21 o 
   7   7   5      123.45      124.93      3.53 o 
   8   7   5       78.12       72.42      2.28 o 
   9   7   5      106.94      102.85      3.88 o 
  10   7   5        0.73       -0.99      0.99 o 
  11   7   5        0.11       -0.78      1.37 o 
  -6   8   5        1.47        1.28      1.01 o 
  -5   8   5       23.39       24.53      1.53 o 
  -4   8   5       13.56       10.05      1.11 o 
  -3   8   5       21.86       22.05      3.04 o 
  -2   8   5       12.39       13.97      1.08 o 
  -1   8   5        3.58        1.42      0.84 o 
   0   8   5       39.04       36.64      1.56 o 
   1   8   5       74.69       76.77      2.37 o 
   2   8   5       75.59       78.11      4.26 o 
   3   8   5       43.58       49.37      1.39 o 
   4   8   5      141.16      156.70      3.60 o 
   5   8   5       87.26       85.77      2.55 o 
   6   8   5       53.94       51.12      2.08 o 
   7   8   5      259.12      260.46      6.78 o 
   8   8   5      185.17      186.29      4.99 o 
   9   8   5       17.42       17.58      1.43 o 
  10   8   5       20.35       20.57      1.57 o 
  11   8   5        0.01       -0.36      1.01 o 
  -5   9   5        0.13        0.21      0.99 o 
  -4   9   5        0.87        1.49      0.96 o 
  -3   9   5       10.42        7.88      1.04 o 
  -2   9   5        6.60        6.23      0.94 o 
  -1   9   5      251.39      241.38      6.47 o 
   0   9   5      335.47      306.65     10.00 o 
   1   9   5        6.41        5.61      0.79 o 
   2   9   5        3.20        1.63      0.66 o 
   3   9   5      107.50      102.43      2.94 o 
   4   9   5       35.33       38.22      1.52 o 
   5   9   5      137.19      120.30      3.39 o 
   6   9   5       14.28       12.34      0.83 o 
   7   9   5        4.13        5.19      0.73 o 
   8   9   5       11.79       11.70      0.88 o 
   9   9   5        3.79        3.73      0.92 o 
  10   9   5        3.38        2.02      0.97 o 
  11   9   5        2.12        1.55      0.99 o 
  -3  10   5        3.27        1.30      0.95 o 
  -2  10   5       43.50       47.19      2.08 o 
  -1  10   5        6.09        5.74      0.94 o 
   0  10   5       88.85       83.53      2.79 o 
   1  10   5        0.79       -0.07      0.72 o 
   2  10   5        3.17        1.09      0.69 o 
   3  10   5        3.25        1.51      0.82 o 
   4  10   5       68.07       77.69      2.43 o 
   5  10   5      105.76      101.37      2.95 o 
   6  10   5        3.44        4.17      0.69 o 
   7  10   5      111.77      107.65      3.12 o 
   8  10   5       69.70       78.15      2.49 o 
   9  10   5        0.06        0.57      0.79 o 
  10  10   5        0.04        1.78      1.78 o 
  -2  11   5        4.41        6.88      1.47 o 
  -1  11   5        1.98        1.34      1.30 o 
   0  11   5        9.68        8.92      1.47 o 
   1  11   5      182.20      194.43      6.85 o 
   2  11   5        0.14        1.13      1.08 o 
   3  11   5        4.12        4.89      1.22 o 
   4  11   5       34.48       29.12      1.97 o 
   5  11   5        0.80       -0.94      0.94 o 
   6  11   5       70.66       62.79      2.82 o 
   7  11   5        0.68        0.70      1.00 o 
   8  11   5        0.07        0.32      0.91 o 
   9  11   5        6.20        5.11      1.90 o 
  10  11   5        1.02        0.71      1.66 o 
   0  12   5        8.14        7.73      2.14 o 
   1  12   5        5.40        4.86      1.39 o 
   2  12   5       37.99       46.12      2.73 o 
   3  12   5        6.02        8.14      1.43 o 
   4  12   5        1.30        1.19      1.18 o 
   5  12   5        0.45       -1.05      1.05 o 
   6  12   5        4.98        2.44      1.09 o 
   7  12   5        0.54        0.17      1.05 o 
   8  12   5       10.50        9.27      2.02 o 
   4  13   5        0.23       -1.17      1.17 o 
   5  13   5        7.26        5.69      1.35 o 
   6  13   5        0.06       -0.63      1.13 o 
  -6  -9   6        0.56        1.19      1.78 o 
  -5  -9   6        2.79        2.14      1.78 o 
  -4  -9   6        2.35        1.31      1.90 o 
  -3  -9   6        8.97       14.50      2.38 o 
  -2  -9   6        7.14        6.81      1.42 o 
  -7  -8   6        1.16        2.73      1.66 o 
  -6  -8   6        3.35        4.28      1.78 o 
  -4  -8   6        2.10        0.53      1.03 o 
  -3  -8   6        1.07        1.23      1.08 o 
  -2  -8   6        0.12        1.33      1.31 o 
  -1  -8   6        2.83        1.61      1.13 o 
   0  -8   6        3.09        3.03      1.30 o 
   1  -8   6        4.25        5.27      1.39 o 
  -7  -7   6        0.37        1.07      1.43 o 
  -6  -7   6        2.49        3.57      1.55 o 
  -5  -7   6        3.29        6.24      0.99 o 
  -4  -7   6        0.61        1.30      1.66 o 
  -3  -7   6       30.70       30.67      3.51 o 
  -2  -7   6       66.88       78.12      4.81 o 
  -1  -7   6        5.48        2.06      1.17 o 
   0  -7   6        0.14        0.95      1.13 o 
   1  -7   6        0.60        0.71      1.43 o 
   2  -7   6        0.02        3.07      1.34 o 
   3  -7   6        6.12        4.66      1.42 o 
  -9  -6   6       11.96       12.36      1.66 o 
  -8  -6   6       25.48       27.11      2.50 o 
  -7  -6   6       23.67       20.38      1.42 o 
  -6  -6   6      138.45      130.49      3.61 o 
  -5  -6   6        4.71        2.16      0.64 o 
  -4  -6   6        3.21        4.27      0.77 o 
  -3  -6   6       13.15       10.95      0.79 o 
  -2  -6   6       42.40       44.76      1.66 o 
  -1  -6   6       61.68       91.52      3.47 o 
   0  -6   6        0.45        0.69      0.65 o 
   1  -6   6       14.67       11.35      1.05 o 
   2  -6   6       22.21       21.11      1.28 o 
   3  -6   6        1.02        2.96      0.83 o 
   4  -6   6        0.53        0.29      0.83 o 
 -10  -5   6        0.07        2.50      1.55 o 
  -9  -5   6        7.73        7.85      1.55 o 
  -8  -5   6       25.56       24.61      2.38 o 
  -7  -5   6       15.52       17.51      1.01 o 
  -6  -5   6       24.13       20.77      1.55 o 
  -5  -5   6        0.74        1.60      0.54 o 
  -4  -5   6        0.94        0.44      0.49 o 
  -3  -5   6       65.91       73.72      2.13 o 
  -2  -5   6      140.70      137.40      3.18 o 
  -1  -5   6       95.23      121.38      3.43 o 
   0  -5   6        3.75        5.04      0.71 o 
   1  -5   6        8.79        9.87      0.85 o 
   2  -5   6       25.21       19.54      1.19 o 
   3  -5   6       35.50       35.67      1.67 o 
   4  -5   6        3.58        6.22      0.88 o 
   5  -5   6        1.49        1.82      0.89 o 
 -11  -4   6        1.27       -0.59      1.43 o 
 -10  -4   6       11.40       12.25      1.90 o 
  -9  -4   6        7.22        4.99      1.55 o 
  -8  -4   6       17.34       18.19      1.35 o 
  -7  -4   6       10.95       13.36      1.05 o 
  -6  -4   6       23.43       15.72      0.89 o 
  -5  -4   6      139.54      134.31      3.12 o 
  -4  -4   6        0.02        0.25      0.39 o 
  -3  -4   6       90.46       94.99      2.28 o 
  -2  -4   6        0.01        0.08      0.41 o 
  -1  -4   6        4.84        3.10      0.59 o 
   0  -4   6      201.12      217.60      5.88 o 
   1  -4   6       91.89       71.31      2.25 o 
   2  -4   6       86.75       81.04      2.57 o 
   3  -4   6        5.06        7.05      0.88 o 
   4  -4   6       23.69       26.81      2.82 o 
   5  -4   6        0.16        0.92      0.80 o 
   6  -4   6       16.20       16.53      1.29 o 
 -11  -3   6        8.52        8.92      2.02 o 
 -10  -3   6       22.66       20.69      2.38 o 
  -9  -3   6        2.68        7.87      3.15 o 
  -8  -3   6       66.12       60.63      2.04 o 
  -7  -3   6       95.08       87.33      4.19 o 
  -6  -3   6       78.18       85.61      2.49 o 
  -5  -3   6       52.81       55.05      1.70 o 
  -4  -3   6      114.75      115.92      3.52 o 
  -3  -3   6       37.09       32.26      1.01 o 
  -2  -3   6        3.69        6.56      0.69 o 
  -1  -3   6        0.01        0.29      0.38 o 
   0  -3   6       54.09       59.08      2.18 o 
   1  -3   6        0.10       -0.53      0.53 o 
   2  -3   6        0.56        0.47      0.62 o 
   3  -3   6       76.40       74.09      2.44 o 
   4  -3   6      101.57       78.67      3.61 o 
   5  -3   6       10.66        7.06      0.94 o 
   6  -3   6        0.44        0.52      0.79 o 
   7  -3   6        5.08        6.29      1.21 o 
 -11  -2   6        0.00       -0.83      1.78 o 
 -10  -2   6        2.51        1.78      1.66 o 
  -9  -2   6        3.13        2.97      1.08 o 
  -8  -2   6        1.83        1.91      0.67 o 
  -7  -2   6        0.48       -1.08      1.08 o 
  -6  -2   6       65.52       62.96      1.67 o 
  -5  -2   6      205.19      213.27      5.49 o 
  -4  -2   6      135.64      169.36      5.38 o 
  -3  -2   6        9.33        7.14      1.13 o 
  -2  -2   6        2.13        2.88      0.37 o 
  -1  -2   6        0.34        0.04      0.60 o 
   0  -2   6        1.92       -0.39      0.39 o 
   1  -2   6      356.43      350.16      8.89 o 
   2  -2   6       42.82       30.96      4.64 o 
   3  -2   6      291.24      266.48     10.82 o 
   4  -2   6      259.70      283.34     16.64 o 
   5  -2   6        4.63        1.58      2.20 o 
   6  -2   6       19.90       16.66      1.19 o 
   7  -2   6        2.76        3.30      0.95 o 
   8  -2   6        8.48        8.96      1.78 o 
 -10  -1   6       21.98       20.04      1.68 o 
  -9  -1   6       91.62       98.37      3.82 o 
  -8  -1   6       19.35       20.81      1.17 o 
  -7  -1   6      149.83      159.87      4.32 o 
  -6  -1   6      607.54      617.17     13.38 o 
  -5  -1   6      169.07      169.35      3.85 o 
  -4  -1   6        3.63        2.48      0.40 o 
  -3  -1   6       13.67       14.61      0.96 o 
  -2  -1   6        2.54        2.60      0.63 o 
  -1  -1   6       14.20       12.57      0.62 o 
   0  -1   6       91.64      118.61      2.76 o 
   1  -1   6      220.70      209.30      4.72 o 
   2  -1   6      297.93      304.12     13.06 o 
   3  -1   6       76.88       78.68      2.44 o 
   4  -1   6      120.90      112.94      3.28 o 
   5  -1   6       23.23       18.39      1.15 o 
   6  -1   6      106.35       88.10      3.47 o 
   7  -1   6       21.78       21.72      2.76 o 
   8  -1   6        0.28        0.70      0.86 o 
   9  -1   6        6.36        6.24      1.16 o 
 -10   0   6        0.45       -0.81      1.13 o 
  -9   0   6        0.20       -0.88      1.66 o 
  -8   0   6       57.21       56.80      2.21 o 
  -7   0   6      300.71      262.83      6.86 o 
  -6   0   6       26.33       27.04      2.01 o 
  -5   0   6        2.04        2.17      0.44 o 
  -4   0   6        7.55        9.60      0.50 o 
  -3   0   6      108.40      101.65      3.40 o 
  -2   0   6       77.50       95.24      3.98 o 
  -1   0   6      262.61      267.19      8.19 o 
   0   0   6       21.72       21.59      1.04 o 
   1   0   6      246.08      236.29      5.26 o 
   2   0   6      990.21      960.13     23.08 o 
   3   0   6        0.02       -0.49      0.52 o 
   4   0   6        0.39       -0.36      0.59 o 
   5   0   6        4.80        4.76      0.81 o 
   6   0   6       77.22       65.01      3.24 o 
   7   0   6       20.58       19.34      1.64 o 
   8   0   6        1.71        1.58      1.00 o 
   9   0   6       12.69       12.11      1.15 o 
 -10   1   6        2.57        3.09      1.26 o 
  -9   1   6       14.15       12.28      2.32 o 
  -8   1   6       19.18       21.52      1.29 o 
  -7   1   6       44.80       45.80      1.83 o 
  -6   1   6       71.82       76.24      2.39 o 
  -5   1   6      587.14      580.30     12.61 o 
  -4   1   6      278.64      297.43      6.55 o 
  -3   1   6       30.51       31.83      0.97 o 
  -2   1   6        5.30        1.69      0.99 o 
  -1   1   6      366.95      359.08      7.81 o 
   0   1   6      154.92      172.12      3.83 o 
   1   1   6      686.89      745.45     16.04 o 
   2   1   6     1486.20     1512.45     32.43 o 
   3   1   6       55.60       49.28      1.64 o 
   4   1   6      247.98      254.36      6.55 o 
   5   1   6       14.42        7.85      1.26 o 
   6   1   6        1.56        0.83      0.76 o 
   7   1   6       45.26       48.48      2.28 o 
   8   1   6        9.73       11.15      1.07 o 
   9   1   6        5.43        5.00      0.93 o 
  10   1   6        5.94        5.76      1.34 o 
 -10   2   6        2.90        3.92      1.35 o 
  -9   2   6        6.85        7.89      1.84 o 
  -8   2   6        0.05       -0.39      0.72 o 
  -7   2   6       23.58       16.14      2.28 o 
  -6   2   6      249.83      239.76      7.81 o 
  -5   2   6       27.01       23.53      1.57 o 
  -4   2   6        6.10        7.37      0.55 o 
  -3   2   6        0.27        1.76      0.71 o 
  -2   2   6     1045.10     1115.43     23.95 o 
  -1   2   6       14.78       15.47      0.67 o 
   0   2   6     1203.78     1237.23     26.53 o 
   1   2   6       88.27       76.62      1.91 o 
   2   2   6      164.52      170.64      3.89 o 
   3   2   6      561.86      647.11     23.20 o 
   4   2   6        4.44        7.14      0.65 o 
   5   2   6       54.80       58.69      1.93 o 
   6   2   6       12.95       13.12      0.94 o 
   7   2   6       35.79       38.20      1.63 o 
   8   2   6        1.74       -1.10      1.10 o 
   9   2   6        3.86        4.43      0.91 o 
  10   2   6        8.05        6.62      1.36 o 
  -9   3   6        0.01       -1.13      1.13 o 
  -8   3   6        2.66        1.41      0.80 o 
  -7   3   6       12.41        8.66      0.91 o 
  -6   3   6        0.60        0.12      0.73 o 
  -5   3   6       27.14       23.23      1.25 o 
  -4   3   6      235.53      248.55      6.45 o 
  -3   3   6        0.91        1.69      0.90 o 
  -2   3   6      449.77      442.72      9.65 o 
  -1   3   6        3.09        1.81      0.41 o 
   0   3   6      148.22      162.48      3.67 o 
   1   3   6       22.90       19.74      1.08 o 
   2   3   6     1827.16     1960.59     42.00 o 
   3   3   6      235.20      250.26      6.40 o 
   4   3   6        3.21        4.57      0.56 o 
   5   3   6      123.42      115.81      3.24 o 
   6   3   6       22.33       22.55      1.21 o 
   7   3   6       29.19       29.34      1.55 o 
   8   3   6      215.05      241.76      6.46 o 
   9   3   6       23.19       26.25      1.47 o 
  10   3   6       14.66       12.50      1.84 o 
  11   3   6        1.95        1.31      1.43 o 
  -9   4   6        0.90       -0.12      1.22 o 
  -8   4   6        1.08        2.14      0.91 o 
  -7   4   6        7.86        5.73      0.87 o 
  -6   4   6        2.70        2.96      0.82 o 
  -5   4   6       88.23       82.42      3.23 o 
  -4   4   6       86.11       75.49      2.40 o 
  -3   4   6      123.38      135.59      3.73 o 
  -2   4   6     2566.84     2576.84     63.10 o 
  -1   4   6     1082.34     1312.50     32.24 o 
   0   4   6       32.27       36.77      1.18 o 
   1   4   6      116.16      102.26      2.46 o 
   2   4   6      626.08      614.88     15.27 o 
   3   4   6       79.02       80.83      2.88 o 
   4   4   6        8.88        9.37      0.68 o 
   5   4   6        0.45       -0.74      0.74 o 
   6   4   6       81.57       86.41      2.70 o 
   7   4   6        0.36        0.58      0.65 o 
   8   4   6       22.85       20.81      1.23 o 
   9   4   6       21.44       21.88      2.73 o 
  10   4   6       27.39       27.66      1.94 o 
  11   4   6        0.00        0.47      1.20 o 
  -8   5   6        5.55        2.12      0.98 o 
  -7   5   6        1.71        3.00      0.93 o 
  -6   5   6        0.11        1.22      0.79 o 
  -5   5   6        5.09        6.06      0.87 o 
  -4   5   6      483.77      476.33     12.12 o 
  -3   5   6       39.32       42.92      1.72 o 
  -2   5   6       85.82       86.35      2.58 o 
  -1   5   6      183.69      184.63      5.13 o 
   0   5   6        0.76        0.80      0.50 o 
   1   5   6        5.92        7.05      0.69 o 
   2   5   6      640.75      712.67     20.11 o 
   3   5   6      152.46      161.80      5.46 o 
   4   5   6       70.43       77.90      2.67 o 
   5   5   6       24.31       21.21      1.08 o 
   6   5   6      637.74      633.36     21.76 o 
   7   5   6      287.43      282.24      7.65 o 
   8   5   6        0.62        0.67      0.68 o 
   9   5   6       48.83       46.24      2.37 o 
  10   5   6       10.54       10.77      1.40 o 
  11   5   6        7.92       10.01      2.08 o 
  -7   6   6        9.34       11.84      1.18 o 
  -6   6   6        8.55        6.57      1.74 o 
  -5   6   6       35.32       38.44      1.87 o 
  -4   6   6      186.13      180.06      4.99 o 
  -3   6   6        7.85        5.11      1.26 o 
  -2   6   6        0.32       -0.36      0.69 o 
  -1   6   6      119.12      125.08      3.45 o 
   0   6   6       56.54       64.23      2.12 o 
   1   6   6        8.33        6.08      0.61 o 
   2   6   6        9.79        9.58      0.70 o 
   3   6   6      166.08      149.77      4.18 o 
   4   6   6       83.99      100.50      2.81 o 
   5   6   6        3.63        2.46      0.56 o 
   6   6   6       37.80       27.31      2.25 o 
   7   6   6       98.69      112.85      3.23 o 
   8   6   6       38.80       38.77      1.64 o 
   9   6   6        0.20       -0.97      0.97 o 
  10   6   6       40.14       40.25      2.56 o 
  11   6   6       21.71       28.73      2.13 o 
  -7   7   6        0.03       -0.84      0.96 o 
  -6   7   6        3.31        0.81      0.96 o 
  -5   7   6        6.40        2.85      0.93 o 
  -4   7   6       18.76       19.77      1.25 o 
  -3   7   6      100.93      108.39      4.12 o 
  -2   7   6      134.38      135.69      5.64 o 
  -1   7   6       27.48       30.15      1.46 o 
   0   7   6      362.91      412.46     10.47 o 
   1   7   6        4.35        1.74      0.61 o 
   2   7   6      121.46      148.60      4.00 o 
   3   7   6      155.43      168.71      4.50 o 
   4   7   6      510.66      522.46     13.07 o 
   5   7   6        1.13        0.39      0.59 o 
   6   7   6        0.48        0.73      0.65 o 
   7   7   6      196.30      189.99      5.11 o 
   8   7   6      170.91      177.99      4.86 o 
   9   7   6        1.17        0.85      0.97 o 
  10   7   6        7.03        7.03      1.37 o 
  11   7   6        0.61        1.55      1.17 o 
  -6   8   6        7.98        8.06      1.17 o 
  -5   8   6        0.26       -0.90      0.90 o 
  -4   8   6        0.24        0.40      0.87 o 
  -3   8   6        4.98        4.81      0.93 o 
  -2   8   6       69.81       76.20      2.58 o 
  -1   8   6       62.63       63.57      2.24 o 
   0   8   6      174.67      173.35      4.71 o 
   1   8   6        1.46        0.68      0.66 o 
   2   8   6      166.19      157.39      5.36 o 
   3   8   6        6.26        5.23      0.68 o 
   4   8   6       31.04       24.43      1.26 o 
   5   8   6      322.04      302.40      7.74 o 
   6   8   6      151.70      168.12      4.56 o 
   7   8   6        8.94        9.63      0.87 o 
   8   8   6       98.96      105.59      3.10 o 
   9   8   6       29.34       31.87      1.86 o 
  10   8   6        2.32       -0.52      1.37 o 
  11   8   6        1.69        0.45      1.08 o 
  -5   9   6        8.90        5.79      1.12 o 
  -4   9   6       12.29       13.79      1.26 o 
  -3   9   6       21.56       18.02      1.23 o 
  -2   9   6       66.03       66.01      3.50 o 
  -1   9   6      119.04      126.28      3.79 o 
   0   9   6       55.91       58.72      3.51 o 
   1   9   6       58.60       60.25      2.12 o 
   2   9   6      121.62      110.33      3.20 o 
   3   9   6        0.05       -0.55      0.65 o 
   4   9   6        0.46       -0.91      0.91 o 
   5   9   6      232.82      215.03      5.68 o 
   6   9   6       37.35       33.57      1.49 o 
   7   9   6       34.64       39.61      1.65 o 
   8   9   6        8.02        7.37      0.90 o 
   9   9   6        5.69        5.48      1.02 o 
  10   9   6        8.07        9.58      1.78 o 
  11   9   6        1.34       -0.50      0.99 o 
  -3  10   6       10.81       12.50      1.20 o 
  -2  10   6        1.62        0.14      1.57 o 
  -1  10   6       14.92       17.58      1.24 o 
   0  10   6       17.98       16.98      1.51 o 
   1  10   6       58.25       51.31      1.97 o 
   2  10   6        5.12        2.42      0.79 o 
   3  10   6      115.94      106.07      3.12 o 
   4  10   6       43.90       40.53      1.66 o 
   5  10   6        3.12        3.08      0.78 o 
   6  10   6      100.29      100.90      2.98 o 
   7  10   6       11.71       13.48      0.92 o 
   8  10   6        0.12        0.92      0.71 o 
   9  10   6        6.10        5.47      1.19 o 
  10  10   6       14.40       18.67      1.45 o 
  -2  11   6        0.63        0.41      1.22 o 
  -1  11   6       35.07       35.43      2.31 o 
   0  11   6       79.27       80.06      4.76 o 
   1  11   6        0.91       -0.53      1.09 o 
   2  11   6       10.82        8.30      1.34 o 
   3  11   6       42.17       35.34      2.10 o 
   4  11   6        0.35       -0.80      0.96 o 
   5  11   6        6.43        6.06      1.25 o 
   6  11   6        4.68        4.48      1.90 o 
   7  11   6        1.56        1.52      1.05 o 
   8  11   6       14.22       16.85      1.40 o 
   9  11   6        0.27        2.14      1.78 o 
   0  12   6        1.14        0.77      1.26 o 
   1  12   6       17.46       21.04      1.81 o 
   2  12   6        1.08        0.75      1.22 o 
   3  12   6        0.19       -0.32      1.22 o 
   4  12   6       25.33       20.35      1.68 o 
   5  12   6        4.15        4.81      1.18 o 
   6  12   6        0.04       -0.72      1.37 o 
   7  12   6       34.90       31.90      2.18 o 
   8  12   6       12.09        9.51      2.02 o 
   3  13   6        0.04        0.46      1.22 o 
   4  13   6        8.91        6.06      1.34 o 
   5  13   6        1.07       -0.44      1.13 o 
   6  13   6        5.39        3.72      1.25 o 
  -7  -8   7        0.48        0.71      1.55 o 
  -6  -8   7        2.43        2.02      1.78 o 
  -5  -8   7        4.37        4.04      2.02 o 
  -3  -8   7        0.03        1.31      1.90 o 
  -2  -8   7        7.48        5.94      2.02 o 
  -1  -8   7        1.12        1.54      1.25 o 
  -7  -7   7       12.72       14.62      2.02 o 
  -6  -7   7        5.32       10.11      1.90 o 
  -5  -7   7        7.74        6.06      1.90 o 
  -4  -7   7       20.30       19.38      2.26 o 
  -2  -7   7        3.62        2.14      1.11 o 
  -1  -7   7        2.82        1.75      1.08 o 
   0  -7   7        0.53        0.09      1.11 o 
   1  -7   7        1.27        0.83      1.22 o 
   2  -7   7        4.35        5.45      1.47 o 
  -7  -6   7        2.96        2.26      1.43 o 
  -6  -6   7       12.66       10.22      1.78 o 
  -5  -6   7        8.08        4.64      1.66 o 
  -4  -6   7        9.36       11.09      1.05 o 
  -3  -6   7        4.02        5.12      0.99 o 
  -2  -6   7       12.54       14.69      2.20 o 
  -1  -6   7        2.78        2.73      1.60 o 
   0  -6   7        3.53        2.07      0.71 o 
   1  -6   7        0.46        1.04      0.74 o 
   2  -6   7        7.11        8.33      1.49 o 
   3  -6   7        0.14        1.16      1.30 o 
 -10  -5   7        2.68        5.11      1.55 o 
  -9  -5   7        0.30        0.12      1.31 o 
  -8  -5   7        2.45        3.69      1.31 o 
  -7  -5   7        1.23       -0.48      0.84 o 
  -6  -5   7       76.08       88.77      4.28 o 
  -5  -5   7        6.59        6.08      0.94 o 
  -4  -5   7       43.14       41.37      1.79 o 
  -3  -5   7      124.97      134.14      3.72 o 
  -2  -5   7      111.91      114.71      4.62 o 
  -1  -5   7        0.17        0.44      0.77 o 
   0  -5   7        6.81        3.99      1.00 o 
   1  -5   7       17.97       18.68      1.71 o 
   2  -5   7        0.47        2.53      0.78 o 
   3  -5   7        0.03        0.96      0.74 o 
   4  -5   7        6.67        6.73      0.98 o 
   5  -5   7        0.95       -0.46      0.87 o 
 -10  -4   7        7.23        8.68      1.78 o 
  -9  -4   7        0.32        0.36      1.31 o 
  -8  -4   7        2.01        1.66      1.31 o 
  -7  -4   7        3.57        0.48      1.19 o 
  -6  -4   7       12.76       14.65      2.02 o 
  -5  -4   7        0.58        0.18      0.49 o 
  -4  -4   7        0.10        0.16      0.39 o 
  -3  -4   7       16.01       14.49      0.76 o 
  -2  -4   7        0.02       -0.52      0.52 o 
  -1  -4   7       88.26       89.74      2.68 o 
   0  -4   7        1.55        1.53      0.74 o 
   1  -4   7       13.25       13.00      0.92 o 
   2  -4   7       34.42       50.66      1.94 o 
   3  -4   7       16.30        9.33      0.96 o 
   4  -4   7        5.61        8.58      0.98 o 
   5  -4   7       11.03        9.93      1.28 o 
   6  -4   7        0.15       -0.23      0.85 o 
 -10  -3   7        0.29       -1.31      1.55 o 
  -9  -3   7        0.18        0.24      1.43 o 
  -8  -3   7       53.17       47.91      3.45 o 
  -7  -3   7       33.50       29.52      1.74 o 
  -6  -3   7       84.54       82.97      2.41 o 
  -5  -3   7      236.98      226.53      7.19 o 
  -4  -3   7       24.00       23.54      1.90 o 
  -3  -3   7       24.50       24.46      0.96 o 
  -2  -3   7        6.02        5.28      0.85 o 
  -1  -3   7      176.66      175.81      4.01 o 
   0  -3   7       91.10       93.05      2.71 o 
   1  -3   7        3.19        1.69      0.97 o 
   2  -3   7      165.64      161.42      6.48 o 
   3  -3   7       26.20       16.54      1.31 o 
   4  -3   7        0.54       -0.75      0.75 o 
   5  -3   7        1.96        2.79      0.87 o 
   6  -3   7        9.72        9.09      1.05 o 
   7  -3   7        9.17       10.12      1.16 o 
 -10  -2   7        3.57        2.14      1.66 o 
  -9  -2   7        9.27       13.32      2.14 o 
  -8  -2   7        0.45        0.93      2.85 o 
  -7  -2   7       21.95       19.17      1.14 o 
  -6  -2   7       18.33       15.51      0.99 o 
  -5  -2   7       86.46       90.33      3.24 o 
  -4  -2   7       33.56       38.42      1.77 o 
  -3  -2   7        0.02       -0.57      0.57 o 
  -2  -2   7        0.59        1.47      0.59 o 
  -1  -2   7        7.12        7.62      0.44 o 
   0  -2   7       31.30       26.71      0.98 o 
   1  -2   7       26.53       29.28      1.32 o 
   2  -2   7      156.03      157.17      4.32 o 
   3  -2   7       92.84       95.64      2.94 o 
   4  -2   7       28.31       20.94      1.66 o 
   5  -2   7        6.64        5.22      0.91 o 
   6  -2   7       17.10       15.48      1.15 o 
   7  -2   7       15.35       14.06      1.22 o 
 -10  -1   7       12.44       11.89      2.14 o 
  -9  -1   7        9.33        9.63      2.02 o 
  -8  -1   7       34.67       39.39      2.92 o 
  -7  -1   7      114.44       98.63      2.90 o 
  -6  -1   7        0.08        0.09      0.54 o 
  -5  -1   7        8.13        9.46      0.61 o 
  -4  -1   7      139.55      147.05      4.83 o 
  -3  -1   7       19.66       18.07      1.13 o 
  -2  -1   7       22.19       21.96      1.25 o 
  -1  -1   7       11.64        9.50      0.51 o 
   0  -1   7        1.87        0.72      0.38 o 
   1  -1   7       38.17       37.78      1.23 o 
   2  -1   7       45.70       43.83      1.86 o 
   3  -1   7       15.70       14.26      0.98 o 
   4  -1   7        8.97        7.12      0.87 o 
   5  -1   7       21.46       18.73      1.19 o 
   6  -1   7        1.69        2.56      0.99 o 
   7  -1   7        0.07        1.26      0.87 o 
   8  -1   7       21.55       22.61      1.49 o 
 -10   0   7        0.11        0.00      1.78 o 
  -9   0   7        2.86        0.34      1.00 o 
  -8   0   7        6.38        8.00      0.90 o 
  -7   0   7        6.86        5.90      0.92 o 
  -6   0   7      103.49      106.17      2.64 o 
  -5   0   7      108.48      111.91      3.15 o 
  -4   0   7      102.94      111.22      2.59 o 
  -3   0   7      100.09      107.76      3.66 o 
  -2   0   7       66.99       57.41      4.81 o 
  -1   0   7        0.22       -0.34      1.55 o 
   0   0   7      608.46      604.35     13.08 o 
   1   0   7       97.37      105.44      3.11 o 
   2   0   7        1.31        0.66      0.74 o 
   3   0   7        5.43        4.32      0.69 o 
   4   0   7      317.30      306.80      7.91 o 
   5   0   7      199.80      189.42      8.58 o 
   6   0   7        7.29        7.46      0.95 o 
   7   0   7        1.30       -0.42      0.79 o 
   8   0   7       21.80       20.97      1.34 o 
   9   0   7        0.33        1.46      0.94 o 
 -10   1   7       11.45       10.94      2.38 o 
  -9   1   7        4.09        4.25      1.22 o 
  -8   1   7        8.44       13.61      1.03 o 
  -7   1   7       68.13       69.20      3.21 o 
  -6   1   7      364.00      364.13      9.29 o 
  -5   1   7      143.03      139.47      3.27 o 
  -4   1   7        8.66        6.58      0.65 o 
  -3   1   7       53.22       56.61      1.97 o 
  -2   1   7       14.73       15.44      0.96 o 
  -1   1   7      145.81      155.69      3.50 o 
   0   1   7      243.69      228.92      5.07 o 
   1   1   7      246.09      243.64      5.42 o 
   2   1   7      321.38      299.45      8.17 o 
   3   1   7      446.43      423.34     10.68 o 
   4   1   7        8.19        7.42      1.13 o 
   5   1   7        8.39        5.87      1.19 o 
   6   1   7       83.29       81.26      2.64 o 
   7   1   7        0.50       -0.99      0.99 o 
   8   1   7        0.01        0.69      0.84 o 
   9   1   7       22.26       28.81      2.85 o 
  -9   2   7        5.50        2.65      1.20 o 
  -8   2   7        1.34        1.39      0.79 o 
  -7   2   7       84.00       77.36      2.60 o 
  -6   2   7       57.09       51.28      2.74 o 
  -5   2   7       10.43       11.95      0.83 o 
  -4   2   7       23.36       19.92      0.90 o 
  -3   2   7        3.11        1.75      0.68 o 
  -2   2   7      336.79      344.31      8.67 o 
  -1   2   7      572.36      578.17     12.49 o 
   0   2   7     1387.01     1336.90     28.69 o 
   1   2   7      107.58      103.67      2.48 o 
   2   2   7       64.29       75.23      2.36 o 
   3   2   7        6.56        1.86      0.97 o 
   4   2   7      161.66      150.15      4.09 o 
   5   2   7        4.25        1.53      0.64 o 
   6   2   7        0.04       -0.66      0.66 o 
   7   2   7        2.56        1.68      0.78 o 
   8   2   7        2.74        1.11      0.79 o 
   9   2   7       30.25       32.29      1.73 o 
  10   2   7        3.13        2.90      1.23 o 
  -9   3   7        0.81        0.18      1.18 o 
  -8   3   7        1.14        1.54      0.84 o 
  -7   3   7        4.94        2.57      0.99 o 
  -6   3   7       65.75       62.38      2.22 o 
  -5   3   7      251.72      258.01      6.79 o 
  -4   3   7       73.08       87.41      2.63 o 
  -3   3   7        0.41        0.39      0.45 o 
  -2   3   7       95.70      105.09      3.50 o 
  -1   3   7       11.16       13.93      0.71 o 
   0   3   7        4.61        6.74      0.55 o 
   1   3   7      371.50      358.92      7.86 o 
   2   3   7       96.43       88.58      2.53 o 
   3   3   7      190.97      179.23      4.71 o 
   4   3   7      245.15      262.58      9.15 o 
   5   3   7        0.00       -0.23      0.81 o 
   6   3   7       10.26       12.97      1.21 o 
   7   3   7      289.92      285.43      7.49 o 
   8   3   7        3.43        2.89      0.88 o 
   9   3   7        0.05       -0.79      0.79 o 
  10   3   7       27.11       32.79      3.03 o 
  -8   4   7       19.23       19.20      1.29 o 
  -7   4   7       13.33       14.89      1.13 o 
  -6   4   7        4.82        4.22      0.82 o 
  -5   4   7       40.21       38.78      1.72 o 
  -4   4   7      174.10      168.67      4.62 o 
  -3   4   7      260.24      243.52      6.36 o 
  -2   4   7        2.56        4.77      0.70 o 
  -1   4   7      120.20      128.96      3.50 o 
   0   4   7      101.76       84.65      2.12 o 
   1   4   7      230.49      243.92      6.27 o 
   2   4   7      228.24      262.57      6.72 o 
   3   4   7        8.16        9.46      0.66 o 
   4   4   7        0.13       -0.78      0.78 o 
   5   4   7        0.04       -0.17      0.86 o 
   6   4   7        1.58        1.62      0.64 o 
   7   4   7        0.04       -0.69      0.69 o 
   8   4   7       68.47       68.05      2.37 o 
   9   4   7       21.59       23.75      1.34 o 
  10   4   7        6.74        6.21      1.31 o 
  -8   5   7        0.00       -0.09      0.94 o 
  -7   5   7       12.04       12.36      1.13 o 
  -6   5   7        3.17        0.95      0.82 o 
  -5   5   7        0.42       -0.61      0.78 o 
  -4   5   7       14.50       14.56      1.27 o 
  -3   5   7      104.74      103.85      3.07 o 
  -2   5   7      691.54      709.81     17.67 o 
  -1   5   7       86.66       75.78      2.31 o 
   0   5   7      117.04      128.18      3.52 o 
   1   5   7       22.41       19.98      1.24 o 
   2   5   7      659.72      675.43     25.02 o 
   3   5   7       13.82       16.26      0.91 o 
   4   5   7       30.58       34.40      1.31 o 
   5   5   7      438.32      452.69     11.43 o 
   6   5   7       22.82       16.04      1.96 o 
   7   5   7        9.34        9.51      0.83 o 
   8   5   7      172.69      161.41      4.47 o 
   9   5   7       16.80       16.67      2.14 o 
  10   5   7        0.72        0.53      1.10 o 
  11   5   7        7.33        9.84      1.49 o 
  -7   6   7       10.13       10.29      1.18 o 
  -6   6   7       48.59       54.42      2.26 o 
  -5   6   7       17.82       18.88      1.26 o 
  -4   6   7       26.10       26.68      1.55 o 
  -3   6   7      103.72       94.40      2.95 o 
  -2   6   7      247.38      262.03      6.86 o 
  -1   6   7       10.97        9.71      0.82 o 
   0   6   7       88.70       77.91      2.62 o 
   1   6   7       14.29        7.62      0.68 o 
   2   6   7      191.94      189.41      5.00 o 
   3   6   7       35.80       34.21      1.42 o 
   4   6   7        0.53        0.66      0.66 o 
   5   6   7        1.44       -0.59      0.59 o 
   6   6   7       29.24       29.75      2.54 o 
   7   6   7        7.42        8.00      1.39 o 
   8   6   7        0.17       -1.04      1.10 o 
   9   6   7       82.52       94.10      3.74 o 
  10   6   7       48.38       56.20      2.71 o 
  11   6   7        0.57       -0.25      1.12 o 
  -6   7   7        2.81        0.87      0.97 o 
  -5   7   7        3.72        1.17      0.91 o 
  -4   7   7       50.78       49.33      2.91 o 
  -3   7   7      108.61      118.71      3.54 o 
  -2   7   7        0.44       -0.16      0.82 o 
  -1   7   7      488.12      461.62     11.71 o 
   0   7   7       59.84       50.17      1.79 o 
   1   7   7       83.34       87.88      3.41 o 
   2   7   7       46.67       44.69      1.62 o 
   3   7   7       95.83       98.36      2.85 o 
   4   7   7        9.18        5.61      0.68 o 
   5   7   7       39.63       48.05      1.75 o 
   6   7   7      428.25      452.36     11.45 o 
   7   7   7       56.90       60.93      2.14 o 
   8   7   7       11.53       11.59      1.05 o 
   9   7   7        6.52        6.73      1.19 o 
  10   7   7        0.45       -0.67      0.99 o 
  11   7   7        8.98       10.05      2.26 o 
  -6   8   7        0.18       -0.97      3.92 o 
  -5   8   7        7.68        5.71      2.10 o 
  -4   8   7       36.84       45.50      2.10 o 
  -3   8   7       14.06       17.51      1.55 o 
  -2   8   7        1.06        0.67      0.80 o 
  -1   8   7       14.28       14.44      1.10 o 
   0   8   7       76.34       79.36      2.55 o 
   1   8   7       21.45       20.17      1.17 o 
   2   8   7       83.74       76.35      2.40 o 
   3   8   7        6.10        4.82      0.70 o 
   4   8   7      215.99      218.86      5.75 o 
   5   8   7        0.03       -0.41      0.85 o 
   6   8   7        0.06       -0.09      0.74 o 
   7   8   7       22.52       17.33      1.03 o 
   8   8   7       20.98       25.54      1.65 o 
   9   8   7        9.71        8.14      1.12 o 
  10   8   7       14.23       16.59      1.51 o 
  11   8   7       17.04       17.84      1.63 o 
  -4   9   7        9.48        9.44      1.13 o 
  -3   9   7       66.32       72.91      2.68 o 
  -2   9   7        2.97        3.12      0.96 o 
  -1   9   7       10.31       12.67      1.22 o 
   0   9   7      189.58      174.60      4.84 o 
   1   9   7      109.42      122.61      3.59 o 
   2   9   7       26.34       21.45      1.78 o 
   3   9   7       50.09       54.79      3.27 o 
   4   9   7      258.72      260.27     13.89 o 
   5   9   7        1.98        1.05      0.75 o 
   6   9   7       15.91       14.35      1.11 o 
   7   9   7        2.36        1.15      0.89 o 
   8   9   7       28.69       28.89      1.44 o 
   9   9   7        7.73        9.19      1.19 o 
  10   9   7        2.02        1.54      1.01 o 
  -3  10   7        0.56        1.50      0.92 o 
  -2  10   7        0.01       -0.30      0.89 o 
  -1  10   7        3.34        1.33      1.05 o 
   0  10   7       12.13        9.21      1.04 o 
   1  10   7        0.95       -0.41      0.84 o 
   2  10   7       64.36       70.58      4.44 o 
   3  10   7        0.59       -0.23      0.95 o 
   4  10   7       11.29       12.10      1.05 o 
   5  10   7      187.97      184.74      5.02 o 
   6  10   7       29.12       26.00      1.34 o 
   7  10   7        4.77        5.55      0.80 o 
   8  10   7       15.28       15.99      1.06 o 
   9  10   7       17.92       20.34      1.60 o 
  10  10   7        4.99        4.87      1.10 o 
  -2  11   7       35.81       37.87      2.56 o 
  -1  11   7       12.64       12.59      1.51 o 
   0  11   7        4.40        6.07      1.35 o 
   1  11   7        8.14        7.12      0.98 o 
   2  11   7       36.07       35.03      1.75 o 
   3  11   7        7.53        5.60      1.43 o 
   4  11   7        0.04       -0.73      0.73 o 
   5  11   7       36.12       34.52      2.06 o 
   6  11   7        1.54       -0.96      0.96 o 
   7  11   7        4.17        5.15      1.08 o 
   8  11   7        0.79        1.37      1.00 o 
   9  11   7       14.93       11.41      2.14 o 
   0  12   7        5.91        9.12      1.47 o 
   1  12   7        0.07       -0.65      1.18 o 
   2  12   7        0.95       -1.22      1.22 o 
   3  12   7       30.85       28.57      2.13 o 
   4  12   7        6.04        5.66      1.30 o 
   5  12   7       18.24       16.59      1.96 o 
   6  12   7       43.85       48.36      4.22 o 
   7  12   7        6.12        5.62      1.25 o 
   8  12   7        5.75        5.71      1.17 o 
   4  13   7        6.36        3.45      1.35 o 
   5  13   7        0.91        0.30      1.18 o 
   6  13   7        1.81        1.25      1.18 o 
  -5  -8   8        2.92        1.66      1.90 o 
  -4  -8   8        0.05       -0.71      1.90 o 
  -3  -8   8        0.13       -1.78      1.78 o 
  -7  -7   8        0.02        0.36      1.55 o 
  -6  -7   8       13.78       17.12      2.26 o 
  -5  -7   8        2.51        2.85      1.78 o 
  -4  -7   8        9.35       12.13      2.26 o 
  -3  -7   8        0.73       -1.78      1.78 o 
  -2  -7   8        5.43        3.92      2.14 o 
  -7  -6   8        3.85        2.73      1.43 o 
  -6  -6   8        3.41        0.00      1.55 o 
  -5  -6   8       40.37       36.26      3.33 o 
  -4  -6   8        0.04        0.36      1.66 o 
  -3  -6   8        7.18       10.94      2.14 o 
  -2  -6   8        1.80       -1.07      1.78 o 
  -1  -6   8        0.25       -1.03      1.03 o 
   0  -6   8        2.33        4.52      1.66 o 
   1  -6   8        1.42        2.38      1.78 o 
   2  -6   8        9.04       11.18      2.14 o 
  -9  -5   8        2.44        2.62      1.43 o 
  -8  -5   8        1.90        1.19      1.31 o 
  -7  -5   8        4.91        2.02      1.31 o 
  -6  -5   8       40.99       51.44      2.47 o 
  -5  -5   8        9.23        9.06      1.08 o 
  -4  -5   8        0.62        2.37      0.88 o 
  -3  -5   8       17.29       15.42      1.23 o 
  -2  -5   8        1.30        1.85      1.19 o 
  -1  -5   8       23.70       22.36      1.40 o 
   0  -5   8        0.55        0.30      0.97 o 
   1  -5   8        3.71        5.67      0.86 o 
   2  -5   8        1.75        2.04      0.90 o 
   3  -5   8        8.53        9.90      1.02 o 
   4  -5   8        0.09        0.80      0.88 o 
  -9  -4   8        3.47        4.28      1.55 o 
  -8  -4   8        3.76        2.73      1.43 o 
  -7  -4   8        7.50        6.71      1.08 o 
  -6  -4   8       20.78       16.77      1.35 o 
  -5  -4   8       47.09       39.88      2.01 o 
  -4  -4   8        5.69        4.91      0.94 o 
  -3  -4   8       61.26       68.28      2.13 o 
  -2  -4   8       64.29       67.76      2.13 o 
  -1  -4   8        0.56       -1.05      1.05 o 
   0  -4   8        3.31        1.43      0.70 o 
   1  -4   8       33.69       33.31      1.99 o 
   2  -4   8        4.22        3.75      0.79 o 
   3  -4   8        9.50       11.37      1.01 o 
   4  -4   8        5.56        6.63      1.01 o 
   5  -4   8        0.05       -0.04      0.88 o 
 -10  -3   8        3.88        4.64      1.78 o 
  -9  -3   8        5.03        5.71      1.66 o 
  -8  -3   8        1.00        1.90      1.43 o 
  -7  -3   8       99.03       93.20      3.53 o 
  -6  -3   8       36.57       39.29      2.10 o 
  -5  -3   8        0.86        0.00      0.84 o 
  -4  -3   8       21.46       21.50      1.47 o 
  -3  -3   8       44.52       43.81      2.56 o 
  -2  -3   8       15.67       17.03      0.95 o 
  -1  -3   8        0.03       -0.39      0.61 o 
   0  -3   8        1.93        1.81      0.67 o 
   1  -3   8      124.70      115.35      3.94 o 
   2  -3   8       25.96       19.42      1.16 o 
   3  -3   8        8.19        7.97      0.91 o 
   4  -3   8        1.63       -0.66      0.78 o 
   5  -3   8        3.90        3.87      0.94 o 
   6  -3   8        6.05        9.21      1.14 o 
 -10  -2   8        1.63       -0.71      1.55 o 
  -9  -2   8       19.59       19.50      2.38 o 
  -8  -2   8        7.16        6.90      1.66 o 
  -7  -2   8        3.03        3.80      1.60 o 
  -6  -2   8        3.56        2.47      1.60 o 
  -5  -2   8       10.99        9.68      1.19 o 
  -4  -2   8       59.81       58.08      2.35 o 
  -3  -2   8        9.51       10.33      0.96 o 
  -2  -2   8       16.93       16.61      1.18 o 
  -1  -2   8       33.95       33.92      1.84 o 
   0  -2   8        0.44        0.31      0.46 o 
   1  -2   8       35.72       35.73      1.92 o 
   2  -2   8       83.73       87.48      2.68 o 
   3  -2   8        5.95        5.81      0.84 o 
   4  -2   8        8.74        6.89      0.85 o 
   5  -2   8       31.35       37.46      3.03 o 
   6  -2   8        7.56        7.41      1.05 o 
   7  -2   8        0.87        1.48      0.93 o 
 -10  -1   8       17.82       20.57      2.62 o 
  -9  -1   8       13.68       10.34      2.02 o 
  -8  -1   8       73.28       84.55      3.33 o 
  -7  -1   8        5.66        5.71      1.03 o 
  -6  -1   8       18.05       18.59      1.31 o 
  -5  -1   8       64.79       62.65      3.80 o 
  -4  -1   8       17.23       16.58      1.78 o 
  -3  -1   8        1.83        3.52      0.80 o 
  -2  -1   8       10.20        7.45      0.80 o 
  -1  -1   8       45.48       51.12      1.33 o 
   0  -1   8        1.06        0.57      0.37 o 
   1  -1   8        2.55        2.97      0.62 o 
   2  -1   8      117.35       96.05      2.86 o 
   3  -1   8       13.83        9.91      1.61 o 
   4  -1   8       10.45        8.01      0.89 o 
   5  -1   8        1.55        2.41      0.81 o 
   6  -1   8       12.48       15.36      1.73 o 
   7  -1   8       34.72       42.10      2.02 o 
   8  -1   8        0.50        0.17      0.98 o 
 -10   0   8        0.18       -0.71      1.78 o 
  -9   0   8        6.83        5.35      1.90 o 
  -8   0   8        0.28       -0.65      0.97 o 
  -7   0   8        7.54        7.78      0.99 o 
  -6   0   8       41.97       40.83      1.64 o 
  -5   0   8        0.05        0.50      0.34 o 
  -4   0   8      160.11      168.64      5.51 o 
  -3   0   8        1.85        1.08      0.71 o 
  -2   0   8      114.20      126.14      4.20 o 
  -1   0   8      131.65      138.91      4.58 o 
   0   0   8      294.97      284.71      6.28 o 
   1   0   8       26.04       32.73      1.15 o 
   2   0   8        2.40        3.12      0.65 o 
   3   0   8      162.54      157.61      4.32 o 
   4   0   8        1.52        1.66      0.79 o 
   5   0   8       22.27       16.65      1.18 o 
   6   0   8        6.21        7.37      1.01 o 
   7   0   8       21.87       19.79      1.29 o 
   8   0   8        4.39        3.60      1.00 o 
  -9   1   8        2.46        3.92      1.90 o 
  -8   1   8       74.66       82.56      2.72 o 
  -7   1   8      131.01      128.14      3.68 o 
  -6   1   8        0.28        1.11      0.88 o 
  -5   1   8       36.84       32.87      1.15 o 
  -4   1   8       23.05       18.47      0.76 o 
  -3   1   8        1.68        0.24      0.76 o 
  -2   1   8        5.52        6.81      0.84 o 
  -1   1   8        0.07        0.32      0.53 o 
   0   1   8        6.46        8.85      0.55 o 
   1   1   8       66.22       63.28      1.71 o 
   2   1   8        6.98        6.79      0.68 o 
   3   1   8        4.77        3.81      0.76 o 
   4   1   8       84.87       87.13      2.68 o 
   5   1   8      251.20      229.80      9.50 o 
   6   1   8        3.23        1.44      0.83 o 
   7   1   8        0.63       -0.75      0.75 o 
   8   1   8       45.44       51.82      2.33 o 
   9   1   8        5.79        7.76      1.11 o 
  -9   2   8       15.28       16.17      2.38 o 
  -8   2   8       13.91       13.22      1.60 o 
  -7   2   8        0.01       -0.32      0.74 o 
  -6   2   8        0.02        0.35      0.74 o 
  -5   2   8       24.31       25.48      1.37 o 
  -4   2   8        0.39       -0.07      0.42 o 
  -3   2   8      168.05      177.99      4.07 o 
  -2   2   8      237.21      221.43      4.98 o 
  -1   2   8      255.44      264.37      5.87 o 
   0   2   8      340.56      342.19      7.53 o 
   1   2   8     1034.76     1108.58     24.45 o 
   2   2   8      219.07      201.98      5.28 o 
   3   2   8      145.89      143.06      3.91 o 
   4   2   8        2.93        2.90      0.89 o 
   5   2   8       20.28       14.57      0.98 o 
   6   2   8        2.98        1.62      0.81 o 
   7   2   8        1.96        0.10      1.07 o 
   8   2   8        8.00        7.59      0.99 o 
   9   2   8        4.69        4.06      0.99 o 
  -9   3   8        8.67       11.56      1.51 o 
  -8   3   8        1.61        0.91      0.90 o 
  -7   3   8       11.65       14.11      1.06 o 
  -6   3   8        0.29        0.24      0.74 o 
  -5   3   8      103.90      119.08      3.45 o 
  -4   3   8       42.92       43.71      2.01 o 
  -3   3   8       57.37       61.49      1.71 o 
  -2   3   8        7.98        5.51      0.66 o 
  -1   3   8      136.69      140.28      3.25 o 
   0   3   8      518.19      522.35     13.10 o 
   1   3   8       20.50       15.48      0.76 o 
   2   3   8        7.17       11.48      0.96 o 
   3   3   8      264.94      244.19      6.33 o 
   4   3   8        0.81        1.48      0.63 o 
   5   3   8       59.63       71.11      2.28 o 
   6   3   8       58.38       58.19      2.09 o 
   7   3   8        3.12        0.86      0.76 o 
   8   3   8        1.82        0.74      1.32 o 
   9   3   8       61.26       73.54      2.66 o 
  10   3   8        1.13        1.81      2.50 o 
  -8   4   8        6.63        5.63      1.00 o 
  -7   4   8        0.62       -0.41      0.83 o 
  -6   4   8        9.45        8.10      0.93 o 
  -5   4   8        4.04        4.13      0.85 o 
  -4   4   8       92.19      100.54      3.02 o 
  -3   4   8        2.02        1.17      0.68 o 
  -2   4   8       23.12       21.46      1.14 o 
  -1   4   8      768.16      810.24     20.10 o 
   0   4   8       95.23      101.06      2.86 o 
   1   4   8       41.29       50.55      1.71 o 
   2   4   8      392.17      445.79     11.16 o 
   3   4   8        1.24        2.14      0.73 o 
   4   4   8       24.76       28.58      1.32 o 
   5   4   8      101.71       90.82      3.11 o 
   6   4   8        4.30        5.97      0.79 o 
   7   4   8       96.71       98.50      4.02 o 
   8   4   8        0.04       -0.76      0.76 o 
   9   4   8        5.97        3.57      0.93 o 
  10   4   8       25.32       26.85      2.06 o 
  -8   5   8        4.16        3.69      1.01 o 
  -7   5   8        0.44       -0.04      1.07 o 
  -6   5   8        2.11        2.48      1.23 o 
  -5   5   8        0.00       -0.63      0.80 o 
  -4   5   8       28.27       22.27      1.55 o 
  -3   5   8      384.62      376.65      9.63 o 
  -2   5   8        8.53       13.07      1.01 o 
  -1   5   8        4.28        3.89      0.68 o 
   0   5   8      386.23      387.99      9.81 o 
   1   5   8      262.88      238.54      6.17 o 
   2   5   8       24.95       22.08      1.52 o 
   3   5   8        2.35        3.91      0.76 o 
   4   5   8      204.73      190.12      5.38 o 
   5   5   8       17.35       20.77      1.13 o 
   6   5   8       18.93       19.79      1.13 o 
   7   5   8       82.48       83.25      2.65 o 
   8   5   8        1.67        1.40      0.76 o 
   9   5   8        0.76        0.69      0.83 o 
  10   5   8       28.42       29.50      2.08 o 
  -7   6   8       23.34       22.67      1.50 o 
  -6   6   8        1.07        2.73      1.18 o 
  -5   6   8       11.57        9.58      1.07 o 
  -4   6   8       63.01       60.35      2.24 o 
  -3   6   8      343.74      363.11      9.40 o 
  -2   6   8        2.00        3.76      0.79 o 
  -1   6   8       26.48       26.52      1.33 o 
   0   6   8       87.43       82.18      4.00 o 
   1   6   8        0.44       -0.57      0.57 o 
   2   6   8       38.33       35.24      2.03 o 
   3   6   8       52.09       48.56      1.69 o 
   4   6   8       64.52       71.14      2.25 o 
   5   6   8        3.63        2.62      0.73 o 
   6   6   8      212.42      202.25      5.41 o 
   7   6   8        0.00       -0.68      0.68 o 
   8   6   8      116.79      128.07      3.74 o 
   9   6   8       64.06       66.90      2.96 o 
  10   6   8        2.29        2.69      1.43 o 
  -6   7   8        3.38        0.79      0.91 o 
  -5   7   8       31.71       30.02      2.45 o 
  -4   7   8        1.47        1.35      1.14 o 
  -3   7   8       23.78       21.45      1.32 o 
  -2   7   8      102.70      104.97      3.23 o 
  -1   7   8        3.41        4.09      0.82 o 
   0   7   8        8.77        7.49      1.20 o 
   1   7   8      104.74      105.79      3.06 o 
   2   7   8       98.62      101.72      2.97 o 
   3   7   8       20.78       19.26      1.08 o 
   4   7   8       31.99       28.68      1.36 o 
   5   7   8      391.71      389.63      9.94 o 
   6   7   8       40.65       40.28      1.64 o 
   7   7   8        4.94        4.17      0.79 o 
   8   7   8        0.07       -0.76      0.76 o 
   9   7   8        1.79        1.35      1.02 o 
  10   7   8        2.87        5.61      1.31 o 
  -5   8   8       16.36       18.56      1.37 o 
  -4   8   8        4.75        6.22      1.05 o 
  -3   8   8       22.22       19.21      1.28 o 
  -2   8   8        4.78        3.28      0.87 o 
  -1   8   8       14.19       10.46      1.12 o 
   0   8   8       72.41       84.35      2.68 o 
   1   8   8       24.42       31.16      1.46 o 
   2   8   8       16.13       11.94      0.89 o 
   3   8   8       65.67       60.58      2.03 o 
   4   8   8        2.76        2.29      0.66 o 
   5   8   8       15.14       13.83      1.61 o 
   6   8   8      110.14      142.11      4.01 o 
   7   8   8       16.20       15.35      1.04 o 
   8   8   8        2.09        1.68      0.73 o 
   9   8   8       61.59       74.85      3.33 o 
  10   8   8       18.00       25.09      2.85 o 
  -4   9   8       43.09       50.17      2.26 o 
  -3   9   8        2.39        2.42      1.22 o 
  -2   9   8        0.11        0.26      1.01 o 
  -1   9   8       15.16       14.75      1.19 o 
   0   9   8        1.15       -0.45      0.82 o 
   1   9   8        0.80        2.29      0.82 o 
   2   9   8       89.98       91.14      2.81 o 
   3   9   8       94.69       90.89      3.35 o 
   4   9   8        1.14        1.29      0.75 o 
   5   9   8        7.40        5.15      0.87 o 
   6   9   8      146.39      140.48      3.97 o 
   7   9   8        0.21       -0.65      0.76 o 
   8   9   8        5.35        6.80      0.86 o 
   9   9   8        0.67       -0.28      0.93 o 
  10   9   8        0.10       -0.21      0.99 o 
  -3  10   8        3.58        4.19      1.05 o 
  -2  10   8       20.17       19.75      1.77 o 
  -1  10   8       20.89       22.20      1.39 o 
   0  10   8       55.62       52.26      2.15 o 
   1  10   8       51.42       54.04      3.13 o 
   2  10   8       11.15        8.02      1.01 o 
   3  10   8       60.29       54.29      2.36 o 
   4  10   8      237.17      236.19     11.51 o 
   5  10   8       30.13       33.58      1.54 o 
   6  10   8        4.86        5.20      0.80 o 
   7  10   8       20.99       20.67      1.25 o 
   8  10   8        1.59        1.65      0.90 o 
   9  10   8        9.46       11.29      1.49 o 
  10  10   8        5.16        4.80      1.37 o 
  -2  11   8        0.16       -0.16      0.93 o 
  -1  11   8       11.36       10.12      1.47 o 
   0  11   8       10.50       10.32      1.68 o 
   1  11   8       12.12       10.49      1.13 o 
   2  11   8        2.12        0.95      0.86 o 
   3  11   8       17.21       14.36      1.35 o 
   4  11   8       35.13       30.15      1.66 o 
   5  11   8       13.34       10.54      0.96 o 
   6  11   8        0.47        0.80      0.77 o 
   7  11   8        3.31        2.29      0.79 o 
   8  11   8       29.03       29.56      3.01 o 
   9  11   8        8.88       10.34      2.14 o 
   0  12   8        4.59        3.12      1.34 o 
   1  12   8        4.28        1.39      1.22 o 
   2  12   8       13.73       11.55      3.33 o 
   3  12   8        0.16       -0.29      2.62 o 
   4  12   8       30.14       33.06      2.22 o 
   5  12   8       57.90       59.87      3.15 o 
   6  12   8        4.29        4.21      1.60 o 
   7  12   8        2.80        3.33      1.18 o 
   8  12   8       10.69       10.58      1.34 o 
   4  13   8        0.62       -0.44      1.13 o 
   5  13   8        0.36        0.05      1.78 o 
  -5  -7   9       11.50       11.77      2.26 o 
  -4  -7   9        0.08       -1.66      1.78 o 
  -3  -7   9        0.03        0.12      1.78 o 
  -2  -7   9        0.49       -1.31      1.78 o 
  -7  -6   9        0.24       -1.43      1.43 o 
  -6  -6   9        0.00        2.62      1.78 o 
  -5  -6   9        6.40        7.01      1.90 o 
  -4  -6   9        5.51        2.97      1.78 o 
  -3  -6   9        4.06        1.07      1.66 o 
  -2  -6   9        0.67       -0.36      1.66 o 
  -1  -6   9        7.24       11.29      2.26 o 
   0  -6   9        1.00       -0.36      1.90 o 
   1  -6   9        0.73       -0.83      1.78 o 
  -8  -5   9        0.04        1.31      1.43 o 
  -7  -5   9        0.12       -1.43      1.43 o 
  -6  -5   9        3.58        2.50      1.55 o 
  -5  -5   9       63.89       73.68      3.06 o 
  -4  -5   9        6.34       11.16      1.66 o 
  -3  -5   9        7.17       11.27      1.43 o 
  -2  -5   9        5.61        3.86      1.19 o 
  -1  -5   9       16.23       15.39      1.30 o 
   0  -5   9        2.44       -0.05      0.72 o 
   1  -5   9        2.36        0.77      0.79 o 
   2  -5   9        0.12       -0.16      0.75 o 
   3  -5   9        1.17       -0.15      0.92 o 
  -9  -4   9        8.61        8.20      1.78 o 
  -7  -4   9        0.05       -0.02      1.72 o 
  -6  -4   9        8.66        8.34      1.18 o 
  -5  -4   9        2.00        1.18      1.13 o 
  -4  -4   9        1.96        2.85      1.37 o 
  -3  -4   9        1.12        2.52      0.94 o 
  -2  -4   9        0.24        0.25      0.81 o 
  -1  -4   9       13.42       12.79      0.93 o 
   0  -4   9        0.05        0.18      0.85 o 
   1  -4   9        3.50        0.93      0.80 o 
   2  -4   9        3.37        2.57      0.79 o 
   3  -4   9       11.29       16.47      1.50 o 
   4  -4   9        1.45        2.38      0.90 o 
  -9  -3   9        0.37        1.19      1.55 o 
  -7  -3   9       17.36       18.95      1.46 o 
  -6  -3   9        0.01       -0.38      0.96 o 
  -5  -3   9       45.24       43.79      4.76 o 
  -4  -3   9      100.38      101.58      3.70 o 
  -3  -3   9       12.31       11.37      1.17 o 
  -2  -3   9       10.95       13.13      0.88 o 
  -1  -3   9       72.67       69.03      2.23 o 
   0  -3   9      145.22      136.43      6.32 o 
   1  -3   9        0.09       -0.81      0.81 o 
   2  -3   9        5.38        4.76      0.83 o 
   3  -3   9        0.97        0.65      0.74 o 
   4  -3   9        1.75        2.65      0.89 o 
   5  -3   9        0.01        1.00      0.88 o 
  -9  -2   9        2.30        1.90      1.78 o 
  -8  -2   9        0.03        0.36      1.55 o 
  -7  -2   9        3.45        3.79      1.03 o 
  -6  -2   9       24.03       21.35      1.59 o 
  -5  -2   9        3.18        1.80      1.01 o 
  -4  -2   9       11.67        9.00      1.13 o 
  -3  -2   9        2.17        0.06      1.07 o 
  -2  -2   9       24.37       25.01      1.59 o 
  -1  -2   9        3.53        4.42      0.67 o 
   0  -2   9       18.22       22.09      2.80 o 
   1  -2   9       15.72       17.41      1.70 o 
   2  -2   9        0.14        0.53      0.75 o 
   3  -2   9        0.35       -0.42      0.70 o 
   4  -2   9       23.08       25.07      2.57 o 
   5  -2   9       10.96        9.67      1.06 o 
   6  -2   9        0.50        1.49      0.93 o 
  -9  -1   9       13.76       12.25      2.38 o 
  -8  -1   9        3.89        3.69      1.78 o 
  -7  -1   9        3.03        4.55      1.08 o 
  -6  -1   9       71.63       64.26      2.77 o 
  -5  -1   9        8.52        6.97      1.01 o 
  -4  -1   9        0.00       -0.83      0.84 o 
  -3  -1   9       30.27       30.68      2.20 o 
  -2  -1   9        0.84        0.33      0.95 o 
  -1  -1   9        2.92        2.75      0.76 o 
   0  -1   9       20.14       18.78      0.91 o 
   1  -1   9      178.47      169.73      4.62 o 
   2  -1   9       20.39       16.97      1.07 o 
   3  -1   9        7.60        7.57      0.87 o 
   4  -1   9       12.77       13.45      1.05 o 
   5  -1   9       30.69       35.56      1.71 o 
   6  -1   9       11.20       12.27      1.19 o 
   7  -1   9        0.06        2.41      1.13 o 
  -9   0   9        0.39        0.71      1.90 o 
  -7   0   9        0.00       -0.01      0.94 o 
  -6   0   9       16.13       16.88      1.37 o 
  -5   0   9       70.14       63.65      2.65 o 
  -4   0   9       93.88       94.39      3.74 o 
  -3   0   9       19.03       17.22      2.14 o 
  -2   0   9        8.29        8.11      1.25 o 
  -1   0   9       35.23       36.28      1.96 o 
   0   0   9        4.17        4.54      0.47 o 
   1   0   9       96.46       95.40      2.41 o 
   2   0   9       20.73       19.19      1.09 o 
   3   0   9        5.37        6.05      0.82 o 
   4   0   9        1.27        0.73      0.75 o 
   5   0   9       77.97       74.56      3.95 o 
   6   0   9       11.91        9.60      1.31 o 
   7   0   9        3.83        2.47      0.93 o 
   8   0   9        6.27        3.95      1.07 o 
  -9   1   9       46.40       47.20      3.92 o 
  -8   1   9       37.87       36.79      2.17 o 
  -7   1   9        4.44        9.85      1.25 o 
  -6   1   9      114.09      111.47      4.03 o 
  -5   1   9       32.05       34.54      2.65 o 
  -4   1   9        6.70        7.40      1.13 o 
  -3   1   9        0.25       -0.36      0.83 o 
  -2   1   9       12.18        9.88      1.37 o 
  -1   1   9        1.49        3.17      0.55 o 
   0   1   9       27.55       34.98      1.13 o 
   1   1   9       31.00       38.06      1.25 o 
   2   1   9       59.62       52.29      1.85 o 
   3   1   9      336.82      315.74      8.16 o 
   4   1   9       49.55       44.52      1.80 o 
   5   1   9       35.36       29.58      1.56 o 
   6   1   9        0.01       -0.47      0.76 o 
   7   1   9       25.51       25.39      1.47 o 
   8   1   9        0.00       -0.90      0.90 o 
  -9   2   9        0.64        3.57      2.02 o 
  -8   2   9       20.59       20.74      1.66 o 
  -7   2   9       10.92        9.87      1.23 o 
  -6   2   9        4.07        4.81      0.80 o 
  -5   2   9        5.73        8.79      1.10 o 
  -4   2   9        8.83        8.96      0.57 o 
  -3   2   9       60.09       61.29      1.97 o 
  -2   2   9        0.37       -0.48      0.48 o 
  -1   2   9      437.03      470.62     10.25 o 
   0   2   9      730.02      775.81     16.77 o 
   1   2   9       50.77       39.62      1.29 o 
   2   2   9       13.94       12.67      0.86 o 
   3   2   9       89.65       82.38      2.58 o 
   4   2   9        0.01        0.40      0.68 o 
   5   2   9        7.84        7.12      0.92 o 
   6   2   9        2.97        1.63      0.75 o 
   7   2   9        0.79       -0.01      0.77 o 
   8   2   9       14.95       13.66      1.18 o 
   9   2   9        0.04       -0.79      0.92 o 
  -8   3   9        2.00        2.27      1.17 o 
  -7   3   9       57.15       67.52      2.46 o 
  -6   3   9        0.01       -0.75      0.75 o 
  -5   3   9       18.26       17.37      1.08 o 
  -4   3   9       57.54       55.69      1.96 o 
  -3   3   9        8.23        7.55      0.57 o 
  -2   3   9      171.80      173.72      4.01 o 
  -1   3   9      135.88      125.91      2.98 o 
   0   3   9        6.93        5.51      0.77 o 
   1   3   9       99.95       94.52      2.39 o 
   2   3   9       14.27       24.14      1.38 o 
   3   3   9        0.08       -0.16      0.66 o 
   4   3   9      126.34      129.56      3.68 o 
   5   3   9       55.68       46.94      1.85 o 
   6   3   9       10.42        8.10      0.93 o 
   7   3   9        0.09       -0.28      0.73 o 
   8   3   9       29.97       34.67      1.89 o 
   9   3   9        0.93        2.15      1.01 o 
  -8   4   9        3.04        3.81      1.00 o 
  -7   4   9        5.04        3.51      0.91 o 
  -6   4   9        6.28        6.23      0.91 o 
  -5   4   9        6.29        5.76      0.88 o 
  -4   4   9        6.53        5.77      0.83 o 
  -3   4   9       48.10       43.43      1.67 o 
  -2   4   9       68.11       65.46      2.17 o 
  -1   4   9       26.04       30.86      1.38 o 
   0   4   9      180.64      196.63      5.21 o 
   1   4   9      284.01      293.39      8.36 o 
   2   4   9       17.65       17.81      1.04 o 
   3   4   9        0.00       -0.11      0.65 o 
   4   4   9       32.42       27.95      1.43 o 
   5   4   9       39.55       38.24      1.64 o 
   6   4   9        0.40        0.22      0.66 o 
   7   4   9        1.57        0.86      0.75 o 
   8   4   9        1.22        1.34      0.93 o 
   9   4   9       51.43       55.36      2.27 o 
  -7   5   9        0.01        0.27      1.36 o 
  -6   5   9       12.49       16.61      1.27 o 
  -5   5   9       14.24        9.61      1.03 o 
  -4   5   9        2.27        2.95      0.83 o 
  -3   5   9      112.52      105.94      3.16 o 
  -2   5   9        4.97        7.34      0.82 o 
  -1   5   9      334.75      354.02      9.06 o 
   0   5   9       53.54       59.06      1.94 o 
   1   5   9        2.09        1.35      0.65 o 
   2   5   9      206.56      207.32      5.46 o 
   3   5   9      178.83      185.14      5.37 o 
   4   5   9        1.26        1.26      0.77 o 
   5   5   9       99.39       99.20      2.97 o 
   6   5   9       14.67       10.06      0.94 o 
   7   5   9       14.55       17.24      1.17 o 
   8   5   9        8.15        8.66      1.31 o 
   9   5   9       44.19       42.52      1.95 o 
  10   5   9        0.00       -1.25      1.25 o 
  -7   6   9        1.53        1.06      1.00 o 
  -6   6   9       17.91       14.25      1.21 o 
  -5   6   9       72.81       76.84      2.65 o 
  -4   6   9       18.87       22.06      1.34 o 
  -3   6   9        0.70        0.60      0.79 o 
  -2   6   9        4.39        4.60      0.87 o 
  -1   6   9        6.36        9.27      0.89 o 
   0   6   9       48.42       46.19      1.71 o 
   1   6   9       62.78       67.06      2.16 o 
   2   6   9        2.37        2.69      0.69 o 
   3   6   9       14.91       15.91      2.04 o 
   4   6   9       16.31       12.67      1.00 o 
   5   6   9      283.47      312.63      8.09 o 
   6   6   9        5.12        7.29      0.88 o 
   7   6   9       74.10       81.74      2.67 o 
   8   6   9       16.88       18.90      1.21 o 
   9   6   9        6.39        8.60      1.37 o 
  10   6   9       46.29       60.96      2.94 o 
  -6   7   9        0.11        2.77      1.07 o 
  -5   7   9       24.77       25.03      1.58 o 
  -4   7   9        4.42        3.38      0.96 o 
  -3   7   9      104.26      114.62      3.52 o 
  -2   7   9        0.19       -1.01      1.01 o 
  -1   7   9        2.21        4.59      0.87 o 
   0   7   9      159.09      166.08      4.55 o 
   1   7   9       80.95       84.21      2.63 o 
   2   7   9        4.95        4.51      0.72 o 
   3   7   9       41.30       45.27      1.73 o 
   4   7   9      202.02      202.78      8.23 o 
   5   7   9       13.97       13.15      1.01 o 
   6   7   9       66.77       75.66      2.46 o 
   7   7   9        5.55        3.87      0.80 o 
   8   7   9        6.75        9.44      0.98 o 
   9   7   9        0.09       -0.63      1.01 o 
  10   7   9        4.14        3.50      1.31 o 
  -5   8   9        2.37        3.78      1.08 o 
  -4   8   9        6.95        7.48      1.14 o 
  -3   8   9       12.97       18.12      1.28 o 
  -2   8   9        6.52        5.84      0.98 o 
  -1   8   9        2.03       -0.52      0.84 o 
   0   8   9        7.71        9.72      1.14 o 
   1   8   9       88.29      101.52      3.06 o 
   2   8   9        8.43        7.25      0.84 o 
   3   8   9        6.31        4.14      0.78 o 
   4   8   9        5.97        5.75      0.85 o 
   5   8   9       41.31       44.53      2.65 o 
   6   8   9       86.81       89.01      2.80 o 
   7   8   9        2.95        3.04      0.80 o 
   8   8   9       11.62       13.07      1.08 o 
   9   8   9        8.24        6.42      2.08 o 
  10   8   9        4.95        3.47      1.19 o 
  -4   9   9        0.22        1.63      1.00 o 
  -3   9   9        1.67        0.77      0.91 o 
  -2   9   9       27.65       29.71      1.67 o 
  -1   9   9        4.83        1.80      1.32 o 
   0   9   9        0.32       -0.55      1.25 o 
   1   9   9      160.23      162.39      4.55 o 
   2   9   9       18.90       20.67      1.49 o 
   3   9   9        9.20        8.69      1.51 o 
   4   9   9       52.29       56.27      2.98 o 
   5   9   9      111.76      101.16      3.04 o 
   6   9   9        0.23       -0.51      0.85 o 
   7   9   9        5.35        4.06      0.87 o 
   8   9   9        0.20       -0.01      0.76 o 
   9   9   9       25.95       25.92      1.88 o 
  10   9   9        3.17        6.09      1.90 o 
  -3  10   9       16.00       15.18      1.29 o 
  -2  10   9        0.05       -0.63      0.89 o 
  -1  10   9       23.02       20.74      1.37 o 
   0  10   9        3.22        3.17      1.33 o 
   1  10   9        0.87        0.17      0.89 o 
   2  10   9       70.47       78.54      2.69 o 
   3  10   9       47.26       51.64      2.14 o 
   4  10   9        0.81        0.67      0.84 o 
   5  10   9        0.00        0.72      0.79 o 
   6  10   9       41.95       36.91      3.29 o 
   7  10   9        5.26        6.92      0.87 o 
   8  10   9        1.25        0.63      0.88 o 
   9  10   9        7.38        9.47      1.25 o 
  -1  11   9        9.71        9.92      1.19 o 
   0  11   9        0.32       -0.89      0.89 o 
   1  11   9        1.34        1.29      0.93 o 
   2  11   9       45.57       43.80      1.93 o 
   3  11   9       15.73       16.75      1.22 o 
   4  11   9        1.93        3.29      0.89 o 
   5  11   9        0.11       -0.76      0.76 o 
   6  11   9        1.19        0.91      0.79 o 
   7  11   9        7.06        7.34      0.94 o 
   8  11   9        3.79        4.48      0.87 o 
   1  12   9        2.62        2.54      1.25 o 
   2  12   9        0.00       -1.22      1.22 o 
   3  12   9       31.22       35.29      2.35 o 
   4  12   9       43.33       46.53      2.73 o 
   5  12   9       11.12       10.23      1.47 o 
   6  12   9        4.74        6.65      1.30 o 
   7  12   9        9.32        8.30      1.90 o 
  -5  -6  10        2.81        0.59      1.78 o 
  -4  -6  10        8.15        5.94      2.02 o 
  -3  -6  10        0.42        2.14      1.90 o 
  -2  -6  10        0.86        1.66      2.02 o 
  -1  -6  10        0.82        1.90      2.02 o 
  -7  -5  10        1.30        2.50      1.55 o 
  -6  -5  10        6.66       10.34      1.90 o 
  -5  -5  10       35.47       50.17      3.92 o 
  -4  -5  10        4.15        2.73      1.90 o 
  -3  -5  10        5.72        6.06      2.02 o 
  -2  -5  10        3.66        2.85      1.90 o 
  -1  -5  10        0.41       -1.43      1.78 o 
   0  -5  10        2.00       -0.36      1.90 o 
   1  -5  10        0.14       -0.48      1.78 o 
  -8  -4  10        0.00        0.71      1.66 o 
  -7  -4  10        0.34       -0.89      1.05 o 
  -6  -4  10        0.28       -1.01      1.01 o 
  -5  -4  10        0.39       -1.07      1.07 o 
  -4  -4  10        4.38        1.83      1.00 o 
  -3  -4  10        0.00       -0.82      1.49 o 
  -2  -4  10        2.25        2.88      0.99 o 
  -1  -4  10        1.31        3.27      0.99 o 
   0  -4  10        0.28        0.32      0.90 o 
   1  -4  10        6.47        7.13      1.10 o 
   2  -4  10        1.38        2.78      0.84 o 
   3  -4  10        0.00       -0.54      0.88 o 
  -8  -3  10        1.07       -1.55      1.55 o 
  -7  -3  10        0.03       -1.13      1.13 o 
  -6  -3  10        8.49        6.90      1.18 o 
  -5  -3  10        5.22        6.45      1.18 o 
  -4  -3  10        0.92        2.22      1.84 o 
  -3  -3  10        3.56        3.27      1.03 o 
  -2  -3  10       23.29       28.32      1.88 o 
  -1  -3  10       27.47       28.15      1.83 o 
   0  -3  10        6.11        7.12      0.85 o 
   1  -3  10        0.02       -0.69      0.69 o 
   2  -3  10        0.30        0.11      0.78 o 
   3  -3  10        1.49        3.06      0.89 o 
   4  -3  10        0.13        0.90      0.85 o 
  -9  -2  10        0.61       -0.59      1.66 o 
  -8  -2  10       10.27        9.15      2.02 o 
  -7  -2  10        0.44        0.88      1.03 o 
  -6  -2  10        3.51        3.40      1.08 o 
  -5  -2  10        4.69        3.21      1.09 o 
  -4  -2  10       71.70       75.33      3.06 o 
  -3  -2  10       14.66       15.11      1.30 o 
  -2  -2  10        0.23       -0.98      1.01 o 
  -1  -2  10       48.32       50.09      2.34 o 
   0  -2  10       19.71       21.37      2.04 o 
   1  -2  10       23.82       19.97      1.20 o 
   2  -2  10        0.01       -0.23      0.70 o 
   3  -2  10       12.39       12.39      1.09 o 
   4  -2  10        1.80        1.44      0.87 o 
   5  -2  10        7.07        6.18      1.20 o 
  -9  -1  10        9.55       14.39      2.50 o 
  -8  -1  10        8.21        6.06      1.90 o 
  -7  -1  10       13.30       12.09      1.66 o 
  -6  -1  10        2.78        2.23      1.78 o 
  -5  -1  10       11.79       13.69      1.49 o 
  -4  -1  10        1.36       -0.24      1.31 o 
  -3  -1  10       30.75       30.46      1.85 o 
  -2  -1  10        6.53        5.40      1.05 o 
  -1  -1  10        7.93        8.34      1.31 o 
   0  -1  10      139.91      148.78      4.09 o 
   1  -1  10        9.31       10.73      0.95 o 
   2  -1  10        0.36       -0.72      0.72 o 
   3  -1  10        1.13        1.46      0.83 o 
   4  -1  10       16.79       14.19      1.15 o 
   5  -1  10        4.97        4.99      1.01 o 
   6  -1  10        0.00        1.40      1.06 o 
  -9   0  10        3.41        0.00      2.02 o 
  -8   0  10        0.15       -1.66      1.66 o 
  -7   0  10        0.17        0.65      1.08 o 
  -6   0  10        8.99        6.59      1.19 o 
  -5   0  10       22.68       27.21      1.89 o 
  -4   0  10       18.72       18.16      1.43 o 
  -3   0  10       92.49       92.77      3.49 o 
  -2   0  10       20.63       23.02      1.54 o 
  -1   0  10        0.22        0.64      1.96 o 
   0   0  10       85.31       82.75      2.52 o 
   1   0  10      124.70      129.65      3.68 o 
   2   0  10        7.45        7.65      0.90 o 
   3   0  10        6.60        7.10      0.91 o 
   4   0  10        4.88        3.96      0.84 o 
   5   0  10        0.00        0.05      0.85 o 
   6   0  10        0.09       -0.83      0.83 o 
   7   0  10        6.21        8.69      1.96 o 
  -9   1  10       21.98       22.47      2.85 o 
  -8   1  10        3.16        3.09      1.90 o 
  -7   1  10       16.69       26.08      1.93 o 
  -6   1  10        0.56       -0.73      0.96 o 
  -5   1  10        6.88        6.17      1.17 o 
  -4   1  10       35.85       36.17      4.93 o 
  -3   1  10        0.07        0.14      0.88 o 
  -2   1  10       14.03       12.27      1.78 o 
  -1   1  10        0.72        0.56      0.72 o 
   0   1  10       12.19       11.91      1.06 o 
   1   1  10        2.55        1.87      0.56 o 
   2   1  10        3.94        4.72      0.86 o 
   3   1  10       15.92       15.39      1.03 o 
   4   1  10        2.86        2.24      0.79 o 
   5   1  10       37.21       43.67      1.89 o 
   6   1  10       18.55       19.60      1.31 o 
   7   1  10        0.36       -0.12      0.89 o 
   8   1  10       12.50       14.75      1.31 o 
  -7   2  10       12.11        9.56      1.37 o 
  -6   2  10       17.49       13.15      1.34 o 
  -5   2  10       30.47       27.54      1.93 o 
  -4   2  10       26.95       26.15      1.28 o 
  -3   2  10       52.05       56.54      2.11 o 
  -2   2  10      233.14      224.65      6.10 o 
  -1   2  10      138.72      144.88      4.59 o 
   0   2  10        2.96        4.13      0.56 o 
   1   2  10      293.92      259.89      6.75 o 
   2   2  10      112.81      110.60      3.22 o 
   3   2  10      173.04      164.12      4.55 o 
   4   2  10        6.92        5.40      0.89 o 
   5   2  10        9.55       10.28      1.19 o 
   6   2  10        0.92        0.90      0.81 o 
   7   2  10       12.80       10.23      1.12 o 
   8   2  10        1.58        1.03      0.98 o 
  -8   3  10       30.44       36.14      3.69 o 
  -7   3  10        3.73        4.07      1.20 o 
  -6   3  10        0.53       -0.47      0.96 o 
  -5   3  10        3.55        4.87      0.80 o 
  -4   3  10        0.01        0.78      0.69 o 
  -3   3  10        2.56        1.32      0.63 o 
  -2   3  10        6.47        7.20      0.60 o 
  -1   3  10       30.80       31.33      1.13 o 
   0   3  10       17.20       18.24      0.86 o 
   1   3  10       35.02       36.78      1.50 o 
   2   3  10        8.58       10.64      0.93 o 
   3   3  10      153.70      164.03      4.53 o 
   4   3  10       75.29       65.73      2.33 o 
   5   3  10        2.72        1.51      0.80 o 
   6   3  10        1.03        3.23      0.83 o 
   7   3  10        3.83        4.20      0.90 o 
   8   3  10        0.02       -0.27      0.86 o 
   9   3  10        9.16       13.92      1.29 o 
  -8   4  10        3.95        3.21      2.02 o 
  -7   4  10        5.66        7.50      1.34 o 
  -6   4  10        3.95        1.75      0.86 o 
  -5   4  10        0.00        0.79      0.79 o 
  -4   4  10       17.65       16.43      1.11 o 
  -3   4  10       23.24       26.12      1.37 o 
  -2   4  10        0.11       -0.68      0.68 o 
  -1   4  10       55.35       47.64      2.85 o 
   0   4  10      146.68      179.03      4.83 o 
   1   4  10       27.37       22.95      1.23 o 
   2   4  10       20.78       13.40      0.93 o 
   3   4  10       84.43       97.41      2.96 o 
   4   4  10       41.88       52.20      1.91 o 
   5   4  10        1.32       -0.29      0.72 o 
   6   4  10       26.69       27.59      1.52 o 
   7   4  10        8.36       10.13      1.01 o 
   8   4  10       27.36       20.59      1.37 o 
   9   4  10        0.50       -0.09      0.99 o 
  -7   5  10        2.70        2.95      1.22 o 
  -6   5  10        0.59        1.20      0.90 o 
  -5   5  10        0.26        0.16      0.83 o 
  -4   5  10       17.56       18.75      1.22 o 
  -3   5  10        8.33        4.27      0.86 o 
  -2   5  10       45.13       50.75      1.91 o 
  -1   5  10       45.23       40.99      2.00 o 
   0   5  10      145.97      157.47      4.34 o 
   1   5  10       98.32      102.04      3.00 o 
   2   5  10      216.29      209.33      5.58 o 
   3   5  10        0.07        0.45      1.17 o 
   4   5  10       51.01       63.22      2.21 o 
   5   5  10        0.10        0.04      0.69 o 
   6   5  10        0.21        0.12      0.76 o 
   7   5  10       23.65       27.50      2.29 o 
   8   5  10        7.53        6.09      1.03 o 
   9   5  10        1.08        0.65      0.95 o 
  -6   6  10       11.16       13.98      1.61 o 
  -5   6  10        0.26        3.00      0.98 o 
  -4   6  10        0.04        1.09      0.82 o 
  -3   6  10       53.82       50.25      1.96 o 
  -2   6  10       13.05       16.70      1.13 o 
  -1   6  10       71.20       67.94      3.12 o 
   0   6  10        6.96        4.73      0.75 o 
   1   6  10       11.63       10.81      1.17 o 
   2   6  10        5.61        7.63      0.86 o 
   3   6  10       46.42       50.08      3.93 o 
   4   6  10      262.86      248.21      6.58 o 
   5   6  10       59.77       70.01      2.37 o 
   6   6  10        7.36        8.83      1.20 o 
   7   6  10       11.81       11.13      1.03 o 
   8   6  10       10.29       13.51      1.17 o 
   9   6  10       40.73       42.16      6.60 o 
  -6   7  10        1.67        3.84      1.09 o 
  -5   7  10       25.21       28.09      1.71 o 
  -4   7  10       33.58       38.49      1.87 o 
  -3   7  10        8.27        8.72      1.03 o 
  -2   7  10        0.70        0.96      0.87 o 
  -1   7  10      107.41      110.33      3.32 o 
   0   7  10        1.37        0.32      0.74 o 
   1   7  10        6.21        5.06      1.16 o 
   2   7  10       40.49       40.48      1.70 o 
   3   7  10      188.19      165.16      4.69 o 
   4   7  10       31.12       48.87      3.39 o 
   5   7  10       29.06       27.16      1.41 o 
   6   7  10        2.44        3.01      0.82 o 
   7   7  10        1.67        1.57      0.87 o 
   8   7  10        7.68        6.11      1.14 o 
   9   7  10        0.11       -1.23      1.37 o 
  -5   8  10       32.92       40.85      2.65 o 
  -4   8  10        8.43       14.32      1.30 o 
  -3   8  10        0.15        0.87      0.89 o 
  -2   8  10        1.08        0.34      0.89 o 
  -1   8  10        0.92        0.88      0.91 o 
   0   8  10       98.72       98.98      3.11 o 
   1   8  10       15.21       16.41      1.09 o 
   2   8  10        5.67        2.64      0.83 o 
   3   8  10       24.10       22.48      1.52 o 
   4   8  10       16.42       22.05      1.47 o 
   5   8  10       45.19       40.15      1.74 o 
   6   8  10        6.28        4.53      0.87 o 
   7   8  10       36.85       47.68      2.00 o 
   8   8  10        0.17       -0.24      0.83 o 
   9   8  10        8.73       10.82      1.45 o 
  -4   9  10        1.32        1.14      1.06 o 
  -3   9  10        8.13       14.95      1.33 o 
  -2   9  10        0.39       -0.05      0.94 o 
  -1   9  10        1.30        0.91      0.87 o 
   0   9  10       10.90       12.39      1.11 o 
   1   9  10        0.05        0.47      0.86 o 
   2   9  10       33.95       35.98      2.14 o 
   3   9  10       43.74       37.67      1.64 o 
   4   9  10       22.86       18.72      1.19 o 
   5   9  10        6.54        7.34      0.89 o 
   6   9  10        3.04       -0.08      0.76 o 
   7   9  10       13.27       13.58      1.13 o 
   8   9  10        1.30        1.90      0.87 o 
   9   9  10        1.22        3.65      2.08 o 
  -2  10  10        2.49        4.56      1.22 o 
  -1  10  10        3.43        2.46      0.98 o 
   0  10  10        0.01       -0.04      0.99 o 
   1  10  10       93.64       96.12      3.13 o 
   2  10  10        9.16       10.03      1.05 o 
   3  10  10        3.90        3.77      0.89 o 
   4  10  10       22.54       18.43      1.20 o 
   5  10  10       47.48       54.92      2.09 o 
   6  10  10       24.58       28.09      1.61 o 
   7  10  10       13.04       12.52      1.08 o 
   8  10  10        7.12        8.22      1.13 o 
   9  10  10        7.52        7.01      1.28 o 
  -1  11  10        4.62        2.98      1.12 o 
   0  11  10        0.26       -0.91      0.91 o 
   1  11  10       12.70       11.11      1.16 o 
   2  11  10        6.98        7.20      1.16 o 
   3  11  10        1.78        3.18      1.65 o 
   4  11  10       14.36        9.96      1.08 o 
   5  11  10        1.62        1.20      0.84 o 
   6  11  10        0.95        1.76      0.86 o 
   7  11  10        0.45        1.57      0.86 o 
   8  11  10        9.27        8.56      1.01 o 
   1  12  10        0.00       -1.22      1.22 o 
   2  12  10       28.96       25.92      5.35 o 
   3  12  10       37.03       41.89      5.35 o 
   4  12  10        0.34        1.91      1.22 o 
   5  12  10        4.45        5.88      1.30 o 
   6  12  10       15.49       16.01      1.59 o 
  -5  -5  11       12.49       12.96      2.26 o 
  -4  -5  11        9.53       13.08      2.26 o 
  -3  -5  11        0.00        1.78      1.78 o 
  -2  -5  11        0.04       -0.48      1.78 o 
  -1  -5  11        1.82       -0.12      1.78 o 
  -7  -4  11        0.12       -1.66      1.66 o 
  -6  -4  11        0.93        1.62      1.22 o 
  -5  -4  11        5.38        6.43      1.49 o 
  -4  -4  11        2.06        0.46      1.60 o 
  -3  -4  11        0.00        1.08      1.03 o 
  -2  -4  11        1.50        5.51      1.17 o 
  -1  -4  11        1.90        3.65      1.05 o 
   0  -4  11        3.08        3.25      1.37 o 
   1  -4  11        0.49        1.71      1.13 o 
  -7  -3  11        1.39        0.12      1.78 o 
  -6  -3  11        3.61        3.27      1.18 o 
  -5  -3  11       11.67       12.90      1.72 o 
  -4  -3  11       15.67       13.18      1.42 o 
  -3  -3  11       25.89       25.11      1.90 o 
  -2  -3  11       19.91       18.96      1.46 o 
  -1  -3  11        1.78        1.52      0.97 o 
   0  -3  11        8.04        9.44      2.67 o 
   1  -3  11        0.11       -0.02      1.19 o 
   2  -3  11        0.75        0.92      1.05 o 
   3  -3  11        0.00       -0.21      0.99 o 
  -8  -2  11        5.79        3.57      1.78 o 
  -7  -2  11        2.33        2.17      1.05 o 
  -6  -2  11       23.65       20.99      1.60 o 
  -5  -2  11       13.87       11.88      1.39 o 
  -4  -2  11        3.68        3.35      1.31 o 
  -3  -2  11        3.60        3.81      1.17 o 
  -2  -2  11       31.34       32.99      2.03 o 
  -1  -2  11        0.01        1.27      1.00 o 
   0  -2  11       17.07       15.80      2.26 o 
   1  -2  11        1.40        2.26      0.95 o 
   2  -2  11        4.61        5.95      0.95 o 
   3  -2  11        3.69        4.03      1.59 o 
   4  -2  11        6.89        6.13      1.19 o 
  -8  -1  11        3.20        2.50      1.78 o 
  -7  -1  11        0.71        0.42      2.56 o 
  -6  -1  11        4.06        3.69      1.13 o 
  -5  -1  11       19.41       18.86      1.60 o 
  -4  -1  11        4.08        3.92      1.08 o 
  -3  -1  11        0.19        0.43      1.84 o 
  -2  -1  11       47.59       49.76      5.94 o 
  -1  -1  11       20.40       24.08      1.77 o 
   0  -1  11        6.57        5.38      1.13 o 
   1  -1  11        4.38        3.81      0.81 o 
   2  -1  11        0.22        0.44      0.82 o 
   3  -1  11        0.18        0.50      0.78 o 
   4  -1  11        0.07       -0.04      0.89 o 
   5  -1  11        2.68        2.15      0.99 o 
  -8   0  11        3.02        2.02      2.02 o 
  -7   0  11        1.46        3.44      1.49 o 
  -6   0  11        0.02       -1.05      1.05 o 
  -5   0  11        6.58        4.04      1.09 o 
  -4   0  11       39.35       36.85      2.62 o 
  -3   0  11       33.10       33.71      1.96 o 
  -2   0  11        1.52       -0.78      0.96 o 
  -1   0  11       40.79       33.15      1.96 o 
   0   0  11       13.94       17.65      1.47 o 
   1   0  11        0.04       -0.69      0.69 o 
   2   0  11        8.19        5.92      0.83 o 
   3   0  11        0.74        0.68      0.77 o 
   4   0  11        0.02       -0.70      0.80 o 
   5   0  11        1.03        0.89      0.87 o 
   6   0  11       11.28       11.84      1.21 o 
  -8   1  11        2.74        2.26      2.14 o 
  -7   1  11       14.61       13.98      1.46 o 
  -6   1  11        1.30        0.42      1.09 o 
  -5   1  11        9.47       11.04      2.26 o 
  -4   1  11        0.03       -0.53      0.96 o 
  -3   1  11        0.33        1.08      1.00 o 
  -2   1  11       31.23       24.67      1.68 o 
  -1   1  11        3.03        1.73      1.49 o 
   0   1  11        0.92        1.91      0.65 o 
   1   1  11       22.00       25.76      1.37 o 
   2   1  11       11.44        8.87      0.93 o 
   3   1  11        0.06        0.63      0.77 o 
   4   1  11       25.84       34.31      1.75 o 
   5   1  11        1.59        1.14      0.87 o 
   6   1  11        1.14        1.76      0.92 o 
   7   1  11       11.59       14.79      1.31 o 
  -8   2  11        1.25       -0.71      1.90 o 
  -7   2  11       11.05       14.11      1.51 o 
  -6   2  11        0.24        0.83      1.09 o 
  -5   2  11        3.07        3.36      1.13 o 
  -4   2  11        9.82        8.62      1.30 o 
  -3   2  11       60.96       55.99      2.56 o 
  -2   2  11        9.89       11.20      1.22 o 
  -1   2  11       12.17        8.01      1.22 o 
   0   2  11       10.64        7.62      1.71 o 
   1   2  11       57.21       59.08      2.07 o 
   2   2  11        1.84        3.62      0.82 o 
   3   2  11       37.47       34.27      2.09 o 
   4   2  11       30.18       31.58      1.61 o 
   5   2  11       11.29       15.62      1.19 o 
   6   2  11        0.39       -0.80      0.80 o 
   7   2  11        6.56        6.22      1.03 o 
  -7   3  11        0.14        1.25      1.25 o 
  -6   3  11       23.98       30.87      2.17 o 
  -5   3  11        2.75        1.85      1.13 o 
  -4   3  11        0.82       -0.06      1.13 o 
  -3   3  11        0.11       -0.69      0.96 o 
  -2   3  11        8.98        8.15      0.75 o 
  -1   3  11        0.57       -0.77      1.13 o 
   0   3  11       22.00       13.17      1.58 o 
   1   3  11       92.96       94.04      3.57 o 
   2   3  11      270.48      275.71      7.23 o 
   3   3  11       11.42       12.67      1.03 o 
   4   3  11       17.20       20.74      2.62 o 
   5   3  11       10.47       13.53      1.08 o 
   6   3  11        1.30        0.28      0.79 o 
   7   3  11        0.41       -0.39      0.86 o 
   8   3  11        3.32        4.88      1.12 o 
  -7   4  11        1.28        1.06      1.25 o 
  -6   4  11        0.12       -1.01      1.09 o 
  -5   4  11        0.02       -0.49      1.72 o 
  -4   4  11        0.40       -0.56      0.75 o 
  -3   4  11        0.07       -0.72      0.72 o 
  -2   4  11      136.10      148.37      4.14 o 
  -1   4  11       25.47       32.10      1.91 o 
   0   4  11        2.26        0.64      1.45 o 
   1   4  11       48.80       51.19      3.10 o 
   2   4  11      120.75      100.68      3.08 o 
   3   4  11       14.97       14.51      1.09 o 
   4   4  11        1.56        0.36      0.79 o 
   5   4  11        2.41        1.96      0.86 o 
   6   4  11       10.28       12.06      1.06 o 
   7   4  11        0.36       -0.56      1.20 o 
   8   4  11        0.27       -0.81      0.87 o 
  -7   5  11        0.60        0.59      1.31 o 
  -6   5  11        2.85        1.24      1.17 o 
  -5   5  11       14.61       20.96      1.37 o 
  -4   5  11        0.69        0.45      0.80 o 
  -3   5  11       20.39       22.36      2.38 o 
  -2   5  11        6.63        5.31      0.87 o 
  -1   5  11       25.56       24.67      1.34 o 
   0   5  11       66.14       71.81      3.53 o 
   1   5  11       47.43       37.52      1.72 o 
   2   5  11       66.89       80.61      2.58 o 
   3   5  11       20.72       11.80      0.97 o 
   4   5  11        0.13       -0.56      0.70 o 
   5   5  11        1.89        2.20      0.79 o 
   6   5  11       51.53       51.03      2.02 o 
   7   5  11        0.02       -0.77      0.77 o 
   8   5  11        0.90        0.52      0.90 o 
   9   5  11        4.65        6.21      2.02 o 
  -6   6  11        3.86        5.88      1.49 o 
  -5   6  11       24.35       18.83      1.36 o 
  -4   6  11        9.03        9.57      1.04 o 
  -3   6  11        0.37        0.64      0.80 o 
  -2   6  11        3.02        1.99      0.86 o 
  -1   6  11       18.32       15.26      1.24 o 
   0   6  11       10.43        6.05      0.88 o 
   1   6  11       31.48       27.90      1.45 o 
   2   6  11       41.67       50.17      2.35 o 
   3   6  11       22.10       17.89      1.14 o 
   4   6  11        0.49        0.29      0.73 o 
   5   6  11        1.42        2.71      0.86 o 
   6   6  11        8.79        7.89      1.03 o 
   7   6  11       13.52       14.02      1.20 o 
   8   6  11       15.57       15.97      1.26 o 
   9   6  11        2.89        4.24      1.28 o 
  -5   7  11        3.41        2.18      1.04 o 
  -4   7  11       24.12       28.16      2.94 o 
  -3   7  11        6.98        7.92      1.05 o 
  -2   7  11       45.59       52.04      2.06 o 
  -1   7  11        1.58        0.93      0.84 o 
   0   7  11        9.38        5.89      0.89 o 
   1   7  11       61.41       64.36      2.26 o 
   2   7  11       97.80       98.04      5.40 o 
   3   7  11      107.69      117.83      3.45 o 
   4   7  11        0.15       -0.73      0.73 o 
   5   7  11        1.79        0.56      0.82 o 
   6   7  11        0.03       -0.14      0.87 o 
   7   7  11       55.14       50.77      2.33 o 
   8   7  11        6.08        3.58      0.99 o 
   9   7  11        3.66        3.22      1.28 o 
  -4   8  11        0.26        2.29      1.05 o 
  -3   8  11        2.24        3.00      1.03 o 
  -2   8  11        0.14        1.04      0.89 o 
  -1   8  11       19.59       18.32      1.46 o 
   0   8  11        5.38        2.95      0.86 o 
   1   8  11       13.03       11.47      1.04 o 
   2   8  11       23.08       20.84      1.35 o 
   3   8  11       21.08       15.86      1.07 o 
   4   8  11       33.91       34.56      1.64 o 
   5   8  11        4.48        4.27      0.86 o 
   6   8  11       35.73       37.46      1.82 o 
   7   8  11        0.44        0.93      0.86 o 
   8   8  11        5.90        7.36      1.06 o 
   9   8  11        9.05       12.64      2.14 o 
  -3   9  11        0.11        0.11      1.05 o 
  -2   9  11        8.81       10.12      1.14 o 
  -1   9  11       15.77       17.46      1.29 o 
   0   9  11        0.59       -0.79      0.79 o 
   1   9  11        1.62        0.26      0.82 o 
   2   9  11       34.69       35.20      1.66 o 
   3   9  11       14.10       14.98      1.14 o 
   4   9  11       21.31       22.34      1.28 o 
   5   9  11        3.79        4.82      0.86 o 
   6   9  11        4.80        3.07      0.82 o 
   7   9  11        0.09       -0.15      0.86 o 
   8   9  11        8.38        6.15      1.00 o 
  -2  10  11        0.70       -0.63      1.03 o 
  -1  10  11        2.41        1.18      0.98 o 
   0  10  11        7.89       11.56      1.17 o 
   1  10  11        4.55        5.21      1.03 o 
   2  10  11        0.01        0.57      1.07 o 
   3  10  11       17.56       20.53      2.84 o 
   4  10  11        4.99        5.58      0.91 o 
   5  10  11        1.74        3.58      0.90 o 
   6  10  11       18.44       22.45      1.34 o 
   7  10  11       13.64       14.00      1.15 o 
   8  10  11        0.93        0.65      1.01 o 
   0  11  11        7.18       10.91      1.24 o 
   1  11  11        0.10       -0.02      0.94 o 
   2  11  11       10.01       11.21      1.18 o 
   3  11  11       34.28       32.21      1.71 o 
   4  11  11        0.24        0.02      0.89 o 
   5  11  11        9.56       11.00      1.11 o 
   6  11  11        1.33        3.02      0.93 o 
   7  11  11        2.56        2.41      0.89 o 
   2  12  11        7.06        9.16      1.18 o 
   3  12  11        1.67        1.06      0.98 o 
   4  12  11        1.13        2.20      0.99 o 
   5  12  11       15.68       17.50      1.31 o 
  -4  -4  12        2.42        3.92      1.90 o 
  -3  -4  12        1.98        2.73      2.02 o 
  -2  -4  12        0.20        0.36      1.78 o 
  -1  -4  12        2.44        2.38      1.90 o 
  -6  -3  12        0.96        0.12      1.25 o 
  -5  -3  12        1.12        0.24      1.22 o 
  -4  -3  12       14.61       16.13      1.54 o 
  -3  -3  12       12.70       14.56      1.49 o 
  -2  -3  12        1.28        1.09      1.08 o 
  -1  -3  12        1.90        1.38      1.14 o 
   0  -3  12        0.36        0.60      1.08 o 
   1  -3  12        3.78        4.16      1.14 o 
  -7  -2  12        0.43        0.49      1.17 o 
  -6  -2  12        0.29       -0.24      1.18 o 
  -5  -2  12        0.21        1.22      1.17 o 
  -4  -2  12       15.32       16.76      1.55 o 
  -3  -2  12       11.06       12.12      1.42 o 
  -2  -2  12        4.11        3.01      1.25 o 
  -1  -2  12        4.14        4.20      1.11 o 
   0  -2  12       16.87       15.80      1.46 o 
   1  -2  12        5.40        7.91      2.44 o 
   2  -2  12        0.79        1.39      1.05 o 
   3  -2  12        2.97        2.62      1.17 o 
  -7  -1  12        1.98        3.85      1.30 o 
  -6  -1  12        0.00       -0.91      1.13 o 
  -5  -1  12        2.13        1.78      1.43 o 
  -4  -1  12        0.57        2.00      1.17 o 
  -3  -1  12        0.79        1.39      1.90 o 
  -2  -1  12       32.91       36.29      2.13 o 
  -1  -1  12        0.01        1.73      1.05 o 
   0  -1  12        0.35        2.13      1.11 o 
   1  -1  12        0.45        0.71      1.19 o 
   2  -1  12        0.11        0.76      0.99 o 
   3  -1  12        1.17        1.70      1.14 o 
   4  -1  12        4.64        7.93      1.06 o 
  -7   0  12        0.85        0.91      1.25 o 
  -6   0  12        1.15        0.80      1.22 o 
  -5   0  12       24.87       29.14      2.05 o 
  -4   0  12        0.11        0.30      1.09 o 
  -3   0  12       18.81       14.65      1.78 o 
  -2   0  12       18.09       19.67      4.46 o 
  -1   0  12        5.03        6.97      2.26 o 
   0   0  12       12.53       12.84      1.84 o 
   1   0  12       10.77        9.54      1.20 o 
   2   0  12       16.52       19.80      1.22 o 
   3   0  12        0.59        0.10      0.86 o 
   4   0  12       10.10       10.99      1.14 o 
   5   0  12        2.93        1.85      0.96 o 
  -7   1  12        1.79        2.23      1.20 o 
  -6   1  12        1.09        1.23      1.22 o 
  -5   1  12        0.00       -1.60      1.60 o 
  -4   1  12        0.46       -1.09      1.09 o 
  -3   1  12        0.12        1.14      1.13 o 
  -2   1  12        0.20       -0.39      1.05 o 
  -1   1  12        4.07        1.83      1.03 o 
   0   1  12        5.39        4.77      1.17 o 
   1   1  12        1.16        3.39      0.85 o 
   2   1  12        0.20        1.08      1.34 o 
   3   1  12        0.39        2.12      0.87 o 
   4   1  12        3.15        4.04      0.94 o 
   5   1  12        4.80        4.77      1.23 o 
   6   1  12        9.23       12.44      1.26 o 
  -7   2  12       10.25       10.82      1.51 o 
  -6   2  12        0.27       -0.60      1.13 o 
  -5   2  12        1.00       -0.11      1.05 o 
  -4   2  12       52.97       59.39      2.73 o 
  -3   2  12       10.24       11.47      1.39 o 
  -2   2  12        5.76        2.51      1.13 o 
  -1   2  12       19.68       27.00      1.90 o 
   0   2  12        2.63        0.16      1.05 o 
   1   2  12        2.39        4.68      0.81 o 
   2   2  12      146.95      127.19      4.25 o 
   3   2  12        3.49        5.40      0.92 o 
   4   2  12       33.37       29.07      1.57 o 
   5   2  12        0.25        0.22      0.84 o 
   6   2  12        0.89       -0.10      0.87 o 
  -7   3  12        1.49       -0.75      1.22 o 
  -6   3  12        3.28        2.56      1.25 o 
  -5   3  12        8.78        6.07      1.66 o 
  -4   3  12        1.05       -0.15      1.08 o 
  -3   3  12        0.35       -0.71      1.09 o 
  -2   3  12       24.69       20.61      1.64 o 
  -1   3  12        1.83        2.57      2.73 o 
   0   3  12       82.09      106.95      3.35 o 
   1   3  12       19.59       15.13      1.05 o 
   2   3  12        2.58        5.17      0.91 o 
   3   3  12        6.83        5.23      0.88 o 
   4   3  12       18.89       16.97      1.18 o 
   5   3  12        0.43        0.13      0.80 o 
   6   3  12        3.08        1.24      0.87 o 
   7   3  12        7.89        9.68      1.13 o 
  -6   4  12        2.10        6.41      1.42 o 
  -5   4  12        0.39       -0.48      1.66 o 
  -4   4  12        6.65        4.35      1.22 o 
  -3   4  12       76.45       78.53      4.22 o 
  -2   4  12       14.01       12.53      1.78 o 
  -1   4  12        0.04       -0.63      0.71 o 
   0   4  12       58.34       57.91      2.08 o 
   1   4  12        1.02        1.95      0.80 o 
   2   4  12        1.05        0.12      0.76 o 
   3   4  12       10.58        6.76      0.90 o 
   4   4  12        8.33        7.49      1.01 o 
   5   4  12       14.34       10.66      1.08 o 
   6   4  12        1.41        1.72      0.82 o 
   7   4  12        1.65        1.57      1.28 o 
  -6   5  12        1.71        2.36      1.25 o 
  -5   5  12        0.01       -0.27      2.26 o 
  -4   5  12        0.23        0.07      1.08 o 
  -3   5  12        0.04       -1.06      1.13 o 
  -2   5  12        5.66        6.08      0.90 o 
  -1   5  12        1.44        1.81      0.78 o 
   0   5  12       28.83       26.93      1.50 o 
   1   5  12       66.60       67.87      2.50 o 
   2   5  12       13.87       16.82      1.11 o 
   3   5  12       32.66       36.18      1.68 o 
   4   5  12        0.58       -0.25      0.75 o 
   5   5  12       10.16        8.72      1.00 o 
   6   5  12        1.36        2.67      0.87 o 
   7   5  12        2.60        0.73      0.89 o 
   8   5  12        4.89        4.55      1.27 o 
  -5   6  12        4.14        8.62      1.46 o 
  -4   6  12        1.65        0.73      1.13 o 
  -3   6  12        0.75       -0.63      0.82 o 
  -2   6  12       17.25       17.64      1.19 o 
  -1   6  12        0.91        0.16      0.79 o 
   0   6  12        9.68        8.60      1.44 o 
   1   6  12       43.85       40.73      1.72 o 
   2   6  12        9.18        8.75      1.56 o 
   3   6  12        3.31        7.11      0.95 o 
   4   6  12        2.65        0.16      0.80 o 
   5   6  12        0.68       -0.45      0.86 o 
   6   6  12       24.66       27.35      1.79 o 
   7   6  12        1.17        1.82      0.94 o 
   8   6  12        0.26        0.01      1.40 o 
  -5   7  12        0.52        2.12      1.42 o 
  -4   7  12        8.74        8.44      1.18 o 
  -3   7  12        8.79        9.62      1.40 o 
  -2   7  12        8.62        6.55      0.98 o 
  -1   7  12       10.60        9.86      1.04 o 
   0   7  12       39.36       43.50      2.52 o 
   1   7  12       30.53       30.79      1.90 o 
   2   7  12       14.61       15.12      1.07 o 
   3   7  12        2.47        0.78      0.76 o 
   4   7  12        0.62        0.88      1.10 o 
   5   7  12        5.19        8.62      1.08 o 
   6   7  12       51.12       53.38      2.16 o 
   7   7  12        6.39        5.47      1.03 o 
   8   7  12        0.01        0.67      0.95 o 
  -4   8  12       15.69       16.49      1.44 o 
  -3   8  12        0.59        1.12      0.98 o 
  -2   8  12        3.50        3.72      0.98 o 
  -1   8  12        1.52        0.72      0.84 o 
   0   8  12        1.81        1.30      0.83 o 
   1   8  12       24.21       27.96      2.02 o 
   2   8  12        4.57        3.97      0.88 o 
   3   8  12        6.67        6.57      0.90 o 
   4   8  12        7.70       10.02      1.21 o 
   5   8  12        1.15        1.89      0.82 o 
   6   8  12        0.25       -0.69      0.87 o 
   7   8  12       14.64       20.33      1.37 o 
   8   8  12       12.80       14.48      1.26 o 
  -3   9  12        3.01        2.98      1.12 o 
  -2   9  12       14.75       23.57      1.57 o 
  -1   9  12        5.34        6.33      1.05 o 
   0   9  12        1.20        1.55      0.89 o 
   1   9  12        0.68        0.35      0.84 o 
   2   9  12        9.66        9.55      1.04 o 
   3   9  12       15.52       15.14      1.14 o 
   4   9  12        2.49        0.64      1.00 o 
   5   9  12        0.03        0.00      0.83 o 
   6   9  12        0.07       -0.82      0.86 o 
   7   9  12        5.04        2.17      0.97 o 
   8   9  12        1.41       -0.18      0.98 o 
  -1  10  12        5.00        6.71      1.12 o 
   0  10  12        1.09        0.52      1.08 o 
   1  10  12        0.03        0.04      0.89 o 
   2  10  12       10.89        8.18      1.00 o 
   3  10  12        0.55        0.09      0.79 o 
   4  10  12        0.17        1.00      0.88 o 
   5  10  12       17.63       18.30      1.28 o 
   6  10  12       13.30       13.89      1.20 o 
   7  10  12        1.02        1.51      0.89 o 
   1  11  12        6.11        5.12      1.05 o 
   2  11  12        4.38        3.96      1.01 o 
   3  11  12        0.10        1.64      0.96 o 
   4  11  12        3.94        6.65      1.03 o 
   5  11  12        0.42       -0.32      0.93 o 
   6  11  12        2.47        2.98      1.20 o 
  -3  -3  13        0.62        0.57      1.20 o 
  -2  -3  13        0.59        0.24      1.25 o 
  -5  -2  13        3.73        2.38      1.26 o 
  -4  -2  13        1.13        3.75      1.28 o 
  -3  -2  13        0.44        0.72      1.20 o 
  -2  -2  13        0.77        0.31      1.08 o 
  -1  -2  13        0.66        2.75      1.14 o 
   0  -2  13        1.25        3.05      1.20 o 
   1  -2  13        1.57        1.80      1.60 o 
  -6  -1  13        0.83        2.06      1.30 o 
  -5  -1  13        4.85        1.55      1.78 o 
  -4  -1  13        1.61        4.24      1.37 o 
  -3  -1  13        2.68        0.95      1.78 o 
  -2  -1  13        8.57       10.87      1.46 o 
  -1  -1  13        1.10       -0.20      1.11 o 
   0  -1  13        5.27        4.96      1.20 o 
   1  -1  13        0.21        2.39      1.17 o 
   2  -1  13        1.72        2.46      1.14 o 
   3  -1  13        2.31        4.17      1.25 o 
  -6   0  13        5.19        6.14      1.39 o 
  -5   0  13        0.67        2.14      1.26 o 
  -4   0  13        0.51        0.78      1.17 o 
  -3   0  13       25.17       36.13      2.39 o 
  -2   0  13        0.10       -0.68      1.17 o 
  -1   0  13        6.80        5.73      1.60 o 
   0   0  13        1.97        1.84      1.08 o 
   1   0  13        6.91        9.67      1.28 o 
   2   0  13        8.99        8.87      1.40 o 
   3   0  13       13.60       10.45      1.37 o 
   4   0  13        0.20        0.98      1.11 o 
  -6   1  13       13.11       17.76      2.73 o 
  -5   1  13        0.06       -1.17      1.17 o 
  -4   1  13        0.04       -1.19      1.49 o 
  -3   1  13        0.02       -0.91      1.11 o 
  -2   1  13        0.55        2.59      1.22 o 
  -1   1  13        9.42        6.34      1.25 o 
   0   1  13        0.66        0.62      1.05 o 
   1   1  13        0.84        1.88      1.11 o 
   2   1  13        3.06        3.25      1.11 o 
   3   1  13        2.29        0.72      1.07 o 
   4   1  13        3.13        2.81      0.94 o 
   5   1  13        3.04        4.61      1.10 o 
  -6   2  13        8.66        4.58      1.35 o 
  -5   2  13        3.29        2.85      1.30 o 
  -4   2  13        1.45        0.11      1.55 o 
  -3   2  13        0.00       -0.37      1.05 o 
  -2   2  13       17.57       18.37      2.91 o 
  -1   2  13        0.05        0.83      1.49 o 
   0   2  13        5.77        2.81      1.11 o 
   1   2  13        0.73        0.84      1.05 o 
   2   2  13        3.91        2.77      0.86 o 
   3   2  13        1.96        2.45      0.90 o 
   4   2  13        4.03        3.72      1.07 o 
   5   2  13        0.16       -0.87      0.87 o 
  -6   3  13        2.91        1.55      1.30 o 
  -5   3  13        2.80        2.50      1.84 o 
  -4   3  13        0.44       -1.06      1.13 o 
  -3   3  13        4.35        2.95      1.30 o 
  -2   3  13        0.46       -0.53      1.13 o 
  -1   3  13        3.79        3.03      1.18 o 
   0   3  13        0.08        1.90      1.25 o 
   1   3  13       18.78       16.10      1.55 o 
   2   3  13       45.11       45.50      2.32 o 
   3   3  13       11.42       11.18      1.07 o 
   4   3  13        2.94        0.92      0.88 o 
   5   3  13        1.98        1.45      0.87 o 
   6   3  13        8.03        7.67      1.12 o 
  -6   4  13        2.65        2.47      1.39 o 
  -5   4  13        1.41        2.16      1.30 o 
  -4   4  13        1.74        2.16      1.17 o 
  -3   4  13        6.49        7.57      2.02 o 
  -2   4  13        4.30        2.61      1.20 o 
  -1   4  13       17.98       19.15      1.59 o 
   0   4  13        3.73        3.52      1.22 o 
   1   4  13        1.34        5.36      0.90 o 
   2   4  13       38.72       40.81      2.30 o 
   3   4  13       24.25       16.47      1.17 o 
   4   4  13        8.46        9.46      1.06 o 
   5   4  13        0.97        0.36      0.89 o 
   6   4  13        0.18       -0.87      0.87 o 
  -5   5  13        0.92       -0.65      1.26 o 
  -4   5  13        0.70       -1.18      1.18 o 
  -3   5  13        1.90        1.77      1.13 o 
  -2   5  13        2.44        3.11      1.25 o 
  -1   5  13        0.01       -0.83      1.14 o 
   0   5  13       19.66       22.19      1.34 o 
   1   5  13       17.09       25.31      1.93 o 
   2   5  13        4.32        3.08      0.90 o 
   3   5  13        6.71        7.63      1.00 o 
   4   5  13        8.82        9.09      1.04 o 
   5   5  13        0.21        0.41      0.86 o 
   6   5  13        2.30        2.56      0.94 o 
   7   5  13       10.48        8.31      1.10 o 
  -5   6  13        0.05        1.75      1.34 o 
  -4   6  13        3.31        2.14      1.35 o 
  -3   6  13       10.49       12.87      1.55 o 
  -2   6  13        6.44        8.56      1.35 o 
  -1   6  13        1.29       -0.13      0.81 o 
   0   6  13       23.60       28.84      1.54 o 
   1   6  13        2.91        1.79      0.80 o 
   2   6  13       10.64       12.59      1.62 o 
   3   6  13        1.33        2.33      0.86 o 
   4   6  13        0.52        0.36      0.83 o 
   5   6  13        3.47        6.39      0.98 o 
   6   6  13        1.09        1.72      0.96 o 
   7   6  13        0.18        0.33      0.96 o 
  -4   7  13        0.67        0.99      1.30 o 
  -3   7  13        0.41       -0.23      1.22 o 
  -2   7  13       11.72       12.77      1.19 o 
  -1   7  13        7.88        9.94      1.06 o 
   0   7  13        8.85        9.68      1.02 o 
   1   7  13        2.72        2.39      0.83 o 
   2   7  13        7.04        5.61      0.90 o 
   3   7  13        0.01       -0.04      0.78 o 
   4   7  13       27.48       24.00      2.05 o 
   5   7  13       20.49       18.69      1.31 o 
   6   7  13        0.01        1.38      0.96 o 
   7   7  13        2.01        1.15      0.98 o 
  -3   8  13        0.53        0.90      1.34 o 
  -2   8  13        3.19        1.81      1.18 o 
  -1   8  13        0.66        0.02      1.49 o 
   0   8  13        2.71        1.07      0.87 o 
   1   8  13        3.85        4.65      0.90 o 
   2   8  13        3.74        2.89      0.84 o 
   3   8  13        5.96        5.02      0.88 o 
   4   8  13        1.83        1.07      0.88 o 
   5   8  13        0.01       -0.05      0.85 o 
   6   8  13       17.80       19.98      1.34 o 
   7   8  13       13.07       17.02      1.38 o 
  -2   9  13        2.10        2.61      1.08 o 
  -1   9  13        8.40        8.55      1.12 o 
   0   9  13       10.92       11.89      1.13 o 
   1   9  13        4.79        3.61      0.93 o 
   2   9  13        0.20        0.06      0.83 o 
   3   9  13        0.34        0.75      0.86 o 
   4   9  13        0.01        0.25      1.04 o 
   5   9  13        1.13       -0.04      0.90 o 
   6   9  13        8.44        8.02      1.07 o 
   7   9  13        0.20        0.26      1.49 o 
   0  10  13        1.71        2.69      1.05 o 
   1  10  13        0.06        0.76      0.94 o 
   2  10  13        0.34        0.27      0.89 o 
   3  10  13        0.30        0.65      0.91 o 
   4  10  13       11.63       15.18      1.23 o 
   5  10  13        4.57        4.91      1.03 o 
   6  10  13        0.03       -0.70      0.85 o 
   2  11  13        1.58        0.89      1.18 o 
   3  11  13        0.04        0.23      0.94 o 
   4  11  13        5.01        4.74      1.04 o 
  -3  -1  14        0.59        0.14      1.23 o 
  -2  -1  14        4.82        4.31      1.31 o 
  -1  -1  14        0.16       -0.47      1.20 o 
   0  -1  14        0.00        1.39      1.20 o 
  -4   0  14        2.92        3.54      1.37 o 
  -3   0  14        5.47        5.69      1.37 o 
  -2   0  14        0.57        0.94      3.33 o 
  -1   0  14        2.64        3.33      1.28 o 
   0   0  14        1.80        1.90      1.20 o 
   1   0  14        1.60        0.95      1.14 o 
   2   0  14        4.91        7.27      1.37 o 
  -5   1  14        2.22        0.42      1.35 o 
  -4   1  14        0.50       -1.13      1.13 o 
  -3   1  14        0.14        0.52      1.25 o 
  -2   1  14        0.09        0.35      1.17 o 
  -1   1  14        0.18        0.70      1.20 o 
   0   1  14        0.05       -1.08      1.08 o 
   1   1  14        1.28        1.14      1.49 o 
   2   1  14        3.46        1.78      1.11 o 
   3   1  14        3.70        4.72      1.28 o 
  -5   2  14        0.01       -1.18      1.18 o 
  -4   2  14        1.58        2.02      1.26 o 
  -3   2  14        2.67        2.02      2.97 o 
  -2   2  14        1.36        0.77      1.20 o 
  -1   2  14        1.10        0.44      1.11 o 
   0   2  14        4.82        6.71      1.28 o 
   1   2  14        0.06       -0.94      1.11 o 
   2   2  14        0.28       -0.09      1.11 o 
   3   2  14       15.48       16.04      2.67 o 
   4   2  14        1.40        0.68      1.20 o 
  -5   3  14        7.83        5.52      1.47 o 
  -4   3  14        0.23        0.79      1.30 o 
  -3   3  14        0.02        0.47      1.25 o 
  -2   3  14        1.60        0.58      1.20 o 
  -1   3  14        0.06       -0.87      1.11 o 
   0   3  14        1.24        0.71      1.08 o 
   1   3  14        1.08        1.65      1.11 o 
   2   3  14        3.18        2.70      1.20 o 
   3   3  14        2.01        1.37      2.20 o 
   4   3  14        2.62        3.51      0.97 o 
   5   3  14        1.60        0.60      1.01 o 
  -5   4  14       10.08       11.41      1.64 o 
  -4   4  14        0.98        0.54      1.30 o 
  -3   4  14        1.80       -0.42      1.37 o 
  -2   4  14        8.98       10.68      1.60 o 
  -1   4  14        3.00        4.88      3.09 o 
   0   4  14        5.70        4.20      1.28 o 
   1   4  14       13.80       12.55      1.42 o 
   2   4  14        8.06        7.15      1.31 o 
   3   4  14        8.53       11.95      1.13 o 
   4   4  14        1.48        3.30      0.99 o 
   5   4  14        0.04       -0.91      0.91 o 
  -4   5  14        0.18       -0.19      1.30 o 
  -3   5  14        1.55        0.67      1.25 o 
  -2   5  14        3.87        2.29      1.22 o 
  -1   5  14        1.41        3.12      1.22 o 
   0   5  14        4.41        1.66      1.17 o 
   1   5  14        0.07        0.96      1.10 o 
   2   5  14        8.29        8.56      1.40 o 
   3   5  14       24.00       26.72      1.93 o 
   4   5  14        2.26        2.60      0.97 o 
   5   5  14        1.51        1.92      0.94 o 
   6   5  14        6.57        6.39      1.08 o 
  -4   6  14        9.00       11.49      1.64 o 
  -3   6  14        0.24       -1.22      1.22 o 
  -2   6  14        3.77        3.69      1.35 o 
  -1   6  14       31.07       37.56      2.31 o 
   0   6  14        3.60        4.16      1.28 o 
   1   6  14       10.75       13.94      1.49 o 
   2   6  14        1.47        1.40      1.07 o 
   3   6  14        0.53        0.72      0.85 o 
   4   6  14        4.18        6.38      1.25 o 
   5   6  14        0.05        1.81      0.90 o 
   6   6  14        0.26        1.18      1.04 o 
  -3   7  14        2.19        1.17      1.39 o 
  -2   7  14        8.27        7.35      1.47 o 
  -1   7  14       16.40       16.66      1.66 o 
   0   7  14        0.17       -0.24      1.18 o 
   1   7  14        3.75        1.97      0.89 o 
   2   7  14        0.00       -0.68      1.27 o 
   3   7  14        3.20        4.61      0.94 o 
   4   7  14        9.82       12.23      1.13 o 
   5   7  14        1.01        1.61      1.14 o 
   6   7  14        1.33        1.30      1.01 o 
  -2   8  14        0.06       -0.43      1.31 o 
  -1   8  14        0.15       -0.37      1.37 o 
   0   8  14       19.75       20.33      1.38 o 
   1   8  14       13.54       12.97      1.17 o 
   2   8  14        3.65        6.53      1.03 o 
   3   8  14        4.88        5.15      0.99 o 
   4   8  14        5.36        7.64      1.07 o 
   5   8  14        7.67        9.18      1.13 o 
   6   8  14        1.32        3.85      1.25 o 
  -1   9  14       12.23       10.11      1.90 o 
   0   9  14        5.53        5.73      1.08 o 
   1   9  14        0.03        0.53      0.89 o 
   2   9  14        8.02       10.36      1.15 o 
   3   9  14        0.65       -0.31      0.89 o 
   4   9  14        3.72        4.07      0.97 o 
   5   9  14       10.72       10.40      1.18 o 
   2  10  14        0.05        0.82      0.95 o 
   3  10  14        6.84        7.55      1.09 o 
   4  10  14        0.77        0.23      0.93 o 
  -2   1  15        0.82        1.10      1.25 o 
  -1   1  15        0.47        1.18      1.66 o 
   0   1  15        0.00       -1.11      1.11 o 
  -3   2  15        0.01       -0.16      1.22 o 
  -2   2  15        0.01       -1.43      1.72 o 
  -1   2  15        4.31        5.38      1.34 o 
   0   2  15        0.42        1.07      1.14 o 
   1   2  15        0.05       -1.22      1.22 o 
   2   2  15        0.06        0.68      1.21 o 
  -3   3  15        0.00       -1.61      1.66 o 
  -2   3  15        0.16        0.18      1.72 o 
  -1   3  15        0.29       -0.96      1.17 o 
   0   3  15        1.70       -0.65      1.14 o 
   1   3  15        0.11       -1.14      1.14 o 
   2   3  15        4.59        5.18      1.40 o 
   3   3  15       17.41       13.14      1.60 o 
  -3   4  15        0.47       -0.18      1.34 o 
  -2   4  15        2.43        3.07      1.37 o 
  -1   4  15        4.76        5.10      1.39 o 
   0   4  15        1.71        1.07      1.26 o 
   1   4  15        3.14        3.01      1.28 o 
   2   4  15        5.00        6.50      1.55 o 
   3   4  15        0.64       -0.87      1.25 o 
   4   4  15        1.30       -0.64      1.23 o 
  -3   5  15        0.47       -0.04      1.30 o 
  -2   5  15        0.06        0.39      1.34 o 
  -1   5  15        0.15       -1.25      1.25 o 
   0   5  15        1.01        2.50      1.28 o 
   1   5  15        6.98        7.50      1.55 o 
   2   5  15        2.38        2.89      1.25 o 
   3   5  15        1.20        2.65      1.23 o 
   4   5  15        5.22        3.80      1.23 o 
  -2   6  15        9.51       14.20      1.68 o 
  -1   6  15        2.38        2.60      1.34 o 
   0   6  15        0.01       -0.39      1.25 o 
   1   6  15        1.74        1.59      1.25 o 
   2   6  15        0.27        0.09      1.28 o 
   3   6  15        7.47       10.34      1.51 o 
   4   6  15        1.30        2.96      1.31 o 
  -1   7  15        2.84        3.63      1.49 o 
   0   7  15        2.14        0.74      1.25 o 
   1   7  15        0.56       -0.43      1.20 o 
   2   7  15        0.71        0.87      1.17 o 
   3   7  15        2.18        1.53      1.23 o 
   4   7  15        1.24        0.30      1.02 o 
   0   8  15        4.39        2.59      1.42 o 
   1   8  15        1.32        0.05      1.22 o 
   2   8  15        3.72        5.65      1.66 o 
   3   8  15        2.24        2.01      0.96 o 
   4   8  15        3.44        6.11      1.06 o 
                                                 
